# Supplementary material for: The RNA-Binding Landscape of HAX1 Protein Indicates Its Involvement in Translation and Ribosome Assembly
Source: Cells. 2022 Sep 20;11(19):2943. doi: 10.3390/cells11192943 (PMC9564044; doi:10.3390/cells11192943)
Supplement: Supplementary file 1 [file cells-11-02943-s001.zip]

Archive with 6 entries (6 files):
- S1.xlsx
- S2.xlsx
- S3.xlsx
- S4.xlsx
- S5.xlsx
- SUPPLEMENTAL DATA_corrected.pdf
