# Supplementary material for: The RNA-Binding Landscape of HAX1 Protein Indicates Its Involvement in Translation and Ribosome Assembly
Source: Cells. 2022 Sep 20;11(19):2943. doi: 10.3390/cells11192943 (PMC9564044; doi:10.3390/cells11192943)
Supplement: Supplementary file 1 [file cells-11-02943-s001.zip › S1.xlsx]

## Sheet: all
ensembl_ID	gene_Ensembl	gene_biotype	HAX_vs_IgG.FC_apeglm	HAX_vs_IgG.adjusted_p	mean_normalized_counts_HAX	mean_normalized_counts_IgG
ENSG00000103202	NME4	protein_coding	0.215859	0	329.474	1523.63
ENSG00000105202	FBL	protein_coding	0.192352	0	1137.5	5925.37
ENSG00000125534	PPDPF	protein_coding	0.106915	0	214.502	2005.63
ENSG00000134954	ETS1	protein_coding	0.113977	0	248.13	2187.1
ENSG00000137309	HMGA1	protein_coding	0.118873	0	2080.81	17560.5
ENSG00000151176	PLBD2	protein_coding	0.0703358	0	430.766	6135.18
ENSG00000197111	PCBP2	protein_coding	0.198784	0	1048.73	5292.79
ENSG00000238741	SCARNA7	scaRNA	0.0629602	0	86.1525	1372.78
ENSG00000134884	ARGLU1	protein_coding	8.22198	3.52375e-280	13077.6	1586.77
ENSG00000198563	DDX39B	protein_coding	6.50555	1.93087e-268	4370.68	669.507
ENSG00000117616	RSRP1	protein_coding	10.5491	1.58676e-263	2960.68	279.835
ENSG00000103005	USB1	protein_coding	0.315348	5.22218e-255	592.742	1886.69
ENSG00000111640	GAPDH	protein_coding	0.349624	3.32836e-251	5807.75	16632.6
ENSG00000129657	SEC14L1	protein_coding	0.278884	1.00693e-246	586.443	2101.26
ENSG00000118816	CCNI	protein_coding	0.21643	8.05969e-239	1224.39	5669.12
ENSG00000100201	DDX17	protein_coding	2.61318	6.60015e-233	15261.9	5828.46
ENSG00000138326	RPS24	protein_coding	4.98246	2.83433e-222	27872.8	5563.18
ENSG00000283907	AD000090.1	antisense	0.151261	7.25168e-222	766.15	5084
ENSG00000158406	HIST1H4H	protein_coding	0.215952	3.8054e-217	647.948	3001.42
ENSG00000171262	FAM98B	protein_coding	0.12055	4.92176e-214	219.786	1835.57
ENSG00000124635	HIST1H2BJ	protein_coding	0.285332	1.47396e-206	321.965	1127.39
ENSG00000175567	UCP2	protein_coding	0.262608	3.64035e-206	608.248	2323.4
ENSG00000147162	OGT	protein_coding	2.60237	1.60527e-205	4487.35	1719.45
ENSG00000096746	HNRNPH3	protein_coding	0.42792	6.47904e-203	1440.99	3373.43
ENSG00000110321	EIF4G2	protein_coding	0.312202	9.61576e-200	7816.21	25119.2
ENSG00000111676	ATN1	protein_coding	0.210528	1.61836e-199	516.519	2460.09
ENSG00000139343	SNRPF	protein_coding	0.214474	4.04814e-198	258.508	1211.47
ENSG00000048991	R3HDM1	protein_coding	0.223899	5.1715e-197	529.027	2375.26
ENSG00000257103	LSM14A	protein_coding	0.189073	1.31529e-196	786.757	4181.76
ENSG00000188529	SRSF10	protein_coding	4.50446	1.29452e-195	7529.66	1671.07
ENSG00000198242	RPL23A	protein_coding	5.37374	2.84406e-192	7753.9	1438.36
ENSG00000147955	SIGMAR1	protein_coding	0.277885	2.63228e-190	999.017	3602.77
ENSG00000075785	RAB7A	protein_coding	0.197813	2.06586e-187	910.953	4630.09
ENSG00000210082	MT-RNR2	Mt_rRNA	0.186281	5.55745e-187	192749	1.03205e+06
ENSG00000253341	AC115837.1	processed_pseudogene	0.0684072	8.91319e-185	18.6753	276.754
ENSG00000125648	SLC25A23	protein_coding	0.221382	2.28989e-183	207.235	939.358
ENSG00000188064	WNT7B	protein_coding	0.219581	1.65778e-182	543.115	2483.62
ENSG00000105281	SLC1A5	protein_coding	0.319222	4.65282e-180	1539.88	4833.7
ENSG00000157637	SLC38A10	protein_coding	0.263512	9.7401e-180	1708.33	6494.03
ENSG00000115875	SRSF7	protein_coding	4.04071	1.68951e-179	6225.17	1535.69
ENSG00000142669	SH3BGRL3	protein_coding	0.193338	4.21129e-179	209.275	1084.68
ENSG00000132680	KHDC4	protein_coding	6.12781	2.82692e-177	2849.97	465.671
ENSG00000147854	UHRF2	protein_coding	4.22326	2.39502e-175	2791.72	658.464
ENSG00000163904	SENP2	protein_coding	0.251503	4.3411e-173	302.247	1211.3
ENSG00000138668	HNRNPD	protein_coding	0.332092	6.6403e-172	2236.2	6752.37
ENSG00000156504	FAM122B	protein_coding	0.225295	7.17986e-172	719.351	3209.43
ENSG00000140350	ANP32A	protein_coding	0.375361	1.6958e-170	1871.36	4997.62
ENSG00000204304	PBX2	protein_coding	0.294857	6.59357e-167	477.09	1620.59
ENSG00000159086	PAXBP1	protein_coding	4.66028	1.58755e-166	4041.78	867.771
ENSG00000134333	LDHA	protein_coding	0.338002	2.54026e-165	2524.03	7488.39
ENSG00000153179	RASSF3	protein_coding	0.223789	3.02391e-165	460.403	2069.24
ENSG00000277224	HIST1H2BF	protein_coding	0.242358	3.426e-161	193.365	797.029
ENSG00000101182	PSMA7	protein_coding	4.06945	4.53092e-161	6126.43	1502.03
ENSG00000118181	RPS25	protein_coding	4.10409	5.69167e-156	13566.6	3297.57
ENSG00000276410	HIST1H2BB	protein_coding	0.293143	1.26824e-155	288.495	983
ENSG00000277075	HIST1H2AE	protein_coding	0.244284	1.97826e-154	217.894	892.031
ENSG00000273151	AC073957.3	antisense	0.253814	3.17247e-154	288.506	1135.69
ENSG00000124659	TBCC	protein_coding	4.97942	9.78558e-154	2089.97	414.902
ENSG00000135821	GLUL	protein_coding	0.405128	2.63367e-152	1069.53	2647.55
ENSG00000163660	CCNL1	protein_coding	6.68729	1.08933e-151	3721.05	556.769
ENSG00000142227	EMP3	protein_coding	0.198275	4.10435e-150	149.161	757.098
ENSG00000170632	ARMC10	protein_coding	0.224283	8.69117e-149	230.932	1038.34
ENSG00000119318	RAD23B	protein_coding	0.371552	4.68193e-143	1431.59	3864.99
ENSG00000087111	PIGS	protein_coding	0.378926	2.53251e-142	802.258	2121.73
ENSG00000150867	PIP4K2A	protein_coding	0.301115	6.48596e-142	337.142	1128.4
ENSG00000211459	MT-RNR1	Mt_rRNA	0.242282	9.5452e-142	110398	457349
ENSG00000272391	POM121C	protein_coding	0.355148	1.14225e-141	958.689	2708.49
ENSG00000064687	ABCA7	protein_coding	0.134306	3.17317e-140	65.8974	489.957
ENSG00000166012	TAF1D	protein_coding	5.04568	6.17229e-140	8444.81	1671.52
ENSG00000186517	ARHGAP30	protein_coding	0.39173	1.14134e-139	733.325	1873.41
ENSG00000255823	MTRNR2L8	protein_coding	0.103398	1.94297e-139	481.964	4692.39
ENSG00000176953	NFATC2IP	protein_coding	3.57777	2.71649e-139	2748.04	762.236
ENSG00000118971	CCND2	protein_coding	0.331039	7.38351e-136	4480.99	13584.2
ENSG00000179820	MYADM	protein_coding	0.244914	3.89257e-134	394.759	1620.35
ENSG00000087086	FTL	protein_coding	0.297584	8.31853e-134	1959.52	6610.08
ENSG00000125735	TNFSF14	protein_coding	0.209325	1.78226e-133	129.599	618.292
ENSG00000003756	RBM5	protein_coding	4.31398	8.09328e-133	2293.94	527.569
ENSG00000269028	MTRNR2L12	protein_coding	0.110697	8.89347e-133	539.074	4908.4
ENSG00000144597	EAF1	protein_coding	0.413634	1.90177e-132	750.919	1824.1
ENSG00000242125	SNHG3	processed_transcript	4.87149	3.58851e-131	6510.77	1334.58
ENSG00000131368	MRPS25	protein_coding	2.93345	1.73976e-129	2696.65	914.905
ENSG00000140694	PARN	protein_coding	0.336384	1.57079e-128	480.159	1434.66
ENSG00000141076	UTP4	protein_coding	0.510573	1.29911e-127	1349.93	2651.15
ENSG00000089006	SNX5	protein_coding	2.73222	4.15285e-127	3187.32	1169.09
ENSG00000137504	CREBZF	protein_coding	4.01453	4.25453e-127	4839.91	1200.31
ENSG00000104979	C19orf53	protein_coding	6.93644	4.84414e-125	2937.67	418.141
ENSG00000147454	SLC25A37	protein_coding	2.99634	1.02551e-124	4110.24	1372.96
ENSG00000113368	LMNB1	protein_coding	0.378569	1.3244e-124	930.855	2464.53
ENSG00000251022	THAP9-AS1	antisense	5.52842	1.39742e-124	998.184	179.918
ENSG00000108518	PFN1	protein_coding	0.321687	1.8543e-124	1022.37	3189.31
ENSG00000100207	TCF20	protein_coding	0.378002	4.81345e-124	916.99	2434.99
ENSG00000135541	AHI1	protein_coding	4.1821	4.81345e-124	1783.94	421.493
ENSG00000156508	EEF1A1	protein_coding	0.481051	4.77676e-121	6286.44	13089.8
ENSG00000135316	SYNCRIP	protein_coding	0.38573	8.6349e-121	2694.84	7002.11
ENSG00000138071	ACTR2	protein_coding	0.256065	1.16281e-120	2005.32	7869.04
ENSG00000123737	EXOSC9	protein_coding	4.75956	5.87514e-120	1765.99	371.25
ENSG00000137955	RABGGTB	protein_coding	3.02224	9.10284e-120	2369.01	785.165
ENSG00000162923	WDR26	protein_coding	0.314446	2.60257e-119	644.735	2061.19
ENSG00000275110	AL928646.1	miRNA	0.0645327	9.69666e-117	66.2863	1035.67
ENSG00000198876	DCAF12	protein_coding	0.275504	1.13291e-116	495.743	1809.92
ENSG00000109046	WSB1	protein_coding	4.17544	5.17735e-116	2352.88	559.122
ENSG00000064607	SUGP2	protein_coding	3.85063	6.19468e-115	4742.92	1226.53
ENSG00000163728	TTC14	protein_coding	4.9311	7.40645e-115	1125.51	228.197
ENSG00000136942	RPL35	protein_coding	3.02583	3.62176e-114	9432.48	3100.95
ENSG00000115966	ATF2	protein_coding	0.361874	4.6106e-114	353.614	984.279
ENSG00000102858	MGRN1	protein_coding	0.452342	6.26229e-114	1183.53	2614.67
ENSG00000011275	RNF216	protein_coding	2.91499	9.58241e-114	4004.69	1366.93
ENSG00000110583	NAA40	protein_coding	3.28152	9.85203e-114	1719.87	519.007
ENSG00000105438	KDELR1	protein_coding	0.21026	1.31069e-113	163.075	782.652
ENSG00000163597	SNHG16	processed_transcript	0.342753	1.44008e-113	831.783	2440.65
ENSG00000215193	PEX26	protein_coding	0.506355	2.01488e-113	1347.15	2661.03
ENSG00000214114	MYCBP	protein_coding	3.28575	3.07938e-113	1068.17	324.893
ENSG00000175826	CTDNEP1	protein_coding	0.133673	3.68013e-113	212.121	1598.16
ENSG00000198690	FAN1	protein_coding	3.32979	2.18755e-112	1630.18	489.509
ENSG00000198786	MT-ND5	protein_coding	0.192022	2.60069e-112	35795.4	187666
ENSG00000198815	FOXJ3	protein_coding	0.438127	6.5132e-112	1070.55	2451.14
ENSG00000174574	AKIRIN1	protein_coding	0.321271	8.38459e-112	831.079	2600.59
ENSG00000069345	DNAJA2	protein_coding	0.365365	1.40801e-111	434.316	1197.7
ENSG00000116473	RAP1A	protein_coding	0.258955	2.07496e-110	188.903	738.287
ENSG00000147604	RPL7	protein_coding	3.28228	1.75421e-109	9689.55	2936.42
ENSG00000278771	RN7SL3	misc_RNA	0.103443	2.45173e-109	178.802	1741.33
ENSG00000168906	MAT2A	protein_coding	3.32407	3.10501e-109	11724.6	3516.67
ENSG00000264364	DYNLL2	protein_coding	0.270901	4.57594e-109	841.8	3122.08
ENSG00000089009	RPL6	protein_coding	3.71078	1.44783e-108	10722.1	2875.03
ENSG00000163902	RPN1	protein_coding	0.368377	4.23686e-108	1436.6	3913.92
ENSG00000251369	ZNF550	protein_coding	4.01689	5.19824e-108	1145.02	283.172
ENSG00000128050	PAICS	protein_coding	0.400878	2.39898e-107	4084.6	10217.6
ENSG00000148411	NACC2	protein_coding	0.375517	4.8902e-107	574.726	1533.63
ENSG00000153944	MSI2	protein_coding	0.321946	1.05318e-106	669.747	2092.28
ENSG00000122406	RPL5	protein_coding	3.14352	1.25982e-106	19079.3	6058.44
ENSG00000183684	ALYREF	protein_coding	0.357468	1.52546e-106	897.528	2515.48
ENSG00000134287	ARF3	protein_coding	0.281575	2.7201e-106	705.491	2516.27
ENSG00000023734	STRAP	protein_coding	0.319117	3.08946e-106	818.933	2578.21
ENSG00000100811	YY1	protein_coding	2.04934	3.6567e-106	4309.33	2102.34
ENSG00000055208	TAB2	protein_coding	0.227889	4.74981e-106	791.214	3494.61
ENSG00000154760	SLFN13	protein_coding	2.5496	1.05596e-105	1625.04	634.961
ENSG00000188846	RPL14	protein_coding	2.92125	3.36195e-105	6500.18	2216.19
ENSG00000120685	PROSER1	protein_coding	0.275177	3.47176e-105	590.235	2159.08
ENSG00000157193	LRP8	protein_coding	2.80288	6.66549e-105	3323.54	1179.12
ENSG00000132300	PTCD3	protein_coding	2.79051	2.47586e-104	1734.93	615.617
ENSG00000116698	SMG7	protein_coding	0.49408	3.8097e-104	1513.98	3075.48
ENSG00000167470	MIDN	protein_coding	0.382615	5.13534e-104	801.168	2104.21
ENSG00000158773	USF1	protein_coding	4.65517	7.29992e-104	1642.67	348.814
ENSG00000269893	SNHG8	lincRNA	4.55815	4.7529e-103	3825.47	829.942
ENSG00000157778	PSMG3	protein_coding	3.91211	5.61288e-103	1750.81	444.691
ENSG00000105810	CDK6	protein_coding	0.29443	2.15913e-102	3864.75	13183.5
ENSG00000135720	DYNC1LI2	protein_coding	3.7359	7.40295e-102	3057.09	813.726
ENSG00000100365	NCF4	protein_coding	3.66507	1.41815e-101	3774.43	1021.88
ENSG00000168488	ATXN2L	protein_coding	0.470719	2.06743e-101	2235.16	4750.26
ENSG00000144354	CDCA7	protein_coding	2.20867	2.96743e-101	4139.38	1875.94
ENSG00000273559	CWC25	protein_coding	5.85672	9.66122e-101	2314.76	392.988
ENSG00000168175	MAPK1IP1L	protein_coding	0.334473	3.52096e-100	619.506	1861.72
ENSG00000140988	RPS2	protein_coding	0.391487	4.63739e-100	2797.66	7164.7
ENSG00000156976	EIF4A2	protein_coding	4.06666	5.08705e-100	6466.86	1586.62
ENSG00000180596	HIST1H2BC	protein_coding	0.426684	5.58394e-100	628.049	1470.72
ENSG00000084090	STARD7	protein_coding	0.358511	2.10555e-99	2360.6	6608.05
ENSG00000160256	FAM207A	protein_coding	0.312944	2.08782e-98	199.841	636.055
ENSG00000108298	RPL19	protein_coding	2.83327	2.61221e-98	15903.8	5571.77
ENSG00000202058	RN7SKP80	misc_RNA	0.226775	3.94576e-98	1133.28	5027.38
ENSG00000173209	AHSA2P	transcribed_unitary_pseudogene	8.35496	6.59503e-98	1890.92	221.094
ENSG00000103148	NPRL3	protein_coding	0.266485	9.15168e-98	135.908	512.592
ENSG00000165527	ARF6	protein_coding	0.263587	1.6532e-97	639.729	2441.7
ENSG00000257621	PSMA3-AS1	antisense	4.0454	2.26884e-97	1317.06	325.683
ENSG00000139190	VAMP1	protein_coding	4.8498	2.4509e-97	967.177	200.711
ENSG00000196230	TUBB	protein_coding	0.366975	3.28181e-97	3149.04	8608.34
ENSG00000197989	SNHG12	antisense	6.89175	7.85956e-97	2891.49	416.58
ENSG00000082701	GSK3B	protein_coding	0.343729	1.73078e-96	567.191	1655.44
ENSG00000132507	EIF5A	protein_coding	0.429604	4.54854e-96	1608.01	3753.59
ENSG00000103995	CEP152	protein_coding	4.3173	6.50107e-96	3619.02	831.926
ENSG00000123349	PFDN5	protein_coding	3.26959	7.46452e-96	1014.29	309.623
ENSG00000177733	HNRNPA0	protein_coding	0.26466	8.4298e-96	802.124	3044.62
ENSG00000116898	MRPS15	protein_coding	3.10476	1.26774e-95	2539.18	814.414
ENSG00000100941	PNN	protein_coding	4.26274	2.09327e-95	11779.1	2740.3
ENSG00000109133	TMEM33	protein_coding	0.260392	2.77701e-95	783.525	3028.38
ENSG00000136448	NMT1	protein_coding	2.40996	4.7433e-95	4729.95	1956.32
ENSG00000166987	MBD6	protein_coding	0.357661	7.82182e-95	239.487	667.879
ENSG00000255717	SNHG1	processed_transcript	3.63205	6.44722e-94	4173.4	1145.21
ENSG00000111364	DDX55	protein_coding	3.29443	1.162e-93	2022.49	614.168
ENSG00000105722	ERF	protein_coding	0.232182	2.98383e-93	281.989	1221.48
ENSG00000088448	ANKRD10	protein_coding	2.70802	4.36906e-93	1283.38	473.105
ENSG00000112983	BRD8	protein_coding	5.34242	6.18198e-93	1032.15	188.461
ENSG00000129071	MBD4	protein_coding	3.97876	2.00077e-92	1913.73	480.764
ENSG00000123416	TUBA1B	protein_coding	0.31468	2.1947e-92	2149.38	6859.46
ENSG00000170142	UBE2E1	protein_coding	0.367974	7.39533e-92	461.243	1262.82
ENSG00000185201	IFITM2	protein_coding	0.234014	2.31078e-91	390.403	1681.62
ENSG00000105401	CDC37	protein_coding	3.7107	4.42257e-91	6603.49	1769
ENSG00000133773	CCDC59	protein_coding	4.19793	7.57805e-91	1673.55	397.963
ENSG00000080371	RAB21	protein_coding	0.301404	1.01343e-90	308.961	1031.51
ENSG00000125818	PSMF1	protein_coding	0.418338	1.84864e-90	494.583	1186.94
ENSG00000078369	GNB1	protein_coding	0.290246	2.73856e-89	1726.93	5980.73
ENSG00000185760	KCNQ5	protein_coding	0.388212	4.10025e-89	648.127	1680.8
ENSG00000177889	UBE2N	protein_coding	0.231985	9.22401e-89	451.024	1959.55
ENSG00000132716	DCAF8	protein_coding	3.98775	3.31789e-88	954.201	238.182
ENSG00000169020	ATP5ME	protein_coding	4.17829	3.55923e-88	1880.7	442.438
ENSG00000129351	ILF3	protein_coding	3.2538	5.51618e-88	22819.4	6977.89
ENSG00000078140	UBE2K	protein_coding	0.245	9.92815e-88	566.922	2332.3
ENSG00000142541	RPL13A	protein_coding	3.46818	1.2059e-87	14521.5	4161.82
ENSG00000172057	ORMDL3	protein_coding	0.285967	1.74689e-87	162.615	572.191
ENSG00000198586	TLK1	protein_coding	0.258792	1.78429e-87	692.376	2697.08
ENSG00000230551	AC021078.1	processed_transcript	4.02871	2.86397e-87	670.452	167.425
ENSG00000128989	ARPP19	protein_coding	0.40392	3.34157e-87	1487	3696.81
ENSG00000245910	SNHG6	processed_transcript	5.3721	3.49129e-87	1428.73	263.921
ENSG00000214753	HNRNPUL2	protein_coding	0.321455	5.64061e-87	430.663	1345.14
ENSG00000011485	PPP5C	protein_coding	2.13276	1.01182e-86	2606.43	1213.51
ENSG00000160877	NACC1	protein_coding	0.327083	1.13444e-86	1015.65	3118.57
ENSG00000182158	CREB3L2	protein_coding	0.373949	1.53159e-86	577.623	1552.73
ENSG00000067560	RHOA	protein_coding	0.307362	6.41615e-86	1446.72	4731.65
ENSG00000079616	KIF22	protein_coding	3.34034	9.01851e-86	3095.08	916.571
ENSG00000123136	DDX39A	protein_coding	3.14797	1.12588e-85	4299.5	1357.26
ENSG00000174437	ATP2A2	protein_coding	0.494715	1.8965e-85	2691.08	5451.74
ENSG00000221978	CCNL2	protein_coding	4.77784	2.90867e-85	3704.3	771.735
ENSG00000274267	HIST1H3B	protein_coding	0.286778	3.66209e-85	435.879	1523.78
ENSG00000108848	LUC7L3	protein_coding	3.14235	3.82694e-85	4394.93	1391.84
ENSG00000248923	MTND5P11	processed_pseudogene	0.117763	4.20314e-85	118.204	1014.58
ENSG00000175063	UBE2C	protein_coding	0.418443	5.04275e-85	597.314	1432.27
ENSG00000143933	CALM2	protein_coding	2.6295	1.07655e-84	5298.61	2014.19
ENSG00000101019	UQCC1	protein_coding	3.13978	1.17878e-84	1244.42	391.947
ENSG00000033100	CHPF2	protein_coding	2.34289	1.94962e-84	1448.23	612.795
ENSG00000169499	PLEKHA2	protein_coding	0.441999	3.73979e-84	623.912	1413.07
ENSG00000184007	PTP4A2	protein_coding	0.292937	4.19744e-84	1076.53	3699.02
ENSG00000090061	CCNK	protein_coding	0.296735	6.30499e-84	1045.64	3547.24
ENSG00000178913	TAF7	protein_coding	5.4899	8.47794e-84	1632.73	296.326
ENSG00000172809	RPL38	protein_coding	2.13447	1.18748e-83	3097.08	1445.82
ENSG00000124222	STX16	protein_coding	3.34104	1.62588e-83	2109.13	630.217
ENSG00000204856	FAM216A	protein_coding	3.20329	1.73844e-83	969.539	302.601
ENSG00000260997	AC004847.1	sense_overlapping	0.296435	1.83851e-83	112.668	381.689
ENSG00000173065	FAM222B	protein_coding	0.37773	2.24168e-83	181.9	482.78
ENSG00000184445	KNTC1	protein_coding	2.68287	4.24446e-83	2680.38	994.706
ENSG00000119042	SATB2	protein_coding	0.367072	5.50837e-83	705.229	1934.63
ENSG00000119760	SUPT7L	protein_coding	3.85895	7.89909e-83	1755.06	451.531
ENSG00000135457	TFCP2	protein_coding	0.414196	8.06768e-83	402.296	977.108
ENSG00000157540	DYRK1A	protein_coding	0.418802	9.23513e-83	1123.11	2696.03
ENSG00000131051	RBM39	protein_coding	2.43769	1.75589e-82	4521.2	1850.57
ENSG00000118596	SLC16A7	protein_coding	0.251561	2.21663e-82	200.974	808.113
ENSG00000142657	PGD	protein_coding	0.381193	2.45847e-82	519.597	1364.52
ENSG00000116478	HDAC1	protein_coding	2.29195	5.8e-82	3314.39	1443.81
ENSG00000099364	FBXL19	protein_coding	0.280242	9.73302e-82	609.834	2184.3
ENSG00000103342	GSPT1	protein_coding	0.549202	1.01893e-81	1524	2779.46
ENSG00000278637	HIST1H4A	protein_coding	0.191171	1.01893e-81	143.305	752.151
ENSG00000159840	ZYX	protein_coding	0.300619	1.16885e-81	1210.24	4044.11
ENSG00000109920	FNBP4	protein_coding	2.82356	1.31063e-81	1777.12	625.596
ENSG00000117385	P3H1	protein_coding	3.85995	2.93607e-81	1290.3	334.816
ENSG00000120798	NR2C1	protein_coding	4.63687	3.03076e-81	658.121	139.794
ENSG00000152601	MBNL1	protein_coding	0.255447	4.34688e-81	1503.81	5929.91
ENSG00000175130	MARCKSL1	protein_coding	0.387029	9.30647e-81	275.267	713.662
ENSG00000197448	GSTK1	protein_coding	3.67341	1.3123e-80	1735.49	470.163
ENSG00000104957	CCDC130	protein_coding	5.9678	1.45963e-80	719.869	119.941
ENSG00000135686	KLHL36	protein_coding	2.05645	1.5501e-80	1340.55	650.399
ENSG00000159720	ATP6V0D1	protein_coding	0.278071	4.51076e-80	227.822	823.688
ENSG00000227057	WDR46	protein_coding	2.82813	4.82739e-80	3467.11	1219.73
ENSG00000160014	CALM3	protein_coding	0.392368	7.27346e-80	1494.19	3821.95
ENSG00000115935	WIPF1	protein_coding	0.482037	1.12258e-79	1243.12	2591.61
ENSG00000159217	IGF2BP1	protein_coding	0.536077	1.60945e-79	4300.55	8039.97
ENSG00000251474	RPL32P3	transcribed_unprocessed_pseudogene	5.406	1.60945e-79	658.982	119.073
ENSG00000132424	PNISR	protein_coding	3.82349	1.75423e-79	5631.59	1467.03
ENSG00000106266	SNX8	protein_coding	0.263689	1.86576e-79	299.982	1140.74
ENSG00000159216	RUNX1	protein_coding	0.443407	1.91388e-79	2516.37	5693.92
ENSG00000185818	NAT8L	protein_coding	0.257458	1.97337e-79	214.888	836.674
ENSG00000155115	GTF3C6	protein_coding	2.53354	2.90478e-79	3169.51	1249.09
ENSG00000166669	ATF7IP2	protein_coding	3.72279	5.64608e-79	766.061	205.912
ENSG00000119314	PTBP3	protein_coding	0.279192	6.33148e-79	873.231	3150.96
ENSG00000144021	CIAO1	protein_coding	2.70049	1.22245e-78	2499.66	920.562
ENSG00000152580	IGSF10	protein_coding	0.375934	1.58146e-78	718.8	1920.17
ENSG00000180304	OAZ2	protein_coding	0.288489	2.71814e-78	136.513	477.524
ENSG00000275126	HIST1H4L	protein_coding	0.346149	2.83612e-78	308.534	892.66
ENSG00000175582	RAB6A	protein_coding	0.260797	3.52448e-78	290.246	1120.93
ENSG00000184260	HIST2H2AC	protein_coding	0.273524	4.16292e-78	172.378	632.045
ENSG00000171792	RHNO1	protein_coding	0.300393	5.29437e-78	127.002	427.032
ENSG00000227671	AL390728.4	transcribed_unprocessed_pseudogene	3.46823	6.82268e-78	1548.91	448.333
ENSG00000181467	RAP2B	protein_coding	0.279654	1.41432e-77	461.038	1659.03
ENSG00000274012	RN7SL2	misc_RNA	0.157543	1.43997e-77	1382.9	8847.28
ENSG00000082898	XPO1	protein_coding	0.372703	1.69324e-77	2809.21	7574.09
ENSG00000105058	FAM32A	protein_coding	3.41652	2.58679e-77	3153.36	915.307
ENSG00000121774	KHDRBS1	protein_coding	0.436395	2.87901e-77	1281.37	2940.56
ENSG00000130695	CEP85	protein_coding	2.37125	3.20817e-77	2265.43	954.522
ENSG00000160223	ICOSLG	protein_coding	0.31204	4.56846e-77	156.758	505.034
ENSG00000132964	CDK8	protein_coding	0.232051	5.30997e-77	204.197	890.984
ENSG00000187531	SIRT7	protein_coding	3.79967	6.31562e-77	1123.37	291.508
ENSG00000135698	MPHOSPH6	protein_coding	3.17333	7.8451e-77	1641.46	518.431
ENSG00000100354	TNRC6B	protein_coding	0.446926	1.88022e-76	708.613	1589.83
ENSG00000100664	EIF5	protein_coding	1.9787	2.12904e-76	6504.13	3284.11
ENSG00000161642	ZNF385A	protein_coding	0.285296	2.37023e-76	192.064	673.821
ENSG00000173933	RBM4	protein_coding	3.78345	9.90625e-76	796.585	207.402
ENSG00000167615	LENG8	protein_coding	3.04242	1.15861e-75	4838.95	1580.41
ENSG00000146112	PPP1R18	protein_coding	0.518721	1.40716e-75	946.976	1823.82
ENSG00000117859	OSBPL9	protein_coding	0.410275	1.72063e-75	571.436	1404.28
ENSG00000116754	SRSF11	protein_coding	2.92351	2.42671e-75	4947.37	1686.25
ENSG00000101361	NOP56	protein_coding	2.53519	3.53644e-75	13716.3	5389.05
ENSG00000064419	TNPO3	protein_coding	0.543062	3.74603e-75	1966.22	3631.72
ENSG00000014824	SLC30A9	protein_coding	0.396946	5.28955e-75	292.453	744.566
ENSG00000168876	ANKRD49	protein_coding	3.66383	7.89842e-75	886.636	243.577
ENSG00000124214	STAU1	protein_coding	0.478877	1.01827e-74	696.152	1458.63
ENSG00000075624	ACTB	protein_coding	0.460249	1.02056e-74	18729.3	40802.6
ENSG00000158864	NDUFS2	protein_coding	0.343927	1.22882e-74	376.078	1095.92
ENSG00000165819	METTL3	protein_coding	4.67609	1.45182e-74	1421.89	300.383
ENSG00000157216	SSBP3	protein_coding	0.267015	1.60717e-74	316.848	1197.5
ENSG00000173660	UQCRH	protein_coding	0.494419	1.61002e-74	563.563	1141.83
ENSG00000121741	ZMYM2	protein_coding	2.0681	2.29248e-74	3300.62	1595.8
ENSG00000135414	GDF11	protein_coding	0.337246	4.44549e-74	378.084	1125.18
ENSG00000153814	JAZF1	protein_coding	0.351552	4.44549e-74	207.242	593.206
ENSG00000070010	UFD1	protein_coding	2.68172	6.48517e-74	1286.03	479.701
ENSG00000234741	GAS5	processed_transcript	4.65577	6.57675e-74	5311.19	1132.83
ENSG00000169813	HNRNPF	protein_coding	0.376371	7.11517e-74	1224.1	3263.87
ENSG00000153989	NUS1	protein_coding	0.353233	7.34232e-74	423.802	1206.27
ENSG00000093144	ECHDC1	protein_coding	0.305882	8.37691e-74	270.733	895.578
ENSG00000198961	PJA2	protein_coding	0.346493	9.24289e-74	135.739	394.919
ENSG00000171456	ASXL1	protein_coding	2.38912	1.19932e-73	4825.82	2012.01
ENSG00000142534	RPS11	protein_coding	2.22642	1.28618e-73	11302.5	5060.46
ENSG00000010244	ZNF207	protein_coding	2.22065	1.6067e-73	4042.27	1815.05
ENSG00000084072	PPIE	protein_coding	3.37014	1.73662e-73	1053.62	309.87
ENSG00000179954	SSC5D	protein_coding	0.19239	1.83775e-73	57.1428	295.891
ENSG00000152102	FAM168B	protein_coding	0.37339	2.38917e-73	1230.82	3312.17
ENSG00000114686	MRPL3	protein_coding	0.430757	2.90193e-73	829.802	1938.13
ENSG00000105887	MTPN	protein_coding	0.26848	3.03866e-73	1063.48	3989.56
ENSG00000232956	SNHG15	lincRNA	3.17672	3.04441e-73	2235.49	698.455
ENSG00000110660	SLC35F2	protein_coding	0.412249	3.08232e-73	1008.34	2455.65
ENSG00000108561	C1QBP	protein_coding	0.447782	5.28764e-73	637.679	1428.76
ENSG00000158286	RNF207	protein_coding	4.49234	5.51075e-73	680.334	148.273
ENSG00000126003	PLAGL2	protein_coding	0.31075	8.19631e-73	673.477	2180.34
ENSG00000144395	CCDC150	protein_coding	6.5303	1.02411e-72	637.172	94.5614
ENSG00000281398	SNHG4	lincRNA	4.42616	1.32838e-72	2033.8	458.382
ENSG00000111832	RWDD1	protein_coding	2.9217	1.67412e-72	1233.83	422.613
ENSG00000136104	RNASEH2B	protein_coding	2.17568	1.82976e-72	1916.08	882.731
ENSG00000076770	MBNL3	protein_coding	0.317582	1.93796e-72	368.576	1169.75
ENSG00000165526	RPUSD4	protein_coding	2.03315	2.87739e-72	1824.44	889.63
ENSG00000132199	ENOSF1	protein_coding	3.05167	3.6671e-72	1342.41	436.565
ENSG00000103091	WDR59	protein_coding	2.4508	4.54105e-72	1457.34	591.156
ENSG00000109971	HSPA8	protein_coding	2.48154	4.90858e-72	34194.7	13714.2
ENSG00000182774	RPS17	protein_coding	7.00594	5.94732e-72	812.252	114.077
ENSG00000178028	DMAP1	protein_coding	4.02884	8.63209e-72	750.959	185.747
ENSG00000111665	CDCA3	protein_coding	3.05583	1.18267e-71	1111.26	358.166
ENSG00000148358	GPR107	protein_coding	0.45186	1.23252e-71	1044.34	2316.61
ENSG00000132846	ZBED3	protein_coding	0.207216	2.59428e-71	90.6598	441.958
ENSG00000108829	LRRC59	protein_coding	0.535893	3.08719e-71	2457.68	4596.63
ENSG00000158062	UBXN11	protein_coding	5.72254	3.86925e-71	1441.19	246.005
ENSG00000173588	CEP83	protein_coding	3.32273	6.01606e-71	994.849	298.033
ENSG00000196821	C6orf106	protein_coding	0.392333	6.76598e-71	1059.67	2711.07
ENSG00000135164	DMTF1	protein_coding	2.68434	2.18643e-70	1514.59	564.686
ENSG00000127483	HP1BP3	protein_coding	2.41826	2.37332e-70	3921.06	1619.17
ENSG00000111348	ARHGDIB	protein_coding	0.368209	3.71608e-70	3121.79	8520.98
ENSG00000244462	RBM12	protein_coding	0.407781	4.2462e-70	916.792	2258.71
ENSG00000165119	HNRNPK	protein_coding	0.593748	5.17757e-70	4250.88	7174.08
ENSG00000176915	ANKLE2	protein_coding	1.75506	5.89581e-70	3420.7	1949.29
ENSG00000108799	EZH1	protein_coding	3.8789	7.4569e-70	824.18	212.614
ENSG00000178567	EPM2AIP1	protein_coding	2.4871	1.04251e-69	805.568	323.023
ENSG00000100219	XBP1	protein_coding	0.556224	1.45197e-69	668.561	1204.51
ENSG00000136167	LCP1	protein_coding	0.562097	2.80823e-69	3036.96	5414.52
ENSG00000076108	BAZ2A	protein_coding	0.518877	2.86996e-69	3215.88	6207.83
ENSG00000135451	TROAP	protein_coding	3.27472	4.48788e-69	1189.4	358.509
ENSG00000215417	MIR17HG	processed_transcript	4.9376	5.07911e-69	489.25	96.6849
ENSG00000112715	VEGFA	protein_coding	2.26782	6.20336e-69	4548.63	1999.6
ENSG00000146072	TNFRSF21	protein_coding	0.266464	9.76407e-69	88.3968	332.219
ENSG00000198431	TXNRD1	protein_coding	0.434165	1.26357e-68	1092.65	2525.7
ENSG00000089693	MLF2	protein_coding	0.320082	1.72463e-68	501.357	1575.03
ENSG00000183283	DAZAP2	protein_coding	0.409446	2.39865e-68	1020.77	2508.04
ENSG00000143799	PARP1	protein_coding	0.569331	3.09544e-68	3380.73	5944.12
ENSG00000156860	FBRS	protein_coding	0.36353	3.90049e-68	763.603	2107.54
ENSG00000199683	RN7SKP185	misc_RNA	0.0800135	4.02519e-68	11.7046	147.588
ENSG00000091527	CDV3	protein_coding	0.48087	5.74891e-68	3675.43	7669.64
ENSG00000169957	ZNF768	protein_coding	0.330262	6.35032e-68	284.096	865.508
ENSG00000169914	OTUD3	protein_coding	4.13724	1.63945e-67	819.181	194.771
ENSG00000171530	TBCA	protein_coding	3.59796	2.33518e-67	1022.79	282.188
ENSG00000276966	HIST1H4E	protein_coding	0.40272	3.51152e-67	768.268	1913.25
ENSG00000272994	AC012360.3	lincRNA	6.1801	4.6671e-67	449.371	72.4624
ENSG00000184863	RBM33	protein_coding	2.86484	5.44299e-67	5491.9	1907.11
ENSG00000120805	ARL1	protein_coding	0.391002	5.75052e-67	169.261	433.634
ENSG00000144228	SPOPL	protein_coding	0.237378	6.46415e-67	136.262	583.567
ENSG00000128595	CALU	protein_coding	0.418194	6.7347e-67	845.689	2034.89
ENSG00000037757	MRI1	protein_coding	2.59103	7.12423e-67	1235.32	472.441
ENSG00000152558	TMEM123	protein_coding	0.24531	1.21987e-66	854.379	3513.93
ENSG00000065978	YBX1	protein_coding	0.44195	2.2442e-66	3237.88	7353.33
ENSG00000146592	CREB5	protein_coding	0.419544	2.35738e-66	3559.56	8522.98
ENSG00000064393	HIPK2	protein_coding	0.416656	2.77151e-66	1253.13	3020.98
ENSG00000091651	ORC6	protein_coding	2.9557	2.90025e-66	1439.93	487.844
ENSG00000132485	ZRANB2	protein_coding	3.31269	3.26028e-66	2881.56	869.994
ENSG00000161692	DBF4B	protein_coding	2.52326	3.27444e-66	1501.78	590.564
ENSG00000135404	CD63	protein_coding	0.409749	3.51638e-66	367.964	901.075
ENSG00000126464	PRR12	protein_coding	0.402384	4.59563e-66	816.811	2033.29
ENSG00000141378	PTRH2	protein_coding	3.04621	5.29477e-66	856.011	281.95
ENSG00000162545	CAMK2N1	protein_coding	0.190548	5.79901e-66	39.2582	209.919
ENSG00000145293	ENOPH1	protein_coding	0.345842	6.65621e-66	357.208	1036.13
ENSG00000147649	MTDH	protein_coding	2.20966	7.67064e-66	4144.6	1871.81
ENSG00000115484	CCT4	protein_coding	0.484635	1.93491e-65	1260.44	2604.67
ENSG00000156735	BAG4	protein_coding	0.390483	2.16651e-65	245.503	634.268
ENSG00000185246	PRPF39	protein_coding	3.55467	2.61627e-65	753.104	210.354
ENSG00000085644	ZNF213	protein_coding	0.362056	4.10764e-65	151.117	418.829
ENSG00000196460	RFX8	protein_coding	5.95177	4.87529e-65	415.924	69.2611
ENSG00000114631	PODXL2	protein_coding	2.29115	5.7494e-65	2240.28	972.067
ENSG00000171848	RRM2	protein_coding	0.656697	8.50983e-65	2665.66	4074.79
ENSG00000117632	STMN1	protein_coding	2.44598	9.13075e-65	6251.58	2551.02
ENSG00000077044	DGKD	protein_coding	1.87137	1.0396e-64	3144.13	1669.82
ENSG00000158526	TSR2	protein_coding	0.415005	1.48151e-64	457.272	1106.08
ENSG00000143870	PDIA6	protein_coding	0.477466	2.28498e-64	2408.19	5054.6
ENSG00000108654	DDX5	protein_coding	2.29615	3.23967e-64	7030.08	3048.32
ENSG00000136522	MRPL47	protein_coding	0.329879	3.31229e-64	186.719	567.619
ENSG00000101407	TTI1	protein_coding	1.88956	4.3007e-64	1391.21	730.431
ENSG00000196313	POM121	protein_coding	0.385777	5.89005e-64	1492.23	3888.86
ENSG00000200488	RN7SKP203	misc_RNA	0.177045	6.8399e-64	661.66	3778.61
ENSG00000119041	GTF3C3	protein_coding	2.80721	7.42291e-64	1575.67	559.442
ENSG00000085415	SEH1L	protein_coding	0.294517	1.07384e-63	691.707	2371.24
ENSG00000233695	GAS6-AS1	antisense	0.449123	1.28157e-63	1490.96	3327.41
ENSG00000189308	LIN54	protein_coding	0.293553	2.00899e-63	207.412	717.201
ENSG00000163191	S100A11	protein_coding	0.281835	2.26547e-63	157.65	564.315
ENSG00000179041	RRS1	protein_coding	0.422422	2.47967e-63	285.351	677.842
ENSG00000076067	RBMS2	protein_coding	0.31596	2.696e-63	151.468	484.841
ENSG00000063244	U2AF2	protein_coding	0.542103	3.20652e-63	2596.69	4797.28
ENSG00000153560	UBP1	protein_coding	0.558787	3.32257e-63	1126.74	2020.92
ENSG00000213722	DDAH2	protein_coding	5.11143	3.35937e-63	674.535	128.855
ENSG00000203812	HIST2H2AA3	protein_coding	0.25542	3.40299e-63	95.1808	372.804
ENSG00000166261	ZNF202	protein_coding	2.37095	3.93408e-63	1666.08	699.738
ENSG00000130844	ZNF331	protein_coding	4.49175	4.32061e-63	2133.14	470.257
ENSG00000129559	NEDD8	protein_coding	2.78454	5.08988e-63	995.586	357.539
ENSG00000174953	DHX36	protein_coding	2.67681	7.1316e-63	1861.39	692.948
ENSG00000143776	CDC42BPA	protein_coding	0.50623	7.59813e-63	1199.96	2382.22
ENSG00000163950	SLBP	protein_coding	2.08328	8.15491e-63	2707.02	1297.51
ENSG00000276168	RN7SL1	misc_RNA	0.155481	1.00467e-62	636.124	4141.21
ENSG00000112146	FBXO9	protein_coding	2.73092	1.33064e-62	1755.64	635.364
ENSG00000013810	TACC3	protein_coding	2.22876	1.54291e-62	4745.34	2118.33
ENSG00000185453	ZSWIM9	protein_coding	0.218073	1.54291e-62	45.2461	208.03
ENSG00000107938	EDRF1	protein_coding	2.82665	1.74545e-62	769.911	270.452
ENSG00000215252	GOLGA8B	protein_coding	7.39598	1.74545e-62	544.857	72.4651
ENSG00000279088	AC022400.8	TEC	7.62399	1.80995e-62	441.711	58.8475
ENSG00000130713	EXOSC2	protein_coding	2.06912	2.19131e-62	3408.06	1643.83
ENSG00000137409	MTCH1	protein_coding	2.62881	2.88735e-62	1807.91	679.227
ENSG00000137166	FOXP4	protein_coding	0.382096	2.89489e-62	491.149	1290.29
ENSG00000134283	PPHLN1	protein_coding	2.18393	3.65023e-62	1628.01	746.113
ENSG00000170860	LSM3	protein_coding	3.27601	3.82686e-62	790.14	240.887
ENSG00000204160	ZDHHC18	protein_coding	0.507749	3.89603e-62	541.101	1069.51
ENSG00000240233	RN7SL587P	misc_RNA	0.084196	4.52642e-62	17.3236	207.076
ENSG00000116251	RPL22	protein_coding	3.12756	7.01486e-62	2191.07	692.805
ENSG00000163161	ERCC3	protein_coding	2.53289	7.38878e-62	1727.1	678.489
ENSG00000127418	FGFRL1	protein_coding	0.358318	8.59583e-62	359.611	1005.9
ENSG00000173848	NET1	protein_coding	0.30592	8.78231e-62	302.465	999.32
ENSG00000171497	PPID	protein_coding	0.380966	1.09144e-61	128.004	338.604
ENSG00000130165	ELOF1	protein_coding	0.368372	1.13968e-61	344.97	936.098
ENSG00000180573	HIST1H2AC	protein_coding	0.318669	1.14603e-61	364.511	1145.57
ENSG00000253719	ATXN7L3B	protein_coding	0.475452	1.30064e-61	947.884	1994.63
ENSG00000162231	NXF1	protein_coding	2.2874	1.33261e-61	1882.03	816.273
ENSG00000278705	HIST1H4B	protein_coding	0.277028	1.41932e-61	457.754	1657.17
ENSG00000143851	PTPN7	protein_coding	2.0886	1.45576e-61	8107.64	3869.78
ENSG00000183527	PSMG1	protein_coding	0.403435	1.81533e-61	308.513	770.902
ENSG00000156273	BACH1	protein_coding	0.509586	1.87483e-61	664.265	1312.21
ENSG00000172922	RNASEH2C	protein_coding	3.26274	2.2183e-61	1505.2	453.246
ENSG00000174444	RPL4	protein_coding	2.45079	3.05695e-61	16921.5	6873.55
ENSG00000113300	CNOT6	protein_coding	0.348563	3.24124e-61	386.275	1115.85
ENSG00000124575	HIST1H1D	protein_coding	2.61366	3.96778e-61	6201.58	2358.54
ENSG00000099194	SCD	protein_coding	0.413941	4.54884e-61	8851.18	21390.3
ENSG00000105854	PON2	protein_coding	3.04646	4.75084e-61	599.665	194.148
ENSG00000175265	GOLGA8A	protein_coding	7.76294	5.1211e-61	544.035	69.2428
ENSG00000086232	EIF2AK1	protein_coding	0.489074	5.99242e-61	1920.32	3946.63
ENSG00000112237	CCNC	protein_coding	0.428045	6.2419e-61	327.974	771.313
ENSG00000090447	TFAP4	protein_coding	0.47046	6.79495e-61	561.317	1198.43
ENSG00000274020	LINC01138	processed_transcript	4.62898	7.13141e-61	555.318	117.288
ENSG00000149480	MTA2	protein_coding	0.482412	7.91957e-61	1740.79	3618.74
ENSG00000127947	PTPN12	protein_coding	0.436109	8.92769e-61	510.246	1179.17
ENSG00000129484	PARP2	protein_coding	3.02816	1.29956e-60	883.586	288.626
ENSG00000131467	PSME3	protein_coding	0.423116	1.47815e-60	1622.88	3855.26
ENSG00000168404	MLKL	protein_coding	3.96805	1.76336e-60	964.325	238.783
ENSG00000110090	CPT1A	protein_coding	1.87128	2.33986e-60	3060.78	1631.18
ENSG00000079134	THOC1	protein_coding	3.25943	3.25782e-60	972.722	296.77
ENSG00000090316	MAEA	protein_coding	2.16314	3.63835e-60	1577.86	723.23
ENSG00000101132	PFDN4	protein_coding	5.75381	3.63835e-60	708.346	121.964
ENSG00000137075	RNF38	protein_coding	0.460432	4.81573e-60	438.437	957.28
ENSG00000064726	BTBD1	protein_coding	0.404585	4.85213e-60	449.394	1120.03
ENSG00000209082	MT-TL1	Mt_tRNA	0.222718	6.27619e-60	247.912	1122.21
ENSG00000214765	SEPT7P2	transcribed_unprocessed_pseudogene	4.16139	6.29344e-60	566.986	136.523
ENSG00000133169	BEX1	protein_coding	0.50057	6.43608e-60	522.124	1047.84
ENSG00000161981	SNRNP25	protein_coding	2.32795	7.35658e-60	1157.17	494.778
ENSG00000150316	CWC15	protein_coding	3.41947	7.67747e-60	2128.46	620.319
ENSG00000086102	NFX1	protein_coding	1.93961	1.2146e-59	1986.44	1022.31
ENSG00000122085	MTERF4	protein_coding	2.70292	1.2146e-59	1021.81	377.468
ENSG00000277258	PCGF2	protein_coding	0.293354	1.31422e-59	69.5942	238.189
ENSG00000164054	SHISA5	protein_coding	0.304454	1.37976e-59	194.516	644.913
ENSG00000198265	HELZ	protein_coding	0.55155	1.45064e-59	1517.79	2764.29
ENSG00000064666	CNN2	protein_coding	0.471624	1.74082e-59	483.396	1025.85
ENSG00000129460	NGDN	protein_coding	2.43719	2.27914e-59	838.309	341.09
ENSG00000144381	HSPD1	protein_coding	0.592913	2.76122e-59	3542.26	5997.29
ENSG00000138594	TMOD3	protein_coding	0.386394	3.62753e-59	642.274	1675.64
ENSG00000186591	UBE2H	protein_coding	0.380303	4.81581e-59	374.923	995.511
ENSG00000132405	TBC1D14	protein_coding	1.64231	4.8793e-59	3479.94	2121.37
ENSG00000225921	NOL7	protein_coding	3.26506	5.88161e-59	1309.36	396.537
ENSG00000117360	PRPF3	protein_coding	3.23004	6.81078e-59	1940.45	594.56
ENSG00000256045	MTRNR2L10	protein_coding	0.0491859	6.86451e-59	4.9222	102.733
ENSG00000151576	QTRT2	protein_coding	2.39398	7.48905e-59	1360.25	565.828
ENSG00000276529	AP001505.1	lincRNA	0.227852	1.22988e-58	54.0357	238.485
ENSG00000115241	PPM1G	protein_coding	3.00209	1.46847e-58	8658.5	2865.62
ENSG00000037897	METTL1	protein_coding	3.2334	1.74415e-58	508.917	158.143
ENSG00000247982	LINC00926	lincRNA	3.75902	2.18173e-58	485.601	126.638
ENSG00000157933	SKI	protein_coding	0.384217	3.43145e-58	934.184	2439.56
ENSG00000124333	VAMP7	protein_coding	0.315933	3.8517e-58	256.001	817.846
ENSG00000155096	AZIN1	protein_coding	0.532398	4.59211e-58	671.926	1269.63
ENSG00000131508	UBE2D2	protein_coding	0.297663	4.90012e-58	205.69	698.519
ENSG00000284946	AC068831.7	protein_coding	7.77633	4.96933e-58	352.033	42.0747
ENSG00000163714	U2SURP	protein_coding	2.54225	4.9831e-58	4181.89	1634.65
ENSG00000050426	LETMD1	protein_coding	2.50488	6.31315e-58	937.945	368.331
ENSG00000108788	MLX	protein_coding	2.39933	1.04496e-57	1287.36	531.684
ENSG00000142396	ERVK3-1	protein_coding	4.50749	1.05121e-57	436.718	98.5613
ENSG00000162086	ZNF75A	protein_coding	2.64725	1.28899e-57	1179	445.066
ENSG00000115091	ACTR3	protein_coding	0.382707	1.3929e-57	801.886	2109.36
ENSG00000070770	CSNK2A2	protein_coding	0.471718	1.43066e-57	2643.67	5626.52
ENSG00000136715	SAP130	protein_coding	0.456751	1.60158e-57	434.722	957.779
ENSG00000060237	WNK1	protein_coding	0.403467	1.79157e-57	2035.18	5067.65
ENSG00000275379	HIST1H3I	protein_coding	0.365923	2.10896e-57	262.822	718.208
ENSG00000196684	HSH2D	protein_coding	3.40475	2.81701e-57	1225.9	358.949
ENSG00000187902	SHISA7	protein_coding	0.303677	3.11476e-57	154.442	511.758
ENSG00000183291	SELENOF	protein_coding	0.362716	3.33029e-57	197.514	550.672
ENSG00000205581	HMGN1	protein_coding	2.20453	3.34109e-57	3643.08	1648.68
ENSG00000103495	MAZ	protein_coding	0.401114	3.77749e-57	2346.63	5891.76
ENSG00000087157	PGS1	protein_coding	2.58925	3.94793e-57	975.686	374.851
ENSG00000010295	IFFO1	protein_coding	4.32589	4.46336e-57	578.429	130.455
ENSG00000100632	ERH	protein_coding	0.309864	4.50799e-57	394.527	1285.76
ENSG00000197006	METTL9	protein_coding	0.306169	6.23573e-57	201.242	665.05
ENSG00000117713	ARID1A	protein_coding	0.523347	6.87184e-57	4472.19	8571.36
ENSG00000120738	EGR1	protein_coding	0.525693	8.7414e-57	617.675	1178.75
ENSG00000074201	CLNS1A	protein_coding	2.08677	1.12191e-56	4944.26	2364.94
ENSG00000100083	GGA1	protein_coding	2.87253	1.12665e-56	1797.94	620.021
ENSG00000163125	RPRD2	protein_coding	0.501055	1.15766e-56	1048.48	2103.13
ENSG00000130811	EIF3G	protein_coding	2.60786	1.16787e-56	2787.17	1059.7
ENSG00000203875	SNHG5	processed_transcript	4.37043	1.44407e-56	2319.6	526.222
ENSG00000134824	FADS2	protein_coding	0.349495	1.90812e-56	449.51	1292.41
ENSG00000186432	KPNA4	protein_coding	0.425798	1.93907e-56	1167.72	2758.98
ENSG00000187837	HIST1H1C	protein_coding	2.91627	1.94049e-56	17177.2	5816.52
ENSG00000167766	ZNF83	protein_coding	2.57322	2.02754e-56	1068.58	415.441
ENSG00000038274	MAT2B	protein_coding	0.352738	2.03813e-56	161.796	461.833
ENSG00000143401	ANP32E	protein_coding	0.324676	2.26223e-56	1033.98	3210.7
ENSG00000161526	SAP30BP	protein_coding	2.78562	2.90518e-56	1476.3	526.822
ENSG00000177410	ZFAS1	antisense	3.46161	3.23157e-56	706.615	205.429
ENSG00000179958	DCTPP1	protein_coding	0.375283	4.06234e-56	391.731	1049.68
ENSG00000160087	UBE2J2	protein_coding	0.547401	4.50314e-56	505.073	923.998
ENSG00000135974	C2orf49	protein_coding	3.44304	5.13937e-56	1341.96	389.454
ENSG00000071082	RPL31	protein_coding	2.43589	5.38015e-56	5414.81	2211.41
ENSG00000072062	PRKACA	protein_coding	0.405898	7.08083e-56	268.392	664.543
ENSG00000166340	TPP1	protein_coding	0.471111	8.8718e-56	333.229	713.617
ENSG00000139168	ZCRB1	protein_coding	3.50613	1.05971e-55	1288.84	365.137
ENSG00000068079	IFI35	protein_coding	5.97415	1.31009e-55	756.06	122.859
ENSG00000099204	ABLIM1	protein_coding	0.430916	1.3894e-55	298.82	698.328
ENSG00000084652	TXLNA	protein_coding	2.27782	1.46326e-55	4991.61	2181.73
ENSG00000189241	TSPYL1	protein_coding	0.478574	1.57572e-55	449.675	947.789
ENSG00000115282	TTC31	protein_coding	3.64997	1.65435e-55	472.22	127.417
ENSG00000117505	DR1	protein_coding	0.46704	1.89518e-55	1124.54	2421.93
ENSG00000163468	CCT3	protein_coding	1.88747	2.40184e-55	5623.44	2972.44
ENSG00000129932	DOHH	protein_coding	0.305421	2.49623e-55	189.834	624.497
ENSG00000184677	ZBTB40	protein_coding	2.3192	2.6935e-55	1784.32	762.738
ENSG00000111011	RSRC2	protein_coding	2.56571	4.73057e-55	1606.99	624.957
ENSG00000151702	FLI1	protein_coding	0.504093	5.06244e-55	612.992	1222.85
ENSG00000006451	RALA	protein_coding	0.311273	5.12736e-55	241.843	785.984
ENSG00000070882	OSBPL3	protein_coding	2.5458	6.24654e-55	1259.94	493.686
ENSG00000161551	ZNF577	protein_coding	3.83089	6.90884e-55	505.967	131.358
ENSG00000181222	POLR2A	protein_coding	0.391522	6.90884e-55	2449.26	6277.48
ENSG00000198833	UBE2J1	protein_coding	0.376553	8.01439e-55	903.494	2418.89
ENSG00000203880	PCMTD2	protein_coding	2.7804	1.11704e-54	687.256	249.194
ENSG00000170606	HSPA4	protein_coding	0.54895	1.17239e-54	886.373	1618.77
ENSG00000163584	RPL22L1	protein_coding	5.04128	1.20364e-54	462.042	89.3636
ENSG00000143614	GATAD2B	protein_coding	0.454152	1.65275e-54	766.934	1702.5
ENSG00000171490	RSL1D1	protein_coding	3.1469	1.72399e-54	7831.35	2466.59
ENSG00000108424	KPNB1	protein_coding	0.51683	1.78665e-54	6375.85	12374.4
ENSG00000165097	KDM1B	protein_coding	0.484043	1.79585e-54	280.089	579.383
ENSG00000177954	RPS27	protein_coding	2.09166	1.96699e-54	2015.76	956.373
ENSG00000143368	SF3B4	protein_coding	0.320408	2.65904e-54	429.858	1355.2
ENSG00000123562	MORF4L2	protein_coding	2.84564	3.52503e-54	2310.23	810.4
ENSG00000183742	MACC1	protein_coding	0.364564	4.15101e-54	352.483	974.998
ENSG00000102901	CENPT	protein_coding	4.4097	4.25273e-54	1373.03	305.664
ENSG00000210154	MT-TD	Mt_tRNA	0.127968	4.44672e-54	34.7711	275.279
ENSG00000105176	URI1	protein_coding	2.88534	4.77504e-54	3320.92	1143.89
ENSG00000151849	CENPJ	protein_coding	3.1214	6.00184e-54	2006.77	635.98
ENSG00000031698	SARS	protein_coding	2.27004	6.69597e-54	1465.52	646.929
ENSG00000125166	GOT2	protein_coding	0.515339	6.78487e-54	564.589	1100.67
ENSG00000134996	OSTF1	protein_coding	0.284028	8.2506e-54	115.966	415.331
ENSG00000105220	GPI	protein_coding	0.498203	8.25551e-54	1814.8	3651.07
ENSG00000141101	NOB1	protein_coding	2.27245	1.00306e-53	4183.61	1832.69
ENSG00000188021	UBQLN2	protein_coding	0.281132	1.11264e-53	183.873	663.199
ENSG00000111605	CPSF6	protein_coding	1.54561	1.11618e-53	3453.69	2233.31
ENSG00000232112	TMA7	protein_coding	3.18791	1.20844e-53	1027.26	320.792
ENSG00000243970	PPIEL	transcribed_unprocessed_pseudogene	2.86288	1.26683e-53	820.749	282.062
ENSG00000137804	NUSAP1	protein_coding	4.39304	1.3223e-53	415.349	92.6417
ENSG00000143947	RPS27A	protein_coding	2.09302	1.38355e-53	5184.09	2469.51
ENSG00000160688	FLAD1	protein_coding	2.53823	1.40236e-53	1403.94	548.921
ENSG00000005893	LAMP2	protein_coding	0.362984	1.75384e-53	450.004	1249.18
ENSG00000283041	AC008038.1	processed_pseudogene	0.327195	1.77359e-53	210.569	649.842
ENSG00000142937	RPS8	protein_coding	1.80029	1.93026e-53	7232.44	4006.82
ENSG00000118363	SPCS2	protein_coding	0.272231	1.96409e-53	77.0941	284.872
ENSG00000077514	POLD3	protein_coding	2.12234	1.99004e-53	1844.67	867.815
ENSG00000183258	DDX41	protein_coding	3.35814	2.19096e-53	1902.01	559.758
ENSG00000116221	MRPL37	protein_coding	0.390258	2.39612e-53	415.47	1074.26
ENSG00000131871	SELENOS	protein_coding	3.6862	2.63502e-53	602.56	161.399
ENSG00000114739	ACVR2B	protein_coding	0.383339	2.74337e-53	239.395	632.415
ENSG00000164610	RP9	protein_coding	3.40944	3.04621e-53	540.054	160.418
ENSG00000121390	PSPC1	protein_coding	3.34074	3.27775e-53	2111.91	625.248
ENSG00000159140	SON	protein_coding	2.06706	3.69816e-53	10800.5	5205.05
ENSG00000082068	WDR70	protein_coding	2.99231	3.70437e-53	1243.44	413.683
ENSG00000087253	LPCAT2	protein_coding	0.448489	3.90959e-53	576.559	1297.85
ENSG00000278272	HIST1H3C	protein_coding	0.346488	4.4668e-53	357.101	1031.58
ENSG00000182841	RRP7BP	transcribed_unprocessed_pseudogene	3.43912	5.02362e-53	980.885	283.615
ENSG00000196642	RABL6	protein_coding	2.93447	5.33179e-53	6918.82	2333.33
ENSG00000005302	MSL3	protein_coding	3.90175	6.92204e-53	803.253	204.883
ENSG00000035687	ADSS	protein_coding	0.45416	6.92763e-53	448.356	989.484
ENSG00000210100	MT-TI	Mt_tRNA	0.308056	7.48574e-53	197.275	644.35
ENSG00000112763	BTN2A1	protein_coding	2.35396	7.50709e-53	743.557	313.86
ENSG00000175550	DRAP1	protein_coding	2.67493	8.69278e-53	2455.38	912.077
ENSG00000130332	LSM7	protein_coding	2.48106	8.74656e-53	943.678	374.517
ENSG00000166135	HIF1AN	protein_coding	0.561106	1.01547e-52	1115.81	1992.03
ENSG00000277157	HIST1H4D	protein_coding	0.260316	1.03909e-52	171.637	661.851
ENSG00000075884	ARHGAP15	protein_coding	2.67732	1.11072e-52	1165.45	433.35
ENSG00000167005	NUDT21	protein_coding	0.375571	1.19926e-52	1129.98	3031.47
ENSG00000260260	SNHG19	lincRNA	6.26766	1.19926e-52	606.76	94.8881
ENSG00000089157	RPLP0	protein_coding	0.574617	1.25622e-52	2663.62	4644.69
ENSG00000064933	PMS1	protein_coding	3.65235	1.30361e-52	663.492	180.838
ENSG00000108671	PSMD11	protein_coding	0.534782	1.31423e-52	1061.01	1987.98
ENSG00000109171	SLAIN2	protein_coding	0.272392	2.21623e-52	248.232	923.504
ENSG00000124193	SRSF6	protein_coding	0.621316	2.40388e-52	2411.5	3889.35
ENSG00000143621	ILF2	protein_coding	1.944	2.42647e-52	3777.71	1943.67
ENSG00000105443	CYTH2	protein_coding	2.98127	2.57236e-52	645.246	215.156
ENSG00000134057	CCNB1	protein_coding	1.99877	2.7459e-52	913.941	454.944
ENSG00000198755	RPL10A	protein_coding	2.49442	2.84848e-52	4749.35	1889.9
ENSG00000133111	RFXAP	protein_coding	4.74666	4.05671e-52	648.264	135.615
ENSG00000053254	FOXN3	protein_coding	0.433058	4.4987e-52	381.862	885.926
ENSG00000154723	ATP5PF	protein_coding	0.468297	4.98491e-52	314.745	674.317
ENSG00000166974	MAPRE2	protein_coding	0.477791	5.57577e-52	348.167	731.289
ENSG00000285976	AL135905.2	protein_coding	0.224576	7.42082e-52	36.4939	164.674
ENSG00000180370	PAK2	protein_coding	0.397419	9.6789e-52	1985.88	5029.84
ENSG00000148730	EIF4EBP2	protein_coding	0.350441	1.15575e-51	1392.79	4004.29
ENSG00000018510	AGPS	protein_coding	0.434506	1.45351e-51	476.185	1105.89
ENSG00000269929	AL158152.1	lincRNA	3.99135	2.49499e-51	367.865	92.4793
ENSG00000140612	SEC11A	protein_coding	0.365846	2.6082e-51	201.066	554.455
ENSG00000122678	POLM	protein_coding	2.98624	3.08224e-51	865.731	286.305
ENSG00000146247	PHIP	protein_coding	2.02751	4.82917e-51	3947.08	1941.92
ENSG00000268758	ADGRE4P	transcribed_unprocessed_pseudogene	6.91586	5.09526e-51	345.143	48.4194
ENSG00000154582	ELOC	protein_coding	0.363559	5.55889e-51	225.815	629.795
ENSG00000178761	FAM219B	protein_coding	4.33639	5.58075e-51	1088.87	245.157
ENSG00000197912	SPG7	protein_coding	2.44768	6.30408e-51	1223.93	498.051
ENSG00000164934	DCAF13	protein_coding	2.44622	6.95741e-51	701.265	284.354
ENSG00000184220	CMSS1	protein_coding	3.20645	7.36824e-51	2160.98	670.531
ENSG00000125633	CCDC93	protein_coding	2.54714	7.74407e-51	1421.54	553.213
ENSG00000176624	MEX3C	protein_coding	0.373774	8.94948e-51	443.093	1195.72
ENSG00000183718	TRIM52	protein_coding	5.94353	1.06097e-50	350.844	57.2982
ENSG00000184840	TMED9	protein_coding	0.344363	1.12065e-50	405.065	1182.95
ENSG00000104218	CSPP1	protein_coding	2.75118	1.31106e-50	1394.07	503.024
ENSG00000125868	DSTN	protein_coding	3.37703	1.53701e-50	564.711	164.012
ENSG00000140451	PIF1	protein_coding	3.34959	1.573e-50	574.922	168.896
ENSG00000185619	PCGF3	protein_coding	2.31956	1.63944e-50	1102.08	474.873
ENSG00000058600	POLR3E	protein_coding	1.87198	1.81073e-50	1325.21	701.476
ENSG00000198805	PNP	protein_coding	2.06979	1.81485e-50	2233.94	1071.92
ENSG00000103061	SLC7A6OS	protein_coding	2.9481	1.82951e-50	1024.28	342.569
ENSG00000172977	KAT5	protein_coding	2.11418	2.47463e-50	914.209	428.977
ENSG00000233830	EIF4HP1	processed_pseudogene	0.260922	2.94791e-50	47.0513	184.321
ENSG00000270015	AC087481.3	sense_intronic	3.16484	3.46714e-50	532.966	170.073
ENSG00000163516	ANKZF1	protein_coding	3.5365	3.84118e-50	515.316	143.826
ENSG00000165669	FAM204A	protein_coding	2.43954	5.83328e-50	1132.85	460.867
ENSG00000151353	TMEM18	protein_coding	2.48676	7.17528e-50	682.738	270.956
ENSG00000143190	POU2F1	protein_coding	0.541091	7.57099e-50	1042.31	1935.4
ENSG00000068650	ATP11A	protein_coding	0.610153	9.28321e-50	3987.19	6539.45
ENSG00000132824	SERINC3	protein_coding	0.368593	9.65202e-50	341.302	934.356
ENSG00000138050	THUMPD2	protein_coding	2.86459	1.00653e-49	491.826	170.454
ENSG00000110422	HIPK3	protein_coding	0.504728	1.09993e-49	675.959	1340.98
ENSG00000138674	SEC31A	protein_coding	0.617797	1.14238e-49	787.876	1274.76
ENSG00000100316	RPL3	protein_coding	2.05442	1.16578e-49	11614.5	5625.89
ENSG00000099942	CRKL	protein_coding	0.48246	1.16583e-49	1527.33	3180.17
ENSG00000170627	GTSF1	protein_coding	0.465279	1.23276e-49	471.63	1020.27
ENSG00000142945	KIF2C	protein_coding	2.30296	1.27834e-49	1555.53	671.203
ENSG00000117399	CDC20	protein_coding	0.460458	1.59159e-49	1048.95	2283.78
ENSG00000113460	BRIX1	protein_coding	2.7513	1.82856e-49	1492.57	539.2
ENSG00000114021	NIT2	protein_coding	3.36048	2.02239e-49	832.57	244.243
ENSG00000107164	FUBP3	protein_coding	0.5064	2.02742e-49	722.678	1431.18
ENSG00000144283	PKP4	protein_coding	0.558484	3.06855e-49	1065.75	1918.88
ENSG00000157600	TMEM164	protein_coding	0.443433	3.07509e-49	682.088	1543.98
ENSG00000185896	LAMP1	protein_coding	0.521576	3.3644e-49	1229.24	2366.9
ENSG00000092010	PSME1	protein_coding	2.56531	3.93382e-49	1103.52	426.205
ENSG00000067955	CBFB	protein_coding	0.480297	4.39543e-49	710.536	1486.61
ENSG00000059588	TARBP1	protein_coding	2.09529	4.59711e-49	1574.47	746.593
ENSG00000171453	POLR1C	protein_coding	2.69179	4.81991e-49	1934.76	712.156
ENSG00000028528	SNX1	protein_coding	1.90398	5.57663e-49	2050.48	1073.53
ENSG00000176542	USF3	protein_coding	0.339966	6.27152e-49	536.458	1593.28
ENSG00000221944	TIGD1	protein_coding	6.32319	6.62609e-49	378.339	58.8579
ENSG00000168172	HOOK3	protein_coding	0.480864	1.21684e-48	679.915	1421.74
ENSG00000138658	ZGRF1	protein_coding	3.02848	1.31859e-48	1259.4	411.125
ENSG00000142634	EFHD2	protein_coding	0.559621	1.42037e-48	1272.44	2274.03
ENSG00000137841	PLCB2	protein_coding	3.34338	1.48832e-48	913.713	269.852
ENSG00000113649	TCERG1	protein_coding	2.42906	1.52309e-48	3750.13	1535.01
ENSG00000226445	BX322234.1	antisense	0.320124	1.54202e-48	68.0457	213.087
ENSG00000101224	CDC25B	protein_coding	0.446055	1.6198e-48	485.7	1090.97
ENSG00000143499	SMYD2	protein_coding	2.86451	1.63234e-48	614.665	215.326
ENSG00000164548	TRA2A	protein_coding	2.45493	1.94091e-48	2268.52	921.184
ENSG00000110367	DDX6	protein_coding	0.483172	2.11408e-48	2455.94	5114.31
ENSG00000174652	ZNF266	protein_coding	2.70389	2.32718e-48	817.943	301.192
ENSG00000196118	CCDC189	protein_coding	6.37921	2.85901e-48	494.13	76.7288
ENSG00000163156	SCNM1	protein_coding	3.33587	4.86926e-48	649.85	190.747
ENSG00000149948	HMGA2	protein_coding	0.42296	7.2478e-48	1659.77	3951.09
ENSG00000277791	PSMB3	protein_coding	0.44401	7.83385e-48	244.948	552.755
ENSG00000196547	MAN2A2	protein_coding	2.56165	8.48676e-48	1607.67	620.972
ENSG00000201315	RN7SKP227	misc_RNA	0.0329198	9.60425e-48	5.85643	184.671
ENSG00000104756	KCTD9	protein_coding	0.323465	1.06188e-47	136.369	428.94
ENSG00000131797	CLUHP3	transcribed_unprocessed_pseudogene	5.44315	1.12897e-47	285.779	50.0625
ENSG00000213719	CLIC1	protein_coding	0.544357	1.55116e-47	1806.62	3330.71
ENSG00000125977	EIF2S2	protein_coding	2.88885	1.65449e-47	3854.87	1327.09
ENSG00000117174	ZNHIT6	protein_coding	0.496316	1.65874e-47	414.989	840.653
ENSG00000206573	THUMPD3-AS1	antisense	4.18053	2.38013e-47	345.994	81.2329
ENSG00000204356	NELFE	protein_coding	2.47738	2.5575e-47	1166.92	469.472
ENSG00000139620	KANSL2	protein_coding	2.34551	2.61229e-47	1180.15	500.648
ENSG00000120699	EXOSC8	protein_coding	2.92933	2.71794e-47	962.704	330.245
ENSG00000023516	AKAP11	protein_coding	0.409816	2.73087e-47	589.293	1450.53
ENSG00000139737	SLAIN1	protein_coding	0.349337	2.85425e-47	152.074	438.717
ENSG00000183354	KIAA2026	protein_coding	0.501118	3.05127e-47	555.829	1114.13
ENSG00000180198	RCC1	protein_coding	0.517242	4.05532e-47	1413.18	2734.96
ENSG00000146834	MEPCE	protein_coding	0.471764	5.80837e-47	604.211	1282.91
ENSG00000168495	POLR3D	protein_coding	2.56694	5.80837e-47	1678.84	648.926
ENSG00000133275	CSNK1G2	protein_coding	2.19564	5.83875e-47	3062.68	1384.97
ENSG00000116830	TTF2	protein_coding	2.06446	6.1281e-47	2656.64	1284.27
ENSG00000121152	NCAPH	protein_coding	1.70416	6.53008e-47	1516.77	893.218
ENSG00000173575	CHD2	protein_coding	1.85381	6.79183e-47	2373.2	1275.43
ENSG00000175274	TP53I11	protein_coding	0.466649	6.82255e-47	433.317	928.3
ENSG00000148331	ASB6	protein_coding	2.42328	7.51215e-47	880.952	360.302
ENSG00000146083	RNF44	protein_coding	0.512578	7.80692e-47	540.773	1063
ENSG00000164086	DUSP7	protein_coding	0.391645	8.75418e-47	519.995	1335.35
ENSG00000055332	EIF2AK2	protein_coding	0.477918	8.83199e-47	772.682	1628.12
ENSG00000166598	HSP90B1	protein_coding	3.01222	9.78532e-47	14117.2	4652.43
ENSG00000154144	TBRG1	protein_coding	2.14496	9.83358e-47	1511.72	704.996
ENSG00000179051	RCC2	protein_coding	0.511907	1.08244e-46	3104.95	6081.77
ENSG00000148943	LIN7C	protein_coding	0.408128	1.08772e-46	330.822	818.132
ENSG00000203811	HIST2H3C	protein_coding	0.283701	1.09301e-46	60.7553	214.522
ENSG00000069956	MAPK6	protein_coding	0.386257	1.09473e-46	601.596	1571.89
ENSG00000137168	PPIL1	protein_coding	0.409358	1.1641e-46	220.744	544.158
ENSG00000152464	RPP38	protein_coding	5.30311	1.17621e-46	359.686	66.7022
ENSG00000144224	UBXN4	protein_coding	2.11359	1.18771e-46	1604.09	754.012
ENSG00000167863	ATP5PD	protein_coding	2.36353	1.38271e-46	739.279	310.665
ENSG00000196470	SIAH1	protein_coding	0.385592	1.38852e-46	124.627	327.362
ENSG00000067334	DNTTIP2	protein_coding	3.52776	1.49061e-46	2100.51	592.594
ENSG00000104907	TRMT1	protein_coding	3.34609	1.49724e-46	1765.26	520.479
ENSG00000178741	COX5A	protein_coding	0.331797	1.82034e-46	312.657	950.446
ENSG00000134758	RNF138	protein_coding	0.446603	2.32807e-46	371.423	840.609
ENSG00000092964	DPYSL2	protein_coding	0.274283	2.67059e-46	205.896	756.876
ENSG00000153815	CMIP	protein_coding	0.439612	2.95085e-46	1034.06	2367.94
ENSG00000133318	RTN3	protein_coding	0.430428	3.13442e-46	498.599	1166.01
ENSG00000112972	HMGCS1	protein_coding	0.557534	3.39409e-46	471.853	849.162
ENSG00000153975	ZUP1	protein_coding	3.98317	3.46745e-46	755.44	189.687
ENSG00000105723	GSK3A	protein_coding	0.377354	5.30165e-46	346.595	928.606
ENSG00000268849	SIGLEC22P	transcribed_unprocessed_pseudogene	0.370364	5.59909e-46	108.457	292.491
ENSG00000070831	CDC42	protein_coding	0.315183	6.53502e-46	483.895	1553.96
ENSG00000073921	PICALM	protein_coding	0.385978	6.74578e-46	667.882	1745.88
ENSG00000112977	DAP	protein_coding	0.500668	7.38908e-46	630.124	1264.3
ENSG00000109814	UGDH	protein_coding	0.278415	7.5141e-46	65.4974	239.674
ENSG00000179335	CLK3	protein_coding	2.39856	9.03932e-46	1105.97	460.224
ENSG00000159479	MED8	protein_coding	2.37826	9.14861e-46	748.487	308.775
ENSG00000180376	CCDC66	protein_coding	3.18826	9.30626e-46	1001.01	309.769
ENSG00000138834	MAPK8IP3	protein_coding	3.74567	1.11848e-45	2043.39	537.101
ENSG00000156603	MED19	protein_coding	4.05317	1.14892e-45	479.189	118.196
ENSG00000126351	THRA	protein_coding	0.420233	1.38119e-45	510.236	1218.74
ENSG00000070371	CLTCL1	protein_coding	2.13038	1.53539e-45	1151.37	538.507
ENSG00000158805	ZNF276	protein_coding	3.83632	1.61917e-45	613.793	155.589
ENSG00000074054	CLASP1	protein_coding	0.577996	1.9042e-45	1165.1	2016.35
ENSG00000011260	UTP18	protein_coding	2.37653	1.96022e-45	1771.15	739.029
ENSG00000089737	DDX24	protein_coding	2.97923	2.04193e-45	5031.15	1673.11
ENSG00000104365	IKBKB	protein_coding	2.04455	2.07888e-45	1237.25	597.898
ENSG00000105127	AKAP8	protein_coding	2.52671	2.12557e-45	1675.42	657.745
ENSG00000154920	EME1	protein_coding	4.399	2.32291e-45	612.654	134.131
ENSG00000107829	FBXW4	protein_coding	0.310268	2.71684e-45	64.5238	209.266
ENSG00000077147	TM9SF3	protein_coding	0.425013	2.80711e-45	1743.64	4129.25
ENSG00000184897	H1FX	protein_coding	3.25541	2.95173e-45	2635.8	799.783
ENSG00000013441	CLK1	protein_coding	3.03818	3.26222e-45	728.147	238.701
ENSG00000004897	CDC27	protein_coding	0.501447	3.48892e-45	554.659	1115.29
ENSG00000182149	IST1	protein_coding	1.59719	3.48892e-45	2183.08	1363.59
ENSG00000160392	C19orf47	protein_coding	0.368371	4.03102e-45	166.356	454.087
ENSG00000142546	NOSIP	protein_coding	3.63289	4.14778e-45	906.689	244.864
ENSG00000197217	ENTPD4	protein_coding	2.46093	4.31824e-45	805.212	326.89
ENSG00000156970	BUB1B	protein_coding	1.95798	4.59208e-45	2244.54	1143.44
ENSG00000140474	ULK3	protein_coding	4.56275	5.26076e-45	1394.76	299.129
ENSG00000182899	RPL35A	protein_coding	0.5171	6.17448e-45	1045.72	2032.17
ENSG00000187446	CHP1	protein_coding	0.449137	6.24678e-45	564.664	1266.94
ENSG00000138623	SEMA7A	protein_coding	0.470552	6.34092e-45	539.711	1148.05
ENSG00000105339	DENND3	protein_coding	2.26083	6.98194e-45	1477.78	644.661
ENSG00000122068	FYTTD1	protein_coding	0.4169	7.04082e-45	406.253	986.375
ENSG00000241343	RPL36A	protein_coding	3.31212	7.06086e-45	613.292	183.846
ENSG00000183688	RFLNB	protein_coding	0.440322	7.49444e-45	841.205	1921.31
ENSG00000183337	BCOR	protein_coding	2.24776	8.76175e-45	2838.05	1254.54
ENSG00000169635	HIC2	protein_coding	0.428872	8.93062e-45	499.029	1167.57
ENSG00000165359	INTS6L	protein_coding	2.72275	9.02575e-45	835.89	306.862
ENSG00000234545	FAM133B	protein_coding	3.73552	9.93007e-45	600.72	156.081
ENSG00000136527	TRA2B	protein_coding	1.8432	1.03882e-44	5336.67	2892.07
ENSG00000127993	RBM48	protein_coding	4.84771	1.13614e-44	738.732	151.56
ENSG00000104660	LEPROTL1	protein_coding	0.377517	1.14975e-44	154.29	413.948
ENSG00000156304	SCAF4	protein_coding	0.575724	1.14975e-44	1261.02	2194.82
ENSG00000172354	GNB2	protein_coding	0.501634	1.30379e-44	713.433	1423.03
ENSG00000185624	P4HB	protein_coding	1.76397	1.34295e-44	14198.8	8027.12
ENSG00000196504	PRPF40A	protein_coding	3.03566	1.47028e-44	3285.45	1074.66
ENSG00000126247	CAPNS1	protein_coding	0.241055	1.96418e-44	264.881	1113.95
ENSG00000170345	FOS	protein_coding	4.06282	2.09612e-44	437.815	103.636
ENSG00000224861	YBX1P1	processed_pseudogene	0.305577	2.37171e-44	108.615	360.225
ENSG00000247627	MTND4P12	processed_pseudogene	0.265125	2.56575e-44	731.459	2791.79
ENSG00000169714	CNBP	protein_coding	0.546757	2.88315e-44	1680	3084.81
ENSG00000140650	PMM2	protein_coding	2.40365	3.09873e-44	1012.18	416.208
ENSG00000174903	RAB1B	protein_coding	0.435321	3.11692e-44	782.804	1807.84
ENSG00000125352	RNF113A	protein_coding	3.81816	3.24448e-44	630.528	162.617
ENSG00000125686	MED1	protein_coding	0.535141	3.6358e-44	1552.07	2916.16
ENSG00000197498	RPF2	protein_coding	3.23644	3.75359e-44	2525.45	776.36
ENSG00000131374	TBC1D5	protein_coding	0.441401	3.88353e-44	969.846	2212.02
ENSG00000100888	CHD8	protein_coding	1.79715	4.62503e-44	4027.61	2236.08
ENSG00000140264	SERF2	protein_coding	1.95177	5.04614e-44	1965.73	1006.15
ENSG00000127314	RAP1B	protein_coding	0.404332	6.57866e-44	148.756	371.903
ENSG00000086062	B4GALT1	protein_coding	0.310874	7.77286e-44	190.855	620.946
ENSG00000124733	MEA1	protein_coding	0.582688	8.0388e-44	804.985	1386.77
ENSG00000125656	CLPP	protein_coding	0.420044	8.78105e-44	183.327	438.684
ENSG00000159461	AMFR	protein_coding	0.474826	1.01584e-43	345.654	728.903
ENSG00000136811	ODF2	protein_coding	2.70694	1.03634e-43	3216.29	1175.2
ENSG00000197238	HIST1H4J	protein_coding	0.264776	1.04922e-43	67.3751	254.854
ENSG00000160613	PCSK7	protein_coding	1.78314	1.07421e-43	1638.63	915.874
ENSG00000266472	MRPS21	protein_coding	3.05565	1.11616e-43	785.166	257.425
ENSG00000261971	MMP25-AS1	antisense	0.479219	1.37961e-43	383.966	803.163
ENSG00000110696	C11orf58	protein_coding	1.97624	1.38128e-43	2334.97	1180.09
ENSG00000116604	MEF2D	protein_coding	0.585199	1.40017e-43	2004.22	3427.2
ENSG00000080823	MOK	protein_coding	3.91795	1.52918e-43	321.458	82.0047
ENSG00000144504	ANKMY1	protein_coding	0.4914	1.73526e-43	648.135	1323.29
ENSG00000106628	POLD2	protein_coding	0.522609	1.76551e-43	1236.99	2372.71
ENSG00000135624	CCT7	protein_coding	0.454137	1.88418e-43	1709.26	3781.14
ENSG00000111371	SLC38A1	protein_coding	0.459791	2.21855e-43	1797.25	3928.2
ENSG00000149273	RPS3	protein_coding	0.584107	2.23712e-43	6148.05	10543.8
ENSG00000185305	ARL15	protein_coding	0.242885	2.36281e-43	49.3003	208.275
ENSG00000104472	CHRAC1	protein_coding	0.288241	2.4654e-43	82.5255	292.135
ENSG00000197043	ANXA6	protein_coding	0.529383	2.4654e-43	656.277	1240.3
ENSG00000162385	MAGOH	protein_coding	0.430008	2.52045e-43	354.581	829.715
ENSG00000063245	EPN1	protein_coding	0.548348	2.56339e-43	739.56	1349.61
ENSG00000013573	DDX11	protein_coding	2.68955	2.69442e-43	855.742	314.068
ENSG00000101935	AMMECR1	protein_coding	0.397211	2.71896e-43	184.22	471.269
ENSG00000071626	DAZAP1	protein_coding	0.653333	3.09374e-43	2151.77	3298.27
ENSG00000101194	SLC17A9	protein_coding	2.82232	3.5839e-43	2647.51	924.34
ENSG00000105329	AC011462.1	protein_coding	0.528315	3.71039e-43	931.021	1764.25
ENSG00000204619	PPP1R11	protein_coding	0.390575	3.77511e-43	191.723	497.722
ENSG00000041802	LSG1	protein_coding	2.21993	3.79866e-43	1820.29	813.851
ENSG00000146731	CCT6A	protein_coding	0.612521	3.80052e-43	2522.51	4133.93
ENSG00000196531	NACA	protein_coding	2.20254	3.83531e-43	6725.66	3039.23
ENSG00000184402	SS18L1	protein_coding	2.53612	4.72079e-43	543.751	212.5
ENSG00000224078	SNHG14	processed_transcript	0.512523	5.13794e-43	939.495	1840.96
ENSG00000102606	ARHGEF7	protein_coding	1.53331	5.21282e-43	2256.52	1473.87
ENSG00000028310	BRD9	protein_coding	2.60132	5.3329e-43	3107.25	1182.89
ENSG00000110619	CARS	protein_coding	2.4854	5.4778e-43	1709.77	681.711
ENSG00000151062	CACNA2D4	protein_coding	2.01789	6.12809e-43	2781.01	1371.86
ENSG00000120314	WDR55	protein_coding	2.94683	7.39322e-43	1262.59	422.496
ENSG00000198087	CD2AP	protein_coding	0.451783	8.31976e-43	450.385	1008.82
ENSG00000128534	LSM8	protein_coding	2.28373	8.41068e-43	1519.89	667.572
ENSG00000055070	SZRD1	protein_coding	0.536652	9.41711e-43	1466.37	2741.9
ENSG00000165684	SNAPC4	protein_coding	2.77678	1.08805e-42	1777.84	632.815
ENSG00000122435	TRMT13	protein_coding	2.96124	1.11239e-42	442.649	146.14
ENSG00000158470	B4GALT5	protein_coding	0.341831	1.15503e-42	1201.44	3547.54
ENSG00000151014	NOCT	protein_coding	0.476554	1.24383e-42	186.432	392.636
ENSG00000106346	USP42	protein_coding	2.26056	1.24908e-42	1682.85	740.435
ENSG00000138069	RAB1A	protein_coding	0.448363	1.34677e-42	306.292	690.426
ENSG00000174721	FGFBP3	protein_coding	0.362786	1.34677e-42	135.528	377.894
ENSG00000078967	UBE2D4	protein_coding	0.314341	1.40552e-42	84.2499	271.964
ENSG00000113070	HBEGF	protein_coding	2.85672	1.55987e-42	456.598	158.42
ENSG00000101391	CDK5RAP1	protein_coding	2.65582	1.91191e-42	1063.24	393.617
ENSG00000204209	DAXX	protein_coding	1.95307	2.01979e-42	1957.72	995.71
ENSG00000155966	AFF2	protein_coding	0.54888	2.27311e-42	853.372	1560.6
ENSG00000104825	NFKBIB	protein_coding	0.485267	2.555e-42	296.725	613.188
ENSG00000123213	NLN	protein_coding	0.4997	3.10083e-42	382.886	769.582
ENSG00000162194	LBHD1	protein_coding	4.96621	3.23154e-42	350.151	68.8844
ENSG00000197976	AKAP17A	protein_coding	3.87569	3.46737e-42	1143.67	290.503
ENSG00000079819	EPB41L2	protein_coding	0.498636	3.60518e-42	336.426	675.675
ENSG00000105926	MPP6	protein_coding	0.494918	3.60518e-42	523.385	1065.61
ENSG00000203879	GDI1	protein_coding	2.98608	3.90989e-42	814.81	268.168
ENSG00000270170	NCBP2-AS2	protein_coding	3.21678	4.32361e-42	391.014	118.014
ENSG00000149485	FADS1	protein_coding	0.570431	4.59418e-42	523.177	923.489
ENSG00000177600	RPLP2	protein_coding	2.011	4.7222e-42	6376.7	3150.18
ENSG00000115268	RPS15	protein_coding	2.31601	4.76995e-42	1969.81	843.566
ENSG00000138430	OLA1	protein_coding	0.418431	5.25613e-42	436.735	1054.11
ENSG00000187742	SECISBP2	protein_coding	1.76031	5.27813e-42	1578.81	898.489
ENSG00000133858	ZFC3H1	protein_coding	2.23153	5.86193e-42	1537.76	685.602
ENSG00000262074	SNORD3B-2	snoRNA	0.0835071	8.46946e-42	10.4803	126.921
ENSG00000114573	ATP6V1A	protein_coding	0.478966	1.0453e-41	276.055	579.031
ENSG00000108061	SHOC2	protein_coding	0.415821	1.13434e-41	341.282	830.44
ENSG00000172469	MANEA	protein_coding	0.371198	1.15202e-41	119.461	327.655
ENSG00000010322	NISCH	protein_coding	2.29073	1.20344e-41	2032.28	878.659
ENSG00000198380	GFPT1	protein_coding	0.589327	1.86529e-41	596.947	1018.52
ENSG00000108946	PRKAR1A	protein_coding	0.327545	2.08221e-41	508.459	1567.27
ENSG00000125970	RALY	protein_coding	1.62264	2.23939e-41	2837.45	1742.02
ENSG00000110880	CORO1C	protein_coding	0.454361	2.25141e-41	948.965	2101.14
ENSG00000167967	E4F1	protein_coding	2.17906	2.29997e-41	771.865	350.241
ENSG00000115211	EIF2B4	protein_coding	3.0208	2.57577e-41	1569.72	514.427
ENSG00000176102	CSTF3	protein_coding	3.63401	2.61873e-41	753.671	202.562
ENSG00000182628	SKA2	protein_coding	0.472461	2.69874e-41	413.705	883.278
ENSG00000175387	SMAD2	protein_coding	0.51309	2.74832e-41	1308.06	2564.81
ENSG00000165494	PCF11	protein_coding	2.15033	2.89838e-41	3094.5	1434.39
ENSG00000129347	KRI1	protein_coding	4.1604	3.30508e-41	1879.59	442.32
ENSG00000166888	STAT6	protein_coding	0.60159	3.4631e-41	1114.37	1855.98
ENSG00000166783	MARF1	protein_coding	0.47254	3.4888e-41	366.633	780.875
ENSG00000154832	CXXC1	protein_coding	2.2093	3.56613e-41	2198.92	985.757
ENSG00000198060	MARCH5	protein_coding	0.42416	3.65307e-41	169.32	404.334
ENSG00000109536	FRG1	protein_coding	3.50366	3.89769e-41	463.731	132.382
ENSG00000003509	NDUFAF7	protein_coding	3.86939	4.01687e-41	510.28	128.659
ENSG00000179241	LDLRAD3	protein_coding	0.380359	4.12411e-41	162.968	434.978
ENSG00000267100	ILF3-DT	lincRNA	4.4089	4.15134e-41	327.087	72.7055
ENSG00000125952	MAX	protein_coding	0.488651	4.31483e-41	396.367	817.138
ENSG00000181588	MEX3D	protein_coding	0.25786	4.36574e-41	163.05	639.6
ENSG00000161016	RPL8	protein_coding	0.543184	4.40179e-41	1525.56	2814.9
ENSG00000103653	CSK	protein_coding	0.446153	4.54574e-41	1612.86	3631.57
ENSG00000181827	RFX7	protein_coding	0.501676	5.26288e-41	1454.54	2918.42
ENSG00000135018	UBQLN1	protein_coding	0.475678	5.34665e-41	1078.59	2281.03
ENSG00000120727	PAIP2	protein_coding	2.52013	5.47061e-41	698.251	279.125
ENSG00000270231	NBPF8	transcribed_unprocessed_pseudogene	4.64257	5.55673e-41	268.928	59.1295
ENSG00000198000	NOL8	protein_coding	2.84374	6.07232e-41	3106.03	1084.21
ENSG00000137154	RPS6	protein_coding	1.65781	6.26451e-41	6516.68	3927.49
ENSG00000100038	TOP3B	protein_coding	2.44702	7.09169e-41	673.734	274.074
ENSG00000100058	CRYBB2P1	transcribed_unprocessed_pseudogene	2.6407	7.95736e-41	505.371	189.215
ENSG00000142684	ZNF593	protein_coding	2.5266	8.03526e-41	689.837	271.023
ENSG00000240230	COX19	protein_coding	1.75373	8.09864e-41	943.118	533.299
ENSG00000160799	CCDC12	protein_coding	2.57863	8.18751e-41	917.088	351.421
ENSG00000100416	TRMU	protein_coding	2.12863	8.55276e-41	1016.45	473.832
ENSG00000264522	OTUD7B	protein_coding	0.421354	1.00251e-40	201.611	486.092
ENSG00000108175	ZMIZ1	protein_coding	0.441015	1.03033e-40	2554.56	5824.56
ENSG00000168298	HIST1H1E	protein_coding	3.14222	1.0814e-40	21923.7	6931.21
ENSG00000198408	OGA	protein_coding	2.0202	1.11946e-40	2600.28	1281.64
ENSG00000090686	USP48	protein_coding	1.85953	1.13906e-40	1518.61	817.822
ENSG00000006652	IFRD1	protein_coding	1.83935	1.14189e-40	1341.29	726.177
ENSG00000181830	SLC35C1	protein_coding	0.261405	1.19521e-40	54.8843	212.137
ENSG00000023892	DEF6	protein_coding	2.43206	1.22525e-40	1571.94	640.289
ENSG00000038382	TRIO	protein_coding	1.95725	1.22776e-40	2668.33	1352.99
ENSG00000119321	FKBP15	protein_coding	2.2291	1.37384e-40	1566.38	699.208
ENSG00000086475	SEPHS1	protein_coding	0.353193	2.00651e-40	198.002	569.308
ENSG00000165650	PDZD8	protein_coding	0.449035	2.02841e-40	666.058	1496.59
ENSG00000116560	SFPQ	protein_coding	2.27492	2.03656e-40	15772.4	6891.77
ENSG00000197471	SPN	protein_coding	0.500374	2.09243e-40	3327.35	6681.06
ENSG00000198824	CHAMP1	protein_coding	0.485708	2.11401e-40	659.504	1368.44
ENSG00000143761	ARF1	protein_coding	0.46861	2.36126e-40	1347.71	2888.73
ENSG00000273899	NOL12	protein_coding	5.91252	2.88179e-40	314.139	51.1043
ENSG00000165792	METTL17	protein_coding	2.76121	3.13809e-40	1426.51	511.511
ENSG00000266976	AC079466.1	lincRNA	2.26363	3.19083e-40	516.542	227.938
ENSG00000143158	MPC2	protein_coding	0.287166	3.31275e-40	56.1072	199.102
ENSG00000086712	TXLNG	protein_coding	2.97853	3.78035e-40	1604.6	535.395
ENSG00000128563	PRKRIP1	protein_coding	3.6302	3.8952e-40	1515.55	411.842
ENSG00000134871	COL4A2	protein_coding	0.52081	3.97306e-40	391.588	757.543
ENSG00000234912	SNHG20	sense_overlapping	4.6386	4.05417e-40	283.967	59.2592
ENSG00000189043	NDUFA4	protein_coding	0.42832	4.2059e-40	181.312	427.873
ENSG00000166004	CEP295	protein_coding	2.22941	4.41943e-40	2709.25	1211.06
ENSG00000255587	RAB44	protein_coding	2.70099	4.83017e-40	1987.08	726.704
ENSG00000180066	C10orf91	lincRNA	0.162965	5.20568e-40	13.9172	88.1049
ENSG00000140287	HDC	protein_coding	4.88068	6.69814e-40	286.708	57.8801
ENSG00000236144	TMEM147-AS1	antisense	2.67326	7.82651e-40	352.213	130.671
ENSG00000172775	FAM192A	protein_coding	2.57481	7.9446e-40	2386.37	923.461
ENSG00000113068	PFDN1	protein_coding	0.443911	8.2829e-40	214.711	485.129
ENSG00000167770	OTUB1	protein_coding	2.22202	8.42682e-40	1235.2	550.982
ENSG00000130560	UBAC1	protein_coding	2.34191	8.48599e-40	1648.9	700.052
ENSG00000249119	MTND6P4	processed_pseudogene	0.100542	1.00985e-39	17.5577	177.717
ENSG00000185220	PGBD2	protein_coding	3.98597	1.17596e-39	282.004	70.8031
ENSG00000178467	P4HTM	protein_coding	3.94339	1.22292e-39	345.058	85.1831
ENSG00000087053	MTMR2	protein_coding	0.454795	1.3867e-39	584.466	1297.86
ENSG00000178999	AURKB	protein_coding	2.52977	1.39223e-39	655.611	254.849
ENSG00000152127	MGAT5	protein_coding	0.413326	1.51116e-39	781.017	1902.89
ENSG00000119421	NDUFA8	protein_coding	0.425139	1.60172e-39	149.038	352.72
ENSG00000006695	COX10	protein_coding	0.420682	1.77096e-39	113.084	270.371
ENSG00000086061	DNAJA1	protein_coding	0.594218	1.82953e-39	1106.74	1868.43
ENSG00000235568	NFAM1	protein_coding	0.389313	1.86156e-39	339.387	874.551
ENSG00000143252	SDHC	protein_coding	0.47739	1.86863e-39	261.185	549.951
ENSG00000111224	PARP11	protein_coding	0.360112	2.0064e-39	84.9439	240.061
ENSG00000132334	PTPRE	protein_coding	2.26359	2.07853e-39	779.96	342.896
ENSG00000258890	CEP95	protein_coding	2.59988	2.14666e-39	1101.66	421.127
ENSG00000172890	NADSYN1	protein_coding	2.1675	2.35957e-39	1372.48	626.498
ENSG00000164080	RAD54L2	protein_coding	0.636861	2.44765e-39	2094.61	3288.94
ENSG00000158411	MITD1	protein_coding	3.09616	2.45879e-39	387.426	122.678
ENSG00000113441	LNPEP	protein_coding	0.345051	2.53068e-39	524.172	1536.47
ENSG00000123485	HJURP	protein_coding	2.14146	2.71068e-39	1543.49	718.775
ENSG00000163527	STT3B	protein_coding	0.493986	2.77797e-39	2140.04	4353.8
ENSG00000172954	LCLAT1	protein_coding	0.446289	2.87382e-39	402.152	911.135
ENSG00000273542	HIST1H4K	protein_coding	0.266446	2.88886e-39	51.9575	196.579
ENSG00000206585	RNVU1-7	snRNA	0.138285	3.14437e-39	22.3055	163.44
ENSG00000073169	SELENOO	protein_coding	2.77863	3.50811e-39	474.017	168.902
ENSG00000168496	FEN1	protein_coding	0.505074	3.52683e-39	737.163	1461.68
ENSG00000158480	SPATA2	protein_coding	0.486538	3.56813e-39	264.296	544.511
ENSG00000163558	PRKCI	protein_coding	0.404643	3.7223e-39	178.957	444.877
ENSG00000270276	HIST2H4B	protein_coding	0.239463	4.03654e-39	58.5476	248.247
ENSG00000198517	MAFK	protein_coding	0.421502	4.3097e-39	559.466	1330.94
ENSG00000142784	WDTC1	protein_coding	0.337129	4.38057e-39	157.094	468.362
ENSG00000156983	BRPF1	protein_coding	1.69558	4.45523e-39	2319.7	1367.46
ENSG00000114978	MOB1A	protein_coding	0.41781	4.60299e-39	1089.2	2628.76
ENSG00000095209	TMEM38B	protein_coding	0.327724	4.7153e-39	102.086	317.793
ENSG00000072786	STK10	protein_coding	2.41075	4.74791e-39	1573.54	646.16
ENSG00000156873	PHKG2	protein_coding	2.66506	4.90508e-39	603.638	225.095
ENSG00000132780	NASP	protein_coding	1.75292	4.92368e-39	4182.2	2378.35
ENSG00000198898	CAPZA2	protein_coding	0.514232	4.92749e-39	280.439	549.598
ENSG00000108773	KAT2A	protein_coding	1.86725	5.3514e-39	1446.67	770.401
ENSG00000185215	TNFAIP2	protein_coding	2.38981	5.758e-39	759.177	310.288
ENSG00000143379	SETDB1	protein_coding	1.89715	5.96411e-39	944.89	496.237
ENSG00000069399	BCL3	protein_coding	0.292091	5.98879e-39	48.7474	168.618
ENSG00000177565	TBL1XR1	protein_coding	0.393058	6.25364e-39	1154.93	2963.88
ENSG00000130803	ZNF317	protein_coding	1.6735	6.26528e-39	1610.71	960.039
ENSG00000198646	NCOA6	protein_coding	0.543529	7.00494e-39	1162.68	2150.5
ENSG00000080802	CNOT4	protein_coding	0.431097	7.46592e-39	286.525	673.803
ENSG00000103187	COTL1	protein_coding	0.461493	8.01136e-39	1394.27	3038.51
ENSG00000109332	UBE2D3	protein_coding	0.591368	8.47845e-39	1419.17	2413.69
ENSG00000165272	AQP3	protein_coding	0.23756	8.53622e-39	33.65	145.508
ENSG00000261167	AC107027.3	sense_overlapping	0.299141	8.71796e-39	54.564	186.406
ENSG00000198783	ZNF830	protein_coding	2.86686	1.00975e-38	792.796	275.084
ENSG00000005801	ZNF195	protein_coding	1.90894	1.11926e-38	1825.88	958.563
ENSG00000092203	TOX4	protein_coding	0.610227	1.15547e-38	595.69	975.725
ENSG00000167380	ZNF226	protein_coding	3.24619	1.16154e-38	519.994	160.04
ENSG00000155275	TRMT44	protein_coding	2.77347	1.16424e-38	379.867	131.906
ENSG00000213639	PPP1CB	protein_coding	0.389526	1.22794e-38	737.211	1911.56
ENSG00000198198	SZT2	protein_coding	1.92848	1.30662e-38	1551.43	794.761
ENSG00000275835	TUBGCP5	protein_coding	2.46634	1.52228e-38	573.516	228.629
ENSG00000198727	MT-CYB	protein_coding	0.420842	1.7783e-38	37633.2	90021.7
ENSG00000149792	MRPL49	protein_coding	0.462184	1.83576e-38	465.826	1016.3
ENSG00000065243	PKN2	protein_coding	2.3236	2.05252e-38	588.939	249.366
ENSG00000228474	OST4	protein_coding	0.350379	2.06317e-38	104.444	302.177
ENSG00000115808	STRN	protein_coding	0.445461	2.1028e-38	366.749	830.276
ENSG00000117395	EBNA1BP2	protein_coding	1.99092	2.32236e-38	3376.11	1693.41
ENSG00000148429	USP6NL	protein_coding	0.426715	3.08191e-38	129.096	302.824
ENSG00000234883	MIR155HG	lincRNA	6.71975	3.1846e-38	226.466	31.6559
ENSG00000131470	PSMC3IP	protein_coding	3.02888	3.2267e-38	841.325	277.421
ENSG00000002016	RAD52	protein_coding	3.8892	5.60057e-38	325.505	82.9994
ENSG00000134186	PRPF38B	protein_coding	1.98886	5.71587e-38	2664.84	1337.76
ENSG00000188612	SUMO2	protein_coding	0.442351	6.38596e-38	324.222	739.711
ENSG00000095787	WAC	protein_coding	0.455954	6.41197e-38	999.691	2210.25
ENSG00000155380	SLC16A1	protein_coding	0.491114	6.64759e-38	729.939	1495.21
ENSG00000164362	TERT	protein_coding	3.11519	6.94138e-38	312.242	96.5919
ENSG00000102882	MAPK3	protein_coding	0.301102	7.14964e-38	60.7184	204.58
ENSG00000270307	MTATP6P2	processed_pseudogene	0.180577	7.74083e-38	37.6933	213.585
ENSG00000120992	LYPLA1	protein_coding	0.42493	7.96855e-38	227.562	539.233
ENSG00000108100	CCNY	protein_coding	0.363402	8.91146e-38	142.47	396.353
ENSG00000167302	TEPSIN	protein_coding	5.52845	9.03544e-38	613.449	106.082
ENSG00000259845	HERC2P10	unprocessed_pseudogene	3.6335	9.09687e-38	305.766	81.2104
ENSG00000126226	PCID2	protein_coding	1.92782	9.14191e-38	1301.22	667.882
ENSG00000082212	ME2	protein_coding	0.552946	9.92659e-38	763.908	1388.25
ENSG00000114770	ABCC5	protein_coding	2.25237	9.94327e-38	700.092	308.507
ENSG00000132535	DLG4	protein_coding	0.307093	1.01945e-37	89.1802	297.769
ENSG00000082258	CCNT2	protein_coding	2.16135	1.02694e-37	1236.74	571.841
ENSG00000109917	ZPR1	protein_coding	1.82573	1.11909e-37	2304.64	1261.74
ENSG00000251692	PTX4	protein_coding	0.369096	1.15182e-37	216.537	588.831
ENSG00000172534	HCFC1	protein_coding	0.484616	1.26573e-37	4183.67	8642.98
ENSG00000102007	PLP2	protein_coding	0.439825	1.28337e-37	247.447	566.264
ENSG00000108819	PPP1R9B	protein_coding	0.535201	1.34818e-37	1210.16	2264.96
ENSG00000169764	UGP2	protein_coding	0.524087	1.39427e-37	385.34	740.373
ENSG00000275700	AATF	protein_coding	0.477222	1.45608e-37	597.355	1261.18
ENSG00000087074	PPP1R15A	protein_coding	2.12026	1.5514e-37	1428.55	671.413
ENSG00000104964	AES	protein_coding	0.560424	1.64652e-37	1296.71	2321.35
ENSG00000135046	ANXA1	protein_coding	2.31886	1.65461e-37	1135.5	489.072
ENSG00000106460	TMEM106B	protein_coding	0.452825	1.65553e-37	268.831	600.008
ENSG00000054116	TRAPPC3	protein_coding	0.472158	1.69027e-37	210.864	447.911
ENSG00000100243	CYB5R3	protein_coding	0.432924	1.78753e-37	457.361	1061.25
ENSG00000184661	CDCA2	protein_coding	0.525613	1.83229e-37	318.343	608.65
ENSG00000166181	API5	protein_coding	0.475211	1.86938e-37	395.656	837.95
ENSG00000089063	TMEM230	protein_coding	0.432205	1.87429e-37	121.914	285.457
ENSG00000100325	ASCC2	protein_coding	2.1569	1.91976e-37	1881.91	865.877
ENSG00000112312	GMNN	protein_coding	2.99917	2.11178e-37	866.966	290.071
ENSG00000051341	POLQ	protein_coding	1.6751	2.26919e-37	1963.81	1174.42
ENSG00000183763	TRAIP	protein_coding	2.49298	2.26919e-37	387.344	150.833
ENSG00000187796	CARD9	protein_coding	3.08415	2.3443e-37	687.559	217.286
ENSG00000134690	CDCA8	protein_coding	1.49799	2.35202e-37	1832.85	1220.03
ENSG00000213064	SFT2D2	protein_coding	0.543684	2.45281e-37	1360.51	2512.42
ENSG00000155256	ZFYVE27	protein_coding	2.52905	2.63734e-37	968.171	376.069
ENSG00000111206	FOXM1	protein_coding	0.672277	2.71172e-37	1523.15	2272.2
ENSG00000116288	PARK7	protein_coding	0.476965	2.77052e-37	447.092	945.089
ENSG00000158710	TAGLN2	protein_coding	0.410615	2.91901e-37	1112.81	2728.4
ENSG00000178927	CYBC1	protein_coding	1.85259	3.1994e-37	742.439	396.355
ENSG00000200312	RN7SKP255	misc_RNA	0.275206	3.34672e-37	93.405	341.583
ENSG00000068745	IP6K2	protein_coding	3.48621	3.69336e-37	1143.82	322.962
ENSG00000162032	SPSB3	protein_coding	4.58342	3.84304e-37	393.626	84.3919
ENSG00000189046	ALKBH2	protein_coding	3.87529	4.23539e-37	391.498	98.7056
ENSG00000135002	RFK	protein_coding	0.446122	4.36081e-37	174.476	397.832
ENSG00000155438	NIFK	protein_coding	2.13452	4.36081e-37	1073.79	500.761
ENSG00000134986	NREP	protein_coding	0.443351	4.44831e-37	169.554	386.085
ENSG00000088205	DDX18	protein_coding	1.95918	4.58621e-37	3275.1	1665.15
ENSG00000109065	NAT9	protein_coding	2.63009	5.09871e-37	561.118	209.801
ENSG00000151247	EIF4E	protein_coding	0.459158	5.39689e-37	308.483	675.847
ENSG00000101266	CSNK2A1	protein_coding	0.538395	5.59419e-37	1378.41	2574.48
ENSG00000267680	ZNF224	protein_coding	2.76982	5.82052e-37	589.429	208.53
ENSG00000134324	LPIN1	protein_coding	1.68237	6.31258e-37	1138.58	673.84
ENSG00000254911	SCARNA9	antisense	0.277302	6.79343e-37	62.6	230.453
ENSG00000132549	VPS13B	protein_coding	1.91815	7.5155e-37	903.45	467.823
ENSG00000164405	UQCRQ	protein_coding	2.58048	8.37577e-37	465.819	178.013
ENSG00000156110	ADK	protein_coding	0.490863	8.70769e-37	364.725	751.543
ENSG00000177082	WDR73	protein_coding	2.08831	9.04455e-37	1001.79	475.44
ENSG00000134440	NARS	protein_coding	2.11615	9.39173e-37	4265.52	2005.8
ENSG00000112739	PRPF4B	protein_coding	2.30252	9.46432e-37	1525.11	658.175
ENSG00000166925	TSC22D4	protein_coding	0.524635	1.07429e-36	912.674	1743.04
ENSG00000061936	SFSWAP	protein_coding	1.87939	1.08862e-36	1777.16	940.727
ENSG00000111897	SERINC1	protein_coding	0.491844	1.11249e-36	378.661	775.556
ENSG00000140983	RHOT2	protein_coding	2.88914	1.16465e-36	2490.7	850.588
ENSG00000104859	CLASRP	protein_coding	2.37752	1.26835e-36	1279.16	532.93
ENSG00000113749	HRH2	protein_coding	0.358697	1.28596e-36	159.316	450.733
ENSG00000148229	POLE3	protein_coding	1.78041	1.3312e-36	7186.26	4032.22
ENSG00000111328	CDK2AP1	protein_coding	0.360194	1.3319e-36	216.661	609.15
ENSG00000121897	LIAS	protein_coding	2.97444	1.41016e-36	458.594	151.521
ENSG00000180817	PPA1	protein_coding	0.441569	1.56735e-36	529.193	1209.33
ENSG00000136888	ATP6V1G1	protein_coding	1.95854	1.57092e-36	997.247	507.211
ENSG00000111845	PAK1IP1	protein_coding	2.43173	1.67569e-36	1230.69	505.877
ENSG00000107949	BCCIP	protein_coding	2.33975	1.76437e-36	2516.25	1069.02
ENSG00000118579	MED28	protein_coding	0.568109	1.76437e-36	1273.52	2252.88
ENSG00000145191	EIF2B5	protein_coding	2.1971	2.40047e-36	1796.45	809.126
ENSG00000157796	WDR19	protein_coding	3.52743	2.58814e-36	372.113	103.335
ENSG00000173559	NABP1	protein_coding	2.17297	2.88205e-36	722.955	332.422
ENSG00000089094	KDM2B	protein_coding	1.68392	3.28075e-36	1789.29	1056.11
ENSG00000040275	SPDL1	protein_coding	2.77432	3.95282e-36	564.711	200.944
ENSG00000260852	FBXL19-AS1	antisense	3.77225	4.47287e-36	389.424	103.12
ENSG00000125249	RAP2A	protein_coding	0.423233	4.62658e-36	260.881	625.102
ENSG00000187840	EIF4EBP1	protein_coding	0.422196	4.92021e-36	287.23	681.146
ENSG00000196712	NF1	protein_coding	0.586162	4.98535e-36	1436.8	2459.41
ENSG00000165934	CPSF2	protein_coding	0.61686	5.01486e-36	844.038	1373.39
ENSG00000108439	PNPO	protein_coding	0.400697	5.09167e-36	186.35	472.329
ENSG00000185359	HGS	protein_coding	1.9088	5.09167e-36	2072.24	1080.79
ENSG00000017483	SLC38A5	protein_coding	0.582808	5.44357e-36	681.678	1172.3
ENSG00000159556	ISL2	protein_coding	3.61029	6.87243e-36	371.594	99.8424
ENSG00000112130	RNF8	protein_coding	2.50666	7.25882e-36	621.294	244.245
ENSG00000103335	PIEZO1	protein_coding	2.12097	7.34208e-36	3860.06	1804.5
ENSG00000008838	MED24	protein_coding	0.489467	7.36651e-36	869.836	1779.66
ENSG00000128578	STRIP2	protein_coding	2.63418	7.48861e-36	408.04	154.683
ENSG00000060749	QSER1	protein_coding	0.417994	7.83093e-36	1049.28	2533.86
ENSG00000122034	GTF3A	protein_coding	2.03329	8.07985e-36	3746.91	1837.41
ENSG00000196693	ZNF33B	protein_coding	2.12792	9.41689e-36	526.381	246.128
ENSG00000146830	GIGYF1	protein_coding	2.01886	1.01724e-35	3578.4	1758.27
ENSG00000163956	LRPAP1	protein_coding	2.15101	1.05129e-35	2749.43	1266.43
ENSG00000275221	HIST1H2AK	protein_coding	0.4079	1.07118e-35	104.955	258.308
ENSG00000196182	STK40	protein_coding	0.555593	1.13059e-35	549.287	989.801
ENSG00000178719	GRINA	protein_coding	0.280393	1.15782e-35	31.6078	113.534
ENSG00000109084	TMEM97	protein_coding	0.434999	1.17666e-35	353.252	816.403
ENSG00000159579	RSPRY1	protein_coding	0.492393	1.21769e-35	258.871	529.108
ENSG00000059573	ALDH18A1	protein_coding	0.556633	1.26094e-35	865.489	1559.79
ENSG00000115977	AAK1	protein_coding	0.571718	1.43372e-35	593.346	1042.21
ENSG00000106609	TMEM248	protein_coding	0.407817	1.44172e-35	884.355	2187.7
ENSG00000185825	BCAP31	protein_coding	0.5094	1.5065e-35	454.623	895.809
ENSG00000039523	RIPOR1	protein_coding	0.388424	1.52347e-35	180.82	465.901
ENSG00000108468	CBX1	protein_coding	0.502075	1.54854e-35	269.964	537.503
ENSG00000100353	EIF3D	protein_coding	1.68782	1.61046e-35	4211.17	2489.82
ENSG00000084207	GSTP1	protein_coding	0.414764	1.62503e-35	650.149	1576.31
ENSG00000119535	CSF3R	protein_coding	2.09156	1.62503e-35	697.967	331.426
ENSG00000158985	CDC42SE2	protein_coding	0.436097	1.67811e-35	182.442	421.169
ENSG00000101003	GINS1	protein_coding	0.499623	1.78258e-35	507.524	1018.74
ENSG00000152193	RNF219	protein_coding	0.528637	1.99443e-35	385.344	737.48
ENSG00000160767	FAM189B	protein_coding	0.381562	2.01699e-35	162.25	429.476
ENSG00000114735	HEMK1	protein_coding	2.58967	2.07169e-35	447.441	168.343
ENSG00000255112	CHMP1B	protein_coding	2.09616	2.08318e-35	773.279	368.257
ENSG00000118707	TGIF2	protein_coding	0.402884	2.0965e-35	274.419	686.808
ENSG00000053900	ANAPC4	protein_coding	2.59596	2.28523e-35	329.961	123.04
ENSG00000142676	RPL11	protein_coding	0.670478	2.35603e-35	3149.99	4710.19
ENSG00000177084	POLE	protein_coding	2.28867	2.40914e-35	4220.17	1828.04
ENSG00000228589	SPCS2P4	processed_pseudogene	0.140211	2.43111e-35	10.6642	78.4493
ENSG00000067182	TNFRSF1A	protein_coding	0.500341	2.58323e-35	573.82	1152.05
ENSG00000163938	GNL3	protein_coding	1.86162	2.64844e-35	2797.5	1493.5
ENSG00000103510	KAT8	protein_coding	2.19287	3.08466e-35	816.552	364.998
ENSG00000173064	HECTD4	protein_coding	1.92875	3.29617e-35	2321.43	1193.23
ENSG00000169564	PCBP1	protein_coding	0.585123	3.37791e-35	1762.79	3020.76
ENSG00000164346	NSA2	protein_coding	2.51739	3.93079e-35	506.179	198.676
ENSG00000106211	HSPB1	protein_coding	0.452357	4.12455e-35	217.444	480.826
ENSG00000138434	ITPRID2	protein_coding	1.57833	4.45113e-35	1508.84	954.3
ENSG00000198162	MAN1A2	protein_coding	0.598374	4.73076e-35	611.615	1030.48
ENSG00000157259	GATAD1	protein_coding	1.82884	5.25608e-35	685.121	372.865
ENSG00000072756	TRNT1	protein_coding	2.01614	6.07952e-35	682.735	341.009
ENSG00000083844	ZNF264	protein_coding	0.47308	6.0879e-35	267.283	569.194
ENSG00000213024	NUP62	protein_coding	1.47981	6.11358e-35	2725.33	1830.9
ENSG00000123144	TRIR	protein_coding	0.62689	6.85548e-35	845.598	1349.09
ENSG00000181873	IBA57	protein_coding	0.305806	7.30005e-35	182.458	601.12
ENSG00000123728	RAP2C	protein_coding	0.440907	8.55365e-35	343.443	787.955
ENSG00000225630	MTND2P28	unprocessed_pseudogene	0.200704	8.67471e-35	45.9781	233.764
ENSG00000116001	TIA1	protein_coding	2.35331	8.86147e-35	746.449	315.76
ENSG00000143324	XPR1	protein_coding	0.541173	8.96933e-35	340.909	636.005
ENSG00000229117	RPL41	protein_coding	2.5115	1.10953e-34	935.562	369.106
ENSG00000079332	SAR1A	protein_coding	0.460331	1.16737e-34	644.809	1413.58
ENSG00000167685	ZNF444	protein_coding	0.389847	1.20335e-34	154.563	395.333
ENSG00000163931	TKT	protein_coding	0.611418	1.21377e-34	2022.84	3311.27
ENSG00000101347	SAMHD1	protein_coding	0.468875	1.31673e-34	220.431	474.114
ENSG00000255423	EBLN2	protein_coding	5.14453	1.33655e-34	188.598	37.1405
ENSG00000127022	CANX	protein_coding	0.572292	1.50906e-34	3401.25	5966.15
ENSG00000010610	CD4	protein_coding	0.626729	1.54227e-34	799.696	1275.82
ENSG00000198843	SELENOT	protein_coding	0.322954	1.59802e-34	112.207	353.993
ENSG00000136271	DDX56	protein_coding	1.92474	1.65389e-34	1792.87	923.827
ENSG00000196415	PRTN3	protein_coding	0.394857	1.69439e-34	263.417	669.592
ENSG00000048740	CELF2	protein_coding	0.523782	1.73706e-34	1519.61	2918.57
ENSG00000143418	CERS2	protein_coding	0.482562	1.74463e-34	1099.47	2293.6
ENSG00000106133	NSUN5P2	transcribed_unprocessed_pseudogene	5.23004	1.86423e-34	237.398	42.5406
ENSG00000213995	NAXD	protein_coding	2.05255	1.91719e-34	966.649	466.586
ENSG00000165525	NEMF	protein_coding	2.45654	2.08038e-34	1177.38	475.815
ENSG00000276644	DACH1	protein_coding	0.518211	2.41682e-34	573.48	1116.34
ENSG00000091542	ALKBH5	protein_coding	0.407178	2.85589e-34	455.86	1127.67
ENSG00000271601	LIX1L	protein_coding	0.384528	2.87519e-34	219.038	578.213
ENSG00000139726	DENR	protein_coding	0.55794	2.95032e-34	601.526	1085.58
ENSG00000198015	MRPL42	protein_coding	0.492172	2.96148e-34	848.958	1737.38
ENSG00000105568	PPP2R1A	protein_coding	0.480073	3.18854e-34	728.463	1524.32
ENSG00000228315	GUSBP11	processed_transcript	2.70249	3.21101e-34	367.91	134.546
ENSG00000152234	ATP5F1A	protein_coding	0.48057	3.27969e-34	2459.22	5139.31
ENSG00000228232	GAPDHP1	processed_pseudogene	0.245319	3.29683e-34	26.7826	112.859
ENSG00000118705	RPN2	protein_coding	1.50722	3.37963e-34	3516.97	2326.55
ENSG00000083750	RRAGB	protein_coding	4.82274	3.69802e-34	215.362	43.3606
ENSG00000112624	BICRAL	protein_coding	0.395735	3.85711e-34	446.665	1141.7
ENSG00000135314	KHDC1	protein_coding	3.62566	3.876e-34	271.514	71.4309
ENSG00000110031	LPXN	protein_coding	0.394245	4.08112e-34	171.425	438.877
ENSG00000007080	CCDC124	protein_coding	2.84669	4.14638e-34	2298.11	797.925
ENSG00000022277	RTF2	protein_coding	2.22281	4.21237e-34	1355.35	606.91
ENSG00000241553	ARPC4	protein_coding	0.399069	4.77841e-34	379.145	961.218
ENSG00000121481	RNF2	protein_coding	0.345112	4.80614e-34	119.891	350.994
ENSG00000137513	NARS2	protein_coding	0.549381	4.8266e-34	262.101	479.454
ENSG00000023041	ZDHHC6	protein_coding	2.90785	4.91978e-34	1540.16	521.896
ENSG00000168256	NKIRAS2	protein_coding	1.75816	4.92584e-34	1312.04	747.298
ENSG00000198888	MT-ND1	protein_coding	0.345699	5.04438e-34	25108.1	73287.7
ENSG00000163795	ZNF513	protein_coding	3.75062	5.1274e-34	377.465	97.3766
ENSG00000100216	TOMM22	protein_coding	0.456111	5.20418e-34	505.095	1117.59
ENSG00000160953	PWWP3A	protein_coding	1.87438	5.51389e-34	1072.13	567.896
ENSG00000172766	NAA16	protein_coding	2.95566	7.00379e-34	461.749	158.039
ENSG00000095139	ARCN1	protein_coding	0.535209	7.02602e-34	1621.82	3049.49
ENSG00000153006	SREK1IP1	protein_coding	2.36085	7.35569e-34	683.711	288.731
ENSG00000149231	CCDC82	protein_coding	2.72433	7.76745e-34	762.635	281.842
ENSG00000196756	SNHG17	processed_transcript	1.81248	9.0986e-34	1442.28	790.676
ENSG00000204634	TBC1D8	protein_coding	1.97822	9.77232e-34	1092.73	552.308
ENSG00000179195	ZNF664	protein_coding	0.510107	1.02588e-33	904.487	1783.2
ENSG00000188215	DCUN1D3	protein_coding	0.489074	1.0826e-33	157.47	324.872
ENSG00000100105	PATZ1	protein_coding	0.512224	1.10072e-33	467.961	914.365
ENSG00000141753	IGFBP4	protein_coding	0.365096	1.11207e-33	325.052	898.713
ENSG00000161547	SRSF2	protein_coding	1.4823	1.27718e-33	5157.06	3471.8
ENSG00000089022	MAPKAPK5	protein_coding	1.85399	1.29845e-33	1894.28	1020.55
ENSG00000102908	NFAT5	protein_coding	0.550349	1.32039e-33	1251.55	2288.76
ENSG00000139687	RB1	protein_coding	0.535087	1.37541e-33	414.96	782.227
ENSG00000063177	RPL18	protein_coding	0.605072	1.4118e-33	1814.41	3001.91
ENSG00000100077	GRK3	protein_coding	0.500717	1.50422e-33	774.809	1554.05
ENSG00000072818	ACAP1	protein_coding	2.53416	1.58263e-33	466.658	182.024
ENSG00000095564	BTAF1	protein_coding	1.98227	1.81508e-33	1714.56	859.041
ENSG00000138279	ANXA7	protein_coding	0.529478	1.88944e-33	430.855	818.919
ENSG00000105705	AC004475.1	protein_coding	2.37558	1.90871e-33	653.469	274.375
ENSG00000198860	TSEN15	protein_coding	0.419157	1.96417e-33	213.732	514.01
ENSG00000263731	AC145207.5	lincRNA	0.437774	2.05448e-33	380.538	876.834
ENSG00000162971	TYW5	protein_coding	2.57824	2.2927e-33	316.151	121.132
ENSG00000114316	USP4	protein_coding	1.81881	2.35069e-33	1246.04	682.87
ENSG00000100092	SH3BP1	protein_coding	0.440897	2.72728e-33	125.376	282.469
ENSG00000029364	SLC39A9	protein_coding	0.557999	3.19594e-33	325.814	589.354
ENSG00000131116	ZNF428	protein_coding	0.461175	3.42277e-33	210.087	458.613
ENSG00000077782	FGFR1	protein_coding	1.48557	3.53565e-33	3719.48	2497.5
ENSG00000167182	SP2	protein_coding	0.504288	3.91755e-33	287.622	575.816
ENSG00000064961	HMG20B	protein_coding	3.14926	3.96768e-33	1240.51	386.339
ENSG00000149516	MS4A3	protein_coding	0.473951	4.19363e-33	300.895	641.157
ENSG00000012963	UBR7	protein_coding	0.471625	4.19379e-33	317.025	675.574
ENSG00000185917	SETD4	protein_coding	2.66741	4.40765e-33	482.622	182.794
ENSG00000163636	PSMD6	protein_coding	1.79841	4.41142e-33	1059.76	591.783
ENSG00000182934	SRPRA	protein_coding	0.672212	4.63965e-33	1921.78	2861.04
ENSG00000121579	NAA50	protein_coding	0.480176	4.69951e-33	1779.71	3730.1
ENSG00000274536	AL034397.3	antisense	3.72558	4.7199e-33	1371.86	364.812
ENSG00000106153	CHCHD2	protein_coding	0.458122	4.90654e-33	781.913	1714.34
ENSG00000115806	GORASP2	protein_coding	0.40961	5.08853e-33	473.068	1167.6
ENSG00000235587	GAPDHP65	processed_pseudogene	0.154482	5.16194e-33	9.30499	62.7559
ENSG00000143653	SCCPDH	protein_coding	0.448647	5.77151e-33	243.663	551.66
ENSG00000131174	COX7B	protein_coding	0.434473	5.77734e-33	183.213	426.077
ENSG00000181924	COA4	protein_coding	1.84844	5.92502e-33	975.532	523.018
ENSG00000064012	CASP8	protein_coding	2.38141	6.72196e-33	1365.22	572.311
ENSG00000101558	VAPA	protein_coding	0.522213	7.04189e-33	1064.71	2051.06
ENSG00000079785	DDX1	protein_coding	0.544482	7.26902e-33	738.718	1367.06
ENSG00000149636	DSN1	protein_coding	2.04548	7.79902e-33	512.942	248.28
ENSG00000168843	FSTL5	protein_coding	0.542393	7.9017e-33	467.557	869.613
ENSG00000179348	GATA2	protein_coding	1.44055	7.9772e-33	3566.91	2476.74
ENSG00000143793	C1orf35	protein_coding	4.1394	8.15452e-33	1030	242.118
ENSG00000214087	ARL16	protein_coding	2.31673	8.90881e-33	524.965	223.846
ENSG00000144566	RAB5A	protein_coding	0.320354	9.1086e-33	139.526	444.814
ENSG00000156232	WHAMM	protein_coding	2.65193	9.45433e-33	451.553	168.49
ENSG00000141258	SGSM2	protein_coding	2.85876	9.70184e-33	703.821	241.39
ENSG00000137221	TJAP1	protein_coding	2.28608	9.81895e-33	2958.24	1283.43
ENSG00000136813	ECPAS	protein_coding	1.41859	9.97098e-33	4411.57	3105.42
ENSG00000248527	MTATP6P1	unprocessed_pseudogene	0.461245	1.00784e-32	2166.3	4728.44
ENSG00000154767	XPC	protein_coding	2.23222	1.06195e-32	597.86	267.473
ENSG00000104517	UBR5	protein_coding	1.48326	1.08238e-32	2485.16	1666.28
ENSG00000185721	DRG1	protein_coding	0.538895	1.39077e-32	354.699	661.974
ENSG00000214389	RPS3AP26	processed_pseudogene	0.271488	1.4876e-32	34.8811	130.582
ENSG00000054965	FAM168A	protein_coding	0.51887	1.49264e-32	614.214	1186.83
ENSG00000147168	IL2RG	protein_coding	0.527767	1.53288e-32	267.403	509.438
ENSG00000122126	OCRL	protein_coding	1.99506	1.61623e-32	479.369	236.631
ENSG00000163219	ARHGAP25	protein_coding	2.02538	1.64822e-32	808.616	398.767
ENSG00000149428	HYOU1	protein_coding	0.567235	1.70773e-32	1916.67	3388.36
ENSG00000280205	AC009716.2	TEC	0.0421998	1.71049e-32	1.71979	43.361
ENSG00000133624	ZNF767P	transcribed_unprocessed_pseudogene	3.55793	1.82204e-32	458.208	127.878
ENSG00000170571	EMB	protein_coding	0.367932	1.84894e-32	344.682	950.574
ENSG00000198793	MTOR	protein_coding	1.62364	1.87215e-32	2936	1800.58
ENSG00000133313	CNDP2	protein_coding	1.5487	1.92637e-32	1481.08	949.95
ENSG00000116747	RO60	protein_coding	0.385158	1.99824e-32	659.182	1731.08
ENSG00000179818	PCBP1-AS1	processed_transcript	2.2727	2.06165e-32	703.181	306.819
ENSG00000084070	SMAP2	protein_coding	0.587182	2.06982e-32	982.676	1679.57
ENSG00000215301	DDX3X	protein_coding	0.577538	2.2062e-32	1839.4	3196.59
ENSG00000084093	REST	protein_coding	0.581257	2.29128e-32	958.17	1655.35
ENSG00000168769	TET2	protein_coding	0.546389	2.34615e-32	798.293	1470.32
ENSG00000115368	WDR75	protein_coding	2.10184	2.38118e-32	1141.98	544.134
ENSG00000184575	XPOT	protein_coding	0.55741	2.46689e-32	1347.57	2432.01
ENSG00000105383	CD33	protein_coding	2.02817	2.58261e-32	947.871	461.009
ENSG00000175455	CCDC14	protein_coding	2.1587	2.80275e-32	1131.12	525.562
ENSG00000114933	INO80D	protein_coding	0.552055	2.81496e-32	816.78	1485.99
ENSG00000100483	VCPKMT	protein_coding	3.70782	2.81524e-32	253.413	66.7455
ENSG00000159692	CTBP1	protein_coding	0.45428	2.83727e-32	735.173	1625.42
ENSG00000160094	ZNF362	protein_coding	0.356569	3.39983e-32	93.9931	266.607
ENSG00000177542	SLC25A22	protein_coding	0.430098	3.47239e-32	360.48	841.641
ENSG00000131462	TUBG1	protein_coding	0.484955	3.65539e-32	136.815	282.817
ENSG00000274641	HIST1H2BO	protein_coding	0.396309	3.79368e-32	406.137	1029.16
ENSG00000108465	CDK5RAP3	protein_coding	5.56036	4.05457e-32	282.836	48.5425
ENSG00000160299	PCNT	protein_coding	2.20324	4.18424e-32	2378.69	1068.78
ENSG00000214135	AC132008.2	transcribed_unprocessed_pseudogene	2.71509	4.18424e-32	343.037	126.061
ENSG00000256525	POLG2	protein_coding	2.59931	4.20377e-32	356.4	137.128
ENSG00000124571	XPO5	protein_coding	1.53987	4.32991e-32	8748.42	5666.26
ENSG00000134153	EMC7	protein_coding	0.348394	5.28443e-32	123.1	359.282
ENSG00000100138	SNU13	protein_coding	0.516893	5.3216e-32	795.787	1545
ENSG00000164163	ABCE1	protein_coding	0.526903	5.76949e-32	1270.77	2427.45
ENSG00000185591	SP1	protein_coding	0.590955	5.85325e-32	1343.38	2284.92
ENSG00000188511	C22orf34	lincRNA	0.385461	6.01e-32	80.0754	207.958
ENSG00000177030	DEAF1	protein_coding	0.567633	6.01839e-32	387.468	684.917
ENSG00000101412	E2F1	protein_coding	1.90833	6.05108e-32	883.83	456.588
ENSG00000125503	PPP1R12C	protein_coding	2.26951	6.07441e-32	1819.97	792.812
ENSG00000242086	MUC20-OT1	lincRNA	2.55069	6.56063e-32	398.146	157.358
ENSG00000171223	JUNB	protein_coding	1.934	6.73095e-32	1518.09	780.281
ENSG00000143486	EIF2D	protein_coding	1.72368	7.69213e-32	734.31	427.654
ENSG00000075336	TIMM21	protein_coding	2.35292	8.42295e-32	586.572	248.803
ENSG00000101442	ACTR5	protein_coding	3.39501	1.1441e-31	397.889	114.927
ENSG00000112062	MAPK14	protein_coding	1.67844	1.28747e-31	1750.43	1035.51
ENSG00000178904	DPY19L3	protein_coding	1.89803	1.33623e-31	1081.77	565.842
ENSG00000278463	HIST1H2AB	protein_coding	0.318903	1.44718e-31	175.686	553.476
ENSG00000188130	MAPK12	protein_coding	3.2097	1.49312e-31	1387.4	422.678
ENSG00000076382	SPAG5	protein_coding	1.58106	1.54997e-31	1558.8	982.417
ENSG00000140740	UQCRC2	protein_coding	1.57771	1.5954e-31	1720.87	1083.08
ENSG00000171940	ZNF217	protein_coding	0.432634	1.64726e-31	416.777	969.432
ENSG00000120889	TNFRSF10B	protein_coding	2.5806	1.85332e-31	518.413	197.187
ENSG00000044446	PHKA2	protein_coding	2.47009	2.01787e-31	669.512	264.377
ENSG00000179218	CALR	protein_coding	0.607237	2.03886e-31	18583.8	30691.9
ENSG00000188315	C3orf62	protein_coding	2.37929	2.03886e-31	405.543	168.367
ENSG00000188827	SLX4	protein_coding	2.10551	2.13816e-31	796.146	371.797
ENSG00000137124	ALDH1B1	protein_coding	0.407271	2.62484e-31	198.469	492.716
ENSG00000118655	DCLRE1B	protein_coding	0.439595	2.64458e-31	198.748	456.371
ENSG00000170322	NFRKB	protein_coding	1.54404	2.78989e-31	1625.8	1053.59
ENSG00000140854	KATNB1	protein_coding	1.91375	2.9217e-31	1403.79	725.554
ENSG00000124702	KLHDC3	protein_coding	0.459508	3.01893e-31	918.518	2011.93
ENSG00000168028	RPSA	protein_coding	0.636515	3.06095e-31	1815.01	2861.6
ENSG00000100462	PRMT5	protein_coding	0.602032	3.14311e-31	904.051	1508.42
ENSG00000136169	SETDB2	protein_coding	2.1864	3.16414e-31	455.036	206.448
ENSG00000053372	MRTO4	protein_coding	1.58888	3.172e-31	2379.87	1491.19
ENSG00000115944	COX7A2L	protein_coding	0.446404	3.21587e-31	228.395	517.975
ENSG00000168439	STIP1	protein_coding	2.04918	3.25202e-31	4487.38	2176.11
ENSG00000150990	DHX37	protein_coding	2.66289	3.35705e-31	2683.57	994.04
ENSG00000094916	CBX5	protein_coding	0.55086	3.44328e-31	2291.35	4180.57
ENSG00000169136	ATF5	protein_coding	0.48557	3.46436e-31	453.652	937.383
ENSG00000171163	ZNF692	protein_coding	3.31265	3.65826e-31	1084.27	320.52
ENSG00000107672	NSMCE4A	protein_coding	3.24219	3.80547e-31	794.999	238.566
ENSG00000079387	SENP1	protein_coding	0.48292	3.89872e-31	458.105	959.948
ENSG00000140750	ARHGAP17	protein_coding	0.642964	4.05929e-31	537.302	836.439
ENSG00000111196	MAGOHB	protein_coding	2.19515	4.10305e-31	544.412	249.642
ENSG00000130066	SAT1	protein_coding	3.7216	4.32518e-31	237.027	62.5864
ENSG00000201793	RN7SKP9	misc_RNA	0.144926	4.68524e-31	14.7074	104.946
ENSG00000132603	NIP7	protein_coding	1.47527	5.04443e-31	2365.82	1601.91
ENSG00000149929	HIRIP3	protein_coding	0.440076	5.40821e-31	297.513	677.251
ENSG00000176248	ANAPC2	protein_coding	2.48717	5.82033e-31	1116.99	445.811
ENSG00000172053	QARS	protein_coding	1.53962	5.8746e-31	1821.37	1180.33
ENSG00000147439	BIN3	protein_coding	2.06259	6.0442e-31	666.941	317.305
ENSG00000072736	NFATC3	protein_coding	0.45546	6.13501e-31	935.483	2071.9
ENSG00000118503	TNFAIP3	protein_coding	2.58667	6.30229e-31	691.464	261.951
ENSG00000132436	FIGNL1	protein_coding	2.21913	6.80723e-31	1068.25	476.786
ENSG00000185862	EVI2B	protein_coding	0.308568	6.80723e-31	107.135	354.742
ENSG00000169919	GUSB	protein_coding	1.92078	7.13558e-31	914.984	473.149
ENSG00000181135	ZNF707	protein_coding	0.403696	7.13801e-31	96.0031	237.846
ENSG00000113569	NUP155	protein_coding	0.638902	7.32098e-31	1786.95	2799.86
ENSG00000131389	SLC6A6	protein_coding	0.450264	7.3998e-31	1302.18	2910.75
ENSG00000185551	NR2F2	protein_coding	0.538961	8.34663e-31	401.627	752.541
ENSG00000137714	FDX1	protein_coding	0.311863	8.49309e-31	61.1247	200.33
ENSG00000180011	ZADH2	protein_coding	0.459983	8.64724e-31	394.595	867.737
ENSG00000124688	MAD2L1BP	protein_coding	1.75596	8.80821e-31	1016.59	571.612
ENSG00000132950	ZMYM5	protein_coding	2.70105	8.84839e-31	319.511	118.43
ENSG00000141002	TCF25	protein_coding	2.30657	8.88534e-31	1164.19	496.831
ENSG00000041880	PARP3	protein_coding	3.62367	9.48113e-31	303.955	82.7559
ENSG00000110107	PRPF19	protein_coding	0.337997	1.02127e-30	1343.66	4023.08
ENSG00000110400	NECTIN1	protein_coding	0.421637	1.25591e-30	1313.8	3140.03
ENSG00000164237	CMBL	protein_coding	0.36602	1.30976e-30	74.4984	208.462
ENSG00000152683	SLC30A6	protein_coding	0.429572	1.37109e-30	163.53	385.913
ENSG00000159459	UBR1	protein_coding	1.76203	1.37887e-30	1094.1	621.858
ENSG00000197903	HIST1H2BK	protein_coding	0.551381	1.40834e-30	520.676	946.392
ENSG00000162430	SELENON	protein_coding	0.453801	1.46342e-30	155.605	346.682
ENSG00000070756	PABPC1	protein_coding	0.443846	1.59991e-30	7110.45	16143.5
ENSG00000138867	GUCD1	protein_coding	0.561588	1.61924e-30	920.879	1644.14
ENSG00000043514	TRIT1	protein_coding	1.86232	1.62034e-30	852.524	461.48
ENSG00000067992	PDK3	protein_coding	0.418987	1.95122e-30	129.069	311.808
ENSG00000164535	DAGLB	protein_coding	2.22967	2.00555e-30	740.131	331.431
ENSG00000176155	CCDC57	protein_coding	2.46304	2.03418e-30	1022.53	408.197
ENSG00000180104	EXOC3	protein_coding	1.67464	2.32757e-30	2210.81	1312.25
ENSG00000286214	AUXG01000058.1	antisense	0.154318	2.32966e-30	9.22198	61.5256
ENSG00000184207	PGP	protein_coding	2.21804	2.48042e-30	691.257	305.11
ENSG00000146476	ARMT1	protein_coding	0.412462	2.50016e-30	116.292	284.534
ENSG00000215883	CYB5RL	protein_coding	2.27583	2.52179e-30	439.292	189.265
ENSG00000196954	CASP4	protein_coding	1.99602	2.70157e-30	758.638	377.667
ENSG00000120662	MTRF1	protein_coding	2.96025	2.88458e-30	356.4	118.66
ENSG00000163512	AZI2	protein_coding	2.08657	3.0951e-30	764.052	367.202
ENSG00000079805	DNM2	protein_coding	1.69334	3.44059e-30	3733.64	2193.49
ENSG00000168288	MMADHC	protein_coding	0.49044	3.52091e-30	253.288	521.873
ENSG00000085978	ATG16L1	protein_coding	1.96022	3.59421e-30	864.301	439.541
ENSG00000128908	INO80	protein_coding	1.50967	3.73024e-30	1834.64	1217.9
ENSG00000156467	UQCRB	protein_coding	2.52934	3.80995e-30	868.566	342.794
ENSG00000168884	TNIP2	protein_coding	2.36276	3.84664e-30	816.599	339.219
ENSG00000150093	ITGB1	protein_coding	0.320059	3.9613e-30	140.818	448.982
ENSG00000124228	DDX27	protein_coding	2.28292	4.13104e-30	2055.31	893.082
ENSG00000132467	UTP3	protein_coding	2.41491	4.13959e-30	1209.07	498.423
ENSG00000109534	GAR1	protein_coding	0.430051	4.33817e-30	227.606	533.454
ENSG00000183726	TMEM50A	protein_coding	0.433722	4.55447e-30	220.162	513.403
ENSG00000148484	RSU1	protein_coding	0.461646	4.64357e-30	181.781	399.582
ENSG00000196205	EEF1A1P5	processed_pseudogene	0.27506	4.65037e-30	27.8111	102.663
ENSG00000080824	HSP90AA1	protein_coding	2.90209	5.6057e-30	31682.5	10793.2
ENSG00000119953	SMNDC1	protein_coding	2.34226	5.88061e-30	882.492	375.571
ENSG00000115128	SF3B6	protein_coding	2.14259	5.93149e-30	963.323	447.339
ENSG00000239437	RN7SL752P	misc_RNA	0.224008	5.9648e-30	26.0468	118.523
ENSG00000132274	TRIM22	protein_coding	5.7925	6.35721e-30	164.568	26.6046
ENSG00000128159	TUBGCP6	protein_coding	2.92424	6.55855e-30	1031.7	345.767
ENSG00000105821	DNAJC2	protein_coding	2.44535	6.67756e-30	4414.49	1792.31
ENSG00000168005	SPINDOC	protein_coding	0.604435	7.25727e-30	603.848	1005.77
ENSG00000108828	VAT1	protein_coding	0.461227	7.27261e-30	375.605	820.453
ENSG00000145284	SCD5	protein_coding	0.2904	7.30672e-30	50.9536	180.561
ENSG00000102898	NUTF2	protein_coding	0.469446	7.44693e-30	331.412	713.38
ENSG00000178295	GEN1	protein_coding	1.87059	7.5385e-30	623.171	334.608
ENSG00000154978	VOPP1	protein_coding	0.420235	7.67242e-30	187.14	448.853
ENSG00000120963	ZNF706	protein_coding	2.66073	7.84448e-30	325.103	124.215
ENSG00000115738	ID2	protein_coding	3.02599	8.02951e-30	241.384	78.7342
ENSG00000148908	RGS10	protein_coding	2.62489	8.37647e-30	429.671	161.25
ENSG00000132275	RRP8	protein_coding	1.97838	8.56555e-30	894.877	447.779
ENSG00000119138	KLF9	protein_coding	0.331954	8.79406e-30	182.574	559.797
ENSG00000136295	TTYH3	protein_coding	0.446809	1.00248e-29	1119.12	2520.57
ENSG00000197345	MRPL21	protein_coding	1.92302	1.01591e-29	1246.33	642.072
ENSG00000135372	NAT10	protein_coding	1.94387	1.03056e-29	3057.35	1563.98
ENSG00000088832	FKBP1A	protein_coding	0.403977	1.1095e-29	507.84	1270.47
ENSG00000235162	C12orf75	protein_coding	1.8901	1.1887e-29	876.601	463.008
ENSG00000163171	CDC42EP3	protein_coding	0.615264	1.18939e-29	807.453	1317.19
ENSG00000175376	EIF1AD	protein_coding	0.64094	1.26621e-29	991.224	1553.16
ENSG00000144713	RPL32	protein_coding	1.73393	1.27231e-29	4910.88	2822.13
ENSG00000036257	CUL3	protein_coding	0.605756	1.32662e-29	572.695	948.304
ENSG00000161654	LSM12	protein_coding	0.353106	1.38925e-29	167.143	482.61
ENSG00000139746	RBM26	protein_coding	1.69122	1.46858e-29	2883.52	1703.04
ENSG00000180822	PSMG4	protein_coding	2.55412	1.59256e-29	357.158	137.75
ENSG00000241127	YAE1	protein_coding	3.18445	1.68616e-29	259.47	80.4733
ENSG00000106682	EIF4H	protein_coding	0.569086	1.76518e-29	2480.84	4370.48
ENSG00000213585	VDAC1	protein_coding	0.499046	1.77672e-29	393.273	796.305
ENSG00000092020	PPP2R3C	protein_coding	2.17916	1.85932e-29	513.248	233.097
ENSG00000101079	NDRG3	protein_coding	0.418541	1.87141e-29	134.727	326.244
ENSG00000116580	GON4L	protein_coding	2.29482	2.01954e-29	1694.89	731.568
ENSG00000134138	MEIS2	protein_coding	0.576701	2.07594e-29	299.158	520.903
ENSG00000204217	BMPR2	protein_coding	0.411669	2.07594e-29	230.306	564.969
ENSG00000180957	PITPNB	protein_coding	0.589617	2.2721e-29	786.112	1345.05
ENSG00000096433	ITPR3	protein_coding	2.41641	2.27252e-29	703.331	285.02
ENSG00000140471	LINS1	protein_coding	2.38735	2.28077e-29	445.818	189.475
ENSG00000119328	FAM206A	protein_coding	0.488271	2.33401e-29	204.831	419.879
ENSG00000160888	IER2	protein_coding	2.13691	2.72513e-29	2951.14	1369.52
ENSG00000121644	DESI2	protein_coding	0.496152	2.83122e-29	446.51	906.317
ENSG00000122643	NT5C3A	protein_coding	2.16903	2.95827e-29	638.142	295.305
ENSG00000213699	SLC35F6	protein_coding	0.460919	3.04523e-29	225.324	490.978
ENSG00000101199	ARFGAP1	protein_coding	1.63797	3.42203e-29	1727.68	1047.35
ENSG00000164916	FOXK1	protein_coding	0.484002	3.56731e-29	3422.62	7113.45
ENSG00000214021	TTLL3	protein_coding	3.60856	3.65869e-29	247.818	67.6844
ENSG00000033030	ZCCHC8	protein_coding	2.38312	3.73038e-29	965.608	405.168
ENSG00000141428	C18orf21	protein_coding	2.54189	3.84247e-29	293.497	115.358
ENSG00000089289	IGBP1	protein_coding	2.72308	3.8584e-29	578.128	208.179
ENSG00000272333	KMT2B	protein_coding	1.8025	3.95418e-29	3827.59	2109.01
ENSG00000261609	GAN	protein_coding	0.530356	4.02591e-29	693.38	1315.18
ENSG00000144580	CNOT9	protein_coding	0.587229	4.13589e-29	1210.38	2073.82
ENSG00000241399	CD302	protein_coding	0.276104	4.35243e-29	161.816	599.03
ENSG00000171055	FEZ2	protein_coding	2.46396	4.48729e-29	363.164	145.154
ENSG00000122862	SRGN	protein_coding	0.556862	4.64717e-29	473.288	854.537
ENSG00000115687	PASK	protein_coding	2.2071	4.81657e-29	905.626	403.529
ENSG00000165392	WRN	protein_coding	1.99101	4.98961e-29	1214.46	604.999
ENSG00000235636	NUS1P1	processed_pseudogene	0.201978	5.17983e-29	18.4495	92.485
ENSG00000110711	AIP	protein_coding	1.89408	5.32692e-29	662.789	347.065
ENSG00000151422	FER	protein_coding	0.380442	5.57875e-29	65.9756	177.245
ENSG00000047578	KIAA0556	protein_coding	2.13782	5.5792e-29	548.464	254.399
ENSG00000174748	RPL15	protein_coding	0.716912	5.78102e-29	1691.81	2368.38
ENSG00000164649	CDCA7L	protein_coding	0.739885	5.89787e-29	1998.72	2711.2
ENSG00000101421	CHMP4B	protein_coding	2.08305	5.93987e-29	2312.14	1104.64
ENSG00000077984	CST7	protein_coding	0.407407	6.1399e-29	126.805	315.733
ENSG00000104980	TIMM44	protein_coding	1.95757	6.24568e-29	1466.47	742.933
ENSG00000118762	PKD2	protein_coding	2.57385	6.27802e-29	714.369	278.152
ENSG00000134363	FST	protein_coding	2.05279	6.28642e-29	610.593	294.191
ENSG00000111788	AC009533.1	unprocessed_pseudogene	3.69289	6.44563e-29	212.218	54.8469
ENSG00000152749	GPR180	protein_coding	0.45798	6.44563e-29	205.733	456.357
ENSG00000104691	UBXN8	protein_coding	4.22059	6.71316e-29	358.718	83.2496
ENSG00000119487	MAPKAP1	protein_coding	0.552807	6.82751e-29	733.765	1332.53
ENSG00000075826	SEC31B	protein_coding	4.81726	7.00643e-29	190.617	39.7249
ENSG00000204977	TRIM13	protein_coding	2.24772	7.01549e-29	634.751	279.454
ENSG00000145494	NDUFS6	protein_coding	0.487634	7.30847e-29	283.514	586.101
ENSG00000176978	DPP7	protein_coding	2.70245	7.54736e-29	3440.91	1256.75
ENSG00000122566	HNRNPA2B1	protein_coding	0.664435	7.73851e-29	11051.3	16703.1
ENSG00000184164	CRELD2	protein_coding	2.23636	7.81413e-29	836.588	367.767
ENSG00000104331	IMPAD1	protein_coding	0.48593	7.82815e-29	586.868	1215.51
ENSG00000089902	RCOR1	protein_coding	0.609456	7.84654e-29	972.172	1599.45
ENSG00000126267	COX6B1	protein_coding	0.507424	8.15717e-29	294.565	584.623
ENSG00000197756	RPL37A	protein_coding	1.93612	8.21366e-29	5697.49	2926.43
ENSG00000161217	PCYT1A	protein_coding	1.94897	8.30525e-29	857.969	438.434
ENSG00000196747	HIST1H2AI	protein_coding	0.56426	8.33101e-29	597.809	1059.11
ENSG00000128322	IGLL1	protein_coding	0.347863	9.56035e-29	116.626	338.832
ENSG00000244754	N4BP2L2	protein_coding	2.16408	1.05467e-28	1217.69	561.407
ENSG00000221823	PPP3R1	protein_coding	0.385335	1.06577e-28	501.776	1318.72
ENSG00000099860	GADD45B	protein_coding	2.72052	1.07232e-28	448.515	161.47
ENSG00000163634	THOC7	protein_coding	0.454751	1.08557e-28	155.663	345.903
ENSG00000155506	LARP1	protein_coding	0.673821	1.10158e-28	8808.31	13093.7
ENSG00000173812	EIF1	protein_coding	1.38589	1.10514e-28	2690.97	1941.87
ENSG00000135069	PSAT1	protein_coding	0.517317	1.11828e-28	879.56	1708.12
ENSG00000113328	CCNG1	protein_coding	0.507108	1.12161e-28	206.322	411.713
ENSG00000107185	RGP1	protein_coding	0.458658	1.12541e-28	246.751	541.578
ENSG00000160695	VPS11	protein_coding	1.96784	1.28089e-28	775.847	395.653
ENSG00000112343	TRIM38	protein_coding	2.13015	1.43939e-28	469.515	219.27
ENSG00000126067	PSMB2	protein_coding	0.652578	1.44534e-28	1522.2	2343.18
ENSG00000166710	B2M	protein_coding	0.547336	1.50078e-28	1161.2	2132.35
ENSG00000154642	C21orf91	protein_coding	0.497846	1.6069e-28	256.041	521.75
ENSG00000101126	ADNP	protein_coding	0.535165	1.60984e-28	1675.58	3150.06
ENSG00000196405	EVL	protein_coding	2.10148	1.69034e-28	1793.12	843.568
ENSG00000141627	DYM	protein_coding	0.555885	1.77599e-28	324.516	591.427
ENSG00000270069	MIR222HG	lincRNA	3.59484	1.89951e-28	180.076	49.0601
ENSG00000188167	TMPPE	protein_coding	0.354195	1.91143e-28	75.7397	214.67
ENSG00000179134	SAMD4B	protein_coding	0.516774	1.92697e-28	672.386	1307.76
ENSG00000006831	ADIPOR2	protein_coding	0.468454	1.9767e-28	1094.81	2356.12
ENSG00000083168	KAT6A	protein_coding	0.553752	1.9767e-28	1638.91	2974.95
ENSG00000068366	ACSL4	protein_coding	0.52481	1.98803e-28	419.869	807.132
ENSG00000175931	UBE2O	protein_coding	1.85248	2.28975e-28	1482.88	793.019
ENSG00000148341	SH3GLB2	protein_coding	2.59832	2.42327e-28	349.136	130.109
ENSG00000215114	UBXN2B	protein_coding	0.442279	2.47134e-28	346.425	793.969
ENSG00000129197	RPAIN	protein_coding	2.6174	2.59079e-28	609.568	232.279
ENSG00000231925	TAPBP	protein_coding	0.419438	2.78501e-28	404.562	973.161
ENSG00000071859	FAM50A	protein_coding	2.64277	2.7975e-28	632.161	237.297
ENSG00000125354	SEPT6	protein_coding	2.01185	2.80552e-28	2512.95	1242.63
ENSG00000197153	HIST1H3J	protein_coding	0.338319	2.8415e-28	483.919	1445.16
ENSG00000136932	TRMO	protein_coding	2.21802	2.84886e-28	431.134	195.673
ENSG00000240087	RPSAP12	processed_pseudogene	0.191225	3.0625e-28	17.0438	90.9985
ENSG00000175215	CTDSP2	protein_coding	0.506155	3.35327e-28	864.56	1716.05
ENSG00000165417	GTF2A1	protein_coding	0.514389	3.52236e-28	300.333	590.208
ENSG00000204472	AIF1	protein_coding	0.536641	3.65519e-28	198.141	371.123
ENSG00000051596	THOC3	protein_coding	0.274283	3.68929e-28	50.8314	186.695
ENSG00000165275	TRMT10B	protein_coding	3.56707	3.71975e-28	221.223	60.5703
ENSG00000100836	PABPN1	protein_coding	0.598969	3.90474e-28	1042.32	1749.31
ENSG00000171148	TADA3	protein_coding	1.62921	4.20996e-28	876.597	535.055
ENSG00000124145	SDC4	protein_coding	0.370371	4.21507e-28	75.7594	206.037
ENSG00000101367	MAPRE1	protein_coding	1.60102	4.23864e-28	2979.07	1859.1
ENSG00000204859	ZBTB48	protein_coding	3.13009	4.84412e-28	655.225	202.94
ENSG00000130816	DNMT1	protein_coding	2.89793	4.87892e-28	12782.1	4353.71
ENSG00000101782	RIOK3	protein_coding	1.85519	4.87951e-28	1088.15	586.921
ENSG00000060971	ACAA1	protein_coding	1.91464	5.18656e-28	896.819	465.676
ENSG00000133316	WDR74	protein_coding	1.98447	5.29204e-28	1120.14	555.593
ENSG00000151923	TIAL1	protein_coding	0.605373	5.88622e-28	1052.54	1751.92
ENSG00000145337	PYURF	protein_coding	2.09857	6.10539e-28	434.176	202.488
ENSG00000072803	FBXW11	protein_coding	0.499464	6.24132e-28	312.533	632.233
ENSG00000175197	DDIT3	protein_coding	4.82621	6.25609e-28	283.183	59.6199
ENSG00000104043	ATP8B4	protein_coding	1.71108	6.35501e-28	1546.41	902.799
ENSG00000134910	STT3A	protein_coding	0.489774	6.35501e-28	1156.03	2376.98
ENSG00000175470	PPP2R2D	protein_coding	1.69646	7.03402e-28	1590.61	934.472
ENSG00000126698	DNAJC8	protein_coding	1.93798	7.16244e-28	2271.29	1167.42
ENSG00000142207	URB1	protein_coding	1.6091	7.40652e-28	2715.19	1676.49
ENSG00000278311	GGNBP2	protein_coding	1.95618	7.43526e-28	823.781	421.915
ENSG00000183741	CBX6	protein_coding	0.496309	7.45713e-28	1025.88	2076.72
ENSG00000171310	CHST11	protein_coding	0.65395	8.00895e-28	1124.35	1724.48
ENSG00000101191	DIDO1	protein_coding	1.66237	8.06528e-28	3211.99	1924.32
ENSG00000071967	CYBRD1	protein_coding	0.480973	8.14983e-28	153.641	321.426
ENSG00000116266	STXBP3	protein_coding	1.9254	8.29021e-28	485.951	249.665
ENSG00000117054	ACADM	protein_coding	0.538915	8.32037e-28	193.881	359.707
ENSG00000143384	MCL1	protein_coding	1.5833	8.42894e-28	2987.75	1889.1
ENSG00000248124	RRN3P1	transcribed_unprocessed_pseudogene	4.64433	8.47138e-28	186.521	37.4796
ENSG00000170917	NUDT6	protein_coding	3.49331	8.64257e-28	208.531	57.449
ENSG00000115540	MOB4	protein_coding	0.330911	8.8424e-28	50.4175	155.783
ENSG00000185559	DLK1	protein_coding	0.12096	9.13302e-28	7.72266	67.1879
ENSG00000126457	PRMT1	protein_coding	1.75454	9.30348e-28	3993.46	2264.75
ENSG00000204310	AGPAT1	protein_coding	0.448603	9.55139e-28	279.584	631.861
ENSG00000102054	RBBP7	protein_coding	1.47415	1.03282e-27	1754.04	1184.53
ENSG00000148688	RPP30	protein_coding	2.33497	1.07444e-27	496.237	207.345
ENSG00000165916	PSMC3	protein_coding	1.99826	1.10962e-27	1612.56	799.87
ENSG00000083535	PIBF1	protein_coding	2.2655	1.11887e-27	619.119	270.136
ENSG00000130985	UBA1	protein_coding	0.591245	1.19168e-27	1312.57	2223.54
ENSG00000108578	BLMH	protein_coding	0.639503	1.32011e-27	896.773	1411.84
ENSG00000131626	PPFIA1	protein_coding	1.64653	1.33392e-27	1803.65	1091.86
ENSG00000171606	ZNF274	protein_coding	2.05858	1.34719e-27	799.562	382.645
ENSG00000120802	TMPO	protein_coding	0.692909	1.35993e-27	2653.26	3840.8
ENSG00000165660	ABRAXAS2	protein_coding	1.97004	1.37532e-27	523.178	262.181
ENSG00000153574	RPIA	protein_coding	0.345069	1.37596e-27	364.595	1071.19
ENSG00000198406	BZW1P2	processed_pseudogene	0.311768	1.47542e-27	32.5652	105.966
ENSG00000171862	PTEN	protein_coding	0.516089	1.54588e-27	379.92	743.971
ENSG00000088854	C20orf194	protein_coding	2.24523	1.60649e-27	372.358	160.517
ENSG00000122952	ZWINT	protein_coding	1.71151	1.60649e-27	1742.88	1015.87
ENSG00000114446	IFT57	protein_coding	2.07675	1.61398e-27	1350.72	647.76
ENSG00000117450	PRDX1	protein_coding	0.477479	1.62819e-27	930.077	1961.3
ENSG00000116809	ZBTB17	protein_coding	2.38278	1.63427e-27	508.879	210.045
ENSG00000112339	HBS1L	protein_coding	0.544778	1.7674e-27	736.348	1361.82
ENSG00000100068	LRP5L	protein_coding	2.69782	1.93949e-27	335.738	123.718
ENSG00000164828	SUN1	protein_coding	1.61623	1.95709e-27	921.501	567.19
ENSG00000117748	RPA2	protein_coding	0.605255	2.05733e-27	547.284	905.913
ENSG00000160714	UBE2Q1	protein_coding	1.62998	2.07369e-27	1969.3	1204.05
ENSG00000102218	RP2	protein_coding	0.356491	2.08664e-27	139.193	398.057
ENSG00000179240	GVQW3	protein_coding	4.14063	2.23669e-27	198.25	46.1582
ENSG00000174405	LIG4	protein_coding	0.421491	2.27951e-27	167.904	405.898
ENSG00000101160	CTSZ	protein_coding	0.35459	2.30934e-27	151.483	433.063
ENSG00000111142	METAP2	protein_coding	2.44819	2.36558e-27	5228.21	2116.83
ENSG00000204524	ZNF805	protein_coding	0.392432	2.40826e-27	132.989	342.27
ENSG00000162736	NCSTN	protein_coding	0.642609	2.42833e-27	575.623	903.117
ENSG00000114904	NEK4	protein_coding	0.564097	2.44225e-27	638.54	1141.42
ENSG00000111707	SUDS3	protein_coding	1.91122	2.48251e-27	1540.18	803.081
ENSG00000170264	FAM161A	protein_coding	3.48469	2.57719e-27	257.872	74.0934
ENSG00000100280	AP1B1	protein_coding	1.82151	2.67193e-27	3461.58	1886.69
ENSG00000140262	TCF12	protein_coding	0.644789	2.68104e-27	1019.62	1591.73
ENSG00000243147	MRPL33	protein_coding	2.5857	2.70946e-27	319.839	119.548
ENSG00000132773	TOE1	protein_coding	2.09509	2.73335e-27	455.738	217.76
ENSG00000128191	DGCR8	protein_coding	1.52702	2.80132e-27	1174.98	761.864
ENSG00000100410	PHF5A	protein_coding	0.36998	2.90726e-27	245.013	668.539
ENSG00000061273	HDAC7	protein_coding	0.509439	3.17042e-27	638.374	1256.85
ENSG00000153774	CFDP1	protein_coding	0.487232	3.17329e-27	193.722	398.798
ENSG00000113240	CLK4	protein_coding	3.49029	3.44401e-27	207.808	59.4179
ENSG00000137343	ATAT1	protein_coding	3.31249	3.52459e-27	245.489	73.5481
ENSG00000237973	MTCO1P12	unprocessed_pseudogene	0.324233	3.54719e-27	287.945	903.874
ENSG00000110108	TMEM109	protein_coding	0.447377	3.55556e-27	402.005	906.42
ENSG00000185298	CCDC137	protein_coding	2.1741	3.57415e-27	1770.31	805.147
ENSG00000252010	SCARNA5	scaRNA	0.279861	3.58144e-27	84.8408	306.802
ENSG00000172939	OXSR1	protein_coding	0.511164	3.68893e-27	627.728	1239.67
ENSG00000196890	HIST3H2BB	protein_coding	0.369773	3.69365e-27	71.8762	194.084
ENSG00000099624	ATP5F1D	protein_coding	0.519414	3.78439e-27	408.834	788.048
ENSG00000149313	AASDHPPT	protein_coding	0.439456	3.88873e-27	379.685	874.796
ENSG00000109606	DHX15	protein_coding	1.66851	3.9246e-27	3613.21	2155.2
ENSG00000008130	NADK	protein_coding	1.71509	4.08053e-27	1022.64	597.409
ENSG00000049245	VAMP3	protein_coding	2.12255	4.2342e-27	421.164	197.902
ENSG00000198026	ZNF335	protein_coding	2.13726	4.32437e-27	987.538	455.003
ENSG00000105849	TWISTNB	protein_coding	1.9937	4.33672e-27	2068.51	1035.1
ENSG00000071564	TCF3	protein_coding	0.610715	4.41607e-27	2150	3528.79
ENSG00000100934	SEC23A	protein_coding	0.486312	4.47312e-27	224.867	467.046
ENSG00000150768	DLAT	protein_coding	0.477038	4.67997e-27	741.727	1569.17
ENSG00000062194	GPBP1	protein_coding	1.89749	4.85312e-27	905.446	475.45
ENSG00000198373	WWP2	protein_coding	1.57901	4.85822e-27	2402.39	1516.76
ENSG00000127511	SIN3B	protein_coding	2.18274	5.13171e-27	1074.9	487.094
ENSG00000174720	LARP7	protein_coding	3.32216	5.52951e-27	1937.92	575.805
ENSG00000103257	SLC7A5	protein_coding	0.452147	6.12292e-27	1684.41	3756.17
ENSG00000172716	SLFN11	protein_coding	1.63313	6.62582e-27	1597.81	974.042
ENSG00000133243	BTBD2	protein_coding	0.494762	6.62716e-27	185.047	374.449
ENSG00000168924	LETM1	protein_coding	1.80947	6.94729e-27	3369.81	1849.61
ENSG00000148362	PAXX	protein_coding	2.31334	7.01502e-27	881.871	377.313
ENSG00000140157	NIPA2	protein_coding	0.45269	7.53539e-27	530.114	1182.51
ENSG00000120896	SORBS3	protein_coding	0.248771	7.57053e-27	41.5465	168.325
ENSG00000135655	USP15	protein_coding	1.67497	7.73352e-27	1203.76	717.687
ENSG00000253522	MIR3142HG	lincRNA	13.0191	7.89283e-27	137.77	9.77732
ENSG00000151327	FAM177A1	protein_coding	4.32688	7.96431e-27	175.199	39.6335
ENSG00000187678	SPRY4	protein_coding	0.544868	8.31603e-27	445.942	824.081
ENSG00000203668	CHML	protein_coding	0.50527	8.67794e-27	497.889	994.808
ENSG00000138160	KIF11	protein_coding	0.659626	8.70198e-27	943.727	1438.58
ENSG00000152620	NADK2	protein_coding	0.486817	9.46523e-27	321.572	666.292
ENSG00000081791	DELE1	protein_coding	1.67341	9.56289e-27	748.336	444.191
ENSG00000012660	ELOVL5	protein_coding	0.492604	9.79627e-27	806.882	1654.92
ENSG00000264229	RNU4ATAC	snRNA	0.0836504	9.97536e-27	7.03779	87.1241
ENSG00000234743	EIF5AP4	processed_pseudogene	0.265982	1.00015e-26	29.8559	114.682
ENSG00000135637	CCDC142	protein_coding	2.19864	1.00944e-26	323.153	145.96
ENSG00000130164	LDLR	protein_coding	1.60262	1.1193e-26	1486.13	918.422
ENSG00000210077	MT-TV	Mt_tRNA	0.206119	1.15719e-26	92.9847	459.869
ENSG00000110080	ST3GAL4	protein_coding	0.598013	1.17774e-26	490.408	820.32
ENSG00000172270	BSG	protein_coding	0.58708	1.25133e-26	1396.58	2388.67
ENSG00000166508	MCM7	protein_coding	1.5436	1.27615e-26	9917.73	6402.32
ENSG00000183255	PTTG1IP	protein_coding	0.644931	1.28238e-26	743.599	1157.25
ENSG00000151498	ACAD8	protein_coding	1.93536	1.29092e-26	960.75	488.724
ENSG00000005844	ITGAL	protein_coding	1.59662	1.31127e-26	1688.58	1050.77
ENSG00000213281	NRAS	protein_coding	0.456049	1.32085e-26	788.069	1747.57
ENSG00000083099	LYRM2	protein_coding	1.71605	1.46968e-26	916.653	534.663
ENSG00000143093	STRIP1	protein_coding	1.7355	1.51971e-26	883.034	504.771
ENSG00000165288	BRWD3	protein_coding	0.634524	1.55074e-26	794.833	1260.47
ENSG00000172432	GTPBP2	protein_coding	1.71943	1.61011e-26	3473.21	2007.94
ENSG00000135503	ACVR1B	protein_coding	0.462399	1.69391e-26	497.714	1083.34
ENSG00000275714	HIST1H3A	protein_coding	0.281328	1.71087e-26	117.736	422.7
ENSG00000103037	SETD6	protein_coding	2.40789	1.73429e-26	463.225	188.147
ENSG00000145354	CISD2	protein_coding	0.295753	1.75656e-26	65.0345	226.542
ENSG00000131351	HAUS8	protein_coding	2.34969	1.79752e-26	458.822	193.476
ENSG00000100395	L3MBTL2	protein_coding	1.63724	1.91352e-26	947.745	571.883
ENSG00000213866	YBX1P10	processed_pseudogene	0.266746	1.97224e-26	31.62	121.011
ENSG00000105879	CBLL1	protein_coding	0.504854	2.07736e-26	650.229	1302.09
ENSG00000113384	GOLPH3	protein_coding	0.508365	2.13666e-26	561.866	1112.94
ENSG00000124813	RUNX2	protein_coding	0.642229	2.24882e-26	1491.36	2329.97
ENSG00000157500	APPL1	protein_coding	0.534211	2.24889e-26	320.749	607.906
ENSG00000115970	THADA	protein_coding	1.56832	2.36081e-26	1133.38	722.96
ENSG00000163798	SLC4A1AP	protein_coding	2.02418	2.36485e-26	645.812	318.093
ENSG00000123908	AGO2	protein_coding	0.593616	2.42475e-26	2181.37	3684.86
ENSG00000076650	GPATCH1	protein_coding	2.87573	2.42533e-26	478.495	165.531
ENSG00000277918	RF00003	snRNA	0.0300012	2.46517e-26	1.23743	43.3575
ENSG00000177105	RHOG	protein_coding	0.393679	2.74155e-26	431.636	1110.94
ENSG00000123684	LPGAT1	protein_coding	0.526307	2.75799e-26	828.005	1585.99
ENSG00000185504	FAAP100	protein_coding	1.91454	2.75799e-26	1201.06	621.023
ENSG00000144724	PTPRG	protein_coding	0.487877	2.85281e-26	348.05	720.759
ENSG00000129317	PUS7L	protein_coding	0.464827	2.90261e-26	483.283	1052.77
ENSG00000106554	CHCHD3	protein_coding	1.96697	3.35039e-26	2036.61	1032.88
ENSG00000107815	TWNK	protein_coding	0.631338	3.4322e-26	703.078	1114.02
ENSG00000100258	LMF2	protein_coding	2.38085	3.43587e-26	744.526	308.122
ENSG00000124201	ZNFX1	protein_coding	1.56553	3.48161e-26	1865.07	1186.23
ENSG00000112096	SOD2	protein_coding	0.505969	3.51777e-26	434.702	866.45
ENSG00000174173	TRMT10C	protein_coding	2.24384	3.57327e-26	310.176	136.281
ENSG00000175073	VCPIP1	protein_coding	0.584294	3.61705e-26	418.732	721.874
ENSG00000154451	GBP5	protein_coding	2.54087	3.64407e-26	320.388	124.267
ENSG00000125834	STK35	protein_coding	0.503993	3.65818e-26	943.785	1885.32
ENSG00000125740	FOSB	protein_coding	2.54977	3.72089e-26	244.008	93.2014
ENSG00000143977	SNRPG	protein_coding	0.44637	3.74428e-26	151.746	344.969
ENSG00000090989	EXOC1	protein_coding	2.05265	3.7983e-26	530.79	258.224
ENSG00000105483	CARD8	protein_coding	1.72901	3.8228e-26	1476.58	856.112
ENSG00000178660	ARMC10P1	processed_pseudogene	0.126977	3.84784e-26	10.2655	83.7463
ENSG00000152518	ZFP36L2	protein_coding	0.595103	3.85587e-26	3712.32	6259.79
ENSG00000197943	PLCG2	protein_coding	1.76234	3.90433e-26	1341.22	761.565
ENSG00000134480	CCNH	protein_coding	2.24357	3.97498e-26	444.767	196.474
ENSG00000211829	TRDC	TR_C_gene	1.60447	4.24228e-26	1591.35	996.955
ENSG00000182481	KPNA2	protein_coding	0.698999	4.27717e-26	1041.27	1490.6
ENSG00000169429	CXCL8	protein_coding	1.98905	4.31433e-26	2079.51	1043.77
ENSG00000127084	FGD3	protein_coding	2.09099	4.93158e-26	565.362	269.061
ENSG00000153561	RMND5A	protein_coding	0.426064	5.14528e-26	1256.99	2980.63
ENSG00000142687	KIAA0319L	protein_coding	1.8868	5.21623e-26	564.819	295.749
ENSG00000148175	STOM	protein_coding	0.411338	5.34387e-26	568.206	1399.19
ENSG00000075413	MARK3	protein_coding	1.60729	5.373e-26	1754.04	1087.84
ENSG00000151376	ME3	protein_coding	3.57555	5.44808e-26	255.101	68.3996
ENSG00000148343	MIGA2	protein_coding	2.14775	5.53365e-26	670.272	307.434
ENSG00000197714	ZNF460	protein_coding	0.49612	5.6639e-26	505.779	1026.85
ENSG00000205531	NAP1L4	protein_coding	1.92914	5.70286e-26	2848.45	1471.26
ENSG00000111012	CYP27B1	protein_coding	3.20277	5.75132e-26	194.343	57.5232
ENSG00000130699	TAF4	protein_coding	0.625033	5.77648e-26	850.575	1367.96
ENSG00000124783	SSR1	protein_coding	1.76523	6.21645e-26	5295.29	2991.68
ENSG00000162511	LAPTM5	protein_coding	0.618934	6.4038e-26	1178.61	1915.55
ENSG00000004142	POLDIP2	protein_coding	0.456814	6.54811e-26	681.157	1504.47
ENSG00000132589	FLOT2	protein_coding	0.529363	6.69999e-26	376.843	716.122
ENSG00000142856	ITGB3BP	protein_coding	2.71664	6.7016e-26	291.865	109.41
ENSG00000025796	SEC63	protein_coding	0.555617	6.71988e-26	1091.4	1980.17
ENSG00000165283	STOML2	protein_coding	0.567762	6.82446e-26	674.828	1189.05
ENSG00000228649	SNHG26	processed_transcript	2.11341	8.21265e-26	553.004	261.449
ENSG00000163605	PPP4R2	protein_coding	1.76202	8.24722e-26	1558.01	885.346
ENSG00000008441	NFIX	protein_coding	0.525818	8.38021e-26	346.564	663.638
ENSG00000263426	RN7SL471P	misc_RNA	0.265972	8.71624e-26	37.0043	139.592
ENSG00000197930	ERO1A	protein_coding	0.441024	8.89547e-26	1085.98	2489.32
ENSG00000100030	MAPK1	protein_coding	0.528097	9.05728e-26	1729.28	3297.07
ENSG00000100220	RTCB	protein_coding	0.62058	9.32009e-26	642.02	1031.97
ENSG00000122965	RBM19	protein_coding	2.58358	9.34797e-26	3070.84	1173.81
ENSG00000117133	RPF1	protein_coding	2.03319	9.86178e-26	482.732	237.196
ENSG00000082641	NFE2L1	protein_coding	0.556135	1.02201e-25	1507.87	2723.49
ENSG00000204439	C6orf47	protein_coding	0.497622	1.02442e-25	129.759	259.485
ENSG00000166326	TRIM44	protein_coding	0.675855	1.07451e-25	1102.18	1636.59
ENSG00000204344	STK19	protein_coding	3.12542	1.08805e-25	191.653	58.8147
ENSG00000166562	SEC11C	protein_coding	0.4151	1.16511e-25	79.1039	194.28
ENSG00000055917	PUM2	protein_coding	0.508756	1.17549e-25	1584.82	3136.78
ENSG00000055044	NOP58	protein_coding	2.18765	1.18666e-25	3079.28	1396.29
ENSG00000169446	MMGT1	protein_coding	0.390552	1.226e-25	162.919	423.924
ENSG00000234851	RPL23AP42	processed_pseudogene	3.09046	1.22806e-25	485.031	153.601
ENSG00000223959	AFG3L1P	transcribed_unitary_pseudogene	2.05002	1.27683e-25	434.027	210.438
ENSG00000107874	CUEDC2	protein_coding	2.03229	1.58371e-25	568.881	275.714
ENSG00000160957	RECQL4	protein_coding	2.00596	1.64235e-25	783.994	383.612
ENSG00000115816	CEBPZ	protein_coding	2.02255	1.6609e-25	1905.55	935.579
ENSG00000167962	ZNF598	protein_coding	1.8402	1.67359e-25	2597.97	1399.82
ENSG00000112282	MED23	protein_coding	1.77145	1.68842e-25	696.048	388.878
ENSG00000100883	SRP54	protein_coding	0.498472	1.69894e-25	229.705	468.716
ENSG00000148843	PDCD11	protein_coding	1.96032	1.70226e-25	4288.38	2170.23
ENSG00000105968	H2AFV	protein_coding	0.63413	1.71002e-25	2078.68	3291.37
ENSG00000176700	SCAND2P	transcribed_unprocessed_pseudogene	2.5901	1.7399e-25	233.095	89.1263
ENSG00000110955	ATP5F1B	protein_coding	0.570337	1.77769e-25	4434.55	7806.15
ENSG00000268205	AC005261.1	lincRNA	0.445964	1.87246e-25	229.759	518.223
ENSG00000212464	SNORA12	snoRNA	0.262134	1.97539e-25	23.042	88.8619
ENSG00000130810	PPAN	protein_coding	2.46585	2.00542e-25	570.251	228.143
ENSG00000175115	PACS1	protein_coding	0.570894	2.05325e-25	235.524	410.979
ENSG00000087266	SH3BP2	protein_coding	1.67711	2.16426e-25	1864.07	1101.35
ENSG00000154001	PPP2R5E	protein_coding	0.557773	2.29618e-25	672.019	1217.55
ENSG00000171824	EXOSC10	protein_coding	2.00084	2.49786e-25	1696.73	843.756
ENSG00000074695	LMAN1	protein_coding	0.565468	2.55075e-25	890.763	1587.83
ENSG00000167272	POP5	protein_coding	2.44765	2.55362e-25	289.576	113.825
ENSG00000011243	AKAP8L	protein_coding	3.28869	2.68733e-25	1369.16	405.967
ENSG00000111875	ASF1A	protein_coding	0.434836	2.70614e-25	206.752	481.33
ENSG00000174579	MSL2	protein_coding	0.559011	2.70614e-25	719.96	1295.89
ENSG00000153157	SYCP2L	protein_coding	2.7548	2.74726e-25	281.761	101.567
ENSG00000131844	MCCC2	protein_coding	0.547714	2.79606e-25	265.98	488.944
ENSG00000103168	TAF1C	protein_coding	2.70248	2.81875e-25	2213.62	804.889
ENSG00000148308	GTF3C5	protein_coding	1.93648	2.83172e-25	2249.2	1150.06
ENSG00000254415	SIGLEC14	protein_coding	0.300185	2.92015e-25	45.553	155.957
ENSG00000121691	CAT	protein_coding	0.64913	3.03571e-25	1222.49	1889.63
ENSG00000142230	SAE1	protein_coding	0.593149	3.03708e-25	1225.79	2073.58
ENSG00000101188	NTSR1	protein_coding	0.505846	3.19412e-25	207.198	410.591
ENSG00000169100	SLC25A6	protein_coding	0.625607	3.30435e-25	859.499	1373.3
ENSG00000164620	RELL2	protein_coding	2.49761	3.44003e-25	428.231	168.343
ENSG00000118965	WDR35	protein_coding	2.33716	3.77885e-25	1237.66	521.444
ENSG00000131828	PDHA1	protein_coding	0.586924	3.82111e-25	761.664	1299.02
ENSG00000234608	MAPKAPK5-AS1	lincRNA	3.34124	3.90663e-25	267.754	81.3589
ENSG00000010270	STARD3NL	protein_coding	0.574575	3.91484e-25	259.029	453.879
ENSG00000152795	HNRNPDL	protein_coding	1.95038	3.9717e-25	5838.95	2979
ENSG00000107104	KANK1	protein_coding	1.61826	4.10026e-25	1194.68	736.312
ENSG00000007392	LUC7L	protein_coding	2.11459	4.13727e-25	989.761	462.555
ENSG00000122966	CIT	protein_coding	2.16112	4.35422e-25	2208.22	1010.43
ENSG00000164896	FASTK	protein_coding	2.39319	4.45843e-25	636.159	260.799
ENSG00000104852	SNRNP70	protein_coding	1.50164	4.58319e-25	3746.56	2486.55
ENSG00000109670	FBXW7	protein_coding	1.80271	4.58659e-25	1358.48	754.474
ENSG00000103018	CYB5B	protein_coding	0.45447	4.67165e-25	933.425	2076.32
ENSG00000262814	MRPL12	protein_coding	1.96273	4.67295e-25	626.946	315.379
ENSG00000140943	MBTPS1	protein_coding	1.304	4.93506e-25	2650.98	2036.74
ENSG00000210176	MT-TH	Mt_tRNA	0.183941	4.99828e-25	16.7546	93.32
ENSG00000164244	PRRC1	protein_coding	0.395852	5.16311e-25	117.146	299.648
ENSG00000082515	MRPL22	protein_coding	0.450547	5.1768e-25	80.738	179.601
ENSG00000109919	MTCH2	protein_coding	0.486107	5.35667e-25	289.384	602.18
ENSG00000157350	ST3GAL2	protein_coding	0.578202	5.4254e-25	1155.14	2002.85
ENSG00000106089	STX1A	protein_coding	3.48392	5.57684e-25	216.72	61.163
ENSG00000074582	BCS1L	protein_coding	2.41571	5.74983e-25	773.437	314.895
ENSG00000131759	RARA	protein_coding	0.643589	6.30863e-25	1079.94	1677.8
ENSG00000154359	LONRF1	protein_coding	0.431214	6.3757e-25	170.76	402.145
ENSG00000163513	TGFBR2	protein_coding	0.485926	6.45123e-25	417.614	868.604
ENSG00000005022	SLC25A5	protein_coding	0.499243	6.52735e-25	869.962	1752.74
ENSG00000138796	HADH	protein_coding	1.71459	6.60627e-25	631.434	370.672
ENSG00000088833	NSFL1C	protein_coding	1.71785	7.02392e-25	1226.39	715.01
ENSG00000104824	HNRNPL	protein_coding	0.71446	7.0862e-25	2242.52	3145.49
ENSG00000264940	SNORD3C	snoRNA	0.0815299	7.41644e-25	138.224	1770.9
ENSG00000146909	NOM1	protein_coding	1.70735	7.48119e-25	1635.68	954.361
ENSG00000134900	TPP2	protein_coding	1.52396	7.58127e-25	3435.26	2247.67
ENSG00000010017	RANBP9	protein_coding	0.464886	7.71659e-25	143.622	311.563
ENSG00000163528	CHCHD4	protein_coding	2.21277	7.78078e-25	327.975	147.344
ENSG00000124226	RNF114	protein_coding	0.637451	7.98239e-25	506.493	798.422
ENSG00000125356	NDUFA1	protein_coding	0.408103	8.2314e-25	88.2816	222.489
ENSG00000117597	UTP25	protein_coding	2.00605	8.29409e-25	588.853	294.279
ENSG00000227500	SCAMP4	protein_coding	0.480585	8.29769e-25	278.472	580.667
ENSG00000117592	PRDX6	protein_coding	0.561195	8.66739e-25	455.104	817.398
ENSG00000198742	SMURF1	protein_coding	1.8722	9.02576e-25	1268.13	668.22
ENSG00000185130	HIST1H2BL	protein_coding	0.500143	9.07131e-25	440.009	883.874
ENSG00000153310	FAM49B	protein_coding	0.534299	9.12973e-25	208.52	394.454
ENSG00000186166	CCDC84	protein_coding	2.75844	9.35322e-25	357.358	126.734
ENSG00000197128	ZNF772	protein_coding	0.409723	9.83398e-25	125.561	314.057
ENSG00000168397	ATG4B	protein_coding	2.20621	9.87877e-25	819.702	363.879
ENSG00000102595	UGGT2	protein_coding	2.64064	9.89344e-25	647.67	239.322
ENSG00000136861	CDK5RAP2	protein_coding	2.11821	1.09168e-24	2550.76	1193.18
ENSG00000185905	C16orf54	protein_coding	0.587544	1.10268e-24	246.033	417.326
ENSG00000203791	EEF1AKMT2	protein_coding	0.382909	1.10541e-24	78.2065	209.075
ENSG00000180776	ZDHHC20	protein_coding	0.549299	1.1222e-24	671.679	1233.37
ENSG00000137845	ADAM10	protein_coding	0.509135	1.15308e-24	472.654	937.236
ENSG00000163453	IGFBP7	protein_coding	0.337558	1.18029e-24	71.5221	216.061
ENSG00000143033	MTF2	protein_coding	1.74814	1.19356e-24	1277.69	733.203
ENSG00000065328	MCM10	protein_coding	2.08699	1.25057e-24	1096.13	522.655
ENSG00000243943	ZNF512	protein_coding	2.64223	1.28793e-24	525.978	194.936
ENSG00000126767	ELK1	protein_coding	0.424282	1.2986e-24	207.487	495.608
ENSG00000114841	DNAH1	protein_coding	2.4541	1.37189e-24	493.599	197.355
ENSG00000173113	TRMT112	protein_coding	0.435688	1.39329e-24	191.439	442.315
ENSG00000233355	CHRM3-AS2	processed_transcript	4.19606	1.45862e-24	140.051	32.1817
ENSG00000133872	SARAF	protein_coding	0.522485	1.4841e-24	374.937	725.101
ENSG00000182979	MTA1	protein_coding	1.62394	1.4971e-24	3020.03	1852.16
ENSG00000102034	ELF4	protein_coding	0.680567	1.51301e-24	1417.48	2084.56
ENSG00000157895	C12orf43	protein_coding	2.21671	1.54675e-24	704.268	312.326
ENSG00000204946	ZNF783	protein_coding	2.15047	1.57778e-24	734.497	334.574
ENSG00000205765	C5orf51	protein_coding	0.361522	1.5936e-24	212.374	599.634
ENSG00000042493	CAPG	protein_coding	2.20988	1.59388e-24	327.548	149.242
ENSG00000149483	TMEM138	protein_coding	1.79628	1.62065e-24	583.487	322.198
ENSG00000204366	ZBTB12	protein_coding	0.397497	1.66471e-24	100.026	258.347
ENSG00000172244	C5orf34	protein_coding	3.7545	1.66643e-24	149.475	37.9383
ENSG00000197728	RPS26	protein_coding	1.88754	1.66643e-24	632.259	328.612
ENSG00000141349	G6PC3	protein_coding	0.328098	1.68118e-24	137.715	429.622
ENSG00000173226	IQCB1	protein_coding	1.88731	1.77206e-24	1121.62	594.761
ENSG00000162889	MAPKAPK2	protein_coding	1.6635	1.82745e-24	3480.79	2080.56
ENSG00000166171	DPCD	protein_coding	3.02572	1.83304e-24	224.863	72.3151
ENSG00000178951	ZBTB7A	protein_coding	0.661217	1.86772e-24	788.652	1195.13
ENSG00000260708	AL118516.1	antisense	4.79859	1.87088e-24	160.201	31.7199
ENSG00000126432	PRDX5	protein_coding	0.335197	1.9363e-24	86.4584	259.635
ENSG00000204435	CSNK2B	protein_coding	1.8718	1.95015e-24	604.463	322.374
ENSG00000175054	ATR	protein_coding	1.47208	2.00073e-24	1349.86	917.776
ENSG00000170949	ZNF160	protein_coding	1.994	2.12228e-24	528.888	265.912
ENSG00000103423	DNAJA3	protein_coding	1.44539	2.27691e-24	1553.99	1070.64
ENSG00000115694	STK25	protein_coding	1.88387	2.31365e-24	809.963	423.203
ENSG00000107957	SH3PXD2A	protein_coding	0.532159	2.35157e-24	241.417	453.018
ENSG00000145287	PLAC8	protein_coding	0.411969	2.45787e-24	88.8566	217.378
ENSG00000184270	HIST2H2AB	protein_coding	0.402757	2.58945e-24	86.8015	214.873
ENSG00000265735	RN7SL5P	misc_RNA	0.131236	2.65011e-24	7.21745	55.2955
ENSG00000074696	HACD3	protein_coding	0.611872	2.68186e-24	786.235	1291.92
ENSG00000071243	ING3	protein_coding	1.90978	2.81396e-24	562.275	295.904
ENSG00000169189	NSMCE1	protein_coding	2.30461	2.83686e-24	327.29	139.332
ENSG00000260032	NORAD	lincRNA	0.396271	2.87885e-24	2701.29	6901.85
ENSG00000015133	CCDC88C	protein_coding	1.84742	2.89543e-24	2057.24	1104.19
ENSG00000257698	GIHCG	lincRNA	2.57673	3.12022e-24	282.71	108.803
ENSG00000272335	AC093297.2	lincRNA	0.403706	3.13256e-24	71.7728	183.482
ENSG00000185900	POMK	protein_coding	0.453988	3.4342e-24	348.796	775.451
ENSG00000163874	ZC3H12A	protein_coding	2.18366	3.45595e-24	431.294	193.884
ENSG00000239039	SNORD13	snoRNA	0.097447	3.51257e-24	6.23331	65.5363
ENSG00000131100	ATP6V1E1	protein_coding	2.11719	3.63354e-24	518.009	239.888
ENSG00000113282	CLINT1	protein_coding	1.77515	3.73519e-24	3082.54	1729.04
ENSG00000073803	MAP3K13	protein_coding	2.07785	3.95228e-24	332.508	159.686
ENSG00000189067	LITAF	protein_coding	0.423754	4.0008e-24	201.232	481.659
ENSG00000110987	BCL7A	protein_coding	0.558034	4.03412e-24	543.081	977.979
ENSG00000135521	LTV1	protein_coding	1.95249	4.13572e-24	1045.25	532.74
ENSG00000091039	OSBPL8	protein_coding	0.592075	4.39621e-24	1480.71	2517.07
ENSG00000126705	AHDC1	protein_coding	0.693774	4.39621e-24	1098.3	1579.37
ENSG00000146282	RARS2	protein_coding	1.90443	4.42416e-24	737.127	387.072
ENSG00000269609	RPARP-AS1	processed_transcript	2.98347	4.62681e-24	178.386	58.2798
ENSG00000104320	NBN	protein_coding	0.540456	4.62867e-24	259.906	485.675
ENSG00000148297	MED22	protein_coding	1.47826	4.74271e-24	1977.91	1329.29
ENSG00000136463	TACO1	protein_coding	1.69408	4.80134e-24	559.566	326.496
ENSG00000120647	CCDC77	protein_coding	2.69367	4.8943e-24	277.319	99.3302
ENSG00000103047	TANGO6	protein_coding	0.628782	4.89957e-24	452.469	717.207
ENSG00000263001	GTF2I	protein_coding	1.60362	4.90137e-24	1833.02	1142.11
ENSG00000165704	HPRT1	protein_coding	0.505377	5.06054e-24	206.466	413.581
ENSG00000196943	NOP9	protein_coding	0.52342	5.21231e-24	752.614	1442.57
ENSG00000136051	WASHC4	protein_coding	1.85133	5.47185e-24	868.153	463.425
ENSG00000142185	TRPM2	protein_coding	1.75059	5.47185e-24	2186.54	1238.32
ENSG00000225697	SLC26A6	protein_coding	2.3406	5.67163e-24	351.343	148.685
ENSG00000135596	MICAL1	protein_coding	1.9458	5.88112e-24	790.655	400.119
ENSG00000104081	BMF	protein_coding	0.608173	5.92087e-24	358.636	587.311
ENSG00000166037	CEP57	protein_coding	1.85359	5.96235e-24	1475.65	794.041
ENSG00000152926	ZNF117	protein_coding	2.19091	6.17532e-24	378.568	174.864
ENSG00000163755	HPS3	protein_coding	0.522603	6.22335e-24	254.165	495.119
ENSG00000162433	AK4	protein_coding	0.412427	6.38876e-24	126.292	313.063
ENSG00000099331	MYO9B	protein_coding	1.83751	6.46454e-24	5696.85	3079.46
ENSG00000134905	CARS2	protein_coding	1.62237	6.7229e-24	1264.02	771.536
ENSG00000140632	GLYR1	protein_coding	1.38679	6.86594e-24	2928.53	2107.81
ENSG00000139323	POC1B	protein_coding	0.417415	7.02609e-24	72.7919	175.017
ENSG00000164609	SLU7	protein_coding	2.73887	7.07603e-24	910.667	327.318
ENSG00000196295	GARS-DT	processed_transcript	1.91777	7.20443e-24	582.667	301.175
ENSG00000198301	SDAD1	protein_coding	1.9904	7.46252e-24	2312.33	1155.18
ENSG00000135916	ITM2C	protein_coding	0.511934	7.56284e-24	644.78	1266.91
ENSG00000128309	MPST	protein_coding	1.85264	7.64135e-24	407.055	220.371
ENSG00000189007	ADAT2	protein_coding	1.89609	7.78383e-24	1596.85	842.22
ENSG00000083720	OXCT1	protein_coding	0.554754	8.08804e-24	431.698	782.204
ENSG00000100813	ACIN1	protein_coding	1.92087	8.28317e-24	5220.47	2698.25
ENSG00000248596	AC139491.2	processed_transcript	4.8916	8.32108e-24	134.588	26.8219
ENSG00000205208	C4orf46	protein_coding	0.434251	8.73934e-24	231.132	541.905
ENSG00000197461	PDGFA	protein_coding	0.414199	8.78946e-24	83.8643	202.756
ENSG00000197265	GTF2E2	protein_coding	2.32057	8.85032e-24	463.256	197.198
ENSG00000164022	AIMP1	protein_coding	1.83592	9.00115e-24	1192.22	649.132
ENSG00000166477	LEO1	protein_coding	2.29438	9.06698e-24	1929.23	832.206
ENSG00000144815	NXPE3	protein_coding	0.523558	9.11072e-24	220.596	427.88
ENSG00000171603	CLSTN1	protein_coding	1.47387	9.14157e-24	2029.81	1371.69
ENSG00000128524	ATP6V1F	protein_coding	0.434196	9.40141e-24	138.258	323.118
ENSG00000162368	CMPK1	protein_coding	0.534619	9.76588e-24	465.048	879.664
ENSG00000197147	LRRC8B	protein_coding	0.521776	9.83152e-24	371.386	715.488
ENSG00000134802	SLC43A3	protein_coding	0.70551	1.04954e-23	1358.08	1923.41
ENSG00000135776	ABCB10	protein_coding	0.479628	1.10509e-23	788.459	1659.2
ENSG00000175193	PARL	protein_coding	0.440125	1.117e-23	91.3396	212.843
ENSG00000063169	BICRA	protein_coding	0.502091	1.12999e-23	197.309	393.307
ENSG00000067704	IARS2	protein_coding	0.425109	1.13707e-23	641.163	1524.69
ENSG00000187961	KLHL17	protein_coding	2.78776	1.15617e-23	300.183	103.931
ENSG00000224940	PRRT4	protein_coding	0.52791	1.21074e-23	253.558	482.761
ENSG00000135945	REV1	protein_coding	1.73877	1.24933e-23	1017.46	585.772
ENSG00000160961	ZNF333	protein_coding	2.15761	1.31354e-23	299.564	137.022
ENSG00000086589	RBM22	protein_coding	1.75273	1.31705e-23	952.111	539.899
ENSG00000113851	CRBN	protein_coding	2.3886	1.3983e-23	403.435	165.186
ENSG00000170364	SETMAR	protein_coding	2.15581	1.42116e-23	341.375	158.368
ENSG00000143612	C1orf43	protein_coding	0.545682	1.50781e-23	509.132	934.191
ENSG00000210151	MT-TS1	Mt_tRNA	0.0630406	1.53701e-23	2.21639	36.8288
ENSG00000112118	MCM3	protein_coding	1.74543	1.54574e-23	9356.4	5318.65
ENSG00000130396	AFDN	protein_coding	1.71838	1.55884e-23	1221.18	703.611
ENSG00000106415	GLCCI1	protein_coding	0.504631	1.56442e-23	201.366	405.359
ENSG00000134882	UBAC2	protein_coding	0.494014	1.57688e-23	381.442	777.074
ENSG00000169504	CLIC4	protein_coding	0.440222	1.59177e-23	284.622	657.752
ENSG00000108669	CYTH1	protein_coding	1.79565	1.59936e-23	483.506	267.581
ENSG00000105835	NAMPT	protein_coding	0.547651	1.71484e-23	182.432	333.271
ENSG00000168066	SF1	protein_coding	1.57403	1.72181e-23	11128.6	7056.04
ENSG00000135250	SRPK2	protein_coding	2.05563	1.86165e-23	1254.24	606.324
ENSG00000103266	STUB1	protein_coding	2.13238	1.92757e-23	1124.91	518.518
ENSG00000136146	MED4	protein_coding	0.52013	2.07569e-23	304.709	594.7
ENSG00000132155	RAF1	protein_coding	1.7528	2.15967e-23	1183.14	668.357
ENSG00000117362	APH1A	protein_coding	0.397851	2.18454e-23	555.881	1415.25
ENSG00000163913	IFT122	protein_coding	1.90923	2.4336e-23	603.618	315.299
ENSG00000074356	NCBP3	protein_coding	1.88112	2.60905e-23	1122.62	596.542
ENSG00000106462	EZH2	protein_coding	1.72236	2.60916e-23	1771.96	1024.49
ENSG00000117036	ETV3	protein_coding	0.614226	2.86613e-23	372.276	610.532
ENSG00000173992	CCS	protein_coding	2.85539	2.89424e-23	573.998	195.27
ENSG00000198740	ZNF652	protein_coding	0.592694	2.94822e-23	316.505	539.094
ENSG00000258153	HSPE1P4	processed_pseudogene	0.121301	3.00121e-23	5.61623	47.4105
ENSG00000196233	LCOR	protein_coding	0.640512	3.06258e-23	1187.12	1861.47
ENSG00000160298	C21orf58	protein_coding	2.23199	3.17028e-23	543.438	240.759
ENSG00000274523	RCC1L	protein_coding	0.468826	3.19849e-23	601.423	1291.87
ENSG00000172531	PPP1CA	protein_coding	0.599727	3.33012e-23	1720.89	2878.12
ENSG00000177971	IMP3	protein_coding	1.6549	3.34311e-23	663.404	397.738
ENSG00000141568	FOXK2	protein_coding	0.62331	3.48878e-23	1437.17	2313.71
ENSG00000163393	SLC22A15	protein_coding	2.12367	3.68178e-23	613.747	288.383
ENSG00000173914	RBM4B	protein_coding	2.11346	3.73393e-23	418.302	198.855
ENSG00000117868	ESYT2	protein_coding	0.57809	3.75843e-23	1449.66	2521.48
ENSG00000121851	POLR3GL	protein_coding	3.06935	3.78388e-23	336.482	108.03
ENSG00000125450	NUP85	protein_coding	1.81334	3.81651e-23	676.457	366.561
ENSG00000256667	KLRA1P	transcribed_unprocessed_pseudogene	4.06096	3.86733e-23	177.363	44.1067
ENSG00000127184	COX7C	protein_coding	0.488801	3.93672e-23	195.061	401.204
ENSG00000219470	AL355802.1	processed_pseudogene	0.265559	4.36283e-23	18.8662	73.413
ENSG00000101856	PGRMC1	protein_coding	0.517414	4.64283e-23	197.449	385.557
ENSG00000107223	EDF1	protein_coding	1.94202	4.8624e-23	1571.91	804.13
ENSG00000187555	USP7	protein_coding	0.693025	4.8624e-23	1990.59	2880.23
ENSG00000166199	ALKBH3	protein_coding	2.15886	4.90043e-23	264.263	121.726
ENSG00000147224	PRPS1	protein_coding	0.49067	5.03157e-23	572.209	1175.84
ENSG00000117751	PPP1R8	protein_coding	0.650922	5.12964e-23	898.322	1384.18
ENSG00000177479	ARIH2	protein_coding	1.34945	5.33205e-23	1710.96	1265.42
ENSG00000116127	ALMS1	protein_coding	0.698957	5.46602e-23	1011.11	1449.2
ENSG00000112695	COX7A2	protein_coding	0.526114	5.62808e-23	219.641	421.223
ENSG00000206527	HACD2	protein_coding	0.483225	5.66288e-23	265.288	558.089
ENSG00000198791	CNOT7	protein_coding	0.604627	5.80917e-23	779.78	1299.84
ENSG00000166851	PLK1	protein_coding	1.47888	6.01834e-23	2658.31	1791.25
ENSG00000267002	AC060780.1	lincRNA	2.72426	6.05324e-23	218.549	78.0574
ENSG00000165688	PMPCA	protein_coding	1.47917	6.12985e-23	1778.73	1194.69
ENSG00000099956	SMARCB1	protein_coding	1.63077	6.13348e-23	1931.66	1182.31
ENSG00000148187	MRRF	protein_coding	1.77911	6.40159e-23	1387.38	776.451
ENSG00000145868	FBXO38	protein_coding	2.00932	6.53566e-23	657.854	323.087
ENSG00000168159	RNF187	protein_coding	0.488068	6.7609e-23	483.992	999.95
ENSG00000134222	PSRC1	protein_coding	2.54938	6.89776e-23	500.331	191.298
ENSG00000157881	PANK4	protein_coding	2.61617	7.08272e-23	420.213	155.783
ENSG00000106246	PTCD1	protein_coding	2.66117	7.24237e-23	325.106	118.058
ENSG00000183431	SF3A3	protein_coding	1.85858	7.27436e-23	2812.64	1507.63
ENSG00000278828	HIST1H3H	protein_coding	0.407081	7.38181e-23	361.608	895.047
ENSG00000065833	ME1	protein_coding	2.02616	7.63146e-23	363.536	176.606
ENSG00000152117	AC073869.1	transcribed_processed_pseudogene	2.25056	7.64451e-23	419.836	186.15
ENSG00000058091	CDK14	protein_coding	0.520325	7.65148e-23	290.049	564.945
ENSG00000188312	CENPP	protein_coding	0.554025	7.70443e-23	392.427	714.701
ENSG00000178531	CTXN1	protein_coding	0.204648	7.74478e-23	12.8613	64.1525
ENSG00000111481	COPZ1	protein_coding	0.438219	7.89557e-23	417.4	966.024
ENSG00000137547	MRPL15	protein_coding	0.528197	7.89557e-23	233.976	447.985
ENSG00000140836	ZFHX3	protein_coding	0.515475	7.90269e-23	176.726	345.735
ENSG00000186076	AC012085.1	processed_pseudogene	0.241649	8.02387e-23	18.3941	76.7342
ENSG00000107021	TBC1D13	protein_coding	0.551419	8.24169e-23	766.111	1393.25
ENSG00000142409	ZNF787	protein_coding	0.503846	8.57406e-23	194.757	386.813
ENSG00000102144	PGK1	protein_coding	0.609301	8.94055e-23	2430.41	4002.09
ENSG00000273344	PAXIP1-AS1	lincRNA	5.87129	9.14663e-23	136.177	22.1306
ENSG00000075292	ZNF638	protein_coding	1.71623	9.16354e-23	2213.34	1287.24
ENSG00000115541	HSPE1	protein_coding	0.473591	9.29736e-23	140.882	301.562
ENSG00000114054	PCCB	protein_coding	0.617462	9.57661e-23	516.945	834.963
ENSG00000203667	COX20	protein_coding	2.36454	1.00529e-22	409.142	174.116
ENSG00000259494	MRPL46	protein_coding	3.96368	1.04564e-22	143.121	34.6929
ENSG00000146281	PM20D2	protein_coding	0.493084	1.09434e-22	689.664	1413.35
ENSG00000091140	DLD	protein_coding	0.563187	1.09455e-22	713.645	1278.62
ENSG00000129518	EAPP	protein_coding	2.74133	1.09511e-22	565.862	206.05
ENSG00000132612	VPS4A	protein_coding	1.71674	1.1003e-22	1654.3	954.107
ENSG00000156471	PTDSS1	protein_coding	0.479136	1.11281e-22	716.091	1509.31
ENSG00000155621	C9orf85	protein_coding	2.41849	1.14402e-22	285.896	116.77
ENSG00000163349	HIPK1	protein_coding	0.525409	1.15349e-22	882.361	1691.17
ENSG00000165802	NSMF	protein_coding	1.66279	1.21019e-22	2472.55	1475.51
ENSG00000168710	AHCYL1	protein_coding	0.591932	1.24232e-22	869.54	1479.1
ENSG00000210196	MT-TP	Mt_tRNA	0.130838	1.24402e-22	24.0476	189.431
ENSG00000124608	AARS2	protein_coding	1.71616	1.25884e-22	2371.21	1369.43
ENSG00000117984	CTSD	protein_coding	0.491655	1.26423e-22	151.746	308.51
ENSG00000104687	GSR	protein_coding	0.562556	1.29184e-22	558.228	997.637
ENSG00000267041	ZNF850	protein_coding	0.557159	1.29494e-22	209.54	380.195
ENSG00000142731	PLK4	protein_coding	1.52525	1.34031e-22	1459.61	959.317
ENSG00000130921	C12orf65	protein_coding	2.27367	1.34435e-22	336.651	142.978
ENSG00000127445	PIN1	protein_coding	1.69452	1.45365e-22	706.392	411.369
ENSG00000158435	CNOT11	protein_coding	0.540507	1.49164e-22	526.481	984.342
[truncated: 12,722 more rows]

## Sheet: positive
Positive hits	HAX_vs_IgG.FC_apeglm	HAX_vs_IgG.adjusted_p
ARGLU1	8.22198	3.52375e-280
DDX39B	6.50555	1.93087e-268
RSRP1	10.5491	1.58676e-263
DDX17	2.61318	6.60015e-233
RPS24	4.98246	2.83433e-222
OGT	2.60237	1.60527e-205
SRSF10	4.50446	1.29452e-195
RPL23A	5.37374	2.84406e-192
SRSF7	4.04071	1.68951e-179
KHDC4	6.12781	2.82692e-177
UHRF2	4.22326	2.39502e-175
PAXBP1	4.66028	1.58755e-166
PSMA7	4.06945	4.53092e-161
RPS25	4.10409	5.69167e-156
TBCC	4.97942	9.78558e-154
CCNL1	6.68729	1.08933e-151
TAF1D	5.04568	6.17229e-140
NFATC2IP	3.57777	2.71649e-139
RBM5	4.31398	8.09328e-133
SNHG3	4.87149	3.58851e-131
MRPS25	2.93345	1.73976e-129
SNX5	2.73222	4.15285e-127
CREBZF	4.01453	4.25453e-127
C19orf53	6.93644	4.84414e-125
SLC25A37	2.99634	1.02551e-124
THAP9-AS1	5.52842	1.39742e-124
AHI1	4.1821	4.81345e-124
EXOSC9	4.75956	5.87514e-120
RABGGTB	3.02224	9.10284e-120
WSB1	4.17544	5.17735e-116
SUGP2	3.85063	6.19468e-115
TTC14	4.9311	7.40645e-115
RPL35	3.02583	3.62176e-114
RNF216	2.91499	9.58241e-114
NAA40	3.28152	9.85203e-114
MYCBP	3.28575	3.07938e-113
FAN1	3.32979	2.18755e-112
RPL7	3.28228	1.75421e-109
MAT2A	3.32407	3.10501e-109
RPL6	3.71078	1.44783e-108
ZNF550	4.01689	5.19824e-108
RPL5	3.14352	1.25982e-106
YY1	2.04934	3.6567e-106
SLFN13	2.5496	1.05596e-105
RPL14	2.92125	3.36195e-105
LRP8	2.80288	6.66549e-105
PTCD3	2.79051	2.47586e-104
USF1	4.65517	7.29992e-104
SNHG8	4.55815	4.7529e-103
PSMG3	3.91211	5.61288e-103
DYNC1LI2	3.7359	7.40295e-102
NCF4	3.66507	1.41815e-101
CDCA7	2.20867	2.96743e-101
CWC25	5.85672	9.66122e-101
EIF4A2	4.06666	5.08705e-100
RPL19	2.83327	2.61221e-98
AHSA2P	8.35496	6.59503e-98
PSMA3-AS1	4.0454	2.26884e-97
VAMP1	4.8498	2.4509e-97
SNHG12	6.89175	7.85956e-97
CEP152	4.3173	6.50107e-96
PFDN5	3.26959	7.46452e-96
MRPS15	3.10476	1.26774e-95
PNN	4.26274	2.09327e-95
NMT1	2.40996	4.7433e-95
SNHG1	3.63205	6.44722e-94
DDX55	3.29443	1.162e-93
ANKRD10	2.70802	4.36906e-93
BRD8	5.34242	6.18198e-93
MBD4	3.97876	2.00077e-92
CDC37	3.7107	4.42257e-91
CCDC59	4.19793	7.57805e-91
DCAF8	3.98775	3.31789e-88
ATP5ME	4.17829	3.55923e-88
ILF3	3.2538	5.51618e-88
RPL13A	3.46818	1.2059e-87
AC021078.1	4.02871	2.86397e-87
SNHG6	5.3721	3.49129e-87
PPP5C	2.13276	1.01182e-86
KIF22	3.34034	9.01851e-86
DDX39A	3.14797	1.12588e-85
CCNL2	4.77784	2.90867e-85
LUC7L3	3.14235	3.82694e-85
CALM2	2.6295	1.07655e-84
UQCC1	3.13978	1.17878e-84
CHPF2	2.34289	1.94962e-84
TAF7	5.4899	8.47794e-84
RPL38	2.13447	1.18748e-83
STX16	3.34104	1.62588e-83
FAM216A	3.20329	1.73844e-83
KNTC1	2.68287	4.24446e-83
SUPT7L	3.85895	7.89909e-83
RBM39	2.43769	1.75589e-82
HDAC1	2.29195	5.8e-82
FNBP4	2.82356	1.31063e-81
P3H1	3.85995	2.93607e-81
NR2C1	4.63687	3.03076e-81
GSTK1	3.67341	1.3123e-80
CCDC130	5.9678	1.45963e-80
KLHL36	2.05645	1.5501e-80
WDR46	2.82813	4.82739e-80
RPL32P3	5.406	1.60945e-79
PNISR	3.82349	1.75423e-79
GTF3C6	2.53354	2.90478e-79
ATF7IP2	3.72279	5.64608e-79
CIAO1	2.70049	1.22245e-78
AL390728.4	3.46823	6.82268e-78
FAM32A	3.41652	2.58679e-77
CEP85	2.37125	3.20817e-77
SIRT7	3.79967	6.31562e-77
MPHOSPH6	3.17333	7.8451e-77
EIF5	1.9787	2.12904e-76
RBM4	3.78345	9.90625e-76
LENG8	3.04242	1.15861e-75
SRSF11	2.92351	2.42671e-75
NOP56	2.53519	3.53644e-75
ANKRD49	3.66383	7.89842e-75
METTL3	4.67609	1.45182e-74
ZMYM2	2.0681	2.29248e-74
UFD1	2.68172	6.48517e-74
GAS5	4.65577	6.57675e-74
ASXL1	2.38912	1.19932e-73
RPS11	2.22642	1.28618e-73
ZNF207	2.22065	1.6067e-73
PPIE	3.37014	1.73662e-73
SNHG15	3.17672	3.04441e-73
RNF207	4.49234	5.51075e-73
CCDC150	6.5303	1.02411e-72
SNHG4	4.42616	1.32838e-72
RWDD1	2.9217	1.67412e-72
RNASEH2B	2.17568	1.82976e-72
RPUSD4	2.03315	2.87739e-72
ENOSF1	3.05167	3.6671e-72
WDR59	2.4508	4.54105e-72
HSPA8	2.48154	4.90858e-72
RPS17	7.00594	5.94732e-72
DMAP1	4.02884	8.63209e-72
CDCA3	3.05583	1.18267e-71
UBXN11	5.72254	3.86925e-71
CEP83	3.32273	6.01606e-71
DMTF1	2.68434	2.18643e-70
HP1BP3	2.41826	2.37332e-70
ANKLE2	1.75506	5.89581e-70
EZH1	3.8789	7.4569e-70
EPM2AIP1	2.4871	1.04251e-69
TROAP	3.27472	4.48788e-69
MIR17HG	4.9376	5.07911e-69
VEGFA	2.26782	6.20336e-69
OTUD3	4.13724	1.63945e-67
TBCA	3.59796	2.33518e-67
AC012360.3	6.1801	4.6671e-67
RBM33	2.86484	5.44299e-67
MRI1	2.59103	7.12423e-67
ORC6	2.9557	2.90025e-66
ZRANB2	3.31269	3.26028e-66
DBF4B	2.52326	3.27444e-66
PTRH2	3.04621	5.29477e-66
MTDH	2.20966	7.67064e-66
PRPF39	3.55467	2.61627e-65
RFX8	5.95177	4.87529e-65
PODXL2	2.29115	5.7494e-65
STMN1	2.44598	9.13075e-65
DGKD	1.87137	1.0396e-64
DDX5	2.29615	3.23967e-64
TTI1	1.88956	4.3007e-64
GTF3C3	2.80721	7.42291e-64
DDAH2	5.11143	3.35937e-63
ZNF202	2.37095	3.93408e-63
ZNF331	4.49175	4.32061e-63
NEDD8	2.78454	5.08988e-63
DHX36	2.67681	7.1316e-63
SLBP	2.08328	8.15491e-63
FBXO9	2.73092	1.33064e-62
TACC3	2.22876	1.54291e-62
GOLGA8B	7.39598	1.74545e-62
EDRF1	2.82665	1.74545e-62
AC022400.8	7.62399	1.80995e-62
EXOSC2	2.06912	2.19131e-62
MTCH1	2.62881	2.88735e-62
PPHLN1	2.18393	3.65023e-62
LSM3	3.27601	3.82686e-62
RPL22	3.12756	7.01486e-62
ERCC3	2.53289	7.38878e-62
NXF1	2.2874	1.33261e-61
PTPN7	2.0886	1.45576e-61
RNASEH2C	3.26274	2.2183e-61
RPL4	2.45079	3.05695e-61
HIST1H1D	2.61366	3.96778e-61
PON2	3.04646	4.75084e-61
GOLGA8A	7.76294	5.1211e-61
LINC01138	4.62898	7.13141e-61
PARP2	3.02816	1.29956e-60
MLKL	3.96805	1.76336e-60
CPT1A	1.87128	2.33986e-60
THOC1	3.25943	3.25782e-60
PFDN4	5.75381	3.63835e-60
MAEA	2.16314	3.63835e-60
SEPT7P2	4.16139	6.29344e-60
SNRNP25	2.32795	7.35658e-60
CWC15	3.41947	7.67747e-60
MTERF4	2.70292	1.2146e-59
NFX1	1.93961	1.2146e-59
NGDN	2.43719	2.27914e-59
TBC1D14	1.64231	4.8793e-59
NOL7	3.26506	5.88161e-59
PRPF3	3.23004	6.81078e-59
QTRT2	2.39398	7.48905e-59
PPM1G	3.00209	1.46847e-58
METTL1	3.2334	1.74415e-58
LINC00926	3.75902	2.18173e-58
AC068831.7	7.77633	4.96933e-58
U2SURP	2.54225	4.9831e-58
LETMD1	2.50488	6.31315e-58
MLX	2.39933	1.04496e-57
ERVK3-1	4.50749	1.05121e-57
ZNF75A	2.64725	1.28899e-57
HSH2D	3.40475	2.81701e-57
HMGN1	2.20453	3.34109e-57
PGS1	2.58925	3.94793e-57
IFFO1	4.32589	4.46336e-57
CLNS1A	2.08677	1.12191e-56
GGA1	2.87253	1.12665e-56
EIF3G	2.60786	1.16787e-56
SNHG5	4.37043	1.44407e-56
HIST1H1C	2.91627	1.94049e-56
ZNF83	2.57322	2.02754e-56
SAP30BP	2.78562	2.90518e-56
ZFAS1	3.46161	3.23157e-56
C2orf49	3.44304	5.13937e-56
RPL31	2.43589	5.38015e-56
ZCRB1	3.50613	1.05971e-55
IFI35	5.97415	1.31009e-55
TXLNA	2.27782	1.46326e-55
TTC31	3.64997	1.65435e-55
CCT3	1.88747	2.40184e-55
ZBTB40	2.3192	2.6935e-55
RSRC2	2.56571	4.73057e-55
OSBPL3	2.5458	6.24654e-55
ZNF577	3.83089	6.90884e-55
PCMTD2	2.7804	1.11704e-54
RPL22L1	5.04128	1.20364e-54
RSL1D1	3.1469	1.72399e-54
RPS27	2.09166	1.96699e-54
MORF4L2	2.84564	3.52503e-54
CENPT	4.4097	4.25273e-54
URI1	2.88534	4.77504e-54
CENPJ	3.1214	6.00184e-54
SARS	2.27004	6.69597e-54
NOB1	2.27245	1.00306e-53
CPSF6	1.54561	1.11618e-53
TMA7	3.18791	1.20844e-53
PPIEL	2.86288	1.26683e-53
NUSAP1	4.39304	1.3223e-53
RPS27A	2.09302	1.38355e-53
FLAD1	2.53823	1.40236e-53
RPS8	1.80029	1.93026e-53
POLD3	2.12234	1.99004e-53
DDX41	3.35814	2.19096e-53
SELENOS	3.6862	2.63502e-53
RP9	3.40944	3.04621e-53
PSPC1	3.34074	3.27775e-53
SON	2.06706	3.69816e-53
WDR70	2.99231	3.70437e-53
RRP7BP	3.43912	5.02362e-53
RABL6	2.93447	5.33179e-53
MSL3	3.90175	6.92204e-53
BTN2A1	2.35396	7.50709e-53
DRAP1	2.67493	8.69278e-53
LSM7	2.48106	8.74656e-53
ARHGAP15	2.67732	1.11072e-52
SNHG19	6.26766	1.19926e-52
PMS1	3.65235	1.30361e-52
ILF2	1.944	2.42647e-52
CYTH2	2.98127	2.57236e-52
CCNB1	1.99877	2.7459e-52
RPL10A	2.49442	2.84848e-52
RFXAP	4.74666	4.05671e-52
AL158152.1	3.99135	2.49499e-51
POLM	2.98624	3.08224e-51
PHIP	2.02751	4.82917e-51
ADGRE4P	6.91586	5.09526e-51
FAM219B	4.33639	5.58075e-51
SPG7	2.44768	6.30408e-51
DCAF13	2.44622	6.95741e-51
CMSS1	3.20645	7.36824e-51
CCDC93	2.54714	7.74407e-51
TRIM52	5.94353	1.06097e-50
CSPP1	2.75118	1.31106e-50
DSTN	3.37703	1.53701e-50
PIF1	3.34959	1.573e-50
PCGF3	2.31956	1.63944e-50
POLR3E	1.87198	1.81073e-50
PNP	2.06979	1.81485e-50
SLC7A6OS	2.9481	1.82951e-50
KAT5	2.11418	2.47463e-50
AC087481.3	3.16484	3.46714e-50
ANKZF1	3.5365	3.84118e-50
FAM204A	2.43954	5.83328e-50
TMEM18	2.48676	7.17528e-50
THUMPD2	2.86459	1.00653e-49
RPL3	2.05442	1.16578e-49
KIF2C	2.30296	1.27834e-49
BRIX1	2.7513	1.82856e-49
NIT2	3.36048	2.02239e-49
PSME1	2.56531	3.93382e-49
TARBP1	2.09529	4.59711e-49
POLR1C	2.69179	4.81991e-49
SNX1	1.90398	5.57663e-49
TIGD1	6.32319	6.62609e-49
ZGRF1	3.02848	1.31859e-48
PLCB2	3.34338	1.48832e-48
TCERG1	2.42906	1.52309e-48
SMYD2	2.86451	1.63234e-48
TRA2A	2.45493	1.94091e-48
ZNF266	2.70389	2.32718e-48
CCDC189	6.37921	2.85901e-48
SCNM1	3.33587	4.86926e-48
MAN2A2	2.56165	8.48676e-48
CLUHP3	5.44315	1.12897e-47
EIF2S2	2.88885	1.65449e-47
THUMPD3-AS1	4.18053	2.38013e-47
NELFE	2.47738	2.5575e-47
KANSL2	2.34551	2.61229e-47
EXOSC8	2.92933	2.71794e-47
POLR3D	2.56694	5.80837e-47
CSNK1G2	2.19564	5.83875e-47
TTF2	2.06446	6.1281e-47
NCAPH	1.70416	6.53008e-47
CHD2	1.85381	6.79183e-47
ASB6	2.42328	7.51215e-47
HSP90B1	3.01222	9.78532e-47
TBRG1	2.14496	9.83358e-47
RPP38	5.30311	1.17621e-46
UBXN4	2.11359	1.18771e-46
ATP5PD	2.36353	1.38271e-46
DNTTIP2	3.52776	1.49061e-46
TRMT1	3.34609	1.49724e-46
ZUP1	3.98317	3.46745e-46
CLK3	2.39856	9.03932e-46
MED8	2.37826	9.14861e-46
CCDC66	3.18826	9.30626e-46
MAPK8IP3	3.74567	1.11848e-45
MED19	4.05317	1.14892e-45
CLTCL1	2.13038	1.53539e-45
ZNF276	3.83632	1.61917e-45
UTP18	2.37653	1.96022e-45
DDX24	2.97923	2.04193e-45
IKBKB	2.04455	2.07888e-45
AKAP8	2.52671	2.12557e-45
EME1	4.399	2.32291e-45
H1FX	3.25541	2.95173e-45
CLK1	3.03818	3.26222e-45
IST1	1.59719	3.48892e-45
NOSIP	3.63289	4.14778e-45
ENTPD4	2.46093	4.31824e-45
BUB1B	1.95798	4.59208e-45
ULK3	4.56275	5.26076e-45
DENND3	2.26083	6.98194e-45
RPL36A	3.31212	7.06086e-45
BCOR	2.24776	8.76175e-45
INTS6L	2.72275	9.02575e-45
FAM133B	3.73552	9.93007e-45
TRA2B	1.8432	1.03882e-44
RBM48	4.84771	1.13614e-44
P4HB	1.76397	1.34295e-44
PRPF40A	3.03566	1.47028e-44
FOS	4.06282	2.09612e-44
PMM2	2.40365	3.09873e-44
RNF113A	3.81816	3.24448e-44
RPF2	3.23644	3.75359e-44
CHD8	1.79715	4.62503e-44
SERF2	1.95177	5.04614e-44
ODF2	2.70694	1.03634e-43
PCSK7	1.78314	1.07421e-43
MRPS21	3.05565	1.11616e-43
C11orf58	1.97624	1.38128e-43
MOK	3.91795	1.52918e-43
DDX11	2.68955	2.69442e-43
SLC17A9	2.82232	3.5839e-43
LSG1	2.21993	3.79866e-43
NACA	2.20254	3.83531e-43
SS18L1	2.53612	4.72079e-43
ARHGEF7	1.53331	5.21282e-43
BRD9	2.60132	5.3329e-43
CARS	2.4854	5.4778e-43
CACNA2D4	2.01789	6.12809e-43
WDR55	2.94683	7.39322e-43
LSM8	2.28373	8.41068e-43
SNAPC4	2.77678	1.08805e-42
TRMT13	2.96124	1.11239e-42
USP42	2.26056	1.24908e-42
HBEGF	2.85672	1.55987e-42
CDK5RAP1	2.65582	1.91191e-42
DAXX	1.95307	2.01979e-42
LBHD1	4.96621	3.23154e-42
AKAP17A	3.87569	3.46737e-42
GDI1	2.98608	3.90989e-42
NCBP2-AS2	3.21678	4.32361e-42
RPLP2	2.011	4.7222e-42
RPS15	2.31601	4.76995e-42
SECISBP2	1.76031	5.27813e-42
ZFC3H1	2.23153	5.86193e-42
NISCH	2.29073	1.20344e-41
RALY	1.62264	2.23939e-41
E4F1	2.17906	2.29997e-41
EIF2B4	3.0208	2.57577e-41
CSTF3	3.63401	2.61873e-41
PCF11	2.15033	2.89838e-41
KRI1	4.1604	3.30508e-41
CXXC1	2.2093	3.56613e-41
FRG1	3.50366	3.89769e-41
NDUFAF7	3.86939	4.01687e-41
ILF3-DT	4.4089	4.15134e-41
PAIP2	2.52013	5.47061e-41
NBPF8	4.64257	5.55673e-41
NOL8	2.84374	6.07232e-41
RPS6	1.65781	6.26451e-41
TOP3B	2.44702	7.09169e-41
CRYBB2P1	2.6407	7.95736e-41
ZNF593	2.5266	8.03526e-41
COX19	1.75373	8.09864e-41
CCDC12	2.57863	8.18751e-41
TRMU	2.12863	8.55276e-41
HIST1H1E	3.14222	1.0814e-40
OGA	2.0202	1.11946e-40
USP48	1.85953	1.13906e-40
IFRD1	1.83935	1.14189e-40
DEF6	2.43206	1.22525e-40
TRIO	1.95725	1.22776e-40
FKBP15	2.2291	1.37384e-40
SFPQ	2.27492	2.03656e-40
NOL12	5.91252	2.88179e-40
METTL17	2.76121	3.13809e-40
AC079466.1	2.26363	3.19083e-40
TXLNG	2.97853	3.78035e-40
PRKRIP1	3.6302	3.8952e-40
SNHG20	4.6386	4.05417e-40
CEP295	2.22941	4.41943e-40
RAB44	2.70099	4.83017e-40
HDC	4.88068	6.69814e-40
TMEM147-AS1	2.67326	7.82651e-40
FAM192A	2.57481	7.9446e-40
OTUB1	2.22202	8.42682e-40
UBAC1	2.34191	8.48599e-40
PGBD2	3.98597	1.17596e-39
P4HTM	3.94339	1.22292e-39
AURKB	2.52977	1.39223e-39
PTPRE	2.26359	2.07853e-39
CEP95	2.59988	2.14666e-39
NADSYN1	2.1675	2.35957e-39
MITD1	3.09616	2.45879e-39
HJURP	2.14146	2.71068e-39
SELENOO	2.77863	3.50811e-39
BRPF1	1.69558	4.45523e-39
STK10	2.41075	4.74791e-39
PHKG2	2.66506	4.90508e-39
NASP	1.75292	4.92368e-39
KAT2A	1.86725	5.3514e-39
TNFAIP2	2.38981	5.758e-39
SETDB1	1.89715	5.96411e-39
ZNF317	1.6735	6.26528e-39
ZNF830	2.86686	1.00975e-38
ZNF195	1.90894	1.11926e-38
ZNF226	3.24619	1.16154e-38
TRMT44	2.77347	1.16424e-38
SZT2	1.92848	1.30662e-38
TUBGCP5	2.46634	1.52228e-38
PKN2	2.3236	2.05252e-38
EBNA1BP2	1.99092	2.32236e-38
MIR155HG	6.71975	3.1846e-38
PSMC3IP	3.02888	3.2267e-38
RAD52	3.8892	5.60057e-38
PRPF38B	1.98886	5.71587e-38
TERT	3.11519	6.94138e-38
TEPSIN	5.52845	9.03544e-38
HERC2P10	3.6335	9.09687e-38
PCID2	1.92782	9.14191e-38
ABCC5	2.25237	9.94327e-38
CCNT2	2.16135	1.02694e-37
ZPR1	1.82573	1.11909e-37
PPP1R15A	2.12026	1.5514e-37
ANXA1	2.31886	1.65461e-37
ASCC2	2.1569	1.91976e-37
GMNN	2.99917	2.11178e-37
TRAIP	2.49298	2.26919e-37
POLQ	1.6751	2.26919e-37
CARD9	3.08415	2.3443e-37
CDCA8	1.49799	2.35202e-37
ZFYVE27	2.52905	2.63734e-37
CYBC1	1.85259	3.1994e-37
IP6K2	3.48621	3.69336e-37
SPSB3	4.58342	3.84304e-37
ALKBH2	3.87529	4.23539e-37
NIFK	2.13452	4.36081e-37
DDX18	1.95918	4.58621e-37
NAT9	2.63009	5.09871e-37
ZNF224	2.76982	5.82052e-37
LPIN1	1.68237	6.31258e-37
VPS13B	1.91815	7.5155e-37
UQCRQ	2.58048	8.37577e-37
WDR73	2.08831	9.04455e-37
NARS	2.11615	9.39173e-37
PRPF4B	2.30252	9.46432e-37
SFSWAP	1.87939	1.08862e-36
RHOT2	2.88914	1.16465e-36
CLASRP	2.37752	1.26835e-36
POLE3	1.78041	1.3312e-36
LIAS	2.97444	1.41016e-36
ATP6V1G1	1.95854	1.57092e-36
PAK1IP1	2.43173	1.67569e-36
BCCIP	2.33975	1.76437e-36
EIF2B5	2.1971	2.40047e-36
WDR19	3.52743	2.58814e-36
NABP1	2.17297	2.88205e-36
KDM2B	1.68392	3.28075e-36
SPDL1	2.77432	3.95282e-36
FBXL19-AS1	3.77225	4.47287e-36
HGS	1.9088	5.09167e-36
ISL2	3.61029	6.87243e-36
RNF8	2.50666	7.25882e-36
PIEZO1	2.12097	7.34208e-36
STRIP2	2.63418	7.48861e-36
GTF3A	2.03329	8.07985e-36
ZNF33B	2.12792	9.41689e-36
GIGYF1	2.01886	1.01724e-35
LRPAP1	2.15101	1.05129e-35
EIF3D	1.68782	1.61046e-35
CSF3R	2.09156	1.62503e-35
HEMK1	2.58967	2.07169e-35
CHMP1B	2.09616	2.08318e-35
ANAPC4	2.59596	2.28523e-35
POLE	2.28867	2.40914e-35
GNL3	1.86162	2.64844e-35
KAT8	2.19287	3.08466e-35
HECTD4	1.92875	3.29617e-35
NSA2	2.51739	3.93079e-35
ITPRID2	1.57833	4.45113e-35
GATAD1	1.82884	5.25608e-35
TRNT1	2.01614	6.07952e-35
NUP62	1.47981	6.11358e-35
TIA1	2.35331	8.86147e-35
RPL41	2.5115	1.10953e-34
EBLN2	5.14453	1.33655e-34
DDX56	1.92474	1.65389e-34
NSUN5P2	5.23004	1.86423e-34
NAXD	2.05255	1.91719e-34
NEMF	2.45654	2.08038e-34
GUSBP11	2.70249	3.21101e-34
RPN2	1.50722	3.37963e-34
RRAGB	4.82274	3.69802e-34
KHDC1	3.62566	3.876e-34
CCDC124	2.84669	4.14638e-34
RTF2	2.22281	4.21237e-34
ZDHHC6	2.90785	4.91978e-34
NKIRAS2	1.75816	4.92584e-34
ZNF513	3.75062	5.1274e-34
PWWP3A	1.87438	5.51389e-34
NAA16	2.95566	7.00379e-34
SREK1IP1	2.36085	7.35569e-34
CCDC82	2.72433	7.76745e-34
SNHG17	1.81248	9.0986e-34
TBC1D8	1.97822	9.77232e-34
SRSF2	1.4823	1.27718e-33
MAPKAPK5	1.85399	1.29845e-33
ACAP1	2.53416	1.58263e-33
BTAF1	1.98227	1.81508e-33
AC004475.1	2.37558	1.90871e-33
TYW5	2.57824	2.2927e-33
USP4	1.81881	2.35069e-33
FGFR1	1.48557	3.53565e-33
HMG20B	3.14926	3.96768e-33
SETD4	2.66741	4.40765e-33
PSMD6	1.79841	4.41142e-33
AL034397.3	3.72558	4.7199e-33
COA4	1.84844	5.92502e-33
CASP8	2.38141	6.72196e-33
DSN1	2.04548	7.79902e-33
GATA2	1.44055	7.9772e-33
C1orf35	4.1394	8.15452e-33
ARL16	2.31673	8.90881e-33
WHAMM	2.65193	9.45433e-33
SGSM2	2.85876	9.70184e-33
TJAP1	2.28608	9.81895e-33
ECPAS	1.41859	9.97098e-33
XPC	2.23222	1.06195e-32
UBR5	1.48326	1.08238e-32
OCRL	1.99506	1.61623e-32
ARHGAP25	2.02538	1.64822e-32
ZNF767P	3.55793	1.82204e-32
MTOR	1.62364	1.87215e-32
CNDP2	1.5487	1.92637e-32
PCBP1-AS1	2.2727	2.06165e-32
WDR75	2.10184	2.38118e-32
CD33	2.02817	2.58261e-32
CCDC14	2.1587	2.80275e-32
VCPKMT	3.70782	2.81524e-32
CDK5RAP3	5.56036	4.05457e-32
AC132008.2	2.71509	4.18424e-32
PCNT	2.20324	4.18424e-32
POLG2	2.59931	4.20377e-32
XPO5	1.53987	4.32991e-32
E2F1	1.90833	6.05108e-32
PPP1R12C	2.26951	6.07441e-32
MUC20-OT1	2.55069	6.56063e-32
JUNB	1.934	6.73095e-32
EIF2D	1.72368	7.69213e-32
TIMM21	2.35292	8.42295e-32
ACTR5	3.39501	1.1441e-31
MAPK14	1.67844	1.28747e-31
DPY19L3	1.89803	1.33623e-31
MAPK12	3.2097	1.49312e-31
SPAG5	1.58106	1.54997e-31
UQCRC2	1.57771	1.5954e-31
TNFRSF10B	2.5806	1.85332e-31
PHKA2	2.47009	2.01787e-31
C3orf62	2.37929	2.03886e-31
SLX4	2.10551	2.13816e-31
NFRKB	1.54404	2.78989e-31
KATNB1	1.91375	2.9217e-31
SETDB2	2.1864	3.16414e-31
MRTO4	1.58888	3.172e-31
STIP1	2.04918	3.25202e-31
DHX37	2.66289	3.35705e-31
ZNF692	3.31265	3.65826e-31
NSMCE4A	3.24219	3.80547e-31
MAGOHB	2.19515	4.10305e-31
SAT1	3.7216	4.32518e-31
NIP7	1.47527	5.04443e-31
ANAPC2	2.48717	5.82033e-31
QARS	1.53962	5.8746e-31
BIN3	2.06259	6.0442e-31
TNFAIP3	2.58667	6.30229e-31
FIGNL1	2.21913	6.80723e-31
GUSB	1.92078	7.13558e-31
MAD2L1BP	1.75596	8.80821e-31
ZMYM5	2.70105	8.84839e-31
TCF25	2.30657	8.88534e-31
PARP3	3.62367	9.48113e-31
UBR1	1.76203	1.37887e-30
TRIT1	1.86232	1.62034e-30
DAGLB	2.22967	2.00555e-30
CCDC57	2.46304	2.03418e-30
EXOC3	1.67464	2.32757e-30
PGP	2.21804	2.48042e-30
CYB5RL	2.27583	2.52179e-30
CASP4	1.99602	2.70157e-30
MTRF1	2.96025	2.88458e-30
AZI2	2.08657	3.0951e-30
DNM2	1.69334	3.44059e-30
ATG16L1	1.96022	3.59421e-30
INO80	1.50967	3.73024e-30
UQCRB	2.52934	3.80995e-30
TNIP2	2.36276	3.84664e-30
DDX27	2.28292	4.13104e-30
UTP3	2.41491	4.13959e-30
HSP90AA1	2.90209	5.6057e-30
SMNDC1	2.34226	5.88061e-30
SF3B6	2.14259	5.93149e-30
TRIM22	5.7925	6.35721e-30
TUBGCP6	2.92424	6.55855e-30
DNAJC2	2.44535	6.67756e-30
GEN1	1.87059	7.5385e-30
ZNF706	2.66073	7.84448e-30
ID2	3.02599	8.02951e-30
RGS10	2.62489	8.37647e-30
RRP8	1.97838	8.56555e-30
MRPL21	1.92302	1.01591e-29
NAT10	1.94387	1.03056e-29
C12orf75	1.8901	1.1887e-29
RPL32	1.73393	1.27231e-29
RBM26	1.69122	1.46858e-29
PSMG4	2.55412	1.59256e-29
YAE1	3.18445	1.68616e-29
PPP2R3C	2.17916	1.85932e-29
GON4L	2.29482	2.01954e-29
ITPR3	2.41641	2.27252e-29
LINS1	2.38735	2.28077e-29
IER2	2.13691	2.72513e-29
NT5C3A	2.16903	2.95827e-29
ARFGAP1	1.63797	3.42203e-29
TTLL3	3.60856	3.65869e-29
ZCCHC8	2.38312	3.73038e-29
C18orf21	2.54189	3.84247e-29
IGBP1	2.72308	3.8584e-29
KMT2B	1.8025	3.95418e-29
FEZ2	2.46396	4.48729e-29
PASK	2.2071	4.81657e-29
WRN	1.99101	4.98961e-29
AIP	1.89408	5.32692e-29
KIAA0556	2.13782	5.5792e-29
CHMP4B	2.08305	5.93987e-29
TIMM44	1.95757	6.24568e-29
PKD2	2.57385	6.27802e-29
FST	2.05279	6.28642e-29
AC009533.1	3.69289	6.44563e-29
UBXN8	4.22059	6.71316e-29
SEC31B	4.81726	7.00643e-29
TRIM13	2.24772	7.01549e-29
DPP7	2.70245	7.54736e-29
CRELD2	2.23636	7.81413e-29
RPL37A	1.93612	8.21366e-29
PCYT1A	1.94897	8.30525e-29
N4BP2L2	2.16408	1.05467e-28
GADD45B	2.72052	1.07232e-28
EIF1	1.38589	1.10514e-28
VPS11	1.96784	1.28089e-28
TRIM38	2.13015	1.43939e-28
EVL	2.10148	1.69034e-28
MIR222HG	3.59484	1.89951e-28
UBE2O	1.85248	2.28975e-28
SH3GLB2	2.59832	2.42327e-28
RPAIN	2.6174	2.59079e-28
FAM50A	2.64277	2.7975e-28
SEPT6	2.01185	2.80552e-28
TRMO	2.21802	2.84886e-28
TRMT10B	3.56707	3.71975e-28
TADA3	1.62921	4.20996e-28
MAPRE1	1.60102	4.23864e-28
ZBTB48	3.13009	4.84412e-28
DNMT1	2.89793	4.87892e-28
RIOK3	1.85519	4.87951e-28
ACAA1	1.91464	5.18656e-28
WDR74	1.98447	5.29204e-28
PYURF	2.09857	6.10539e-28
DDIT3	4.82621	6.25609e-28
ATP8B4	1.71108	6.35501e-28
PPP2R2D	1.69646	7.03402e-28
DNAJC8	1.93798	7.16244e-28
URB1	1.6091	7.40652e-28
GGNBP2	1.95618	7.43526e-28
DIDO1	1.66237	8.06528e-28
STXBP3	1.9254	8.29021e-28
MCL1	1.5833	8.42894e-28
RRN3P1	4.64433	8.47138e-28
NUDT6	3.49331	8.64257e-28
PRMT1	1.75454	9.30348e-28
RBBP7	1.47415	1.03282e-27
RPP30	2.33497	1.07444e-27
PSMC3	1.99826	1.10962e-27
PIBF1	2.2655	1.11887e-27
PPFIA1	1.64653	1.33392e-27
ZNF274	2.05858	1.34719e-27
ABRAXAS2	1.97004	1.37532e-27
C20orf194	2.24523	1.60649e-27
ZWINT	1.71151	1.60649e-27
IFT57	2.07675	1.61398e-27
ZBTB17	2.38278	1.63427e-27
LRP5L	2.69782	1.93949e-27
SUN1	1.61623	1.95709e-27
UBE2Q1	1.62998	2.07369e-27
GVQW3	4.14063	2.23669e-27
METAP2	2.44819	2.36558e-27
SUDS3	1.91122	2.48251e-27
FAM161A	3.48469	2.57719e-27
AP1B1	1.82151	2.67193e-27
MRPL33	2.5857	2.70946e-27
TOE1	2.09509	2.73335e-27
DGCR8	1.52702	2.80132e-27
CLK4	3.49029	3.44401e-27
ATAT1	3.31249	3.52459e-27
CCDC137	2.1741	3.57415e-27
DHX15	1.66851	3.9246e-27
NADK	1.71509	4.08053e-27
VAMP3	2.12255	4.2342e-27
ZNF335	2.13726	4.32437e-27
TWISTNB	1.9937	4.33672e-27
GPBP1	1.89749	4.85312e-27
WWP2	1.57901	4.85822e-27
SIN3B	2.18274	5.13171e-27
LARP7	3.32216	5.52951e-27
SLFN11	1.63313	6.62582e-27
LETM1	1.80947	6.94729e-27
PAXX	2.31334	7.01502e-27
USP15	1.67497	7.73352e-27
MIR3142HG	13.0191	7.89283e-27
FAM177A1	4.32688	7.96431e-27
DELE1	1.67341	9.56289e-27
CCDC142	2.19864	1.00944e-26
LDLR	1.60262	1.1193e-26
MCM7	1.5436	1.27615e-26
ACAD8	1.93536	1.29092e-26
ITGAL	1.59662	1.31127e-26
LYRM2	1.71605	1.46968e-26
STRIP1	1.7355	1.51971e-26
GTPBP2	1.71943	1.61011e-26
SETD6	2.40789	1.73429e-26
HAUS8	2.34969	1.79752e-26
L3MBTL2	1.63724	1.91352e-26
THADA	1.56832	2.36081e-26
SLC4A1AP	2.02418	2.36485e-26
GPATCH1	2.87573	2.42533e-26
FAAP100	1.91454	2.75799e-26
CHCHD3	1.96697	3.35039e-26
LMF2	2.38085	3.43587e-26
ZNFX1	1.56553	3.48161e-26
TRMT10C	2.24384	3.57327e-26
GBP5	2.54087	3.64407e-26
FOSB	2.54977	3.72089e-26
EXOC1	2.05265	3.7983e-26
CARD8	1.72901	3.8228e-26
PLCG2	1.76234	3.90433e-26
CCNH	2.24357	3.97498e-26
TRDC	1.60447	4.24228e-26
CXCL8	1.98905	4.31433e-26
FGD3	2.09099	4.93158e-26
KIAA0319L	1.8868	5.21623e-26
MARK3	1.60729	5.373e-26
ME3	3.57555	5.44808e-26
MIGA2	2.14775	5.53365e-26
NAP1L4	1.92914	5.70286e-26
CYP27B1	3.20277	5.75132e-26
SSR1	1.76523	6.21645e-26
ITGB3BP	2.71664	6.7016e-26
SNHG26	2.11341	8.21265e-26
PPP4R2	1.76202	8.24722e-26
RBM19	2.58358	9.34797e-26
RPF1	2.03319	9.86178e-26
STK19	3.12542	1.08805e-25
NOP58	2.18765	1.18666e-25
RPL23AP42	3.09046	1.22806e-25
AFG3L1P	2.05002	1.27683e-25
CUEDC2	2.03229	1.58371e-25
RECQL4	2.00596	1.64235e-25
CEBPZ	2.02255	1.6609e-25
ZNF598	1.8402	1.67359e-25
MED23	1.77145	1.68842e-25
PDCD11	1.96032	1.70226e-25
SCAND2P	2.5901	1.7399e-25
PPAN	2.46585	2.00542e-25
SH3BP2	1.67711	2.16426e-25
EXOSC10	2.00084	2.49786e-25
POP5	2.44765	2.55362e-25
AKAP8L	3.28869	2.68733e-25
SYCP2L	2.7548	2.74726e-25
TAF1C	2.70248	2.81875e-25
GTF3C5	1.93648	2.83172e-25
RELL2	2.49761	3.44003e-25
WDR35	2.33716	3.77885e-25
MAPKAPK5-AS1	3.34124	3.90663e-25
HNRNPDL	1.95038	3.9717e-25
KANK1	1.61826	4.10026e-25
LUC7L	2.11459	4.13727e-25
CIT	2.16112	4.35422e-25
FASTK	2.39319	4.45843e-25
SNRNP70	1.50164	4.58319e-25
FBXW7	1.80271	4.58659e-25
MRPL12	1.96273	4.67295e-25
MBTPS1	1.304	4.93506e-25
STX1A	3.48392	5.57684e-25
BCS1L	2.41571	5.74983e-25
HADH	1.71459	6.60627e-25
NSFL1C	1.71785	7.02392e-25
NOM1	1.70735	7.48119e-25
TPP2	1.52396	7.58127e-25
CHCHD4	2.21277	7.78078e-25
UTP25	2.00605	8.29409e-25
SMURF1	1.8722	9.02576e-25
CCDC84	2.75844	9.35322e-25
ATG4B	2.20621	9.87877e-25
UGGT2	2.64064	9.89344e-25
CDK5RAP2	2.11821	1.09168e-24
MTF2	1.74814	1.19356e-24
MCM10	2.08699	1.25057e-24
ZNF512	2.64223	1.28793e-24
DNAH1	2.4541	1.37189e-24
CHRM3-AS2	4.19606	1.45862e-24
MTA1	1.62394	1.4971e-24
C12orf43	2.21671	1.54675e-24
ZNF783	2.15047	1.57778e-24
CAPG	2.20988	1.59388e-24
TMEM138	1.79628	1.62065e-24
C5orf34	3.7545	1.66643e-24
RPS26	1.88754	1.66643e-24
IQCB1	1.88731	1.77206e-24
MAPKAPK2	1.6635	1.82745e-24
DPCD	3.02572	1.83304e-24
AL118516.1	4.79859	1.87088e-24
CSNK2B	1.8718	1.95015e-24
ATR	1.47208	2.00073e-24
ZNF160	1.994	2.12228e-24
DNAJA3	1.44539	2.27691e-24
STK25	1.88387	2.31365e-24
ING3	1.90978	2.81396e-24
NSMCE1	2.30461	2.83686e-24
CCDC88C	1.84742	2.89543e-24
GIHCG	2.57673	3.12022e-24
ZC3H12A	2.18366	3.45595e-24
ATP6V1E1	2.11719	3.63354e-24
CLINT1	1.77515	3.73519e-24
MAP3K13	2.07785	3.95228e-24
LTV1	1.95249	4.13572e-24
RARS2	1.90443	4.42416e-24
RPARP-AS1	2.98347	4.62681e-24
MED22	1.47826	4.74271e-24
TACO1	1.69408	4.80134e-24
CCDC77	2.69367	4.8943e-24
GTF2I	1.60362	4.90137e-24
WASHC4	1.85133	5.47185e-24
TRPM2	1.75059	5.47185e-24
SLC26A6	2.3406	5.67163e-24
MICAL1	1.9458	5.88112e-24
CEP57	1.85359	5.96235e-24
ZNF117	2.19091	6.17532e-24
MYO9B	1.83751	6.46454e-24
CARS2	1.62237	6.7229e-24
GLYR1	1.38679	6.86594e-24
SLU7	2.73887	7.07603e-24
GARS-DT	1.91777	7.20443e-24
SDAD1	1.9904	7.46252e-24
MPST	1.85264	7.64135e-24
ADAT2	1.89609	7.78383e-24
ACIN1	1.92087	8.28317e-24
AC139491.2	4.8916	8.32108e-24
GTF2E2	2.32057	8.85032e-24
AIMP1	1.83592	9.00115e-24
LEO1	2.29438	9.06698e-24
CLSTN1	1.47387	9.14157e-24
KLHL17	2.78776	1.15617e-23
REV1	1.73877	1.24933e-23
ZNF333	2.15761	1.31354e-23
RBM22	1.75273	1.31705e-23
CRBN	2.3886	1.3983e-23
SETMAR	2.15581	1.42116e-23
MCM3	1.74543	1.54574e-23
AFDN	1.71838	1.55884e-23
CYTH1	1.79565	1.59936e-23
SF1	1.57403	1.72181e-23
SRPK2	2.05563	1.86165e-23
STUB1	2.13238	1.92757e-23
RAF1	1.7528	2.15967e-23
IFT122	1.90923	2.4336e-23
NCBP3	1.88112	2.60905e-23
EZH2	1.72236	2.60916e-23
CCS	2.85539	2.89424e-23
C21orf58	2.23199	3.17028e-23
IMP3	1.6549	3.34311e-23
SLC22A15	2.12367	3.68178e-23
RBM4B	2.11346	3.73393e-23
POLR3GL	3.06935	3.78388e-23
NUP85	1.81334	3.81651e-23
KLRA1P	4.06096	3.86733e-23
EDF1	1.94202	4.8624e-23
ALKBH3	2.15886	4.90043e-23
ARIH2	1.34945	5.33205e-23
PLK1	1.47888	6.01834e-23
AC060780.1	2.72426	6.05324e-23
PMPCA	1.47917	6.12985e-23
SMARCB1	1.63077	6.13348e-23
MRRF	1.77911	6.40159e-23
FBXO38	2.00932	6.53566e-23
PSRC1	2.54938	6.89776e-23
PANK4	2.61617	7.08272e-23
PTCD1	2.66117	7.24237e-23
SF3A3	1.85858	7.27436e-23
ME1	2.02616	7.63146e-23
AC073869.1	2.25056	7.64451e-23
PAXIP1-AS1	5.87129	9.14663e-23
ZNF638	1.71623	9.16354e-23
COX20	2.36454	1.00529e-22
MRPL46	3.96368	1.04564e-22
EAPP	2.74133	1.09511e-22
VPS4A	1.71674	1.1003e-22
C9orf85	2.41849	1.14402e-22
NSMF	1.66279	1.21019e-22
AARS2	1.71616	1.25884e-22
PLK4	1.52525	1.34031e-22
C12orf65	2.27367	1.34435e-22
PIN1	1.69452	1.45365e-22
LYAR	2.09845	1.52678e-22
ATF4	1.45106	1.69199e-22
ZSCAN9	1.96498	1.73579e-22
PTS	2.75514	1.86733e-22
ZNF192P1	4.38178	2.08139e-22
TAZ	2.88269	2.12771e-22
ATF3	2.46494	2.16125e-22
DDX10	2.16493	2.23428e-22
DYNC1I2	2.44669	2.3006e-22
NKTR	1.5435	2.35968e-22
APBB3	4.62725	2.37085e-22
PACSIN2	1.58641	2.50965e-22
GABPB1-AS1	1.98147	2.59743e-22
CNOT3	1.84727	2.94898e-22
HDDC2	1.64851	2.97762e-22
AMPD2	1.72039	3.40346e-22
AC105339.2	4.63427	3.61681e-22
UBN1	1.76427	3.65524e-22
AC124319.1	1.85202	3.83134e-22
EHMT1	1.55485	3.86754e-22
NBPF14	2.98042	3.88617e-22
POLI	2.62384	4.07971e-22
ZNRD1ASP	2.25831	4.20997e-22
PLEKHM1P1	2.57122	4.63453e-22
PLEKHM2	1.58774	4.67668e-22
TCIRG1	2.2475	4.91149e-22
MKS1	2.0016	4.92276e-22
C9orf78	1.71033	4.92276e-22
CHD9	1.56751	4.92936e-22
ORC3	1.89586	5.10839e-22
GBF1	1.54098	5.34915e-22
UCHL1	1.75044	5.43786e-22
TTC21B	1.9697	6.08373e-22
ENGASE	2.28524	6.12822e-22
RECQL5	2.22391	6.20148e-22
FERMT3	1.80791	6.22835e-22
DNAJB1	1.72803	6.30039e-22
TRAPPC2L	1.99294	7.01889e-22
RBM45	2.5146	7.31804e-22
KPNA1	1.41614	7.38298e-22
ZCCHC9	2.81337	8.60521e-22
BLOC1S4	3.13983	8.61761e-22
NIT1	2.59641	8.77322e-22
SENP7	2.67334	9.86371e-22
ANKS3	2.2001	1.01612e-21
ICE1	1.3947	1.12979e-21
C7orf43	2.72384	1.20285e-21
CCDC86	1.88152	1.23036e-21
DIP2A	1.77289	1.23046e-21
SGF29	2.26507	1.3756e-21
ZFAND2A	2.1099	1.50744e-21
TRMT11	2.29083	1.59455e-21
RPL17	3.17367	1.59907e-21
N6AMT1	2.71048	1.62732e-21
TAF6L	2.64307	1.66504e-21
TPX2	1.99662	1.66872e-21
HINFP	1.85929	1.88538e-21
ARMH1	1.98169	1.90476e-21
COX17	2.12327	1.98196e-21
OXLD1	2.73907	2.08027e-21
RHOBTB3	1.85502	2.19494e-21
EWSR1	1.95759	2.24663e-21
ZNF529	1.8922	2.33196e-21
LRRK1	1.49222	2.44054e-21
AP3D1	2.16886	2.46758e-21
TRIM66	2.3729	2.47732e-21
CHMP4A	7.17605	2.57361e-21
OGDHL	2.90007	2.68532e-21
TOP2A	1.90565	2.70031e-21
UBA3	1.78924	2.72901e-21
PI4KA	1.57089	2.84667e-21
DDB2	2.31725	2.868e-21
IMP4	1.73958	2.868e-21
ZNF7	2.23629	2.94788e-21
COA5	2.56161	3.03074e-21
POMGNT1	1.82801	3.18513e-21
GGA3	1.62626	3.19596e-21
NXF3	2.16116	3.28654e-21
MNDA	3.39971	3.3989e-21
PPRC1	1.53581	3.44616e-21
DHX30	2.0128	3.72231e-21
AP4B1	2.57551	3.78989e-21
DDX51	2.32306	4.00484e-21
HEATR5B	2.03403	4.00915e-21
UBC	2.24306	4.11092e-21
KCNK5	1.72925	4.17552e-21
SMARCA4	2.45034	4.17571e-21
AC108488.1	5.17527	4.32983e-21
TBC1D9B	1.78771	4.49081e-21
RNPC3	3.50013	4.74314e-21
PUM3	2.37641	4.89058e-21
GAS8	2.75072	4.98737e-21
SAFB2	2.08747	4.9908e-21
ATP5IF1	2.16644	5.49503e-21
TRMT6	1.94768	5.69788e-21
ZNF3	1.69205	5.70264e-21
NFIL3	1.94902	6.03625e-21
DUSP2	1.94454	6.37193e-21
MIR4453HG	4.28023	6.37773e-21
CLDN15	1.90787	6.57852e-21
PPARGC1B	1.55721	6.8051e-21
RTRAF	1.69022	6.87579e-21
CCT6P1	2.911	7.33092e-21
MPHOSPH10	1.93273	7.4278e-21
CHMP5	2.24144	7.69235e-21
AC008124.1	2.56801	8.1404e-21
ANAPC15	2.0396	8.1757e-21
TCOF1	2.16769	8.50016e-21
UPF2	2.47478	8.76657e-21
LYST	1.4769	9.09248e-21
PRAM1	2.34154	9.3067e-21
PPP1R7	1.97779	9.86622e-21
HIST2H2BD	5.71136	1.05227e-20
AQR	1.60476	1.18014e-20
CROCCP2	2.12377	1.22554e-20
TBC1D10C	2.21436	1.2549e-20
EID1	1.7744	1.29683e-20
MRNIP	4.64525	1.33965e-20
PPP1R12B	1.87696	1.36136e-20
KDM4C	2.09182	1.36862e-20
STRN4	1.34192	1.47535e-20
BRWD1	1.49237	1.53146e-20
RUVBL2	1.56428	1.55019e-20
MYL12A	1.7333	1.67776e-20
ANKFY1	2.02198	1.69513e-20
LY6G5B	4.60176	1.75685e-20
TRAPPC11	1.5892	1.91024e-20
CACTIN	2.22519	1.99726e-20
MYO19	1.46097	2.04049e-20
WDR62	1.79432	2.27068e-20
USE1	2.446	2.32203e-20
WDR5B	2.565	2.42348e-20
PLEK	1.49673	2.59466e-20
THEM4	1.60603	2.60459e-20
CENPC	1.97743	2.65035e-20
RANBP1	1.6262	2.66523e-20
PLEKHJ1	1.76846	2.66794e-20
NPRL2	2.28941	2.75e-20
FAHD2A	2.55005	2.8243e-20
THOC2	1.9515	2.9644e-20
PABPC1L	3.70725	3.49489e-20
UCKL1	2.00322	3.70706e-20
ING5	1.7389	3.72429e-20
DDX49	2.40302	3.84538e-20
CMTR1	1.86093	4.03791e-20
BAG5	1.66464	4.18678e-20
RPL27	1.48941	4.39729e-20
TMEM259	1.85217	4.41605e-20
ATL2	1.73773	4.48604e-20
ANKRD36B	3.12219	4.60104e-20
MKNK1	1.96082	5.03295e-20
CFAP298	2.88027	5.67757e-20
MRPS5	1.77448	5.72827e-20
SNORD4A	6.69355	5.84147e-20
APTR	3.06701	6.03547e-20
TUBE1	1.91743	6.4157e-20
COQ9	1.79022	6.52787e-20
CCDC174	2.28172	6.54537e-20
MYO1F	1.69758	6.6308e-20
ERCC5	3.85212	6.69148e-20
GRIPAP1	1.96476	6.72313e-20
WDFY4	1.59896	6.76992e-20
LTB4R	2.0308	6.79122e-20
GLA	2.64434	6.80925e-20
CLUH	1.87988	7.00905e-20
ZSWIM8	1.86463	7.12461e-20
PDCL3	2.81006	7.33211e-20
VHL	1.32946	7.52919e-20
RUNDC1	1.81839	7.79828e-20
PYM1	2.36238	9.35195e-20
KPNA6	1.40748	9.35481e-20
USP45	2.25382	9.71991e-20
ELMOD3	2.50861	1.07429e-19
NDUFV1	1.63709	1.11729e-19
LINC01572	3.71438	1.14677e-19
MAN1B1	1.7931	1.22294e-19
DNAJC11	1.47687	1.2805e-19
TBL2	1.77197	1.30554e-19
DIS3L	1.54002	1.30873e-19
METTL18	3.63263	1.31145e-19
FAM193B	2.09857	1.36248e-19
WDR11	1.50473	1.5304e-19
LRRC45	2.15218	1.61314e-19
PKD2L1	2.0772	1.66224e-19
GMFG	1.80413	1.74621e-19
DERL3	2.41183	1.92212e-19
KIN	2.45708	2.05141e-19
TBRG4	1.57998	2.13461e-19
OSBPL5	1.75387	2.22207e-19
APOPT1	2.51113	2.22606e-19
CBX4	1.67438	2.40074e-19
PRAME	2.16556	2.43793e-19
EFHC1	3.08208	2.48089e-19
TMEM131L	1.52011	2.51457e-19
ING4	3.93617	2.62681e-19
PPIF	1.31919	2.71377e-19
GTSE1	1.39367	3.02998e-19
SP100	1.83604	3.14774e-19
METAP1D	2.81661	3.24281e-19
WDR53	2.54643	3.2467e-19
LINC00235	3.33338	3.25138e-19
PPFIBP2	1.78717	3.32657e-19
NRBP1	2.01728	3.46545e-19
GLYCTK	2.33553	3.47968e-19
TRIM4	1.55054	3.89849e-19
NFYC-AS1	4.48041	3.96089e-19
GPN3	1.85873	4.15021e-19
PRKAA1	1.71692	4.57088e-19
BZW2	1.5225	5.06089e-19
NOC3L	1.94933	5.24034e-19
HPS4	1.47254	5.4237e-19
NLRC5	1.59909	5.73349e-19
SNORA33	4.94439	6.31398e-19
RXRB	2.14485	6.33392e-19
QRICH1	1.63026	6.87988e-19
PAN2	2.26493	6.96549e-19
CHD3	1.88382	7.00442e-19
DUS1L	1.63818	7.45951e-19
TSR1	1.50283	7.98239e-19
SLC16A1-AS1	1.95087	8.27108e-19
RASSF4	2.37473	8.93132e-19
UIMC1	2.25016	9.08644e-19
SNRNP48	1.90699	9.17341e-19
DHPS	3.99137	9.22716e-19
PINX1	2.22923	9.428e-19
MON2	1.63573	9.91978e-19
ATM	1.41454	1.00585e-18
ERV3-1	3.32479	1.08304e-18
PLAUR	1.91442	1.11456e-18
MRE11	1.63468	1.11512e-18
ZNF248	2.20693	1.13406e-18
CEPT1	1.9002	1.25624e-18
NRDC	1.85318	1.28368e-18
ANKRD10-IT1	3.54156	1.32116e-18
SSU72	1.56847	1.63263e-18
CRAMP1	1.86387	1.77087e-18
SNHG25	4.62363	1.93633e-18
NAGLU	2.26237	1.98775e-18
LINC00599	3.03244	2.02297e-18
DCAF4	2.54846	2.10229e-18
DFFA	1.48477	2.10229e-18
HECTD1	1.38168	2.15259e-18
AMDHD2	2.15007	2.22047e-18
TBC1D32	2.74002	2.32764e-18
POGLUT1	1.61489	2.33967e-18
TACC1	1.48143	2.45582e-18
ZC3H15	1.7923	2.54737e-18
ZNF213-AS1	2.51478	2.6394e-18
DUSP6	1.47557	2.70332e-18
NKAP	2.41123	2.80318e-18
HOXA9	1.82596	3.06989e-18
TEFM	2.53953	3.2341e-18
HMGXB4	1.69601	3.23759e-18
RBBP6	1.8372	3.41135e-18
ISCU	1.75413	3.46001e-18
SMTN	1.70879	3.52962e-18
YY1AP1	1.67219	3.87734e-18
GADD45GIP1	2.19874	4.41233e-18
SUZ12P1	2.16673	4.58565e-18
BAG1	1.54618	4.5946e-18
POLR3A	1.50933	4.97172e-18
XRCC3	1.70927	5.02654e-18
ISG20L2	1.40842	5.04574e-18
IFRD2	1.52003	5.09308e-18
USP36	1.53841	5.19983e-18
VWDE	1.94866	5.34091e-18
ZCCHC17	1.94192	5.47523e-18
UPF3A	1.81906	6.29999e-18
DDX31	1.59966	6.49605e-18
WDR27	1.75527	6.70662e-18
EIF3J-DT	3.60737	6.94975e-18
SNAPC5	1.90794	7.03965e-18
PTPN3	1.39446	7.28274e-18
PRPF31	1.99878	8.25929e-18
EIF3H	1.58738	8.3313e-18
MYH3	3.88313	8.5718e-18
GPATCH11	1.87273	9.12585e-18
BICD2	1.55164	9.24133e-18
MNAT1	1.97985	9.26779e-18
ZNF131	1.86016	1.0045e-17
RPS24P8	2.59574	1.05561e-17
DDX47	4.95395	1.18539e-17
CAMK2G	1.8002	1.19528e-17
C1orf112	1.76169	1.28058e-17
NELFCD	1.52016	1.30559e-17
AC099343.3	4.43623	1.43201e-17
PLK3	2.88312	1.49698e-17
MYBL2	1.50836	1.55557e-17
ANKRD13D	1.83674	1.57053e-17
MYL6B	1.8355	1.6816e-17
FLYWCH1	1.99739	1.77906e-17
LSM5	1.52075	1.78594e-17
MYBBP1A	2.02785	1.9561e-17
FASTKD3	1.78777	1.95773e-17
DEPDC1	1.78379	2.00005e-17
DNAJC3-DT	3.34064	2.03496e-17
NAPG	1.7805	2.08517e-17
RRP1	1.79384	2.08897e-17
AL133338.1	8.04572	2.17325e-17
MDN1	1.7471	2.18494e-17
TRAF3IP3	1.81403	2.30224e-17
EPG5	1.44692	2.32209e-17
RNF149	1.65688	2.59208e-17
INO80B	8.3333	2.59372e-17
LINC01089	3.24506	2.63934e-17
SENP6	1.60328	2.74131e-17
DHX40	1.57026	2.85783e-17
MIR9-3HG	2.03038	2.89002e-17
PREX1	1.64035	2.92175e-17
HARS	1.46408	2.98713e-17
FCHSD1	2.21396	3.03375e-17
PARVG	1.57666	3.10733e-17
SPPL2B	1.70703	3.16318e-17
INO80E	1.71109	3.24136e-17
HERC2P2	2.26094	3.37074e-17
PDE3B	1.34308	3.51013e-17
TMEM237	1.80612	3.5208e-17
CDC45	1.62048	3.64026e-17
RGL2	2.05272	3.64911e-17
NECAP1	1.88154	4.00226e-17
ITFG2	2.05175	4.0276e-17
SNHG29	1.62443	4.02986e-17
NDUFB8	1.83642	4.31011e-17
SPEF2	3.53931	4.70625e-17
MRPS7	1.64891	4.87931e-17
AARS	1.55135	4.94004e-17
RPL28	1.40539	5.00523e-17
NCOR1	1.7196	5.10147e-17
SURF6	1.56283	5.20278e-17
NAP1L1	1.93851	5.58082e-17
AD000864.1	3.32693	5.93745e-17
TRAK1	1.35213	5.96057e-17
BTN2A3P	3.53354	6.10362e-17
CDAN1	1.74841	6.1365e-17
ZMYND8	1.52075	6.23915e-17
AC139530.2	4.07652	6.29906e-17
NME2	3.79834	6.79585e-17
TBP	1.66526	6.96828e-17
NDE1	1.49643	7.11245e-17
COG7	1.7064	7.21037e-17
SLC3A2	1.6758	7.32166e-17
USP11	1.61863	7.6071e-17
PHF20	1.76355	7.81523e-17
RBM6	1.80823	7.81938e-17
UNC119	2.0212	8.05476e-17
FRYL	1.39346	8.16295e-17
ZNF567	1.90541	9.09129e-17
RANBP6	1.75541	9.27784e-17
CAPN2	1.46316	9.36833e-17
TRIM39	1.85494	1.04735e-16
BNIP3	1.96323	1.08228e-16
XPA	2.25839	1.11711e-16
TFB1M	2.09734	1.1234e-16
TMPOP2	9.46954	1.15525e-16
ZBED5	1.90971	1.16457e-16
SP140L	2.33973	1.16518e-16
SNRPA1	1.68394	1.22679e-16
SDR39U1	2.19999	1.24146e-16
PGAP1	2.01575	1.24146e-16
NOP53	1.64071	1.28076e-16
WDR91	2.06178	1.31525e-16
RFC1	1.70658	1.31833e-16
TRIM37	1.76066	1.37133e-16
MRPS26	1.76154	1.39183e-16
ARFIP2	1.55624	1.41865e-16
EBAG9	2.32374	1.53686e-16
ZSWIM7	3.58443	1.55481e-16
ZC3H8	1.78047	1.56446e-16
FAM118A	1.86164	1.63123e-16
HSPBAP1	2.46438	1.67896e-16
MAPK11	2.14974	1.68965e-16
AC110079.1	1.75482	1.72801e-16
CDK10	2.63146	1.74822e-16
RGS1	3.83693	1.91484e-16
CCDC9B	2.69219	1.94603e-16
SSSCA1	1.75084	2.02707e-16
TRAPPC8	1.6944	2.0304e-16
GPBP1L1	1.36595	2.0393e-16
RSAD1	1.57015	2.09992e-16
SKIV2L	1.67617	2.14864e-16
NTNG2	1.49453	2.21406e-16
SLC9A8	1.71697	2.27541e-16
FAM107B	1.53649	2.31069e-16
DDX23	1.74616	2.38594e-16
L3HYPDH	2.25925	2.39756e-16
USP8	1.92858	2.48881e-16
TUT7	1.89472	2.56311e-16
ZBTB11	1.64377	2.5965e-16
ATP5F1E	1.63417	2.67909e-16
DDX12P	3.0415	2.75098e-16
DUS3L	1.88357	2.77068e-16
DNAH14	1.82378	2.78714e-16
HEATR3	1.44779	2.78912e-16
TMEM44-AS1	8.50994	2.81266e-16
P2RY11	1.92328	2.81331e-16
VAV1	1.46806	2.94573e-16
POLG	1.48164	2.97622e-16
PRDM15	1.91412	3.00714e-16
CCDC18-AS1	3.42583	3.10452e-16
AL355987.4	4.35074	3.10661e-16
PAK1	1.44082	3.12453e-16
NSUN5P1	3.07423	3.17473e-16
MUS81	1.88624	3.18055e-16
ANKS1A	1.69715	3.20951e-16
ZNF79	2.01571	3.31579e-16
STAG3	2.34412	3.37888e-16
NARF	1.66474	3.43235e-16
RTTN	1.4867	3.67353e-16
KIAA0895L	1.8045	3.70651e-16
STAR	1.5749	4.02138e-16
TIMELESS	1.36483	4.03531e-16
TAPBPL	3.36724	4.10846e-16
YARS	1.38504	4.14736e-16
FANCD2	1.49684	4.3801e-16
OSGEP	2.01508	4.38894e-16
DGAT1	2.42912	4.39326e-16
AC135050.6	2.65671	4.47269e-16
ATG16L2	1.78234	4.55359e-16
EXOC7	1.58897	4.81001e-16
RAB3GAP2	1.42243	4.81642e-16
C1orf174	1.80333	4.93341e-16
C12orf73	3.04322	5.05231e-16
ODF2L	2.3054	5.40869e-16
URB1-AS1	7.50472	5.56263e-16
KARS	1.33108	5.62248e-16
EXOG	1.86178	5.75802e-16
ARRDC1-AS1	2.02549	5.80726e-16
PRR13	1.89134	6.35753e-16
CAMSAP1	1.48244	6.86534e-16
UBE3B	1.44589	7.00311e-16
KLHL35	2.42589	7.11733e-16
RPLP1	1.43517	7.29209e-16
TSEN54	2.46837	7.41807e-16
RAD51AP1	1.63576	7.48757e-16
MRPL44	1.83401	7.58034e-16
TSEN2	1.84917	7.78168e-16
AC012615.1	2.83034	7.79933e-16
GPS1	1.58331	7.99217e-16
INTS11	1.96477	8.08113e-16
ABCF2	1.71633	8.30969e-16
CWC22	1.84278	8.45599e-16
SMCHD1	1.4874	8.8275e-16
GTF2IP20	2.779	8.88476e-16
THAP7	1.77433	9.11684e-16
CYTH3	1.66555	9.4932e-16
UBR4	1.80311	9.81631e-16
CLCN6	1.96459	1.02118e-15
MRPL9	1.60662	1.07473e-15
CCHCR1	2.03507	1.0772e-15
HOOK2	2.71677	1.104e-15
TAF1	1.48281	1.10709e-15
TMEM161B	2.20024	1.16002e-15
SMG1	1.40444	1.20412e-15
CCDC136	2.41836	1.20727e-15
GTPBP6	1.78296	1.23757e-15
MAP3K14	2.87388	1.33355e-15
PTBP2	2.07527	1.40092e-15
THOP1	1.53114	1.46912e-15
SAP18	1.42054	1.50203e-15
RCBTB2	2.80901	1.56307e-15
UVSSA	1.82561	1.6237e-15
CALCOCO2	1.81353	1.67335e-15
KRTCAP2	3.86558	1.68807e-15
PEX1	1.92052	1.70757e-15
AC092338.1	1.40329	1.73409e-15
TYK2	1.73211	1.84106e-15
ATPSCKMT	1.70526	1.91001e-15
NDUFA10	1.54644	1.93538e-15
DYNLT1	2.15141	1.95189e-15
PMM1	2.43804	2.12175e-15
AC087481.2	3.97234	2.1288e-15
CCDC43	1.58064	2.13197e-15
DHX34	1.63853	2.13687e-15
ANKRD36C	2.14306	2.14807e-15
TSC1	1.41661	2.17925e-15
MANBAL	2.26567	2.23726e-15
CEP162	2.01508	2.24e-15
NVL	1.97273	2.24079e-15
CEP55	1.78454	2.2865e-15
SLC16A14	1.54862	2.31734e-15
MAP2K2	1.68301	2.32585e-15
NCAPD3	1.22755	2.33731e-15
VTI1A	1.63029	2.47544e-15
ADRM1	1.67841	2.71169e-15
VRK3	1.81947	2.71543e-15
SHPRH	1.44324	2.7179e-15
UBE3A	1.36405	2.7179e-15
CC2D1A	1.87388	2.89433e-15
NOD1	1.73664	2.98707e-15
RPS15A	1.57675	3.07743e-15
CHMP2A	1.69165	3.20425e-15
TTC17	1.50993	3.27875e-15
CDC16	1.43096	3.33587e-15
LINC00467	2.27875	3.44397e-15
UQCC2	1.96372	3.46292e-15
RBM3	1.49276	3.4722e-15
CHD5	3.21297	3.64152e-15
CNST	1.53504	3.72472e-15
STX3	1.78627	3.77271e-15
BRD3	1.75753	3.78872e-15
AKAP10	1.7417	3.83709e-15
CXCL2	3.29184	3.83785e-15
METTL14	1.81772	3.95289e-15
SLTM	1.54643	4.01445e-15
AC040162.1	3.39394	4.04152e-15
IQGAP3	2.13033	4.2562e-15
ACBD6	1.43054	4.36285e-15
ARHGAP45	1.98393	4.52281e-15
PPP6R2	1.44189	4.60219e-15
EXO5	2.94556	4.99797e-15
LARS	1.66578	5.05902e-15
ERVK13-1	2.2162	5.08936e-15
DKC1	1.38734	5.27427e-15
TIAF1	4.22478	5.3345e-15
EIF3J	1.69784	6.1074e-15
TONSL	2.18659	6.20511e-15
TCEA3	1.9527	6.44011e-15
ZNF182	1.95907	6.77525e-15
SP110	2.03815	6.86872e-15
ARID4A	1.86896	6.88133e-15
EEF1D	1.54932	6.88538e-15
TRUB2	1.42918	7.12781e-15
OXA1L	1.5268	7.17398e-15
KMT5A	1.68984	7.344e-15
IVNS1ABP	1.58442	7.344e-15
KIF18A	1.62931	7.53978e-15
C11orf71	3.65025	7.6755e-15
FTSJ3	1.83536	7.68765e-15
RHEX	1.55242	7.74409e-15
ZDHHC17	1.77654	7.89273e-15
CDC40	1.77582	8.05001e-15
CFAP44	2.23378	8.34373e-15
PRR22	3.74038	8.52774e-15
P2RX7	2.18605	8.61775e-15
WDHD1	1.63145	8.77062e-15
NDUFAF5	2.04953	8.99093e-15
KLC1	1.8619	9.50196e-15
RUFY2	2.77441	9.70986e-15
ANKRD36	2.10544	9.89522e-15
HARS2	1.69921	1.0237e-14
IFT172	1.68329	1.05969e-14
LTO1	1.44505	1.10038e-14
HMMR	2.33199	1.10616e-14
BX640514.2	2.26575	1.13151e-14
ZNF558	2.17744	1.17481e-14
PRPF4	1.34862	1.21893e-14
ANAPC13	1.95964	1.22987e-14
AC016773.1	4.09917	1.26112e-14
AMH	3.87472	1.27145e-14
LINC00888	2.87496	1.27145e-14
CPSF1	1.79238	1.29376e-14
RELCH	2.28501	1.30333e-14
ZGPAT	2.57339	1.3552e-14
ZBTB8OS	2.09387	1.37173e-14
FASTKD1	1.74576	1.37251e-14
SLC25A29	1.88366	1.45346e-14
AGPAT5	1.47115	1.48595e-14
ANKMY2	1.63808	1.52663e-14
TMEM165	1.46697	1.52663e-14
KRT8P39	6.00674	1.59339e-14
AC009404.1	4.31534	1.6004e-14
DCUN1D4	1.81326	1.68151e-14
AEN	1.49225	1.68987e-14
DNAJC25	2.35673	1.69761e-14
CBX3	1.60528	1.71526e-14
LSM6	1.86486	1.7187e-14
RASSF1	1.3788	1.75787e-14
C19orf44	2.06677	1.7747e-14
IRF3	1.68022	1.82109e-14
MCM5	1.37021	1.83934e-14
TRAP1	1.45117	1.89926e-14
ARPC5	1.41148	1.9255e-14
CUEDC1	3.23947	1.94001e-14
DAPK3	1.74382	2.1394e-14
AP001893.1	8.37361	2.16585e-14
STAG3L4	2.79989	2.23689e-14
NDUFAF6	2.18052	2.45331e-14
ADAT1	1.45453	2.5002e-14
ARHGAP27	2.5291	2.6086e-14
ACSL5	1.55488	2.6261e-14
AC093752.1	2.20311	2.81821e-14
CHAF1A	1.6156	2.84671e-14
DDX19A	1.69621	2.9157e-14
ERMARD	1.81197	2.93986e-14
IRX5	2.11232	3.10645e-14
NUF2	1.95376	3.1754e-14
MRPL20	1.47085	3.21396e-14
COPS6	1.44208	3.26152e-14
USP33	1.46781	3.29317e-14
FGFR1OP2	1.61875	3.45488e-14
SNX14	1.50786	3.47907e-14
DDX19B	1.59358	3.52089e-14
PPP1R3E	2.03519	3.55843e-14
DDHD1	1.43847	3.60643e-14
RP9P	2.71077	3.63783e-14
DCAF5	1.57863	3.72018e-14
PSMD7	1.36297	3.72018e-14
TRERF1	1.28124	3.88316e-14
AC007038.1	2.98661	3.96835e-14
NUMA1	1.6512	3.98226e-14
TOP1MT	1.92855	4.11973e-14
AC068473.5	3.00391	4.18684e-14
PMFBP1	2.45444	4.27414e-14
AC239868.1	2.67106	4.36479e-14
TNF	1.52588	4.41012e-14
SASS6	1.53992	4.49849e-14
CCNF	1.30759	4.66396e-14
FAM160A2	2.28465	5.07057e-14
AL391684.1	3.84963	5.27592e-14
PUF60	1.91622	5.38256e-14
LIG1	1.70261	5.49741e-14
PRPSAP2	1.74023	5.56696e-14
HSPA5	1.38124	5.68734e-14
SRP14	1.50601	6.07898e-14
ERLIN2	1.53208	6.28907e-14
NUPL2	1.58705	6.64171e-14
CUTALP	1.8843	6.74403e-14
DCTN6	2.28323	6.80457e-14
PGBD4	2.32082	7.16651e-14
ANKRD55	1.97454	7.21624e-14
MRPL1	1.7462	7.36183e-14
CUL1	1.33135	7.44476e-14
MASTL	1.97088	7.64569e-14
PRKRA	1.99979	7.70735e-14
TELO2	1.73112	7.89522e-14
PLXNB2	1.60654	7.89605e-14
CD46	1.44622	8.1074e-14
PPP1R21	2.14209	8.60871e-14
AARSD1	7.52119	8.8067e-14
IQCC	2.85038	8.82683e-14
NFXL1	1.7966	8.88158e-14
ANK2	1.83481	9.03763e-14
GBP3	2.28135	9.20706e-14
SPATA5L1	1.97068	9.48058e-14
SDF4	1.45577	9.94561e-14
AC009283.1	4.01629	1.01267e-13
HPDL	1.84628	1.03183e-13
MIER1	1.56257	1.03982e-13
DCAF15	2.015	1.03992e-13
HMGXB3	1.36095	1.10706e-13
KIF23	1.44248	1.10726e-13
VPS16	1.76078	1.16609e-13
AC009022.1	3.61531	1.1753e-13
KDM8	2.37046	1.18167e-13
TMEM80	2.29146	1.22432e-13
FGFR1OP	1.99439	1.33804e-13
KIAA1109	1.43173	1.42192e-13
ABCF3	1.59346	1.43055e-13
PYCR2	1.59687	1.46885e-13
SNORD100	5.26317	1.52356e-13
SPTLC1	1.43955	1.56268e-13
NBPF11	2.43121	1.64254e-13
UTP20	1.52484	1.72557e-13
HDAC3	1.37313	1.73977e-13
DCAF1	1.65199	1.75857e-13
RBMX	1.31985	1.83924e-13
UBXN6	1.99892	2.03417e-13
TANGO2	1.67935	2.05066e-13
RUFY1	2.34626	2.15023e-13
AC126323.1	2.23306	2.17822e-13
NSUN6	2.47033	2.1976e-13
CAMLG	2.7961	2.19881e-13
PIGL	2.45443	2.35771e-13
ZFYVE19	1.63721	2.41184e-13
CDK2	1.46052	2.41664e-13
WASHC2C	2.00784	2.50273e-13
PES1	1.50058	2.56125e-13
TMEM198B	1.96314	2.66782e-13
CHTF18	2.32594	2.68939e-13
POLR1E	1.42721	2.80966e-13
ZNF277	2.17602	2.97597e-13
NPM1	1.48709	2.98929e-13
NPHP4	1.51078	2.99294e-13
USP16	1.70427	3.02122e-13
MYSM1	1.57938	3.02122e-13
MRPL38	4.22288	3.06775e-13
AP1G2	1.89598	3.10424e-13
CD69	1.72574	3.1048e-13
HAGHL	1.62332	3.133e-13
ACTR1B	1.57594	3.14718e-13
PNKP	2.05592	3.22253e-13
AC006333.2	4.92789	3.22424e-13
LMBR1L	2.18034	3.23656e-13
LRSAM1	1.94631	3.24164e-13
TAMM41	1.82443	3.32718e-13
PDIA5	1.66609	3.39449e-13
HMBS	1.94694	3.43216e-13
SPAG7	1.76338	3.6677e-13
MYNN	2.01089	3.76334e-13
SH2B1	1.49211	3.83359e-13
TRIM27	1.41675	3.9306e-13
JMJD6	1.71572	4.06855e-13
NCK1	1.76263	4.17559e-13
POLL	2.11799	4.23613e-13
ATAD3A	1.53745	4.29925e-13
EP400P1	1.68901	4.52123e-13
KDM5B	1.31765	4.84449e-13
MED15	1.48333	4.9179e-13
GORAB	2.17848	5.04549e-13
MT-CO3	1.50736	5.14962e-13
TMEM161A	1.90548	5.1554e-13
PGGHG	2.87134	5.44483e-13
ARMCX6	2.54943	5.47023e-13
SFI1	1.67509	5.47526e-13
SYMPK	1.61456	5.47595e-13
GSDMB	7.62681	5.54925e-13
HERC1	1.39868	5.58545e-13
VPS13C	1.5228	5.60553e-13
DPF2	1.28203	5.62443e-13
UBTF	1.51329	5.67486e-13
ATRX	1.87433	5.87381e-13
NEURL4	1.77793	6.03393e-13
PIGG	1.56189	6.5544e-13
LDB1	1.38785	6.83306e-13
SMARCC2	1.77998	6.89131e-13
KDM4A-AS1	3.48335	6.89552e-13
MORC2	1.42862	6.91419e-13
IER5	1.74615	6.99098e-13
LONP1	1.73076	6.99098e-13
FAHD1	2.33755	7.18111e-13
DOP1A	1.65123	7.28672e-13
TMEM43	1.48452	7.37087e-13
ZNF764	1.77904	7.49545e-13
LSMEM1	4.38356	7.68934e-13
RCCD1	1.64231	7.97575e-13
BRAT1	1.86853	8.35094e-13
HERC2P9	2.23069	8.46868e-13
TSPOAP1	1.47395	8.48604e-13
STAB1	1.90285	8.48925e-13
ZNF500	1.7478	8.64261e-13
VAMP4	2.94139	8.68812e-13
P2RX1	2.21288	8.75879e-13
ADPGK	1.38028	9.07828e-13
BRICD5	3.90965	9.09009e-13
FBXL15	2.33986	9.33988e-13
STX2	1.69896	9.53335e-13
WHRN	2.11789	9.65544e-13
DDX60L	1.68196	1.00306e-12
PIGO	1.82159	1.0433e-12
FAM13A	2.01927	1.05128e-12
GBGT1	1.48434	1.05658e-12
MNS1	2.42669	1.0596e-12
RPS9	1.42106	1.09471e-12
CROT	2.79438	1.12006e-12
DCTN2	1.47784	1.17043e-12
SART3	1.74015	1.19045e-12
TRMT5	1.62094	1.19958e-12
MOV10	2.41756	1.2165e-12
FKBP14	2.06132	1.23095e-12
PANK2	1.40857	1.24694e-12
CIDECP1	2.3267	1.24913e-12
SNHG11	2.60443	1.28385e-12
CD300LF	2.42557	1.29382e-12
ZMAT2	1.63672	1.30336e-12
PPP4R3A	1.38265	1.30419e-12
TNIP1	1.64966	1.30982e-12
NUDCD3	1.36114	1.36707e-12
ZNF230	2.37454	1.40416e-12
HYLS1	1.94555	1.40667e-12
AC090607.2	6.19993	1.42677e-12
TFIP11	1.93914	1.45477e-12
C16orf91	2.33419	1.48257e-12
CCDC50	1.67726	1.50732e-12
GOLGA2P5	2.91085	1.51208e-12
AL050341.2	3.16631	1.52045e-12
PRC1	2.77731	1.63304e-12
MICA	2.39491	1.7051e-12
ECD	1.50953	1.79519e-12
GBA2	1.58304	1.80124e-12
ZNF302	2.17355	1.83431e-12
MMS19	1.36725	1.83522e-12
DNPEP	1.75674	1.84666e-12
VPS52	1.56108	1.85915e-12
DBN1	1.96499	1.88716e-12
AKR1A1	1.93833	1.88789e-12
FANCA	1.69859	1.89921e-12
SBNO2	1.4263	1.90959e-12
INTS3	1.48942	1.94559e-12
FAM160B2	1.91771	1.97751e-12
CCNB1IP1	1.55909	2.10203e-12
DTWD1	1.99116	2.14798e-12
E2F6	1.4319	2.19338e-12
ANP32B	1.54617	2.27525e-12
OFD1	2.32885	2.30107e-12
SRRM1	1.90501	2.30129e-12
CACNB1	2.31199	2.36572e-12
ATXN7L2	1.89783	2.38087e-12
MPHOSPH8	1.75411	2.39474e-12
GLMN	1.97581	2.40443e-12
ABHD11	1.70235	2.41336e-12
SMARCE1	1.74199	2.44104e-12
MLXIP	1.22801	2.48678e-12
FAF1	1.37881	2.50613e-12
GOPC	1.34323	2.54741e-12
TPM3	1.47847	2.59206e-12
CZIB	1.97818	2.6749e-12
PPWD1	2.38126	2.67808e-12
FMR1	1.62736	2.70947e-12
SCAPER	2.22399	2.75605e-12
DOCK2	1.49497	2.82994e-12
AC108134.3	2.69498	2.87907e-12
STARD3	1.46141	3.0347e-12
AC010186.2	3.29554	3.06987e-12
IPO5	1.1886	3.0887e-12
AMPD3	1.58207	3.15276e-12
ENOX2	1.73843	3.24923e-12
C1orf52	1.72226	3.26458e-12
SLC41A3	1.65715	3.43628e-12
DDX28	1.75041	3.4831e-12
BIRC2	1.62078	3.60976e-12
RNU5A-8P	6.57597	3.61317e-12
NKAPD1	1.59994	3.61798e-12
MAP3K8	2.31381	3.75583e-12
RRN3P3	2.08446	3.9186e-12
SULT1A1	2.81857	3.94082e-12
TSPYL2	2.68868	4.49326e-12
ZNF200	1.56533	4.55715e-12
TEP1	1.58848	4.80185e-12
RBM28	1.4417	4.89579e-12
ZNF142	1.4116	5.00596e-12
AC232271.1	5.52779	5.12528e-12
PARGP1	2.15774	5.15515e-12
MRGBP	1.43319	5.15958e-12
ZNF675	1.64514	5.20376e-12
CAPN7	1.55607	5.40622e-12
PSD4	1.54625	5.68872e-12
COQ8A	1.3284	5.6964e-12
DOT1L	1.48011	5.92457e-12
ARHGAP4	1.95951	6.0633e-12
MIA3	1.59176	6.30843e-12
METTL22	2.08171	6.39204e-12
STAG3L5P	2.39957	6.51328e-12
AC022167.2	2.53782	6.53827e-12
LLPH	1.56329	6.53827e-12
WBP1	4.43956	6.88182e-12
AC022211.2	3.22601	6.88994e-12
EIF2B1	1.36222	7.19965e-12
GINS4	1.36369	7.24562e-12
AC080038.2	3.37577	7.48914e-12
SLC25A28	1.78145	7.49546e-12
IWS1	1.42487	7.66316e-12
ZNF789	1.68089	7.69204e-12
CDYL	1.43891	7.88766e-12
FRA10AC1	1.95879	7.89742e-12
MCM3AP	1.3533	7.95264e-12
CENPU	1.45315	8.01044e-12
NDUFA13	1.77203	8.18371e-12
SLC8B1	1.40332	8.34255e-12
SLC25A38	1.5158	8.51072e-12
EPB41L4A-AS1	1.85928	8.52123e-12
MYO18A	1.60014	8.60274e-12
IGHMBP2	1.50991	8.62336e-12
JUN	1.71495	8.82312e-12
BUD31	1.47502	8.84634e-12
KLHL21	1.39427	9.16333e-12
SUMO1P1	4.46172	9.23134e-12
AC007969.1	2.05658	9.26196e-12
EMILIN2	1.35986	9.69385e-12
CEBPB	1.67926	9.75764e-12
GSS	1.69265	9.79886e-12
TRABD	1.86108	9.93371e-12
ZC3H7A	1.3159	1.01471e-11
MAP3K4	1.31679	1.04684e-11
MED6	1.94613	1.05736e-11
GRPEL1	1.42504	1.08401e-11
SARS2	2.80303	1.08643e-11
ODR4	1.83278	1.11236e-11
CIP2A	1.53499	1.13173e-11
WDR90	1.90944	1.14329e-11
DUSP28	2.3252	1.15171e-11
NDOR1	1.54438	1.22494e-11
WTAP	1.35472	1.23075e-11
BRD2	1.25817	1.29807e-11
PSMC1	1.50011	1.31321e-11
DIS3L2	1.61884	1.37719e-11
ATG14	1.89589	1.40489e-11
SRRT	1.55069	1.43278e-11
RBBP5	1.41771	1.50504e-11
ATG4D	1.80943	1.51781e-11
GOLGA1	2.07961	1.61623e-11
PSMA3	1.72094	1.63636e-11
BSDC1	1.43333	1.66251e-11
ZNF511	1.74393	1.69176e-11
CRNKL1	1.78725	1.69334e-11
TXNIP	1.35583	1.71297e-11
DHX29	1.66905	1.74592e-11
PTK2B	1.40037	1.75912e-11
ARID4B	1.75456	1.8081e-11
PARP6	1.7078	1.95632e-11
MTERF3	2.08407	1.98209e-11
VPS36	1.45827	2.03247e-11
PCED1A	1.86417	2.07814e-11
LINC00909	1.83234	2.14232e-11
NOP2	2.91632	2.18503e-11
MIR503HG	4.96552	2.34712e-11
FBXW5	1.68316	2.35546e-11
OXSM	2.32354	2.39929e-11
PCM1	1.45859	2.40994e-11
BLM	1.36205	2.4679e-11
ADCK5	2.78908	2.61015e-11
CIZ1	1.40665	2.6498e-11
CAPN10-DT	3.14819	2.74837e-11
NMNAT1	2.14211	2.81744e-11
MRPS34	1.63257	2.86826e-11
MRPS14	1.70783	2.88699e-11
SERPINE1	2.71151	2.98819e-11
TK2	2.3915	3.09355e-11
ATAD2B	1.69131	3.15666e-11
MAP7D3	1.82255	3.2005e-11
AL118506.1	2.12366	3.20172e-11
SCYL3	1.86038	3.31259e-11
EIF2AK4	1.29662	3.32534e-11
DUSP8P5	3.62107	3.32999e-11
DST	1.48005	3.43233e-11
AC093157.1	2.9408	3.50939e-11
SNIP1	1.54191	3.53321e-11
GNL2	1.57423	3.54252e-11
RFX5	1.28753	3.62058e-11
ANGEL2	1.56141	3.62891e-11
HELQ	1.63705	3.67625e-11
RAB29	1.54605	3.76971e-11
RHBDD3	1.54982	3.89779e-11
BIN2	1.81073	3.95155e-11
TAF10	1.78655	4.13483e-11
DANCR	1.68858	4.17336e-11
PSME2	1.57124	4.2729e-11
DNAJB6	1.35983	4.27612e-11
FAM229A	3.06309	4.30116e-11
CATSPER2	2.90422	4.3057e-11
SMG5	1.31691	4.31511e-11
CUL9	1.72077	4.35995e-11
MARCH7	1.57191	4.35995e-11
COG4	1.44775	4.41555e-11
RPL6P27	2.38998	4.46468e-11
PRKAB1	1.58453	4.62452e-11
REEP5	1.51269	4.65603e-11
GOLGA8N	3.3103	4.66478e-11
PRPF6	1.75268	4.723e-11
ATP13A1	1.45247	4.76557e-11
GRHPR	1.52828	4.77077e-11
IFI16	1.84501	4.78973e-11
FANCG	1.40453	4.81981e-11
FAM72A	2.06185	4.85991e-11
COASY	1.37636	4.97571e-11
ZBTB49	2.19208	5.01711e-11
MRPS6	1.82778	5.03364e-11
TTC13	1.67206	5.11817e-11
EFCAB7	2.82794	5.52801e-11
PXN-AS1	2.76184	5.54603e-11
EGLN2	1.93029	5.76685e-11
GTF2F1	1.54908	5.77186e-11
IRGM	3.08963	5.78796e-11
SNORD101	5.16788	5.87839e-11
CHST10	1.40686	6.34904e-11
CRYZL1	1.87622	6.45555e-11
MIA2	1.5253	6.45558e-11
KMT2C	1.23029	6.51497e-11
RBM25	1.55486	6.77081e-11
ZNF777	1.4666	6.83579e-11
GEMIN8	2.21146	6.8447e-11
NPIPB15	4.36103	6.95836e-11
PACS2	1.51048	7.14455e-11
AC008764.8	5.04298	7.47054e-11
AC024060.1	4.02458	7.47983e-11
ING2	1.9177	7.76886e-11
SNHG7	1.81388	7.85229e-11
FANCB	1.69839	7.85229e-11
RSKR	2.15191	7.87268e-11
SCMH1	1.27134	8.08229e-11
ENDOV	2.41015	8.12452e-11
GCSAML	1.90548	8.13189e-11
AC108134.2	3.49347	8.17611e-11
LTN1	1.51956	8.26152e-11
ARHGEF40	1.59443	8.29562e-11
TMEM175	2.60031	8.54266e-11
NEPRO	1.60277	8.57217e-11
ADGRE5	1.2849	8.69133e-11
GALT	2.66757	8.93443e-11
GNMT	3.47076	8.9569e-11
CYB561	1.59845	8.95746e-11
POR	2.10717	9.16059e-11
C2CD2L	1.38776	9.27988e-11
TMEM87A	1.69862	9.49152e-11
BMS1P1	2.63397	9.52319e-11
BMS1	1.92748	9.69072e-11
TCHP	1.56138	9.79869e-11
NRDE2	1.74501	1.00225e-10
CTPS1	1.3443	1.057e-10
FAM156A	2.36566	1.06205e-10
ACSF2	2.54321	1.0676e-10
GNAI2	1.32772	1.12163e-10
ZNF559	1.68518	1.14108e-10
PGM3	1.70048	1.15477e-10
ELOA	1.33761	1.17214e-10
NR1H2	1.72028	1.18897e-10
PPP1R10	1.34348	1.19491e-10
STX18	1.60123	1.20578e-10
ABHD18	1.64628	1.22695e-10
KMT2E-AS1	4.95021	1.24795e-10
ZNF343	1.86507	1.2744e-10
ATG5	1.44816	1.2803e-10
INPP5D	1.29431	1.28401e-10
PHYKPL	1.81242	1.33473e-10
THOC5	1.4197	1.34028e-10
ANKRD54	1.51413	1.34299e-10
NONO	1.61286	1.35471e-10
NOP14	1.54414	1.35699e-10
AC139493.2	3.25869	1.36366e-10
VIRMA	1.48009	1.36494e-10
CHCHD7	1.4434	1.381e-10
NBEAL2	1.72324	1.38377e-10
GOLGA3	1.49557	1.44497e-10
GPANK1	1.81632	1.46417e-10
HOXA11	1.52238	1.5021e-10
FDPS	1.33445	1.60692e-10
TTC32	3.65857	1.60785e-10
SGO1	1.57938	1.62156e-10
CNTNAP4	2.21663	1.66696e-10
LINC00528	2.37552	1.7161e-10
TAX1BP1	1.59439	1.7161e-10
RASSF5	1.39036	1.71617e-10
MECR	1.50211	1.75625e-10
CEP57L1	1.62375	1.8321e-10
OTUD6B	1.96422	1.83444e-10
CHRNA10	4.58334	1.85532e-10
EXOC3-AS1	2.41165	1.87268e-10
CAHM	5.64677	1.92248e-10
ABCA1	1.28697	1.93842e-10
MBOAT1	1.66548	1.96145e-10
ARHGEF39	1.42535	1.9676e-10
HTT	1.27073	2.06696e-10
[truncated: 3,219 more rows]

## Sheet: RNA_classes
ensembl_ID	gene_Ensembl	gene_biotype	HAX_vs_IgG.FC_apeglm	HAX_vs_IgG.adjusted_p	mean_normalized_counts_HAX	mean_normalized_counts_IgG										All	Significant
ENSG00000272084	AL137127.1	3prime_overlapping_ncRNA	1.50882	0.0909882	15.2627	8.8061
ENSG00000240143	AL023653.1	3prime_overlapping_ncRNA	1.6418	0.102863	9.18858	4.71982							mRNA			11513	8243
ENSG00000275097	AC024940.6	3prime_overlapping_ncRNA	0.717123	0.217844	3.76675	6.66776							pseudogene			1185	739
ENSG00000283907	AD000090.1	antisense	0.151261	7.25168e-222	766.15	5084							antisense			764	386
ENSG00000273151	AC073957.3	antisense	0.253814	3.17247e-154	288.506	1135.69							lincRNA			647	346
ENSG00000251022	THAP9-AS1	antisense	5.52842	1.39742e-124	998.184	179.918							intronic			215	103
ENSG00000257621	PSMA3-AS1	antisense	4.0454	2.26884e-97	1317.06	325.683							other			398	278
ENSG00000197989	SNHG12	antisense	6.89175	7.85956e-97	2891.49	416.58										14324	9817
ENSG00000233695	GAS6-AS1	antisense	0.449123	1.28157e-63	1490.96	3327.41
ENSG00000177410	ZFAS1	antisense	3.46161	3.23157e-56	706.615	205.429
ENSG00000226445	BX322234.1	antisense	0.320124	1.54202e-48	68.0457	213.087
ENSG00000206573	THUMPD3-AS1	antisense	4.18053	2.38013e-47	345.994	81.2329
ENSG00000261971	MMP25-AS1	antisense	0.479219	1.37961e-43	383.966	803.163
ENSG00000236144	TMEM147-AS1	antisense	2.67326	7.82651e-40	352.213	130.671
ENSG00000254911	SCARNA9	antisense	0.277302	6.79343e-37	62.6	230.453
ENSG00000260852	FBXL19-AS1	antisense	3.77225	4.47287e-36	389.424	103.12
ENSG00000274536	AL034397.3	antisense	3.72558	4.7199e-33	1371.86	364.812
ENSG00000286214	AUXG01000058.1	antisense	0.154318	2.32966e-30	9.22198	61.5256
ENSG00000260708	AL118516.1	antisense	4.79859	1.87088e-24	160.201	31.7199
ENSG00000244879	GABPB1-AS1	antisense	1.98147	2.59743e-22	697.546	344.9
ENSG00000272145	NFYC-AS1	antisense	4.48041	3.96089e-19	111.815	24.8781
ENSG00000226419	SLC16A1-AS1	antisense	1.95087	8.27108e-19	363.872	186.77
ENSG00000281103	TRG-AS1	antisense	0.582297	9.21474e-19	357.313	621.712
ENSG00000244300	GATA2-AS1	antisense	0.498274	9.64641e-19	111.836	224.954
ENSG00000263072	ZNF213-AS1	antisense	2.51478	2.6394e-18	172.776	68.0959
ENSG00000269821	KCNQ1OT1	antisense	0.35199	1.20345e-17	209.595	606.64
ENSG00000260000	AL133338.1	antisense	8.04572	2.17325e-17	91.1708	11.206
ENSG00000262049	AC139530.2	antisense	4.07652	6.29906e-17	98.9303	22.4692
ENSG00000231770	TMEM44-AS1	antisense	8.50994	2.81266e-16	81.687	8.53826
ENSG00000203993	ARRDC1-AS1	antisense	2.02549	5.80726e-16	283.685	141.697
ENSG00000117242	PINK1-AS	antisense	0.630761	1.93386e-15	219.064	350.448
ENSG00000250155	AC008957.1	antisense	0.411597	3.38912e-15	36.3035	89.8214
ENSG00000254694	AP001893.1	antisense	8.37361	2.16585e-14	75.9583	7.79646
ENSG00000229127	AC007038.1	antisense	2.98661	3.96835e-14	113.565	37.1646
ENSG00000257599	OVCH1-AS1	antisense	0.118768	1.75426e-13	2.37257	21.6343
ENSG00000272686	AC006333.2	antisense	4.92789	3.22424e-13	66.3547	11.8893
ENSG00000236200	KDM4A-AS1	antisense	3.48335	6.89552e-13	77.4946	21.419
ENSG00000276101	AC027601.4	antisense	0.0721686	1.08455e-12	1.08123	16.4537
ENSG00000259943	AL050341.2	antisense	3.16631	1.52045e-12	82.4576	24.6906
ENSG00000260276	AC022167.2	antisense	2.53782	6.53827e-12	155.185	58.6393
ENSG00000263843	AC022211.2	antisense	3.22601	6.88994e-12	121.277	35.5994
ENSG00000274565	AC080038.2	antisense	3.37577	7.48914e-12	80.6627	22.2593
ENSG00000260942	CAPN10-DT	antisense	3.14819	2.74837e-11	72.0332	22.2312
ENSG00000268858	AL118506.1	antisense	2.12366	3.20172e-11	153.612	67.82
ENSG00000233184	AC093157.1	antisense	2.9408	3.50939e-11	79.8366	25.3947
ENSG00000272356	AL080317.3	antisense	0.42521	3.71565e-11	26.3862	63.353
ENSG00000255857	PXN-AS1	antisense	2.76184	5.54603e-11	84.1511	29.3338
ENSG00000238045	AC009133.1	antisense	0.210315	7.40169e-11	5.19091	26.3108
ENSG00000279529	AC008764.8	antisense	5.04298	7.47054e-11	55.0412	10.6605
ENSG00000271870	AC024060.1	antisense	4.02458	7.47983e-11	59.4916	14.9364
ENSG00000233016	SNHG7	antisense	1.81388	7.85229e-11	1167.06	630.723
ENSG00000274751	AC120498.9	antisense	0.15426	1.0676e-10	2.57906	18.2473
ENSG00000239569	KMT2E-AS1	antisense	4.95021	1.24795e-10	53.7715	9.96061
ENSG00000221990	EXOC3-AS1	antisense	2.41165	1.87268e-10	103.229	40.7833
ENSG00000272599	AC016394.2	antisense	3.03779	3.04926e-10	67.5521	20.3741
ENSG00000260806	AL163051.1	antisense	4.16763	3.07311e-10	56.5688	12.1061
ENSG00000272501	AL662844.4	antisense	5.38921	3.83283e-10	52.6362	8.43764
ENSG00000258634	AL160006.1	antisense	1.7199	6.44115e-10	184.767	103.847
ENSG00000226696	LENG8-AS1	antisense	2.79449	1.8598e-09	70.6304	25.1629
ENSG00000231889	TRAF3IP2-AS1	antisense	0.605879	2.13219e-09	93.4415	157.433
ENSG00000269352	PTOV1-AS2	antisense	2.82765	2.2347e-09	73.9544	24.5153
ENSG00000237945	LINC00649	antisense	0.612822	2.59516e-09	94.9335	156.672
ENSG00000176349	AC104129.1	antisense	0.637165	4.71994e-09	352.976	556.3
ENSG00000277283	AC004812.2	antisense	2.76717	5.18607e-09	63.6272	22.6302
ENSG00000285278	AL138885.3	antisense	2.20183	8.86594e-09	90.4946	38.3998
ENSG00000180539	C9orf139	antisense	0.518537	1.30735e-08	59.8603	116.742
ENSG00000247240	UBL7-AS1	antisense	2.19725	1.70159e-08	92.9438	40.3043
ENSG00000227540	AC016394.1	antisense	6.72281	4.05692e-08	36.5013	5.16748
ENSG00000257815	AC025159.1	antisense	5.24861	4.0859e-08	37.3199	7.06653
ENSG00000240291	AL450384.2	antisense	4.92297	5.52799e-08	37.5162	6.53285
ENSG00000206417	H1FX-AS1	antisense	3.56629	5.64078e-08	63.4088	16.3775
ENSG00000267519	AC020916.1	antisense	1.60522	5.96798e-08	210.727	129.068
ENSG00000265206	AC004687.1	antisense	1.42488	6.84787e-08	2722.22	1900.59
ENSG00000235919	ASH1L-AS1	antisense	2.71058	1.00039e-07	56.4113	19.61
ENSG00000255893	AP000786.1	antisense	3.24595	1.05198e-07	46.0423	12.3608
ENSG00000261188	Z95115.1	antisense	2.24356	1.2227e-07	67.1449	28.5347
ENSG00000262050	AC005696.1	antisense	2.60516	1.27339e-07	55.681	20.5241
ENSG00000273382	AL356488.3	antisense	3.32133	1.85361e-07	45.7295	12.6177
ENSG00000236618	PITPNA-AS1	antisense	4.31808	2.13196e-07	37.8278	7.43486
ENSG00000267322	SNHG22	antisense	0.125739	4.93526e-07	2.03602	18.1334
ENSG00000267030	AC011498.2	antisense	2.84208	4.97912e-07	50.1412	16.4382
ENSG00000213742	ZNF337-AS1	antisense	0.580314	5.0397e-07	57.7757	101.562
ENSG00000235560	AC002310.1	antisense	2.30056	5.13555e-07	72.5155	31.2677
ENSG00000272106	AL691432.2	antisense	3.48087	5.13849e-07	38.3828	10.1897
ENSG00000216895	AC009403.1	antisense	1.85181	7.45054e-07	91.5179	48.6144
ENSG00000247950	SEC24B-AS1	antisense	53.5059	7.98462e-07	14.3877	0
ENSG00000231074	HCG18	antisense	0.796121	8.76384e-07	514.524	648.713
ENSG00000259952	AC009133.2	antisense	0.234377	8.97925e-07	3.8064	17.5136
ENSG00000235381	AL596202.1	antisense	2.09214	9.12161e-07	79.3695	35.3386
ENSG00000231188	AL139819.1	antisense	2.52627	9.39451e-07	59.3045	23.664
ENSG00000268403	AC132192.2	antisense	2.55946	1.26422e-06	55.6347	18.9475
ENSG00000268061	NAPA-AS1	antisense	0.220065	1.65559e-06	2.50844	13.0085
ENSG00000196810	CTBP1-DT	antisense	0.639039	1.95849e-06	116.589	185.937
ENSG00000229953	AL590666.2	antisense	0.392124	2.08555e-06	11.1634	30.9472
ENSG00000272405	AL365181.3	antisense	0.493323	2.26358e-06	34.8755	71.7896
ENSG00000230149	AL021707.3	antisense	4.1227	2.30734e-06	29.5295	6.44058
ENSG00000246174	KCTD21-AS1	antisense	3.28143	2.4734e-06	42.0269	11.5441
ENSG00000232533	AC093673.1	antisense	2.6769	2.55481e-06	41.1414	13.8338
ENSG00000271474	AC106881.1	antisense	2.07432	2.67704e-06	62.475	29.4119
ENSG00000267317	AC027307.2	antisense	0.608945	3.00714e-06	106.256	174.705
ENSG00000278383	AL031673.1	antisense	0.342846	3.56599e-06	10.2025	32.8679
ENSG00000234171	RNASEH1-AS1	antisense	0.594591	3.85671e-06	43.2471	75.3683
ENSG00000229299	AL121845.1	antisense	17.2007	4.12074e-06	24.7632	0.964363
ENSG00000271380	AL451085.2	antisense	4.48029	4.75045e-06	27.2239	5.48319
ENSG00000226471	Z93930.2	antisense	9.65961	5.23997e-06	25.3075	2.03696
ENSG00000179743	AL450998.2	antisense	2.33796	6.0375e-06	63.5367	25.7675
ENSG00000272267	AC021242.3	antisense	9.64883	6.13295e-06	25.3891	2.10205
ENSG00000260442	ATP2A1-AS1	antisense	3.36422	6.18378e-06	35.4867	9.04727
ENSG00000231113	AL035587.1	antisense	1.41903	6.30997e-06	257.282	179.833
ENSG00000253106	AC090198.1	antisense	0.296395	6.66667e-06	5.6562	21.5243
ENSG00000234028	EIF2AK3-DT	antisense	5.11447	6.90384e-06	25.0715	3.70272
ENSG00000244055	AC007566.1	antisense	5.53417	7.0693e-06	24.1051	3.69312
ENSG00000184441	AP001062.1	antisense	1.50663	7.14244e-06	165.464	108.334
ENSG00000269968	AC006064.4	antisense	0.24239	7.47308e-06	4.76625	23.0921
ENSG00000259826	AC072061.1	antisense	4.36485	1.26719e-05	24.3529	5.13218
ENSG00000274315	AC009318.3	antisense	0.208359	1.53829e-05	2.16158	12.8223
ENSG00000267751	AC009005.1	antisense	2.94525	1.55828e-05	30.9815	9.30749
ENSG00000272758	AC083798.2	antisense	3.34602	1.63633e-05	27.9366	7.69647
ENSG00000266208	AC080112.1	antisense	2.25724	1.84907e-05	50.3243	19.4009
ENSG00000275888	AC132872.3	antisense	0.599993	1.91049e-05	40.8545	67.7264
ENSG00000227896	AL731569.1	antisense	2.3168	2.00115e-05	46.22	19.0291
ENSG00000234336	JAZF1-AS1	antisense	3.04408	2.07281e-05	30.6763	9.58617
ENSG00000261441	AC124068.2	antisense	2.78757	2.13293e-05	37.9566	13.3426
ENSG00000258056	AC009779.2	antisense	2.35912	2.19211e-05	41.6804	16.49
ENSG00000224660	SH3BP5-AS1	antisense	2.08704	2.20815e-05	57.0463	27.7422
ENSG00000249637	AC008438.1	antisense	5.76877	2.34314e-05	21.9757	2.80132
ENSG00000245248	USP2-AS1	antisense	0.566122	2.86046e-05	28.7439	53.0139
ENSG00000275055	AC011468.5	antisense	30.015	2.92004e-05	9.51476	0
ENSG00000271781	AC026740.1	antisense	0.558098	3.36957e-05	28.4034	52.7285
ENSG00000280195	AC245140.2	antisense	2.13297	3.59936e-05	46.8248	20.1592
ENSG00000277879	AL391988.1	antisense	0.323697	3.73573e-05	4.57851	15.3358
ENSG00000229539	AL353194.1	antisense	4.74584	3.87756e-05	20.8715	3.46643
ENSG00000248445	SEMA6A-AS1	antisense	2.59802	4.20777e-05	33.0819	11.1013
ENSG00000234072	AC074117.1	antisense	1.99848	4.68321e-05	176.69	85.5975
ENSG00000253716	MINCR	antisense	2.11552	4.91291e-05	45.5123	20.4744
ENSG00000232973	CYP1B1-AS1	antisense	0.632393	5.06883e-05	48.0216	78.4976
ENSG00000258727	AL135999.1	antisense	2.52796	5.10435e-05	37.773	13.1489
ENSG00000268584	AC073389.1	antisense	7.26998	5.19306e-05	19.3558	1.84656
ENSG00000269604	AC005523.2	antisense	0.158805	5.60229e-05	0.863082	6.61477
ENSG00000215068	AC025171.2	antisense	1.58425	5.60573e-05	173.602	109.032
ENSG00000228010	AC073343.2	antisense	3.77442	6.17083e-05	29.4319	7.93812
ENSG00000276131	AC009118.2	antisense	4.74023	6.99538e-05	21.1896	3.64674
ENSG00000215256	DHRS4-AS1	antisense	0.511497	7.31941e-05	58.2409	121.681
ENSG00000272606	AC015982.1	antisense	5.09337	7.85653e-05	20.0491	3.70197
ENSG00000215246	AC116351.1	antisense	0.663399	8.02581e-05	75.6815	117.318
ENSG00000260339	HEXA-AS1	antisense	3.31566	8.23276e-05	23.9894	5.72048
ENSG00000205559	CHKB-DT	antisense	3.36894	9.31297e-05	22.5366	5.34927
ENSG00000224418	STK24-AS1	antisense	22.7045	0.000100333	7.7777	0
ENSG00000257176	AC009318.1	antisense	2.21588	0.000101294	44.7482	19.3245
ENSG00000248019	FAM13A-AS1	antisense	3.01142	0.000108399	25.3152	7.30332
ENSG00000230513	THAP7-AS1	antisense	2.24338	0.000108641	37.1718	14.9912
ENSG00000227039	ITGB2-AS1	antisense	2.31498	0.000111898	42.5186	16.6276
ENSG00000231663	COA6-AS1	antisense	4.00679	0.000115525	20.2793	4.44926
ENSG00000272263	AC034198.2	antisense	5.48179	0.000115609	18.0763	2.53835
ENSG00000253636	AC022893.1	antisense	0.601624	0.00012183	44.6942	76.7995
ENSG00000269570	AP001350.1	antisense	0.354389	0.000137671	4.90478	15.4924
ENSG00000232586	KIAA1614-AS1	antisense	0.482312	0.000154311	13.5621	29.7993
ENSG00000261351	AC116913.1	antisense	2.38112	0.000154564	33.1694	12.4788
ENSG00000227252	AC105760.2	antisense	3.39713	0.000155039	20.9029	5.01161
ENSG00000275807	AC145285.6	antisense	0.388619	0.000156179	6.52083	17.8988
ENSG00000271895	AL109811.2	antisense	9.61668	0.000156353	14.8521	1.11824
ENSG00000272669	AL021707.6	antisense	2.16912	0.000161973	50.0536	23.4289
ENSG00000236404	VLDLR-AS1	antisense	5.33947	0.00016863	17.7164	2.37463
ENSG00000260083	MIR762HG	antisense	3.99841	0.000169191	20.3405	4.07667
ENSG00000177406	AC021054.1	antisense	2.02051	0.000178558	42.8277	21.4562
ENSG00000259877	AC009113.1	antisense	3.78224	0.000179075	19.438	5.26585
ENSG00000273002	AL355388.2	antisense	2.18924	0.000216231	36.6368	15.7367
ENSG00000260267	AC026471.1	antisense	1.5086	0.000240538	114.254	72.5001
ENSG00000267458	AC092069.1	antisense	0.147877	0.000240538	0.66003	6.25715
ENSG00000231305	AC112484.1	antisense	2.4707	0.000247748	27.6968	10.1609
ENSG00000268996	MAN1B1-DT	antisense	1.98056	0.000249806	40.3199	18.8737
ENSG00000225484	NUTM2B-AS1	antisense	1.51928	0.000254303	244.125	156.07
ENSG00000267858	MZF1-AS1	antisense	0.459454	0.000286059	10.4363	24.4191
ENSG00000265399	AP005329.2	antisense	18.0621	0.000307349	6.7119	0
ENSG00000243766	HOTTIP	antisense	1.61619	0.000312185	71.172	43.3532
ENSG00000255468	AP001107.9	antisense	0.497275	0.000335353	12.0241	25.8934
ENSG00000236514	AL135791.1	antisense	17.5438	0.00033564	6.57196	0
ENSG00000273387	AC005005.3	antisense	2.8189	0.000343505	24.2952	8.16704
ENSG00000272948	AP001412.1	antisense	9.01029	0.000344259	9.29884	0.682187
ENSG00000260589	STAM-AS1	antisense	3.3358	0.000372716	18.7685	4.46708
ENSG00000272631	AC067750.1	antisense	2.7414	0.000406625	23.4647	7.85133
ENSG00000284968	AC093827.4	antisense	1.88234	0.000410556	41.5581	21.4241
ENSG00000272008	AL139274.2	antisense	2.8134	0.000423466	22.1321	6.30403
ENSG00000273254	AF129075.2	antisense	16.5852	0.000473353	6.39263	0
ENSG00000269910	AL049840.2	antisense	2.89035	0.000482401	23.268	7.15954
ENSG00000254473	AL354920.1	antisense	1.95423	0.000509679	36.6566	17.4201
ENSG00000273149	AL138963.3	antisense	0.452896	0.000514974	12.1136	28.8196
ENSG00000260572	AC069224.1	antisense	3.16731	0.000555498	18.049	5.15538
ENSG00000223799	IL10RB-DT	antisense	2.61954	0.000571124	22.0976	6.98573
ENSG00000275441	AC020765.2	antisense	6.56132	0.000575373	14.2877	1.40066
ENSG00000256448	AP000763.3	antisense	2.91331	0.000586411	19.7459	5.59242
ENSG00000273901	AC012313.9	antisense	5.53184	0.000608146	15.5471	1.88284
ENSG00000214432	VPS33B-DT	antisense	15.1009	0.000666491	6.00443	0
ENSG00000226806	AC011893.1	antisense	2.83631	0.00072483	19.1844	5.29653
ENSG00000225889	AC012368.1	antisense	7.26254	0.000764238	11.684	0.872593
ENSG00000238197	PAXBP1-AS1	antisense	3.48629	0.000810146	15.8905	3.84723
ENSG00000235706	DICER1-AS1	antisense	4.20454	0.000874529	14.3918	2.91841
ENSG00000227354	RBM26-AS1	antisense	0.718478	0.000941876	72.2793	103.565
ENSG00000260285	AL133367.1	antisense	1.93111	0.000986094	32.1186	16.0201
ENSG00000282386	AL358472.4	antisense	7.0202	0.00108305	7.56515	0.482182
ENSG00000270605	AL353622.1	antisense	2.74208	0.00109213	18.6841	5.53007
ENSG00000244513	AC109587.1	antisense	6.60418	0.0011054	10.8144	1.16437
ENSG00000226659	AC021028.1	antisense	2.01132	0.00113239	32.2223	13.8535
ENSG00000269846	AL136172.1	antisense	7.28815	0.00118902	8.01028	0.482182
ENSG00000284747	AL034417.4	antisense	2.08163	0.00118902	27.915	12.0816
ENSG00000261420	AL022069.1	antisense	4.74436	0.00119685	13.5049	2.0922
ENSG00000270959	LPP-AS2	antisense	2.69705	0.00122143	18.3177	5.32046
ENSG00000225806	AL121917.1	antisense	2.92691	0.00129088	16.8619	5.05749
ENSG00000273320	AC007032.1	antisense	6.77653	0.00131945	7.5094	0.681939
ENSG00000226944	AL031847.1	antisense	2.02789	0.00136751	28.1726	12.3184
ENSG00000261360	AC010491.1	antisense	11.8718	0.00141852	5.12384	0
ENSG00000272269	AL138724.1	antisense	1.61673	0.00143529	73.9422	43.375
ENSG00000258017	AC011603.2	antisense	0.329213	0.00145191	6.18743	22.8939
ENSG00000205885	C1RL-AS1	antisense	1.76722	0.00148086	60.9221	31.7152
ENSG00000272476	AL024507.2	antisense	1.81403	0.00149392	46.5098	24.3961
ENSG00000269890	AL353593.1	antisense	0.459052	0.00154567	6.5865	15.9185
ENSG00000258232	AC125611.3	antisense	0.139986	0.00154664	0.577191	7.01354
ENSG00000272677	AC124016.1	antisense	4.54278	0.00154927	12.8095	1.74519
ENSG00000205913	SRRM2-AS1	antisense	2.31145	0.00157736	22.0514	7.57939
ENSG00000271806	AL590822.2	antisense	0.343219	0.00160607	2.22561	7.65133
ENSG00000225377	NRSN2-AS1	antisense	0.536722	0.00165134	13.5992	26.6913
ENSG00000286177	AC011462.6	antisense	0.570225	0.00169237	18.3137	35.5748
ENSG00000258365	AC073655.2	antisense	2.43289	0.00172978	21.2255	8.37492
ENSG00000270362	HMGN3-AS1	antisense	2.23677	0.00191924	22.6249	8.26157
ENSG00000233452	STXBP5-AS1	antisense	2.7008	0.00199302	17.1992	5.46025
ENSG00000272870	AC097534.2	antisense	3.06896	0.00199576	15.939	3.78489
ENSG00000229267	AC016708.1	antisense	0.425999	0.00201748	4.178	11.3989
ENSG00000243155	AL162431.2	antisense	0.539327	0.00202233	10.716	20.6867
ENSG00000261798	AL033527.3	antisense	3.43148	0.00203022	13.7926	2.86342
ENSG00000260236	AC099778.1	antisense	1.98448	0.00224436	27.8665	13.0006
ENSG00000261758	AC117382.2	antisense	0.426051	0.00225703	4.28022	11.18
ENSG00000255737	AGAP2-AS1	antisense	0.0915706	0.00226586	0.218146	5.07521
ENSG00000231177	LINC00852	antisense	1.65002	0.00266294	46.2818	27.2437
ENSG00000228775	WEE2-AS1	antisense	4.04893	0.00272376	11.609	1.84656
ENSG00000259939	AC022167.1	antisense	2.25727	0.00282883	22.2968	9.20462
ENSG00000247121	AC009126.1	antisense	2.98857	0.00290301	13.8897	3.64698
ENSG00000270681	AC095055.1	antisense	3.98044	0.00302954	11.631	2.29196
ENSG00000271918	AC034236.2	antisense	3.18379	0.00306005	12.973	3.06642
ENSG00000258982	AL133523.1	antisense	1.86803	0.00312193	33.6513	16.8301
ENSG00000253102	AC004707.1	antisense	0.2604	0.00317379	1.20983	6.26089
ENSG00000267727	AC008738.5	antisense	0.633461	0.0032431	27.6187	45.4807
ENSG00000274383	AC103691.1	antisense	1.95208	0.00325283	66.9712	31.0733
ENSG00000278095	AC022509.4	antisense	3.63977	0.00333254	13.0127	2.58399
ENSG00000273373	AL355488.1	antisense	1.72266	0.00346721	38.8914	21.2022
ENSG00000268001	CARD8-AS1	antisense	1.32377	0.00346932	211.052	156.853
ENSG00000259460	AC078909.1	antisense	5.18005	0.00357241	8.92274	0.918478
ENSG00000281207	SLFNL1-AS1	antisense	1.86182	0.00365723	95.2637	46.1697
ENSG00000225361	PPP1R26-AS1	antisense	5.25982	0.00367109	6.19175	0.482182
ENSG00000257681	AC025265.1	antisense	3.44053	0.0037847	12.0469	2.34795
ENSG00000276148	AC084824.5	antisense	3.35977	0.00395933	11.7942	2.62052
ENSG00000259287	AC010809.1	antisense	3.34793	0.00397147	11.6603	2.39383
ENSG00000272186	AP003392.6	antisense	5.11752	0.00407504	8.88709	0.872593
ENSG00000224046	AC005076.1	antisense	2.85704	0.00413262	13.5103	3.99425
ENSG00000271155	AL161729.1	antisense	2.45134	0.00429287	15.5628	5.2575
ENSG00000250132	AC004803.1	antisense	0.600704	0.00461709	15.9927	28.6727
ENSG00000224189	HAGLR	antisense	0.407059	0.00470256	3.74938	11.1267
ENSG00000233527	ZNF529-AS1	antisense	1.67711	0.00505536	35.1104	19.7929
ENSG00000233429	HOTAIRM1	antisense	3.21497	0.00516889	11.3391	2.58399
ENSG00000224152	AC009506.1	antisense	1.69809	0.00530367	31.8905	17.8662
ENSG00000258738	AL121603.2	antisense	1.50223	0.0053839	61.5423	37.8232
ENSG00000249592	AC139887.2	antisense	1.57077	0.00541166	48.8074	29.1621
ENSG00000262001	DLGAP1-AS2	antisense	1.83582	0.00544028	26.5745	12.8603
ENSG00000272825	AL844908.1	antisense	0.190028	0.00555724	0.775162	8.42941
ENSG00000253738	OTUD6B-AS1	antisense	0.756291	0.00561924	68.504	92.3153
ENSG00000269386	RAB11B-AS1	antisense	1.91822	0.00562087	23.8483	11.3807
ENSG00000267787	AC027097.2	antisense	0.57126	0.00570765	19.9765	39.4582
ENSG00000227199	ST7-AS1	antisense	3.15584	0.00576053	11.1491	2.43012
ENSG00000259291	ZNF710-AS1	antisense	0.726784	0.00577114	68.2686	94.7354
ENSG00000272843	AC211476.2	antisense	4.15005	0.00582077	9.75703	1.35477
ENSG00000224596	ZMIZ1-AS1	antisense	4.60154	0.00586508	5.63032	0.436296
ENSG00000225335	AC016027.1	antisense	2.88196	0.0059017	12.2084	3.89213
ENSG00000245534	RORA-AS1	antisense	3.09807	0.00594191	10.9668	2.72875
ENSG00000273486	AC096992.2	antisense	1.90111	0.00606472	26.9107	12.8265
ENSG00000231856	AL162377.1	antisense	2.51762	0.00614086	13.2606	4.57481
ENSG00000271797	AC008494.3	antisense	4.51477	0.00617399	5.59474	0.491786
ENSG00000237976	AL391069.2	antisense	3.40951	0.00654907	10.0228	1.99083
ENSG00000244151	AC010973.2	antisense	3.05385	0.00655679	11.0265	3.16405
ENSG00000265148	TSPOAP1-AS1	antisense	0.802577	0.00667791	158.154	199.244
ENSG00000120664	SPART-AS1	antisense	2.65897	0.00686578	12.5404	3.68351
ENSG00000259172	AC023024.1	antisense	2.79808	0.00709662	11.4904	2.78425
ENSG00000239523	MYLK-AS1	antisense	2.97027	0.0073714	10.5964	2.91891
ENSG00000262728	AC123768.3	antisense	4.2095	0.00749466	5.2707	0.482182
ENSG00000260018	AC040169.1	antisense	2.60123	0.00828641	13.8268	3.59175
ENSG00000267121	AC008105.3	antisense	1.72009	0.00830915	28.8648	16.0466
ENSG00000273058	AL359921.2	antisense	1.71489	0.0084958	28.7862	16.4524
ENSG00000237399	PITRM1-AS1	antisense	4.08284	0.00852458	5.16356	0.436296
ENSG00000274227	AC073575.2	antisense	2.68608	0.00915855	11.0867	2.81092
ENSG00000254604	AP002336.2	antisense	0.330546	0.00918882	1.08844	5.44666
ENSG00000259768	AC004943.2	antisense	1.24311	0.00923367	173.924	140.269
ENSG00000228274	AL021707.2	antisense	0.566387	0.00924813	13.6069	27.1283
ENSG00000229191	AL358473.1	antisense	1.50098	0.00998235	45.8311	29.4836
ENSG00000233509	ZNF197-AS1	antisense	3.52258	0.0103664	8.44689	1.60066
ENSG00000259408	AC010809.2	antisense	3.49651	0.0106401	8.43711	1.80067
ENSG00000223930	AC117453.1	antisense	1.92182	0.0106593	20.8761	9.34377
ENSG00000237298	TTN-AS1	antisense	1.91847	0.0107593	21.4168	8.68553
ENSG00000232442	MHENCR	antisense	1.63327	0.0112491	30.675	17.5285
ENSG00000250397	AP006623.1	antisense	0.427871	0.011395	3.08127	9.60886
ENSG00000273485	AL139339.2	antisense	1.97589	0.0114933	18.3326	8.32391
ENSG00000269559	AC093677.2	antisense	3.04756	0.0120853	9.24419	1.91165
ENSG00000270049	AC009061.2	antisense	2.44137	0.0121234	11.5543	3.29311
ENSG00000267278	MAP3K14-AS1	antisense	2.18866	0.0134096	12.8879	5.06709
ENSG00000258655	ARHGAP5-AS1	antisense	2.08231	0.0134499	16.2593	7.24856
ENSG00000267270	PARD6G-AS1	antisense	3.31887	0.0137966	8.18886	1.61027
ENSG00000235852	AC005540.1	antisense	0.476602	0.013981	3.45582	8.06843
ENSG00000225953	SATB2-AS1	antisense	0.69082	0.0141189	27.2535	40.6309
ENSG00000229619	MBNL1-AS1	antisense	0.672527	0.0146348	31.6109	50.108
ENSG00000254165	AC090739.1	antisense	2.03573	0.014895	14.2326	6.18533
ENSG00000272990	AC084036.1	antisense	0.574296	0.0150409	9.98278	20.2402
ENSG00000230325	AL359921.1	antisense	3.25034	0.0152584	7.96642	1.35477
ENSG00000225450	AL021707.1	antisense	1.89748	0.0154527	17.2598	7.55221
ENSG00000247708	STX18-AS1	antisense	1.4974	0.0161045	45.2193	29.1221
ENSG00000273783	AL136040.1	antisense	2.21902	0.0164973	11.7001	3.7198
ENSG00000259006	AC092143.2	antisense	2.77368	0.016801	8.4265	2.10181
ENSG00000271795	AC011337.1	antisense	0.488636	0.0168682	4.65218	12.494
ENSG00000165511	C10orf25	antisense	0.612297	0.0170462	13.2798	22.5904
ENSG00000248323	LUCAT1	antisense	1.77903	0.0174845	20.346	10.791
ENSG00000244701	AC004918.1	antisense	3.29612	0.0175063	6.22844	0.872593
ENSG00000241764	AC002467.1	antisense	1.84677	0.0179403	16.8278	8.02179
ENSG00000273174	AC108673.2	antisense	2.09633	0.0179461	13.4772	4.74925
ENSG00000240498	CDKN2B-AS1	antisense	1.30437	0.0179886	102.691	77.7323
ENSG00000203739	AL645568.1	antisense	0.615995	0.0181871	13.9726	23.6785
ENSG00000272701	MESTIT1	antisense	2.73569	0.0184203	8.47352	2.23647
ENSG00000255100	AP003119.2	antisense	3.13389	0.0189265	6.10038	1.36388
ENSG00000259248	USP3-AS1	antisense	0.615487	0.0194947	12.3424	22.1773
ENSG00000240207	AC080013.1	antisense	1.82259	0.0196688	17.5449	7.87802
ENSG00000258377	AL139099.1	antisense	0.427847	0.0196936	1.58001	5.08417
ENSG00000267493	CIRBP-AS1	antisense	0.61547	0.0198874	12.3942	21.1537
ENSG00000267296	CEBPA-DT	antisense	0.791583	0.0199927	85.6194	107.38
ENSG00000272498	AC090948.2	antisense	2.02591	0.0209224	13.0165	5.0671
ENSG00000249738	AC008691.1	antisense	2.72947	0.0210468	8.61336	1.89245
ENSG00000246089	AC016065.1	antisense	1.56377	0.0217361	29.3634	17.7212
ENSG00000273391	AC083880.1	antisense	2.03514	0.0219839	13.1235	4.71297
ENSG00000217702	AC073263.1	antisense	0.427117	0.023007	2.14294	8.47604
ENSG00000186056	MATN1-AS1	antisense	1.77931	0.0250913	16.2932	8.33327
ENSG00000275457	AL117332.1	antisense	1.98911	0.0254622	15.3045	5.66987
ENSG00000276727	AC137834.2	antisense	2.85174	0.0260324	5.70403	1.16437
ENSG00000222020	HDAC4-AS1	antisense	2.7828	0.0263598	7.03198	1.30889
ENSG00000227627	AL080276.2	antisense	1.75873	0.026622	18.3667	9.83082
ENSG00000261335	AC005837.1	antisense	1.87762	0.0268634	14.2951	6.54245
ENSG00000271857	AL096865.1	antisense	1.50224	0.0273871	31.5525	20.7858
ENSG00000237436	CAMTA1-DT	antisense	2.71979	0.0275064	6.92813	1.61027
ENSG00000247728	AC091057.2	antisense	2.78041	0.0287715	5.50221	0.928082
ENSG00000258940	AL132639.2	antisense	2.66948	0.0291562	6.75477	1.55478
ENSG00000272159	AC087623.3	antisense	1.86955	0.0295768	14.2939	6.45716
ENSG00000183308	AC005037.1	antisense	0.462187	0.0295834	2.22582	7.1916
ENSG00000238123	MID1IP1-AS1	antisense	0.532508	0.0296736	4.30396	10.5498
ENSG00000272173	U47924.2	antisense	2.75572	0.0298526	5.86062	1.11824
ENSG00000239636	AC004865.2	antisense	1.49428	0.0299445	33.4889	20.4957
ENSG00000263069	AC124319.3	antisense	0.529752	0.0318498	3.18336	7.26092
ENSG00000228801	AC064807.1	antisense	1.47014	0.0321397	31.4729	20.7392
ENSG00000239415	AP001469.3	antisense	0.449232	0.0322215	4.54054	17.1316
ENSG00000254459	AP002812.2	antisense	2.60758	0.0323937	6.88347	1.66576
ENSG00000273137	AL022328.2	antisense	2.61755	0.0335238	5.32853	1.11848
ENSG00000245614	DDX11-AS1	antisense	1.84758	0.0336435	13.9503	5.77597
ENSG00000223482	NUTM2A-AS1	antisense	0.824574	0.0339952	101.235	124.458
ENSG00000249684	AC106795.2	antisense	2.60392	0.0344343	5.22079	0.973967
ENSG00000260196	AC124798.1	antisense	1.14544	0.0346639	587.43	509.902
ENSG00000260898	ADPGK-AS1	antisense	1.5964	0.0347373	22.2054	12.3184
ENSG00000260924	LINC01311	antisense	1.42383	0.0351569	61.7745	42.611
ENSG00000236778	INTS6-AS1	antisense	1.91395	0.0352567	11.3151	4.64787
ENSG00000232335	AL354864.1	antisense	0.453581	0.0352825	2.32699	9.79354
ENSG00000273338	AC103591.3	antisense	2.2189	0.0353636	8.83701	3.21068
ENSG00000277959	AL162274.2	antisense	0.637947	0.0355069	13.9931	24.1394
ENSG00000251364	AC107884.1	antisense	2.55213	0.0355167	6.57393	1.30889
ENSG00000274425	AC114271.1	antisense	0.750987	0.0357787	53.7788	72.2167
ENSG00000278834	AC073508.3	antisense	1.40945	0.0363071	39.8368	26.6916
ENSG00000250764	AC025178.1	antisense	1.74114	0.036338	16.8629	7.6274
ENSG00000228172	AL020996.1	antisense	0.552513	0.0369847	4.06832	8.5309
ENSG00000271122	AC018647.2	antisense	1.38991	0.0372041	150.016	106.722
ENSG00000267277	AC024575.1	antisense	2.52571	0.0378889	5.1937	0.973967
ENSG00000248049	UBA6-AS1	antisense	1.18681	0.0380206	151.249	126.065
ENSG00000228084	AC118553.1	antisense	2.48623	0.038051	6.42175	1.35477
ENSG00000255197	AC090559.1	antisense	1.62984	0.0383242	19.4263	11.1816
ENSG00000247934	AC022364.1	antisense	1.55147	0.0386635	23.1387	13.0924
ENSG00000230148	HOXB-AS1	antisense	0.589428	0.0395017	0.592496	5.45551
ENSG00000263823	AC009831.1	antisense	1.65932	0.0396874	18.1	10.1591
ENSG00000231312	MAP4K3-DT	antisense	0.604027	0.0404172	9.48279	16.8719
ENSG00000179253	AL162457.1	antisense	0.880629	0.041839	0.0731196	6.93087
ENSG00000269293	ZSCAN16-AS1	antisense	1.53015	0.042395	25.6148	15.809
ENSG00000245904	AC025164.1	antisense	2.39635	0.0437414	5.02202	0.983571
ENSG00000240288	GHRLOS	antisense	1.36238	0.0443811	56.3157	40.0837
ENSG00000271270	TMCC1-AS1	antisense	0.737666	0.0444908	37.3257	53.3667
ENSG00000230155	FO393401.1	antisense	1.72504	0.0459277	14.0152	6.8412
ENSG00000264235	AP005329.1	antisense	0.517582	0.0470939	1.92208	5.65065
ENSG00000246350	AL049543.1	antisense	0.626396	0.0474367	9.3943	15.8766
ENSG00000242798	AC073842.2	antisense	1.72726	0.0475079	13.9885	6.71016
ENSG00000239911	PRKAG2-AS1	antisense	1.73914	0.0479597	13.2407	6.53933
ENSG00000255234	AP000446.1	antisense	2.31111	0.0483479	6.06684	1.36438
ENSG00000264739	AC093484.2	antisense	0.52989	0.0496686	1.99882	5.2671
ENSG00000246334	PRR7-AS1	antisense	2.15725	0.0503097	7.0019	1.88284
ENSG00000225963	AC009950.1	antisense	1.49479	0.0506372	23.9332	14.8896
ENSG00000269176	AP001160.3	antisense	1.66549	0.0510443	14.2341	7.17662
ENSG00000245261	AL133375.1	antisense	2.26768	0.0510925	5.90851	1.30889
ENSG00000247828	TMEM161B-AS1	antisense	1.48426	0.0511155	77.6026	50.4162
ENSG00000254860	TMEM9B-AS1	antisense	1.7476	0.0514682	12.1745	5.36848
ENSG00000261641	AL031600.3	antisense	0.512145	0.0523432	1.20231	5.01996
ENSG00000236528	AL033528.2	antisense	2.10789	0.0524686	7.07405	2.48286
ENSG00000234771	SLC25A25-AS1	antisense	1.18237	0.0545276	175.633	147.207
ENSG00000254662	AP000781.1	antisense	0.549484	0.0552662	2.41443	6.18459
ENSG00000277368	AL138966.2	antisense	1.99391	0.055286	7.54587	2.67277
ENSG00000235245	AL360181.2	antisense	1.59359	0.0557175	17.0019	9.04189
ENSG00000249087	ZNF436-AS1	antisense	1.5562	0.0557839	22.776	12.9865
ENSG00000227933	AL357874.1	antisense	0.816037	0.0561694	0.213978	5.26536
ENSG00000236017	ASMTL-AS1	antisense	0.628377	0.0563478	18.1468	31.6713
ENSG00000280832	GSEC	antisense	1.23114	0.0568601	103.344	83.3607
ENSG00000248008	NRAV	antisense	0.756218	0.0594647	33.5539	43.7462
ENSG00000226688	ENTPD1-AS1	antisense	0.846671	0.0595139	139.569	168.387
ENSG00000255568	BRWD1-AS2	antisense	1.87277	0.0595269	9.16607	3.19173
ENSG00000245146	MALINC1	antisense	2.15236	0.0602758	5.71434	1.36438
ENSG00000240889	NDUFB2-AS1	antisense	1.55956	0.0605221	17.4557	9.50039
ENSG00000234311	AL451069.3	antisense	0.568716	0.0607147	5.30293	12.3472
ENSG00000260625	AC026471.2	antisense	2.12359	0.060868	5.71105	1.85616
ENSG00000254682	AP002387.2	antisense	1.58115	0.0610839	18.5505	11.5858
ENSG00000249673	NOP14-AS1	antisense	1.15305	0.0613306	222.786	190.425
ENSG00000260156	AC020763.1	antisense	2.10831	0.0622766	5.72777	1.85566
ENSG00000271936	AC012073.1	antisense	0.835914	0.0640779	89.8689	106.486
ENSG00000225342	AC079630.1	antisense	1.90432	0.0656068	7.23177	2.96504
ENSG00000268049	AC012313.2	antisense	0.738808	0.0669962	23.6219	32.8215
ENSG00000196951	SCOC-AS1	antisense	1.48569	0.0682641	22.8327	13.1017
ENSG00000260495	AC009148.1	antisense	2.05339	0.0686688	5.57984	1.55478
ENSG00000229153	EPHA1-AS1	antisense	0.676269	0.0687419	12.7001	21.6771
ENSG00000235527	HIPK1-AS1	antisense	1.90049	0.070028	7.14089	2.23697
ENSG00000232995	AL592435.1	antisense	1.49859	0.0715007	21.1391	13.3522
ENSG00000238160	AC116366.2	antisense	1.51999	0.0719889	20.0114	12.4689
ENSG00000257433	AC004241.1	antisense	1.77406	0.0735595	8.96736	4.28229
ENSG00000273080	AC009309.1	antisense	1.62082	0.073835	13.1656	6.76914
ENSG00000231871	IPO9-AS1	antisense	1.84789	0.0752522	7.05151	2.96504
ENSG00000214106	PAXIP1-AS2	antisense	0.776913	0.0755708	42.4415	53.5561
ENSG00000234684	SDCBP2-AS1	antisense	0.627754	0.0770515	6.07652	11.528
ENSG00000273599	AL731571.1	antisense	1.8468	0.0772864	7.02053	2.57463
ENSG00000239653	PSMD6-AS2	antisense	1.40546	0.0793119	25.3348	16.8276
ENSG00000246889	AP000487.1	antisense	0.739781	0.0801769	23.913	32.7985
ENSG00000270006	AC010531.6	antisense	1.93821	0.0844581	5.24605	1.30889
ENSG00000279954	BX324167.2	antisense	0.59451	0.0860651	3.74435	8.17666
ENSG00000255031	AP002807.1	antisense	1.41225	0.0861091	26.6742	18.2344
ENSG00000233461	AL445524.1	antisense	1.3402	0.0869319	33.3184	23.1218
ENSG00000228830	AL160408.2	antisense	0.592817	0.0870784	2.26448	5.15887
ENSG00000273253	AL022328.4	antisense	0.608654	0.0918272	2.73269	6.23047
ENSG00000236723	AL606760.2	antisense	1.77536	0.0921191	6.65893	2.39383
ENSG00000273055	AC005046.1	antisense	1.81488	0.0945982	5.97285	2.03696
ENSG00000259583	AC015712.2	antisense	0.81286	0.0950708	55.147	67.69
ENSG00000263826	AC112907.3	antisense	1.64866	0.0964467	9.07951	4.88579
ENSG00000225205	AC078883.1	antisense	1.48627	0.0967175	18.5815	11.3269
ENSG00000223960	PRKRA-AS1	antisense	0.901021	0.100635	278.024	313.076
ENSG00000204860	FAM201A	antisense	1.51135	0.102567	24.965	15.2772
ENSG00000283667	AC009802.1	antisense	0.617576	0.102772	1.50318	5.26536
ENSG00000268006	PTOV1-AS1	antisense	1.6088	0.103696	9.58844	4.85699
ENSG00000235903	CPB2-AS1	antisense	1.52558	0.104907	12.3624	7.73911
ENSG00000197099	AC068631.1	antisense	0.6385	0.105899	4.33647	9.39551
ENSG00000268204	AC008763.1	antisense	1.55146	0.106001	11.7474	6.46775
ENSG00000267265	AC011476.3	antisense	1.30982	0.106088	35.4734	26.1272
ENSG00000267169	AC022098.1	antisense	0.754908	0.107037	21.3991	29.424
ENSG00000222012	AC005481.1	antisense	1.31558	0.107267	40.9753	28.7625
ENSG00000223797	ENTPD3-AS1	antisense	1.72737	0.114742	5.52223	1.83696
ENSG00000232656	IDI2-AS1	antisense	1.69603	0.114945	6.67863	2.40344
ENSG00000277496	AL357033.4	antisense	0.636997	0.115209	3.15814	6.17872
ENSG00000264577	AC010761.2	antisense	1.64681	0.117452	11.1272	4.34924
ENSG00000265943	AC090912.1	antisense	0.638125	0.117773	2.89122	6.01225
ENSG00000186615	KTN1-AS1	antisense	0.815614	0.120279	55.7633	68.9773
ENSG00000258137	AC079313.2	antisense	0.636249	0.120847	1.91193	6.12835
ENSG00000272604	AC073073.2	antisense	0.718487	0.120868	17.7594	27.9247
ENSG00000245648	AC022075.1	antisense	1.47096	0.121195	19.1612	10.9493
ENSG00000286223	AC064836.4	antisense	1.63127	0.121208	7.04211	3.25682
ENSG00000248932	AC097103.2	antisense	1.56478	0.121603	12.1689	5.84853
ENSG00000253320	AZIN1-AS1	antisense	1.62371	0.124507	6.95518	3.02053
ENSG00000261359	PYCARD-AS1	antisense	1.51017	0.127877	10.4726	6.12934
ENSG00000255966	AC006064.3	antisense	0.677756	0.128148	5.30641	8.92668
ENSG00000272841	AL139393.2	antisense	0.738251	0.130688	17.0659	23.9676
ENSG00000272182	AC135507.1	antisense	1.35225	0.131994	23.0906	16.6372
ENSG00000273010	AL360270.3	antisense	1.55211	0.138304	10.3887	5.70166
ENSG00000234160	AL513165.1	antisense	1.25783	0.138484	41.958	32.263
ENSG00000267080	ASB16-AS1	antisense	0.791196	0.138875	35.1524	44.4061
ENSG00000229043	AC091729.3	antisense	1.36659	0.139899	22.3489	14.4008
ENSG00000247796	AC008966.1	antisense	0.736592	0.139981	12.7084	19.1141
ENSG00000225986	UBXN10-AS1	antisense	0.65189	0.142789	2.44046	5.88271
ENSG00000261202	Z83847.1	antisense	1.58706	0.142918	6.41813	3.4097
ENSG00000231365	WARS2-AS1	antisense	0.878879	0.143704	162.52	184.068
ENSG00000260273	AL359711.2	antisense	1.45992	0.144472	11.6149	6.80517
ENSG00000257607	AC073957.2	antisense	0.71173	0.146525	10.4347	15.1896
ENSG00000233058	LINC00884	antisense	0.81602	0.153202	41.805	53.9966
ENSG00000273204	AC104506.1	antisense	1.46144	0.153202	11.6673	6.41227
ENSG00000268516	AC020915.3	antisense	1.33228	0.153337	26.0872	17.7424
ENSG00000254400	AC091564.2	antisense	1.58128	0.156835	5.19258	2.48286
ENSG00000259712	AC023906.5	antisense	0.705844	0.157367	7.17123	12.361
ENSG00000239335	LLPH-DT	antisense	1.41382	0.159903	14.3341	8.82531
ENSG00000250988	SNHG21	antisense	1.35266	0.160976	21.2432	15.5049
ENSG00000254614	AP003068.2	antisense	1.53145	0.161436	6.61113	3.64623
ENSG00000236859	NIFK-AS1	antisense	1.18712	0.163019	76.8765	62.8023
ENSG00000285728	AC098484.4	antisense	1.39811	0.164404	14.0292	8.82456
ENSG00000259488	AC023355.1	antisense	1.32798	0.164555	31.0507	22.3774
ENSG00000275880	AL139385.1	antisense	1.57248	0.164838	5.04939	1.84656
ENSG00000260278	AC098818.2	antisense	1.51472	0.165797	7.35276	3.68302
ENSG00000265967	AC100830.3	antisense	1.56782	0.167551	5.07837	1.74519
ENSG00000259818	AL606760.3	antisense	1.48116	0.172217	7.9455	4.71908
ENSG00000255929	AP000943.3	antisense	0.725157	0.178124	10.2955	16.1362
ENSG00000278341	AC138028.6	antisense	1.34317	0.179158	18.4302	12.3727
ENSG00000260830	AL135744.1	antisense	1.49694	0.182307	7.40558	3.32939
ENSG00000280273	AF131216.4	antisense	1.49503	0.184753	6.30981	3.02053
ENSG00000269072	AC063977.6	antisense	0.763805	0.184784	28.44	37.5871
ENSG00000185065	AC000068.1	antisense	1.48982	0.186537	6.2693	3.15544
ENSG00000262136	AC092115.3	antisense	1.49774	0.188347	6.38884	2.66366
ENSG00000266983	AC011444.1	antisense	1.47049	0.190755	7.58204	4.33778
ENSG00000276259	AC009118.3	antisense	1.42249	0.193895	9.7677	5.52047
ENSG00000214248	AC010336.1	antisense	1.32013	0.194668	19.3304	12.8598
ENSG00000272368	AC074032.1	antisense	1.4912	0.195025	5.49677	2.57463
ENSG00000273064	AC017083.1	antisense	1.32452	0.197778	19.4966	13.0223
ENSG00000229124	VIM-AS1	antisense	1.37557	0.198198	19.4088	12.1472
ENSG00000269937	AC093525.7	antisense	0.826118	0.19912	37.0744	46.4563
ENSG00000228506	AL513550.1	antisense	1.13904	0.208993	137.612	121.715
ENSG00000227398	KIF9-AS1	antisense	0.761194	0.209718	13.1901	19.5034
ENSG00000231789	PIK3CD-AS2	antisense	1.35587	0.212658	12.9006	8.73065
ENSG00000276449	AC004076.2	antisense	0.787894	0.21275	17.6603	24.7958
ENSG00000258168	AC025569.1	antisense	0.839612	0.217952	49.9402	62.5112
ENSG00000231806	PCAT7	antisense	0.826578	0.222482	41.2875	51.2286
ENSG00000224536	AC096677.1	antisense	0.716086	0.224176	3.32979	5.8837
ENSG00000246090	AP002026.1	antisense	1.34919	0.224466	12.689	7.89723
ENSG00000247092	SNHG10	antisense	1.12863	0.231497	257.324	225.738
ENSG00000273199	AP000692.2	antisense	1.31012	0.231608	15.9022	11.4512
ENSG00000285644	AC108448.3	antisense	0.72666	0.236067	3.83827	6.54195
ENSG00000237149	ZNF503-AS2	antisense	0.726146	0.239876	3.41526	5.99517
ENSG00000275202	AL161421.1	antisense	1.30911	0.241552	28.9275	21.7854
ENSG00000270194	AC097359.2	antisense	1.28124	0.242057	18.0779	12.9345
ENSG00000262668	AJ003147.2	antisense	0.727191	0.247322	2.98862	5.12259
ENSG00000277619	AC008406.3	antisense	0.733738	0.253767	2.61079	5.64641
ENSG00000275185	AC130324.3	antisense	0.807685	0.254407	16.3548	21.6335
ENSG00000271551	AL355297.4	antisense	0.726884	0.255152	3.01073	5.34455
ENSG00000246273	SBF2-AS1	antisense	0.845788	0.255862	42.4538	51.2858
ENSG00000230385	AC012507.1	antisense	0.749013	0.256484	5.25999	8.08639
ENSG00000229056	HECW2-AS1	antisense	1.30543	0.25784	14.1872	8.94376
ENSG00000225855	RUSC1-AS1	antisense	1.39749	0.258071	5.8169	2.70955
ENSG00000231154	MORF4L2-AS1	antisense	1.29563	0.258442	15.8904	12.1504
ENSG00000233672	RNASEH2B-AS1	antisense	0.742436	0.258851	3.67427	5.98483
ENSG00000271335	AL117336.2	antisense	0.753963	0.261966	7.08115	10.2575
ENSG00000267160	AC091152.2	antisense	0.738566	0.264066	3.33484	7.05618
ENSG00000267309	AC092295.2	antisense	1.31663	0.266977	11.8199	8.59762
ENSG00000241666	AL031733.2	antisense	0.771225	0.267622	8.64254	11.8435
ENSG00000225721	AL592166.1	antisense	0.746157	0.271505	8.24974	14.1499
ENSG00000250696	AC111000.4	antisense	0.74959	0.272282	5.23135	8.8672
ENSG00000272277	AL031963.3	antisense	1.35139	0.27391	8.53181	4.94901
ENSG00000231840	AC073342.1	antisense	0.738464	0.274714	3.83764	6.04854
ENSG00000272114	AL136131.3	antisense	0.747558	0.275754	4.29652	6.67051
ENSG00000204758	AC008429.1	antisense	0.748414	0.276028	2.30356	5.01972
ENSG00000273306	AC018690.1	antisense	1.23847	0.27768	22.9122	18.3222
ENSG00000246695	RASSF8-AS1	antisense	1.3632	0.28106	6.28332	3.22054
ENSG00000259802	AC012640.2	antisense	1.24525	0.281816	20.9706	15.9908
ENSG00000204584	FLJ45513	antisense	1.31739	0.282677	12.3376	9.04775
ENSG00000240990	HOXA11-AS	antisense	1.25187	0.282739	27.3321	20.4072
ENSG00000177340	AC024940.1	antisense	1.35061	0.285838	8.77926	4.95612
ENSG00000238164	TNFRSF14-AS1	antisense	0.75637	0.286427	4.42961	6.47736
ENSG00000236308	AL138921.2	antisense	0.753532	0.288545	4.56286	8.4304
ENSG00000260793	AC003102.1	antisense	0.75523	0.288703	3.73854	6.19444
ENSG00000237883	DGUOK-AS1	antisense	1.35446	0.293478	5.66325	3.24697
ENSG00000256894	AC022509.3	antisense	1.35069	0.295009	5.71471	3.60035
ENSG00000264769	AC145207.8	antisense	1.34765	0.295055	6.20986	3.45683
ENSG00000272030	AL162258.2	antisense	1.3316	0.300791	7.64277	4.75611
ENSG00000260060	AC009088.1	antisense	1.31871	0.301664	8.14916	5.29328
ENSG00000272750	AL592148.3	antisense	1.3234	0.303267	8.5016	5.79516
ENSG00000233223	AC016876.1	antisense	1.26715	0.304304	16.0899	12.071
ENSG00000266053	NDUFV2-AS1	antisense	1.34203	0.304304	5.59667	3.6006
ENSG00000259891	AC107375.1	antisense	1.31096	0.305657	9.57735	6.05764
ENSG00000271976	AC012467.2	antisense	1.15493	0.309299	50.4389	41.9697
ENSG00000257497	AC121761.1	antisense	0.862341	0.311662	37.0051	44.2277
ENSG00000236643	AL354928.1	antisense	0.76257	0.313504	2.84733	5.29254
ENSG00000181800	CELF2-AS1	antisense	0.785951	0.31677	11.4897	14.9129
ENSG00000248774	AC097534.1	antisense	1.30917	0.318417	8.22489	5.41387
ENSG00000236662	AL133215.1	antisense	1.32758	0.319305	5.93984	2.89309
ENSG00000254703	SENCR	antisense	0.805632	0.319368	11.5007	15.7012
ENSG00000285600	AC023593.1	antisense	0.76641	0.321492	3.70364	5.98557
ENSG00000273314	AC005229.4	antisense	1.22919	0.322145	19.3982	15.5195
ENSG00000255449	AP002812.5	antisense	1.28732	0.324641	9.93693	6.52325
ENSG00000227355	AL359644.1	antisense	0.808187	0.32575	12.0858	14.8659
ENSG00000232756	AC004990.1	antisense	0.768818	0.326403	3.36231	5.84105
ENSG00000228624	HDAC2-AS2	antisense	0.770332	0.329924	3.37119	5.83046
ENSG00000276900	AC023157.3	antisense	1.29802	0.330445	7.95867	4.95886
ENSG00000269019	HOMER3-AS1	antisense	0.767431	0.330498	3.51439	5.61224
ENSG00000214184	GCC2-AS1	antisense	1.30868	0.331184	7.01834	4.88629
ENSG00000232940	HCG25	antisense	1.30467	0.331568	7.29795	4.42119
ENSG00000278390	AL354696.2	antisense	0.790195	0.332434	6.60599	9.86784
ENSG00000224358	TMCO1-AS1	antisense	1.2895	0.333382	11.1973	7.91942
ENSG00000239213	NCK1-DT	antisense	1.15777	0.336597	42.0248	35.0304
ENSG00000232832	LMLN-AS1	antisense	1.29492	0.340726	7.60755	5.74804
ENSG00000224903	AC005534.1	antisense	1.30554	0.34128	6.14779	4.12941
ENSG00000251143	AP002490.1	antisense	0.8077	0.342216	11.9142	16.2789
ENSG00000231999	LRRC8C-DT	antisense	1.20178	0.344139	23.6152	20.3481
ENSG00000267598	AC011446.2	antisense	1.29732	0.346158	11.5643	6.95482
ENSG00000237017	AC245052.4	antisense	0.773669	0.347061	3.18624	5.16634
ENSG00000260121	AC138028.4	antisense	0.783599	0.348511	5.88082	8.96858
ENSG00000257337	AC068888.1	antisense	0.808528	0.348662	11.6268	14.7022
ENSG00000253210	AC040970.1	antisense	1.28343	0.349304	11.2668	8.37516
ENSG00000280213	UCKL1-AS1	antisense	0.801109	0.351545	7.93489	11.0149
ENSG00000242861	AL591895.1	antisense	1.29022	0.356248	6.60523	4.33902
ENSG00000274904	AC093512.1	antisense	1.28389	0.359737	7.86655	4.65748
ENSG00000271964	AC090948.1	antisense	0.794049	0.362532	5.63066	7.53325
ENSG00000278518	AL161645.1	antisense	0.78369	0.366656	4.02104	5.79792
ENSG00000260167	AC093249.2	antisense	1.28676	0.367122	6.63613	3.84038
ENSG00000177337	DLGAP1-AS1	antisense	1.25686	0.370468	10.732	8.19711
ENSG00000260063	AL512408.1	antisense	1.19457	0.373482	24.1468	20.2845
ENSG00000255949	RPS6KB2-AS1	antisense	0.793173	0.373579	5.45367	7.38873
ENSG00000243224	AC006252.1	antisense	1.26192	0.376277	10.7337	8.42055
ENSG00000233654	AC108047.1	antisense	1.2741	0.376537	6.48175	4.51957
ENSG00000272807	AC007038.2	antisense	1.22446	0.381969	16.4355	11.8072
ENSG00000268364	SMC5-AS1	antisense	0.821204	0.389293	9.45526	12.1058
ENSG00000218537	MIF-AS1	antisense	0.812486	0.390062	10.1437	12.904
ENSG00000231607	DLEU2	antisense	1.08481	0.391079	191.411	178.247
ENSG00000247809	NR2F2-AS1	antisense	1.17474	0.392465	28.2671	24.8651
ENSG00000275645	AC068338.3	antisense	1.26526	0.393176	6.55907	4.47294
ENSG00000269243	AC008894.2	antisense	0.802151	0.395881	5.27292	7.58077
ENSG00000265008	AC011825.4	antisense	0.800082	0.398425	3.63978	6.08296
ENSG00000214401	KANSL1-AS1	antisense	1.26345	0.399097	6.34808	3.88352
ENSG00000248936	AC027607.1	antisense	0.816333	0.399969	8.68834	12.4521
ENSG00000273466	AC012510.1	antisense	1.1395	0.401032	45.2136	37.2774
ENSG00000273680	AC009318.2	antisense	1.2578	0.401044	6.37099	4.44039
ENSG00000261879	AC087500.1	antisense	0.801906	0.403472	6.66104	10.9486
ENSG00000269934	AL353593.2	antisense	0.809995	0.404093	7.62042	9.76574
ENSG00000261136	AC023908.3	antisense	1.23518	0.408242	33.1194	25.0473
ENSG00000258725	PRC1-AS1	antisense	1.25052	0.414853	6.42014	4.51883
ENSG00000260188	AC002464.1	antisense	1.22542	0.415384	16.4953	11.4437
ENSG00000251602	AL928654.1	antisense	0.835028	0.418064	14.6366	17.7755
ENSG00000272817	AL359198.1	antisense	1.25151	0.419267	5.08595	3.46569
ENSG00000268565	AC005339.1	antisense	0.816931	0.420182	6.04683	8.97818
ENSG00000251867	AC009812.1	antisense	0.809625	0.425695	3.98347	5.26985
ENSG00000228509	AC006460.1	antisense	0.81715	0.428243	5.15044	7.45058
ENSG00000231890	DARS-AS1	antisense	0.854913	0.433115	17.9632	21.1275
ENSG00000283839	AC096667.1	antisense	1.15813	0.439137	22.8492	18.7198
ENSG00000215067	ALOX12-AS1	antisense	1.17575	0.44074	27.8212	23.3452
ENSG00000260651	AF213884.3	antisense	0.825658	0.456305	2.87862	5.0656
ENSG00000233178	AL161457.2	antisense	1.20207	0.456988	10.9805	7.94311
ENSG00000259736	CRTC3-AS1	antisense	0.822083	0.459956	5.30567	7.80695
ENSG00000267040	AC027097.1	antisense	0.851343	0.465616	11.156	12.9812
ENSG00000224905	AP001347.1	antisense	1.18214	0.469005	13.5457	11.5982
ENSG00000272529	AC090948.3	antisense	1.20386	0.469559	8.53524	6.7225
ENSG00000186019	AC021092.1	antisense	0.844709	0.470426	10.2843	13.1974
ENSG00000223669	AL357033.2	antisense	0.83088	0.473613	5.45624	6.65816
ENSG00000281501	SEPSECS-AS1	antisense	0.834505	0.474814	6.13143	8.43091
ENSG00000278291	AL161772.1	antisense	0.892451	0.488085	26.8932	31.1119
ENSG00000273007	AC021205.3	antisense	1.2096	0.488556	5.46846	3.77528
ENSG00000230177	AL080317.1	antisense	1.13802	0.491225	32.7816	27.6854
ENSG00000263335	AF001548.2	antisense	1.20738	0.492204	6.74466	4.36098
ENSG00000273247	AC097376.2	antisense	0.880845	0.494077	23.2518	26.0538
ENSG00000223343	AC137630.1	antisense	1.19133	0.499803	8.46525	6.51364
ENSG00000182873	PRKCZ-AS1	antisense	0.839191	0.502628	5.14821	6.88484
ENSG00000273108	AL121929.2	antisense	1.08685	0.502746	67.7498	61.5427
ENSG00000239791	AC002310.2	antisense	1.20073	0.505278	5.26693	3.64723
ENSG00000272936	AC096586.1	antisense	0.84143	0.505606	4.41965	6.31975
ENSG00000227741	AL121987.2	antisense	0.845553	0.518283	3.43254	5.44641
ENSG00000257913	DDN-AS1	antisense	1.14359	0.525818	21.3204	17.375
ENSG00000243762	AC006547.2	antisense	1.18711	0.528106	5.77892	4.16569
ENSG00000249572	AC034231.1	antisense	1.12687	0.544582	23.7115	21.1031
ENSG00000257167	TMPO-AS1	antisense	0.949134	0.555106	190.023	201.685
ENSG00000261366	MANEA-DT	antisense	1.15712	0.556343	13.5982	11.7225
ENSG00000260630	SNAI3-AS1	antisense	0.869731	0.558271	8.86148	11.0332
ENSG00000269318	AC007292.2	antisense	1.15772	0.558467	9.97508	8.12391
ENSG00000272195	AL356512.1	antisense	0.85878	0.562011	4.86295	6.06027
ENSG00000272831	AC027644.3	antisense	1.13439	0.56608	15.631	12.8886
ENSG00000259642	ST20-AS1	antisense	1.1129	0.568581	27.1448	23.2913
ENSG00000260111	AC012184.1	antisense	1.16704	0.572984	5.09734	3.54536
ENSG00000275454	AC105020.6	antisense	1.1529	0.57969	5.19528	4.09164
ENSG00000226009	KCNIP2-AS1	antisense	0.866123	0.582941	3.7362	5.12184
ENSG00000270344	POC1B-AS1	antisense	1.15706	0.584862	8.88393	6.9013
ENSG00000254635	WAC-AS1	antisense	1.04318	0.594241	247.51	240.464
ENSG00000255517	AP002748.3	antisense	1.1431	0.595157	9.09191	7.25058
ENSG00000225439	BOLA3-AS1	antisense	1.1496	0.595193	7.39004	6.05739
ENSG00000251141	MRPS30-DT	antisense	1.1527	0.597092	6.28253	5.21161
ENSG00000225733	FGD5-AS1	antisense	0.971156	0.60319	821.069	849.879
ENSG00000253200	AC037459.3	antisense	0.944525	0.605831	88.1872	93.4727
ENSG00000180769	WDFY3-AS2	antisense	0.874643	0.607795	4.27915	5.58506
ENSG00000224020	MIR181A2HG	antisense	1.14079	0.61288	9.91022	8.13999
ENSG00000259407	AC021739.2	antisense	1.12981	0.614257	12.8242	11.2847
ENSG00000283103	AC010642.2	antisense	0.889579	0.62598	13.8668	16.8062
ENSG00000272918	AC005070.3	antisense	1.13742	0.627454	7.26336	5.8938
ENSG00000269984	AC078795.1	antisense	0.888873	0.627752	9.51626	11.379
ENSG00000272146	ARF4-AS1	antisense	1.13541	0.632757	6.613	5.42322
ENSG00000260788	AC009063.2	antisense	1.13623	0.638487	5.94675	4.31957
ENSG00000236519	LINC01424	antisense	1.12153	0.638752	11.3363	9.62594
ENSG00000269514	AC024257.3	antisense	0.899994	0.644961	13.6824	16.0741
ENSG00000228192	AL512353.1	antisense	1.08289	0.645298	37.0096	33.9744
ENSG00000267064	UXT-AS1	antisense	0.892511	0.645589	9.40509	12.1149
ENSG00000267254	AC020928.1	antisense	0.921705	0.646976	27.0776	28.7631
ENSG00000250802	ZBED3-AS1	antisense	0.91354	0.64736	18.2459	20.4388
ENSG00000266680	AL135905.1	antisense	1.12902	0.650789	7.03536	5.13006
ENSG00000255389	Z97989.1	antisense	0.919087	0.653874	22.7353	24.6911
ENSG00000261071	AL441883.1	antisense	1.12364	0.654372	9.33677	8.43041
ENSG00000258457	AL132780.2	antisense	1.12702	0.658976	5.86334	4.51022
ENSG00000261613	AC093525.6	antisense	0.916373	0.668828	18.7014	22.4183
ENSG00000236345	SCAT8	antisense	0.905941	0.672099	10.4404	12.6254
ENSG00000273619	AL121832.2	antisense	1.08137	0.673168	31.9458	29.8077
ENSG00000272072	AC004492.1	antisense	0.894737	0.67671	5.14352	6.27262
ENSG00000267199	AP001029.2	antisense	1.10891	0.690561	11.1212	10.1877
ENSG00000226200	SGMS1-AS1	antisense	1.08618	0.698581	20.5859	19.8727
ENSG00000283828	AL137002.2	antisense	1.08349	0.699336	21.3917	17.7307
ENSG00000253982	AC100810.1	antisense	0.931035	0.711526	20.1345	22.0296
ENSG00000244184	AC091153.3	antisense	0.911525	0.715397	3.6922	5.26536
ENSG00000284391	AL139398.1	antisense	0.90874	0.71749	5.34232	5.72983
ENSG00000230185	C9orf147	antisense	0.915699	0.718648	10.246	12.7036
ENSG00000228393	LINC01004	antisense	1.0745	0.719787	21.0711	19.5657
ENSG00000285796	AL162458.1	antisense	0.928408	0.724252	15.5985	17.2274
ENSG00000228701	TNKS2-AS1	antisense	1.10031	0.72452	7.50881	6.11363
ENSG00000228544	CCDC183-AS1	antisense	1.07612	0.727687	19.8405	17.8173
ENSG00000276649	AL117335.1	antisense	0.91324	0.730408	5.44487	6.06774
ENSG00000260742	AC009962.1	antisense	0.926098	0.739704	11.6049	12.788
ENSG00000234753	FOXP4-AS1	antisense	0.917298	0.744586	5.20124	6.68696
ENSG00000227963	RBM15-AS1	antisense	0.922821	0.756968	6.08616	6.79258
ENSG00000281358	RASSF1-AS1	antisense	0.92146	0.757349	4.82285	6.42037
ENSG00000226849	AL109811.1	antisense	1.0887	0.757585	5.69959	4.75611
ENSG00000237499	AL357060.1	antisense	1.07128	0.76677	17.8457	16.8673
ENSG00000247271	ZBED5-AS1	antisense	0.928624	0.769482	18.161	21.5205
ENSG00000274259	SYNGAP1-AS1	antisense	0.925595	0.771822	4.63293	5.10288
ENSG00000230074	AL162231.2	antisense	1.07439	0.774044	10.1232	9.2318
ENSG00000235652	AL356599.1	antisense	0.927179	0.778596	4.66469	5.5757
ENSG00000262227	AC004771.3	antisense	1.07661	0.787458	5.52314	5.12159
ENSG00000254665	AC091053.1	antisense	0.933584	0.792308	7.56132	8.00308
ENSG00000258430	AL583722.2	antisense	1.07528	0.793439	5.92389	4.66709
ENSG00000238057	ZEB2-AS1	antisense	1.06359	0.795411	19.1228	18.4816
ENSG00000260439	LMF1-AS1	antisense	1.07455	0.79655	5.36577	4.12942
ENSG00000280758	AL356481.3	antisense	0.9354	0.802719	3.86944	5.01972
ENSG00000227704	AL354892.1	antisense	0.937163	0.809445	5.31183	6.3841
ENSG00000275719	AC008622.2	antisense	0.939085	0.810153	7.14759	7.29721
ENSG00000224424	PRKAR2A-AS1	antisense	1.06169	0.815795	9.33644	8.3602
ENSG00000260526	AC109347.1	antisense	0.942412	0.824117	6.61217	8.12878
ENSG00000286207	AC012443.2	antisense	0.942887	0.824636	5.11046	6.62998
ENSG00000271754	AL355802.2	antisense	0.953472	0.824997	16.0124	16.4286
ENSG00000235513	AL035681.1	antisense	0.947483	0.825416	10.4286	11.217
ENSG00000184068	SREBF2-AS1	antisense	1.05058	0.832587	13.6877	12.7247
ENSG00000267698	AC002116.2	antisense	1.04523	0.839453	16.9043	15.6305
ENSG00000261485	PAN3-AS1	antisense	1.05413	0.843428	15.7992	15.5421
ENSG00000256628	ZBTB11-AS1	antisense	1.03088	0.851865	39.3303	38.0206
ENSG00000204934	ATP6V0E2-AS1	antisense	1.02605	0.853355	56.8121	55.9628
ENSG00000259319	AF111167.2	antisense	0.955222	0.854312	8.41324	8.27118
ENSG00000233885	YEATS2-AS1	antisense	1.05136	0.856178	5.8661	5.26024
ENSG00000232623	AP000266.1	antisense	0.952901	0.85635	6.28346	6.36638
ENSG00000284523	AC004834.1	antisense	0.959554	0.876759	4.61484	5.74804
ENSG00000203497	PDCD4-AS1	antisense	0.960415	0.878888	5.5112	5.82185
ENSG00000247735	AC120114.1	antisense	1.03136	0.882333	19.5473	19.3746
ENSG00000215424	MCM3AP-AS1	antisense	0.982912	0.882447	94.1578	95.6736
ENSG00000224043	CCNT2-AS1	antisense	0.963134	0.883743	7.4846	7.33349
ENSG00000259209	AC004943.1	antisense	1.03879	0.88505	8.86367	7.55743
ENSG00000228201	AL022341.1	antisense	0.963081	0.88744	5.48798	5.63831
ENSG00000236810	ELOA-AS1	antisense	0.97104	0.890808	15.5709	16.6005
ENSG00000244040	IL12A-AS1	antisense	1.03337	0.895858	10.0866	9.56971
ENSG00000266962	AC067852.2	antisense	0.986254	0.907205	121.24	119.251
ENSG00000235530	AC087294.1	antisense	0.972976	0.907683	11.9759	12.931
ENSG00000245213	AC105285.1	antisense	0.973309	0.907683	17.8637	18.1441
ENSG00000179840	PIK3CD-AS1	antisense	1.03112	0.910982	17.057	17.123
ENSG00000237036	ZEB1-AS1	antisense	1.0267	0.920044	14.769	15.4082
ENSG00000232936	AL157400.2	antisense	1.02603	0.925719	5.39349	5.6923
ENSG00000266401	AP002478.1	antisense	0.975895	0.925719	11.8696	12.988
ENSG00000272434	AC137630.3	antisense	0.975804	0.926742	4.6895	5.31199
ENSG00000248092	NNT-AS1	antisense	0.988161	0.928346	167.278	171.766
ENSG00000263327	TAPT1-AS1	antisense	0.978129	0.931935	7.39815	8.42941
ENSG00000225032	AL162586.1	antisense	1.02041	0.934616	15.6388	14.5519
ENSG00000281128	PTENP1-AS	antisense	1.02117	0.937693	10.5024	10.1875
ENSG00000246263	UBR5-AS1	antisense	1.02169	0.938353	15.2973	15.4578
ENSG00000224086	AC245452.1	antisense	0.988254	0.941497	35.0856	36.5591
ENSG00000273271	AP000254.1	antisense	1.01817	0.948638	6.12469	6.19518
ENSG00000116883	AL591845.1	antisense	0.986709	0.955841	10.6007	11.2418
ENSG00000214999	AC129492.2	antisense	1.01614	0.956049	5.90817	5.34455
ENSG00000273275	AC017083.2	antisense	1.01454	0.960172	7.10366	6.75431
ENSG00000265458	AC132938.3	antisense	1.01426	0.960807	6.37036	5.47459
ENSG00000228109	MELTF-AS1	antisense	0.988644	0.965513	5.16759	4.89377
ENSG00000246560	UBE2D3-AS1	antisense	0.989849	0.966092	11.1644	11.5715
ENSG00000286186	AC018445.5	antisense	0.993088	0.978327	5.17385	4.79727
ENSG00000247572	CKMT2-AS1	antisense	0.995063	0.979658	22.6625	23.6248
ENSG00000268895	A1BG-AS1	antisense	0.996856	0.983689	63.8746	65.941
ENSG00000177640	CASC2	antisense	1.00526	0.984644	9.14298	8.8803
ENSG00000229852	AC019205.1	antisense	0.998662	0.991747	53.7632	54.5767
ENSG00000237181	AC147651.4	antisense	0.99907	0.993258	193.76	195.702
ENSG00000224186	C5orf66	antisense	0.998563	0.994366	8.54088	8.45883
ENSG00000268471	MIR4453HG	bidirectional_promoter_lncRNA	4.28023	6.37773e-21	128.451	27.0668
ENSG00000271646	AC099343.3	bidirectional_promoter_lncRNA	4.43623	1.43201e-17	98.6278	22.0972
ENSG00000224934	AL391684.1	bidirectional_promoter_lncRNA	3.84963	5.27592e-14	79.157	19.3036
ENSG00000285967	NIPBL-DT	bidirectional_promoter_lncRNA	1.52116	3.7004e-10	307.35	200.309
ENSG00000285872	AC007240.1	bidirectional_promoter_lncRNA	2.29459	0.000160683	35.4059	13.2199
ENSG00000260464	AL049796.1	bidirectional_promoter_lncRNA	0.27611	0.000316408	2.44584	9.78008
ENSG00000253352	TUG1	bidirectional_promoter_lncRNA	0.829918	0.0014789	2730.38	3300.67
ENSG00000248508	SRP14-AS1	bidirectional_promoter_lncRNA	0.470817	0.00184575	15.5946	37.8227
ENSG00000285730	Z94721.3	bidirectional_promoter_lncRNA	1.82253	0.00216008	39.8765	21.2446
ENSG00000284602	AL031432.4	bidirectional_promoter_lncRNA	1.77238	0.00594502	27.5925	14.3736
ENSG00000233384	AC096537.1	bidirectional_promoter_lncRNA	1.96467	0.0105881	19.0218	7.92341
ENSG00000254837	AP001372.2	bidirectional_promoter_lncRNA	1.59885	0.0146993	32.3374	20.6045
ENSG00000285873	AL445253.1	bidirectional_promoter_lncRNA	3.39812	0.0149865	6.43273	1.17397
ENSG00000257557	PPP1R12A-AS1	bidirectional_promoter_lncRNA	2.12113	0.0232838	11.3322	3.78489
ENSG00000223768	LINC00205	bidirectional_promoter_lncRNA	0.810228	0.0304921	102.326	127.205
ENSG00000198496	NBR2	bidirectional_promoter_lncRNA	1.2436	0.09146	72.7671	58.509
ENSG00000285219	AL591485.1	bidirectional_promoter_lncRNA	0.655578	0.134877	3.26074	5.8741
ENSG00000224914	LINC00863	bidirectional_promoter_lncRNA	0.757226	0.13732	15.9497	22.3204
ENSG00000238058	AL355574.1	bidirectional_promoter_lncRNA	1.37798	0.149676	19.1203	12.7414
ENSG00000227598	Z94721.1	bidirectional_promoter_lncRNA	0.768043	0.183017	17.1184	24.4752
ENSG00000285184	AC244033.2	bidirectional_promoter_lncRNA	1.37431	0.277253	5.67497	2.91916
ENSG00000260231	KDM7A-DT	bidirectional_promoter_lncRNA	0.847329	0.430894	13.6226	17.3467
ENSG00000285844	FO393414.3	bidirectional_promoter_lncRNA	0.887396	0.464453	33.9453	38.212
ENSG00000265688	MAFG-DT	bidirectional_promoter_lncRNA	0.906593	0.478726	68.1802	76.5186
ENSG00000183242	WT1-AS	bidirectional_promoter_lncRNA	0.908441	0.527188	40.4219	44.6957
ENSG00000177788	AL162595.1	bidirectional_promoter_lncRNA	0.907624	0.660664	13.8378	16.1215
ENSG00000271643	AC112220.2	bidirectional_promoter_lncRNA	0.923581	0.749993	16.9238	19.2636
ENSG00000285399	AC104162.2	bidirectional_promoter_lncRNA	0.963094	0.840259	24.8727	24.6363
ENSG00000176912	TYMSOS	bidirectional_promoter_lncRNA	1.04694	0.861334	8.69262	8.56656
ENSG00000260448	LCMT1-AS1	bidirectional_promoter_lncRNA	1.00149	0.996444	13.2435	12.3973
ENSG00000269893	SNHG8	lincRNA	4.55815	4.7529e-103	3825.47	829.942
ENSG00000232956	SNHG15	lincRNA	3.17672	3.04441e-73	2235.49	698.455
ENSG00000281398	SNHG4	lincRNA	4.42616	1.32838e-72	2033.8	458.382
ENSG00000272994	AC012360.3	lincRNA	6.1801	4.6671e-67	449.371	72.4624
ENSG00000276529	AP001505.1	lincRNA	0.227852	1.22988e-58	54.0357	238.485
ENSG00000247982	LINC00926	lincRNA	3.75902	2.18173e-58	485.601	126.638
ENSG00000260260	SNHG19	lincRNA	6.26766	1.19926e-52	606.76	94.8881
ENSG00000269929	AL158152.1	lincRNA	3.99135	2.49499e-51	367.865	92.4793
ENSG00000267100	ILF3-DT	lincRNA	4.4089	4.15134e-41	327.087	72.7055
ENSG00000266976	AC079466.1	lincRNA	2.26363	3.19083e-40	516.542	227.938
ENSG00000180066	C10orf91	lincRNA	0.162965	5.20568e-40	13.9172	88.1049
ENSG00000234883	MIR155HG	lincRNA	6.71975	3.1846e-38	226.466	31.6559
ENSG00000263731	AC145207.5	lincRNA	0.437774	2.05448e-33	380.538	876.834
ENSG00000188511	C22orf34	lincRNA	0.385461	6.01e-32	80.0754	207.958
ENSG00000242086	MUC20-OT1	lincRNA	2.55069	6.56063e-32	398.146	157.358
ENSG00000270069	MIR222HG	lincRNA	3.59484	1.89951e-28	180.076	49.0601
ENSG00000253522	MIR3142HG	lincRNA	13.0191	7.89283e-27	137.77	9.77732
ENSG00000268205	AC005261.1	lincRNA	0.445964	1.87246e-25	229.759	518.223
ENSG00000234608	MAPKAPK5-AS1	lincRNA	3.34124	3.90663e-25	267.754	81.3589
ENSG00000260032	NORAD	lincRNA	0.396271	2.87885e-24	2701.29	6901.85
ENSG00000257698	GIHCG	lincRNA	2.57673	3.12022e-24	282.71	108.803
ENSG00000272335	AC093297.2	lincRNA	0.403706	3.13256e-24	71.7728	183.482
ENSG00000267002	AC060780.1	lincRNA	2.72426	6.05324e-23	218.549	78.0574
ENSG00000273344	PAXIP1-AS1	lincRNA	5.87129	9.14663e-23	136.177	22.1306
ENSG00000242282	AC108488.1	lincRNA	5.17527	4.32983e-21	125.438	22.9474
ENSG00000273015	AC008124.1	lincRNA	2.56801	8.1404e-21	194.8	73.3684
ENSG00000214293	APTR	lincRNA	3.06701	6.03547e-20	148.828	46.4756
ENSG00000245532	NEAT1	lincRNA	0.645167	9.97902e-20	3682.63	5733.2
ENSG00000261008	LINC01572	lincRNA	3.71438	1.14677e-19	384.061	98.831
ENSG00000277142	LINC00235	lincRNA	3.33338	3.25138e-19	146.635	43.6003
ENSG00000266402	SNHG25	lincRNA	4.62363	1.93633e-18	216.436	46.3293
ENSG00000253230	LINC00599	lincRNA	3.03244	2.02297e-18	192.452	62.2698
ENSG00000179523	EIF3J-DT	lincRNA	3.60737	6.94975e-18	119.754	33.3573
ENSG00000247400	DNAJC3-DT	lincRNA	3.34064	2.03496e-17	142.694	40.8513
ENSG00000212694	LINC01089	lincRNA	3.24506	2.63934e-17	127.187	35.9145
ENSG00000255571	MIR9-3HG	lincRNA	2.03038	2.89002e-17	256.487	123.38
ENSG00000267575	AC006504.5	lincRNA	0.634623	4.92739e-16	207.646	327.555
ENSG00000256073	URB1-AS1	lincRNA	7.50472	5.56263e-16	76.3719	9.30724
ENSG00000261526	AC012615.1	lincRNA	2.83034	7.79933e-16	149.016	53.3938
ENSG00000153363	LINC00467	lincRNA	2.27875	3.44397e-15	227.797	101.546
ENSG00000273812	BX640514.2	lincRNA	2.26575	1.13151e-14	220.097	94.6499
ENSG00000270195	AC016773.1	lincRNA	4.09917	1.26112e-14	79.9706	19.1529
ENSG00000236255	AC009404.1	lincRNA	4.31534	1.6004e-14	83.7128	17.4938
ENSG00000274828	AC068473.5	lincRNA	3.00391	4.18684e-14	105.476	33.0646
ENSG00000273576	AC009283.1	lincRNA	4.01629	1.01267e-13	84.4307	18.8049
ENSG00000237940	LINC01238	lincRNA	0.384032	5.98526e-13	32.2926	85.457
ENSG00000262370	AC108134.3	lincRNA	2.69498	2.87907e-12	99.9094	37.0304
ENSG00000270012	AC232271.1	lincRNA	5.52779	5.12528e-12	56.5048	8.96769
ENSG00000224032	EPB41L4A-AS1	lincRNA	1.85928	8.52123e-12	322.485	170.879
ENSG00000264247	LINC00909	lincRNA	1.83234	2.14232e-11	252.479	135.84
ENSG00000223749	MIR503HG	lincRNA	4.96552	2.34712e-11	61.5213	10.426
ENSG00000261889	AC108134.2	lincRNA	3.49347	8.17611e-11	76.4602	20.9999
ENSG00000136315	AL355922.1	lincRNA	0.306227	1.24917e-10	9.26448	32.0733
ENSG00000269220	LINC00528	lincRNA	2.37552	1.7161e-10	91.9418	38.962
ENSG00000270419	CAHM	lincRNA	5.64677	1.92248e-10	48.9707	8.25808
ENSG00000227706	AL713998.1	lincRNA	0.635766	2.00232e-10	187.379	296.167
ENSG00000270977	AC015849.5	lincRNA	0.340328	2.56965e-10	14.2625	44.4638
ENSG00000273014	AC018645.2	lincRNA	0.385253	4.10417e-10	23.9761	64.0992
ENSG00000228223	HCG11	lincRNA	0.611159	1.07475e-09	249.653	412.732
ENSG00000243819	RN7SL832P	lincRNA	8.08301	1.42822e-09	43.1924	4.94178
ENSG00000242474	AC093627.5	lincRNA	2.52305	1.93596e-09	77.0131	29.5148
ENSG00000227946	AC007383.2	lincRNA	3.29396	4.03621e-09	63.4164	18.3736
ENSG00000203709	MIR29B2CHG	lincRNA	2.17462	5.36129e-09	156.381	67.1459
ENSG00000230844	ZNF674-AS1	lincRNA	3.8164	6.11723e-09	50.1794	12.3519
ENSG00000224810	AL355482.1	lincRNA	0.129611	6.2566e-09	4.02701	36.1609
ENSG00000245149	RNF139-AS1	lincRNA	5.97795	1.00721e-08	38.6021	5.21436
ENSG00000226137	BAIAP2-DT	lincRNA	0.580102	1.08635e-08	127.186	222.507
ENSG00000272711	AC019069.1	lincRNA	0.547417	1.0942e-08	82.4255	153.216
ENSG00000213279	Z97192.2	lincRNA	0.202014	1.78787e-08	4.08027	21.3416
ENSG00000249859	PVT1	lincRNA	2.02433	2.11192e-08	246.675	117.143
ENSG00000237753	AC079922.2	lincRNA	4.56629	2.95554e-08	39.8865	7.89722
ENSG00000272908	AC006033.2	lincRNA	0.415736	3.74892e-08	20.6235	52.7931
ENSG00000255135	AP002360.1	lincRNA	2.26632	3.96094e-08	74.6285	33.7396
ENSG00000272894	AC004982.2	lincRNA	3.34952	6.18797e-08	44.0367	12.3643
ENSG00000280798	LINC00294	lincRNA	0.639405	2.2851e-07	99.2586	159.473
ENSG00000245937	LINC01184	lincRNA	0.303218	2.65779e-07	9.61114	34.0507
ENSG00000281332	LINC00997	lincRNA	0.467336	4.67281e-07	35.3476	77.9278
ENSG00000245556	SCAMP1-AS1	lincRNA	2.34823	7.6341e-07	56.4751	22.6408
ENSG00000247134	AC090204.1	lincRNA	0.532555	8.164e-07	36.4563	69.0841
ENSG00000272316	AL021368.2	lincRNA	3.21582	8.74774e-07	40.7886	11.6811
ENSG00000267152	AC093227.1	lincRNA	0.427407	1.06446e-06	17.195	43.9914
ENSG00000236871	LINC00106	lincRNA	0.379687	1.15328e-06	10.0457	28.6226
ENSG00000228427	AL590764.1	lincRNA	3.37192	1.19904e-06	39.6373	11.483
ENSG00000274712	AC005332.4	lincRNA	2.72536	1.25047e-06	48.2003	16.5573
ENSG00000225489	AL354707.1	lincRNA	3.47521	1.29002e-06	36.0639	8.52368
ENSG00000235192	AC009495.3	lincRNA	7.2288	1.32817e-06	27.0865	3.46643
ENSG00000273148	LINC00653	lincRNA	3.99863	1.46443e-06	33.4267	8.03065
ENSG00000257135	ODC1-DT	lincRNA	2.10539	1.48641e-06	61.8425	27.4652
ENSG00000271789	AL080317.2	lincRNA	0.42953	1.5499e-06	20.3784	50.4913
ENSG00000278970	HEIH	lincRNA	0.580494	1.86194e-06	45.9559	80.2305
ENSG00000286138	AC010336.8	lincRNA	4.4181	2.00879e-06	29.0942	5.7034
ENSG00000272142	AL359643.3	lincRNA	0.301463	2.25842e-06	5.56527	20.8382
ENSG00000237513	AC007384.1	lincRNA	4.80062	3.11174e-06	28.8424	4.57532
ENSG00000275966	AC110285.6	lincRNA	45.4666	3.34461e-06	12.9067	0
ENSG00000272654	AL358472.2	lincRNA	3.25154	3.69534e-06	32.3001	9.19527
ENSG00000226067	LINC00623	lincRNA	0.52044	4.75639e-06	30.8473	62.6651
ENSG00000261514	LINC01976	lincRNA	10.0633	4.78064e-06	26.6226	2.33834
ENSG00000231453	LINC01305	lincRNA	10.1862	4.7892e-06	26.7078	1.91165
ENSG00000274922	AL139384.1	lincRNA	2.16056	4.93142e-06	58.3858	26.6174
ENSG00000272092	AC087623.2	lincRNA	16.3879	5.52743e-06	23.7675	0.918478
ENSG00000280206	AC026401.3	lincRNA	1.6036	7.05297e-06	214.516	131.215
ENSG00000226777	FAM30A	lincRNA	0.461768	7.56981e-06	20.032	45.5945
ENSG00000269399	AC008764.6	lincRNA	2.8823	9.4063e-06	35.6881	12.6604
ENSG00000272462	U91328.1	lincRNA	2.01854	1.17092e-05	72.0961	36.3087
ENSG00000260804	LINC01963	lincRNA	0.578473	1.43836e-05	46.0078	82.692
ENSG00000203279	AL590705.1	lincRNA	4.92305	1.48189e-05	24.6856	4.45
ENSG00000260417	AC092127.1	lincRNA	0.140707	1.58251e-05	1.45633	11.9423
ENSG00000225684	FAM225B	lincRNA	0.455228	1.63633e-05	17.8594	41.8056
ENSG00000259820	AC083843.3	lincRNA	3.56337	1.68838e-05	27.8867	7.29445
ENSG00000260563	AC132872.1	lincRNA	0.505184	1.92417e-05	24.2776	50.1709
ENSG00000227388	AL133410.1	lincRNA	3.40625	2.05112e-05	34.2816	8.41097
ENSG00000274213	AC015912.3	lincRNA	3.98169	2.374e-05	24.3355	5.24789
ENSG00000172965	MIR4435-2HG	lincRNA	0.648592	3.13787e-05	92.4722	142.658
ENSG00000281912	LINC01144	lincRNA	3.60039	3.15909e-05	26.0124	5.80752
ENSG00000228340	MIR646HG	lincRNA	0.725035	3.36967e-05	125.621	174.019
ENSG00000271576	AL359504.2	lincRNA	13.3622	4.242e-05	12.7034	0.491786
ENSG00000261824	LINC00662	lincRNA	1.45787	4.91522e-05	137.07	91.734
ENSG00000229140	CCDC26	lincRNA	0.566763	5.49119e-05	36.3961	66.7624
ENSG00000272716	AL121658.1	lincRNA	3.28768	6.22658e-05	27.7024	7.12601
ENSG00000273192	AL671710.1	lincRNA	0.39795	7.21009e-05	7.85225	20.3936
ENSG00000275180	AC048341.2	lincRNA	4.51663	7.30523e-05	20.0283	3.57741
ENSG00000246526	LINC002481	lincRNA	2.78872	7.43877e-05	29.5145	8.94376
ENSG00000270964	AC016355.1	lincRNA	6.84597	8.02511e-05	18.3855	2.10205
ENSG00000232098	AC012313.1	lincRNA	0.546931	9.34205e-05	19.6943	37.153
ENSG00000268798	AC027307.3	lincRNA	2.52119	9.74695e-05	31.0586	11.5528
ENSG00000281649	EBLN3P	lincRNA	0.794201	0.000120984	705.1	893.961
ENSG00000269439	AC010618.4	lincRNA	2.04917	0.000127978	41.7685	19.2346
ENSG00000261455	LINC01003	lincRNA	3.11736	0.000142872	22.8486	6.85816
ENSG00000222041	CYTOR	lincRNA	0.663355	0.000161415	64.5236	98.4028
ENSG00000246067	RAB30-AS1	lincRNA	1.57991	0.000172178	162.086	102.187
ENSG00000205293	LINC01602	lincRNA	1.38977	0.000195772	195.569	140.03
ENSG00000275450	AL845472.1	lincRNA	0.212229	0.000216179	1.09753	6.56863
ENSG00000253190	AC084082.1	lincRNA	0.354793	0.000216435	6.84438	20.9652
ENSG00000278730	AC005332.6	lincRNA	0.651884	0.000226448	86.2027	137.984
ENSG00000272140	AC022400.6	lincRNA	3.84347	0.000236684	19.5954	4.57531
ENSG00000229131	AC016710.1	lincRNA	3.72455	0.000239922	18.9085	4.31907
ENSG00000264215	AC126365.1	lincRNA	0.241489	0.000244497	2.4453	13.2176
ENSG00000234350	AC007405.1	lincRNA	19.5357	0.000251218	7.13233	0
ENSG00000188185	LINC00265	lincRNA	0.693819	0.000273569	68.0079	98.3548
ENSG00000214870	AC004540.1	lincRNA	9.45325	0.000275162	9.5488	0.436296
ENSG00000276728	AC142472.1	lincRNA	2.98505	0.000341001	22.3223	6.99458
ENSG00000260492	CISTR	lincRNA	0.256843	0.000355649	2.53089	11.9019
ENSG00000269939	PCF11-AS1	lincRNA	1.95642	0.000383222	40.8013	19.002
ENSG00000260947	AL356489.2	lincRNA	0.594367	0.000428535	41.3809	73.0507
ENSG00000268836	Z69706.1	lincRNA	0.420724	0.000448843	8.39968	20.7053
ENSG00000251136	AF117829.1	lincRNA	2.40127	0.000456982	25.4564	8.98964
ENSG00000273448	AC006480.2	lincRNA	8.21252	0.000488123	13.0505	0.872593
ENSG00000274292	AC084018.2	lincRNA	2.3303	0.000498549	30.5015	12.3875
ENSG00000272983	AL117339.4	lincRNA	0.298861	0.000535249	3.67456	15.7917
ENSG00000182648	LINC01006	lincRNA	2.09883	0.000615719	31.436	13.4512
ENSG00000285230	RALY-AS1	lincRNA	1.63042	0.000661304	58.7341	35.9268
ENSG00000196366	C9orf163	lincRNA	14.9691	0.00066502	5.93783	0
ENSG00000281195	AC007878.1	lincRNA	1.84658	0.000677793	44.7385	22.7893
ENSG00000274220	AC009163.6	lincRNA	2.35165	0.000715652	26.2437	9.21359
ENSG00000258082	AL391832.3	lincRNA	2.4968	0.000754223	22.3764	7.11641
ENSG00000235823	OLMALINC	lincRNA	1.5607	0.000760926	110.465	70.8922
ENSG00000274979	AC020656.2	lincRNA	3.31429	0.000783564	16.8751	3.67391
ENSG00000285630	AL590068.3	lincRNA	0.157952	0.000812889	0.704787	6.18833
ENSG00000281162	LINC01127	lincRNA	0.264753	0.000930351	1.64688	7.96018
ENSG00000273117	AC144652.1	lincRNA	1.89856	0.000964602	49.8015	26.0228
ENSG00000272732	AC004982.1	lincRNA	7.35723	0.00108778	7.98323	0.482182
ENSG00000224635	AL391095.1	lincRNA	2.25159	0.00111814	25.1196	9.252
ENSG00000273669	AC015819.1	lincRNA	0.510728	0.00123143	10.7227	23.0147
ENSG00000272663	AC093635.1	lincRNA	12.8874	0.00127187	5.46505	0
ENSG00000272931	AC099568.2	lincRNA	2.29612	0.00128319	23.6353	9.8777
ENSG00000272456	AC087045.2	lincRNA	0.476653	0.00129021	8.14624	19.0313
ENSG00000176659	C20orf197	lincRNA	0.794121	0.00132175	348.145	444.354
ENSG00000242622	AC092910.3	lincRNA	2.46957	0.00137925	22.4351	7.5431
ENSG00000265750	AC090772.3	lincRNA	5.50582	0.00138374	12.2108	1.41026
ENSG00000281202	LINC01097	lincRNA	6.35949	0.00138619	10.5425	1.11848
ENSG00000266490	AC127024.5	lincRNA	1.78287	0.00138762	51.8525	26.735
ENSG00000260360	AL353708.1	lincRNA	6.53931	0.00141233	10.9617	1.11848
ENSG00000265692	LINC01970	lincRNA	3.43359	0.00147236	15.8508	3.09996
ENSG00000225218	AP001628.1	lincRNA	0.53266	0.00160551	12.2056	24.078
ENSG00000272301	AP002360.3	lincRNA	3.91711	0.00165697	13.5833	2.72826
ENSG00000273702	AC091271.1	lincRNA	2.8899	0.00169997	16.7123	4.77507
ENSG00000277232	GTSE1-DT	lincRNA	2.37025	0.00175642	25.0319	9.96598
ENSG00000272525	AC099522.2	lincRNA	6.34188	0.00176791	7.0699	0.491786
ENSG00000260306	AC092375.2	lincRNA	5.93316	0.00184781	9.88922	1.11848
ENSG00000235660	LINC00345	lincRNA	0.229989	0.00192488	0.798598	5.29278
ENSG00000238121	LINC00426	lincRNA	2.42798	0.00194429	19.4885	7.2846
ENSG00000274026	FAM27E3	lincRNA	0.32145	0.00198217	1.88637	7.10631
ENSG00000271869	AC026979.2	lincRNA	4.25321	0.00222743	12.2226	1.93833
ENSG00000237797	MACORIS	lincRNA	0.146584	0.00225736	0.498029	6.32811
ENSG00000274104	AC020910.4	lincRNA	3.064	0.00226145	14.1726	3.89312
ENSG00000230606	AC092683.1	lincRNA	0.514581	0.00236979	16.0158	35.1405
ENSG00000272070	AC005618.1	lincRNA	5.66772	0.00239141	9.57788	0.983571
ENSG00000277559	AC018553.1	lincRNA	0.412426	0.00239955	4.48476	12.328
ENSG00000273162	AL133215.2	lincRNA	2.26289	0.0024047	41.1995	16.03
ENSG00000251432	LINC02615	lincRNA	2.24093	0.002529	22.9186	8.66844
ENSG00000266389	AC002091.2	lincRNA	0.319374	0.0025701	1.57717	6.37873
ENSG00000166770	ZNF667-AS1	lincRNA	0.722724	0.00269684	58.9543	81.6763
ENSG00000225595	LINC01623	lincRNA	0.383884	0.00273466	4.11011	12.15
ENSG00000228526	MIR34AHG	lincRNA	5.57921	0.00277455	6.49724	0.682187
ENSG00000275401	AL391095.3	lincRNA	4.72591	0.00289515	10.7049	1.35477
ENSG00000256576	LINC02361	lincRNA	5.68586	0.00303678	6.67475	0.491786
ENSG00000273203	AC006946.2	lincRNA	0.42407	0.00337998	5.2195	14.5314
ENSG00000198468	FLVCR1-DT	lincRNA	2.05454	0.00350378	23.6192	11.2963
ENSG00000255363	AP001189.5	lincRNA	5.17071	0.0036126	8.89712	0.918478
ENSG00000274840	AC132807.2	lincRNA	1.77383	0.00361916	36.4535	19.0409
ENSG00000275765	AC091982.3	lincRNA	2.42452	0.00363331	16.8334	6.07709
ENSG00000237520	AL391832.1	lincRNA	5.02114	0.00369223	8.64902	1.11848
ENSG00000257883	AC125603.2	lincRNA	1.21243	0.00373322	323.905	264.597
ENSG00000273723	AL139089.1	lincRNA	2.03725	0.00386055	21.8949	9.92334
ENSG00000281189	GHET1	lincRNA	2.76578	0.00390408	14.907	4.8106
ENSG00000256092	AC137767.1	lincRNA	2.07907	0.00399001	26.7233	12.1517
ENSG00000251323	AP003086.1	lincRNA	2.58773	0.00427146	14.8513	4.07393
ENSG00000280441	FP236383.1	lincRNA	0.221838	0.00429884	17.7539	132.881
ENSG00000276216	AC245014.3	lincRNA	0.434693	0.00439767	3.68925	9.86835
ENSG00000228889	UBAC2-AS1	lincRNA	0.537048	0.00448687	13.8097	27.4443
ENSG00000278107	AC027575.2	lincRNA	0.377265	0.00449705	2.67054	8.38215
ENSG00000253669	GASAL1	lincRNA	2.03357	0.00470256	20.6859	9.05174
ENSG00000186594	MIR22HG	lincRNA	3.01173	0.00475375	12.2973	2.80132
ENSG00000231439	WASIR2	lincRNA	2.51877	0.0048098	14.4897	4.21158
ENSG00000263603	AC127024.2	lincRNA	0.31982	0.00487512	1.47046	5.90615
ENSG00000257354	AC048341.1	lincRNA	1.6193	0.00492744	38.2862	23.2054
ENSG00000251580	LINC02482	lincRNA	4.74696	0.00515278	5.74751	0.491786
ENSG00000248360	LINC00504	lincRNA	0.308713	0.0051761	1.53077	7.02463
ENSG00000178977	LINC00324	lincRNA	1.82125	0.00526321	29.3645	14.2038
ENSG00000269973	AC010969.2	lincRNA	0.67624	0.00565026	39.4826	60.2573
ENSG00000260388	LINC00562	lincRNA	0.563794	0.00569578	11.1774	21.4047
ENSG00000261159	AC112484.3	lincRNA	1.72265	0.00635294	38.8025	21.6328
ENSG00000226562	CYP4F26P	lincRNA	0.506565	0.00684584	9.06152	19.9033
ENSG00000261504	LINC01686	lincRNA	1.74066	0.00684716	29.9961	15.7484
ENSG00000262772	LINC01977	lincRNA	0.493056	0.00702075	5.72347	12.7996
ENSG00000285492	AL356417.3	lincRNA	0.254751	0.0070445	1.32072	9.33829
ENSG00000240875	LINC00886	lincRNA	0.431499	0.00729554	6.52069	19.5511
ENSG00000234917	AC098484.2	lincRNA	3.84674	0.00748952	9.12563	1.60066
ENSG00000255046	AC069185.1	lincRNA	3.91535	0.00753248	9.50972	1.66576
ENSG00000227066	Z98257.1	lincRNA	4.20204	0.00776428	5.27345	0.436296
ENSG00000206344	HCG27	lincRNA	1.96807	0.00778728	23.3071	9.71985
ENSG00000278238	AL359513.1	lincRNA	4.12823	0.00781528	7.33685	0.928082
ENSG00000255198	SNHG9	lincRNA	2.8385	0.00784963	105.816	27.363
ENSG00000273230	AC102953.2	lincRNA	1.28263	0.00785571	132.692	101.328
ENSG00000271204	AC016831.5	lincRNA	0.354435	0.00821956	3.05199	11.3759
ENSG00000259321	AL136295.2	lincRNA	2.68968	0.00842604	11.1862	3.41094
ENSG00000258768	AL356019.2	lincRNA	0.636444	0.00857312	20.5599	32.3013
ENSG00000268362	AC092279.1	lincRNA	1.64975	0.00863165	40.4696	21.837
ENSG00000268945	AC010422.2	lincRNA	3.28426	0.00882804	9.8626	1.99108
ENSG00000273295	AP000350.6	lincRNA	0.516847	0.00898703	18.3398	38.7123
ENSG00000275709	AC090527.3	lincRNA	3.62888	0.00954812	9.0125	2.04656
ENSG00000204261	PSMB8-AS1	lincRNA	2.14999	0.00991445	14.999	6.16563
ENSG00000261098	AP000766.1	lincRNA	0.658199	0.0100332	34.2717	55.8896
ENSG00000224034	LINC02561	lincRNA	2.84046	0.0100571	10.4587	3.16504
ENSG00000261087	AP003469.4	lincRNA	0.569559	0.010162	12.3272	23.9099
ENSG00000272764	AL596094.1	lincRNA	3.58221	0.0104	8.64134	1.41987
ENSG00000189419	SPATA41	lincRNA	2.10527	0.010533	15.9597	6.51339
ENSG00000270659	AC079610.2	lincRNA	2.57697	0.0106284	10.7583	3.46618
ENSG00000270022	Z93241.1	lincRNA	0.553881	0.0106496	7.44946	14.145
ENSG00000228106	AL392172.1	lincRNA	2.17089	0.0109286	15.157	5.47433
ENSG00000277511	AC116407.2	lincRNA	3.1037	0.0111282	9.53595	2.1573
ENSG00000277782	AC068870.2	lincRNA	3.77204	0.0112309	7.07746	1.11848
ENSG00000285825	AP003501.3	lincRNA	1.9466	0.0113856	18.0535	8.96882
ENSG00000229921	KIF25-AS1	lincRNA	0.598893	0.011395	21.8315	40.2841
ENSG00000283141	LINC02666	lincRNA	0.505493	0.0120025	5.56323	12.845
ENSG00000213888	LINC01521	lincRNA	1.51733	0.0120071	43.5811	26.2725
ENSG00000286069	AC076968.2	lincRNA	0.249803	0.0120798	0.503829	5.21012
ENSG00000183250	LINC01547	lincRNA	0.66421	0.0123165	20.786	31.8405
ENSG00000272906	AL353708.3	lincRNA	3.02813	0.0127904	9.38741	2.12848
ENSG00000278607	AC015819.2	lincRNA	2.99867	0.0136176	9.0769	1.74519
ENSG00000235641	LINC00484	lincRNA	1.943	0.0140193	17.7061	7.2684
ENSG00000240859	AC093627.4	lincRNA	1.22391	0.0140795	171.84	138.819
ENSG00000249669	CARMN	lincRNA	1.82156	0.0141173	22.2235	11.8518
ENSG00000262468	LINC01569	lincRNA	1.87644	0.0141308	19.4154	9.31709
ENSG00000277999	AC009093.6	lincRNA	0.479654	0.0147742	3.59021	9.38965
ENSG00000274818	AC004825.2	lincRNA	3.38241	0.0147786	6.41366	1.36437
ENSG00000260135	MMP2-AS1	lincRNA	2.6765	0.014895	10.1333	3.01092
ENSG00000213057	C1orf220	lincRNA	1.90161	0.014956	17.35	7.67801
ENSG00000271978	AL359643.2	lincRNA	0.491496	0.0153091	4.23316	9.63281
ENSG00000273449	AC093788.1	lincRNA	1.80669	0.0155191	20.3614	9.65401
ENSG00000261770	AC006504.1	lincRNA	0.608972	0.0157909	10.8666	19.0355
ENSG00000235947	EGOT	lincRNA	0.396228	0.0159652	1.3113	5.12159
ENSG00000272097	AL024498.1	lincRNA	2.82686	0.0161583	8.55114	1.83696
ENSG00000259071	AL359397.2	lincRNA	0.596659	0.0165018	14.5105	27.4385
ENSG00000256433	AC005840.2	lincRNA	2.80237	0.0165789	8.56883	2.08285
ENSG00000267454	ZNF582-AS1	lincRNA	1.80043	0.0167269	20.4616	10.0439
ENSG00000283078	AL137077.2	lincRNA	2.21729	0.0169024	11.8395	4.09313
ENSG00000285756	BX890604.2	lincRNA	0.837656	0.0169873	182.82	222.946
ENSG00000281005	LINC00921	lincRNA	1.70605	0.0173863	27.1059	14.7549
ENSG00000237471	AC073115.2	lincRNA	2.07495	0.0175326	13.3024	5.03829
ENSG00000239407	Z68871.1	lincRNA	1.51014	0.0177292	49.4121	31.7435
ENSG00000260101	AC008074.2	lincRNA	1.90728	0.0196242	15.6991	7.79435
ENSG00000261512	AC092368.3	lincRNA	0.502779	0.0196688	3.7547	9.14077
ENSG00000272192	AC100812.1	lincRNA	2.97788	0.0202701	7.36082	1.35477
ENSG00000286122	AC016074.2	lincRNA	2.17381	0.0210832	11.5951	3.62803
ENSG00000272989	LINC02012	lincRNA	0.36126	0.0215251	0.69274	6.13795
ENSG00000270673	YTHDF3-AS1	lincRNA	2.4005	0.0218256	10.3645	2.70955
ENSG00000259959	AC107068.1	lincRNA	1.33461	0.0220367	77.6594	56.5366
ENSG00000250903	GMDS-DT	lincRNA	0.634922	0.0228251	19.9547	33.36
ENSG00000267898	AC026803.2	lincRNA	2.1009	0.023254	11.151	3.87392
ENSG00000261423	TMEM202-AS1	lincRNA	1.86782	0.0239286	16.5076	7.92927
ENSG00000226756	AC007365.1	lincRNA	2.8448	0.024558	7.22231	1.40066
ENSG00000259004	LINC02285	lincRNA	0.563076	0.0257802	5.78049	11.869
ENSG00000274825	AL023803.2	lincRNA	2.3493	0.0264395	8.64546	2.39383
ENSG00000278090	LUNAR1	lincRNA	2.04015	0.026585	12.2309	4.64787
ENSG00000260256	AP001063.1	lincRNA	0.514036	0.0268822	3.45591	7.75694
ENSG00000223511	AL683807.1	lincRNA	2.53235	0.0271256	7.87099	1.74519
ENSG00000278743	AC087239.1	lincRNA	0.558838	0.0282199	4.88092	9.92409
ENSG00000247373	AC055713.1	lincRNA	1.63979	0.0283429	21.1302	11.8158
ENSG00000272892	AL133551.1	lincRNA	2.47327	0.0299319	7.93562	2.04657
ENSG00000272799	AC006238.1	lincRNA	0.443299	0.0311594	1.15785	5.4565
ENSG00000272068	AL365181.2	lincRNA	0.632076	0.0331137	12.3945	21.0017
ENSG00000259275	AC087477.2	lincRNA	0.58566	0.0331773	7.08561	13.3521
ENSG00000267475	AC008736.2	lincRNA	1.35572	0.0332988	52.4331	39.0306
ENSG00000224950	AL390066.1	lincRNA	1.80738	0.0334026	13.618	6.48597
ENSG00000175772	LINC01106	lincRNA	0.524225	0.0335654	5.03021	12.523
ENSG00000225791	TRAM2-AS1	lincRNA	1.658	0.0338884	19.8495	11.0507
ENSG00000261126	RBFADN	lincRNA	2.60281	0.0342645	5.40757	1.11848
ENSG00000260257	AL035071.1	lincRNA	0.845021	0.0350393	133.856	161.235
ENSG00000259878	AC126323.3	lincRNA	1.63152	0.035482	20.4314	11.9154
ENSG00000286180	AC073140.2	lincRNA	2.20862	0.0355456	8.24377	2.42051
ENSG00000270164	LINC01480	lincRNA	2.54679	0.0356813	5.1688	1.17397
ENSG00000261064	LINC02256	lincRNA	2.50576	0.0386198	5.05814	0.928082
ENSG00000259469	AC084757.2	lincRNA	2.20273	0.0388316	8.37484	2.29246
ENSG00000273142	LINC02604	lincRNA	1.34695	0.0391736	164.6	116.752
ENSG00000274372	AC239803.3	lincRNA	2.50858	0.0394302	5.13426	0.872593
ENSG00000229807	XIST	lincRNA	0.790838	0.0395551	0.229531	5.86862
ENSG00000286136	AC107071.1	lincRNA	1.69742	0.0401769	16.5313	8.29998
ENSG00000232104	RFX3-AS1	lincRNA	0.712737	0.0402	28.5747	39.9829
ENSG00000226853	AC010894.2	lincRNA	1.98222	0.04026	9.74755	3.99449
ENSG00000261218	AC099524.1	lincRNA	0.70942	0.0421534	23.5268	33.5086
ENSG00000215386	MIR99AHG	lincRNA	1.39613	0.0435652	42.9984	30.8147
ENSG00000272688	AP005329.3	lincRNA	1.90814	0.0440724	10.3527	4.13852
ENSG00000235888	AF064858.1	lincRNA	0.680633	0.0456796	17.0476	26.1169
ENSG00000257261	AC008014.1	lincRNA	0.511053	0.0462009	1.40587	7.784
ENSG00000245522	AC026250.1	lincRNA	1.67107	0.046841	15.5081	8.73303
ENSG00000261888	AC144831.1	lincRNA	0.537054	0.0473285	2.94037	6.61228
ENSG00000251209	LINC00923	lincRNA	1.60115	0.0474316	23.2956	13.8081
ENSG00000270638	AL023806.1	lincRNA	1.7371	0.0485575	13.3173	6.83422
ENSG00000261211	AL031123.2	lincRNA	1.72759	0.0498227	13.0469	6.24854
ENSG00000272777	AC019131.2	lincRNA	2.27614	0.0499371	5.92243	1.41026
ENSG00000275322	AC103746.1	lincRNA	0.522272	0.0500907	1.71432	5.3216
ENSG00000272205	AL451050.2	lincRNA	1.98118	0.0503528	9.2775	3.84599
ENSG00000233220	LINC00167	lincRNA	2.26401	0.0510348	6.10709	1.60066
ENSG00000272046	AL445647.1	lincRNA	1.42392	0.0521252	48.0315	31.1004
ENSG00000261326	LINC01355	lincRNA	1.4452	0.0525496	30.0265	19.0417
ENSG00000264112	AC015813.1	lincRNA	1.47886	0.0532006	60.8827	39.5606
ENSG00000266256	LINC00683	lincRNA	1.51303	0.0532857	21.7201	12.7345
ENSG00000226476	LINC01748	lincRNA	0.90042	0.0550128	0	5.4565
ENSG00000274265	AC245297.3	lincRNA	0.542232	0.0552064	4.69225	11.9758
ENSG00000253376	AC012103.1	lincRNA	0.564836	0.0575607	4.06754	9.72283
ENSG00000230590	FTX	lincRNA	0.879198	0.0576744	216.329	249.3
ENSG00000278075	AC114341.1	lincRNA	0.616331	0.058038	7.68967	14.1936
ENSG00000260219	AC106782.2	lincRNA	1.53082	0.0580571	19.8586	12.6069
ENSG00000223561	AC005165.1	lincRNA	1.63874	0.0582107	14.8969	7.47526
ENSG00000268573	AC011815.1	lincRNA	0.731528	0.0584452	31.2575	45.1111
ENSG00000232233	LINC02043	lincRNA	1.60883	0.0584749	14.587	8.07777
ENSG00000272970	AC107294.2	lincRNA	0.548932	0.058608	1.09566	5.45576
ENSG00000258301	VASH1-AS1	lincRNA	1.37962	0.0593219	34.6285	24.7803
ENSG00000251365	LINC02236	lincRNA	0.618347	0.0599004	7.56011	14.4441
ENSG00000270177	AC104109.2	lincRNA	2.06587	0.0610295	7.2083	1.96714
ENSG00000277159	AL139384.2	lincRNA	2.10698	0.0615013	5.97238	1.6463
ENSG00000205853	RFPL3S	lincRNA	1.9373	0.0626171	7.21864	2.32874
ENSG00000258733	LINC02328	lincRNA	1.8332	0.0637723	10.2241	3.78489
ENSG00000282381	AC104073.4	lincRNA	1.66132	0.0643713	13.3132	6.1301
ENSG00000258701	LINC00638	lincRNA	1.84793	0.0655277	7.91084	3.20133
ENSG00000230417	LINC00856	lincRNA	2.06946	0.0681991	5.78149	1.6463
ENSG00000189229	AC069277.1	lincRNA	1.47149	0.0683669	48.3742	30.6433
ENSG00000272077	AC124045.1	lincRNA	0.773117	0.0702513	37.4821	48.589
ENSG00000281706	AL009179.1	lincRNA	1.54152	0.0712064	16.6558	10.1882
ENSG00000277369	AC010654.1	lincRNA	1.77343	0.0713576	10.2774	4.76447
ENSG00000237310	AC008267.5	lincRNA	2.02982	0.0718839	5.40526	1.46575
ENSG00000276791	AC092117.1	lincRNA	0.707936	0.0720924	19.0545	28.5432
ENSG00000267321	LINC02001	lincRNA	1.30171	0.0722047	53.3294	39.3875
ENSG00000244649	LINC02086	lincRNA	0.902929	0.0729411	0.0716989	6.13745
ENSG00000233922	LINC01694	lincRNA	0.853516	0.0744213	265.085	313.323
ENSG00000261386	AC027682.4	lincRNA	1.79332	0.0751867	8.91167	3.33152
ENSG00000225470	JPX	lincRNA	0.851462	0.0754061	311.24	369.035
ENSG00000234665	AL512625.3	lincRNA	1.44566	0.0778227	22.4928	14.9877
ENSG00000228434	AC004951.1	lincRNA	1.41066	0.0786436	24.9197	17.3906
ENSG00000279873	LINC01126	lincRNA	0.695272	0.0788333	10.7169	16.1358
ENSG00000230658	KLHL7-DT	lincRNA	0.654955	0.079204	7.8774	13.7822
ENSG00000245060	LINC00847	lincRNA	1.49533	0.080654	18.3623	11.0164
ENSG00000268129	AC026304.1	lincRNA	1.71597	0.0826965	9.27118	3.76782
ENSG00000256742	AC145422.1	lincRNA	0.64086	0.0829547	7.69441	13.6828
ENSG00000203711	C6orf99	lincRNA	0.590025	0.0830943	2.52092	5.7155
ENSG00000269921	AC068620.1	lincRNA	1.77821	0.083732	7.77865	2.9123
ENSG00000226180	AC010536.1	lincRNA	1.26537	0.0871346	55.9107	43.4405
ENSG00000235609	AF127577.4	lincRNA	1.89621	0.0871872	5.3484	1.80067
ENSG00000246145	RRS1-AS1	lincRNA	0.604464	0.0918889	2.85006	5.94929
ENSG00000273270	AC090114.2	lincRNA	1.32144	0.0927661	59.774	43.4577
ENSG00000275764	AC092747.4	lincRNA	1.2688	0.092853	58.589	44.213
ENSG00000274925	ZKSCAN2-DT	lincRNA	1.31473	0.0996262	36.4341	27.076
ENSG00000271862	AC104118.1	lincRNA	0.637757	0.0997957	5.49554	11.0431
ENSG00000226380	AC016831.1	lincRNA	1.56427	0.102559	29.4967	16.006
ENSG00000284930	AC005280.2	lincRNA	1.79781	0.103213	5.41707	1.36438
ENSG00000259865	AL390728.6	lincRNA	1.48264	0.103393	23.0435	14.052
ENSG00000227456	LINC00310	lincRNA	0.666348	0.109724	5.25561	9.04115
ENSG00000230555	AL450326.1	lincRNA	0.650149	0.109816	5.75067	10.3367
ENSG00000261220	AC103706.1	lincRNA	1.46326	0.110378	21.2275	13.5839
ENSG00000260369	AC120024.1	lincRNA	0.658356	0.112212	6.67369	10.889
ENSG00000233746	LINC00656	lincRNA	1.71517	0.115209	5.86382	2.23697
ENSG00000285106	AC016831.7	lincRNA	1.48313	0.115603	14.1705	7.98626
ENSG00000255284	AP006621.3	lincRNA	1.37671	0.115712	22.6838	15.5932
ENSG00000285669	AC026979.4	lincRNA	1.28879	0.116904	39.2826	30.374
ENSG00000275198	AL512791.2	lincRNA	1.47299	0.117895	17.801	10.761
ENSG00000182057	OGFRP1	lincRNA	0.704268	0.11827	9.27371	14.0797
ENSG00000232977	LINC00327	lincRNA	1.49026	0.11827	13.6086	7.89036
ENSG00000267260	AC020928.2	lincRNA	1.24532	0.118961	50.0863	38.5942
ENSG00000285534	AL163541.1	lincRNA	1.2329	0.119481	69.8283	54.3677
ENSG00000272129	AL359715.3	lincRNA	0.635558	0.120014	2.25372	5.05724
ENSG00000234129	AC073529.1	lincRNA	1.56882	0.121007	9.60414	5.45676
ENSG00000234261	AL138720.1	lincRNA	1.51067	0.12184	12.2078	6.79581
ENSG00000285667	AC012291.2	lincRNA	0.631647	0.122847	2.26719	6.03957
ENSG00000224616	RTCA-AS1	lincRNA	1.49325	0.124408	14.1965	8.96981
ENSG00000237424	FOXD2-AS1	lincRNA	0.857642	0.126402	79.3838	93.1842
ENSG00000273245	AC092653.1	lincRNA	0.666805	0.143592	4.29773	7.94984
ENSG00000260588	AC027702.1	lincRNA	0.700787	0.146418	8.48469	14.0525
ENSG00000227060	LINC00629	lincRNA	0.659003	0.146945	2.61104	5.4928
ENSG00000256982	AC135782.1	lincRNA	0.714641	0.154681	10.3025	16.9185
ENSG00000273008	AC010864.1	lincRNA	1.57689	0.154945	5.85587	2.22737
ENSG00000257086	AP001453.4	lincRNA	1.49608	0.157306	11.475	5.77298
ENSG00000247157	LINC01252	lincRNA	1.58094	0.160269	5.25662	1.85616
ENSG00000272848	AL135910.1	lincRNA	1.41101	0.161731	14.1047	8.24425
ENSG00000270972	AC136475.9	lincRNA	1.44387	0.164054	10.6319	6.07735
ENSG00000279070	AC073263.2	lincRNA	1.46313	0.164479	10.5592	6.82014
ENSG00000278916	CEP83-DT	lincRNA	1.46941	0.166729	26.0422	15.1322
ENSG00000273211	AC137630.4	lincRNA	1.53627	0.170877	5.72431	2.67277
ENSG00000271888	AL136162.1	lincRNA	1.51189	0.171428	6.93959	3.90272
ENSG00000270332	SMC2-AS1	lincRNA	1.50621	0.182285	7.07585	2.95071
ENSG00000272800	AC021851.1	lincRNA	1.42673	0.183034	14.5748	8.97256
ENSG00000225793	AL080250.1	lincRNA	1.41343	0.183436	12.88	7.60331
ENSG00000285693	AP002381.2	lincRNA	1.27607	0.19006	31.0308	24.6594
ENSG00000273329	AC078846.1	lincRNA	1.12791	0.202994	174.118	155.538
ENSG00000272438	AL645608.6	lincRNA	0.705945	0.208676	2.8458	6.42012
ENSG00000260274	AC068338.2	lincRNA	1.32982	0.209636	16.0676	10.8739
ENSG00000275481	AC025031.4	lincRNA	1.44696	0.211372	6.91466	3.33152
ENSG00000238113	LINC01410	lincRNA	1.35276	0.213771	13.3933	8.07117
ENSG00000272853	AC069544.1	lincRNA	1.38171	0.215484	10.1285	6.34244
ENSG00000234432	AC092171.3	lincRNA	0.778559	0.224515	12.6453	17.2566
ENSG00000244625	MIATNB	lincRNA	1.23243	0.225349	35.7214	27.5744
ENSG00000281357	ARRDC3-AS1	lincRNA	1.33667	0.225349	13.4092	9.40537
ENSG00000205791	LOH12CR2	lincRNA	1.43904	0.225674	5.41332	3.01092
ENSG00000236081	ELFN1-AS1	lincRNA	0.756429	0.226107	13.79	20.6625
ENSG00000230699	AL645608.2	lincRNA	0.796797	0.226994	16.3121	20.5888
ENSG00000253641	AC104964.1	lincRNA	1.40742	0.240364	6.70617	3.65683
ENSG00000275964	AL355001.2	lincRNA	1.30978	0.248408	15.2676	10.8832
ENSG00000232453	AC105277.1	lincRNA	1.40025	0.24863	5.89464	3.64673
ENSG00000250739	LINC01262	lincRNA	1.39209	0.252251	6.66243	3.80409
ENSG00000273156	AC124016.2	lincRNA	0.769049	0.254683	12.8328	17.7329
ENSG00000277425	AL121890.4	lincRNA	1.40689	0.254882	5.07205	2.37463
ENSG00000237877	LINC01473	lincRNA	1.36714	0.255289	8.55667	4.82395
ENSG00000228043	AC114763.1	lincRNA	0.743579	0.266175	3.5981	5.39516
ENSG00000215241	LINC02449	lincRNA	0.815001	0.266542	18.7625	22.4815
ENSG00000231473	RB1-DT	lincRNA	0.740173	0.26669	3.47814	5.14927
ENSG00000270124	AC092127.2	lincRNA	0.736577	0.267648	5.08451	7.74784
ENSG00000221949	LINC01465	lincRNA	1.30504	0.27045	14.4196	9.54353
ENSG00000273033	LINC02035	lincRNA	0.755783	0.271064	5.62983	8.13277
ENSG00000234147	AL035446.1	lincRNA	0.763054	0.273465	7.6322	11.1503
ENSG00000238035	AC138035.1	lincRNA	1.24405	0.274269	22.0811	16.1164
ENSG00000260136	AC008915.2	lincRNA	1.3783	0.274314	5.82544	2.86367
ENSG00000266088	AC004585.1	lincRNA	1.36522	0.27448	6.88036	4.32941
ENSG00000255491	AC100858.3	lincRNA	1.38029	0.276359	5.02619	2.39383
ENSG00000277476	AC005332.5	lincRNA	1.28184	0.290378	13.9128	9.19627
ENSG00000213062	AL021068.1	lincRNA	1.33506	0.290653	9.57112	6.2569
ENSG00000272733	AP000345.2	lincRNA	0.759961	0.290985	4.88959	7.41217
ENSG00000227359	AC017074.1	lincRNA	1.28087	0.298837	17.0754	13.4869
ENSG00000255874	LINC00346	lincRNA	0.831656	0.301691	28.0387	34.6004
ENSG00000272902	TBC1D8-AS1	lincRNA	1.32276	0.307773	9.05146	5.28906
ENSG00000270091	AC015726.1	lincRNA	0.755416	0.309691	3.49599	5.77124
ENSG00000272455	AL391244.2	lincRNA	0.871617	0.311602	44.0486	52.1019
ENSG00000229628	AC073115.1	lincRNA	1.27004	0.317929	12.4742	8.69438
ENSG00000232611	AL683813.1	lincRNA	1.27886	0.322821	11.9157	8.00283
ENSG00000275580	AC022306.2	lincRNA	0.768576	0.325461	3.36948	6.1382
ENSG00000226328	NUP50-DT	lincRNA	1.15848	0.328375	43.4866	37.296
ENSG00000241163	LINC00877	lincRNA	1.29848	0.332434	9.17215	6.44107
ENSG00000228878	SEPT7-AS1	lincRNA	1.26415	0.33385	12.62	9.51536
ENSG00000284719	AL033527.5	lincRNA	1.29784	0.337219	8.01001	4.91298
ENSG00000260855	AL591848.4	lincRNA	0.82119	0.341242	17.2411	21.8712
ENSG00000261474	AC026471.4	lincRNA	0.784136	0.34202	5.24042	7.95172
ENSG00000225783	MIAT	lincRNA	1.20069	0.342023	29.0271	24.4649
ENSG00000262228	AC087392.3	lincRNA	1.29586	0.343449	7.43729	5.06709
ENSG00000261997	AC007336.1	lincRNA	1.25783	0.34398	13.4706	10.5779
ENSG00000227508	LINC01624	lincRNA	1.30174	0.344081	7.38291	4.26433
ENSG00000270933	AC010719.1	lincRNA	1.22406	0.346463	17.8517	13.6488
ENSG00000271788	AC008875.1	lincRNA	0.784925	0.346887	4.82601	7.54871
ENSG00000231367	LINC02613	lincRNA	0.812586	0.358837	12.1398	17.0098
ENSG00000240996	AL157400.4	lincRNA	0.783317	0.360689	6.19244	10.9024
ENSG00000270019	AC110769.2	lincRNA	0.820803	0.362489	10.7564	13.135
ENSG00000272338	AC067838.1	lincRNA	0.788378	0.362573	5.53788	8.4951
ENSG00000203650	LINC01285	lincRNA	1.29244	0.364033	5.18237	3.26642
ENSG00000275763	C18orf65	lincRNA	0.785629	0.369904	4.4344	6.95432
ENSG00000285875	AL035446.2	lincRNA	0.824653	0.370232	12.0518	14.6247
ENSG00000284693	LINC02606	lincRNA	0.785695	0.374895	3.88032	5.66987
ENSG00000197182	MIRLET7BHG	lincRNA	1.25161	0.377443	11.6921	8.05607
ENSG00000232896	AL592463.1	lincRNA	1.26742	0.380703	8.72093	5.89181
ENSG00000274015	AL136038.5	lincRNA	1.28076	0.382924	5.14553	2.78425
ENSG00000273243	Z82243.1	lincRNA	0.797547	0.384936	4.83134	7.25131
ENSG00000281731	METTL14-DT	lincRNA	1.26706	0.392928	5.9169	4.12941
ENSG00000277151	AL138820.1	lincRNA	0.806825	0.394201	5.86211	8.41195
ENSG00000231528	FAM225A	lincRNA	1.24363	0.40096	10.1152	6.58347
ENSG00000236008	LINC01814	lincRNA	0.80424	0.404274	5.9651	8.36706
ENSG00000261673	AC009075.1	lincRNA	1.26005	0.404447	6.49572	4.09313
ENSG00000274422	AC245060.5	lincRNA	0.826061	0.405854	9.11279	12.016
ENSG00000223855	AC147651.1	lincRNA	0.810249	0.409633	4.97527	6.50379
ENSG00000226029	LINC01772	lincRNA	1.25289	0.414978	6.44757	4.06706
ENSG00000170161	AL512625.1	lincRNA	1.22682	0.417136	10.0847	7.38623
ENSG00000277969	AC006449.6	lincRNA	1.16801	0.430979	25.0518	20.406
ENSG00000273061	CDC37L1-DT	lincRNA	1.2368	0.431905	6.89562	4.87669
ENSG00000267034	AC010980.2	lincRNA	0.845696	0.439993	13.4331	16.74
ENSG00000278376	AP004609.3	lincRNA	0.816804	0.440696	4.16335	5.91998
ENSG00000231595	AC005224.1	lincRNA	1.21431	0.442687	9.83483	6.81503
ENSG00000262877	AC110285.2	lincRNA	0.835016	0.443968	11.3892	13.6828
ENSG00000236453	AC003092.1	lincRNA	0.821072	0.449231	4.04449	6.90206
ENSG00000257654	AC125603.1	lincRNA	0.87319	0.456563	49.9646	59.9421
ENSG00000245571	FAM111A-DT	lincRNA	0.827942	0.456665	5.69412	8.22105
ENSG00000272112	AC011374.2	lincRNA	0.826553	0.465616	3.40478	5.74779
ENSG00000259673	IQCH-AS1	lincRNA	0.88943	0.465866	33.2465	39.3221
ENSG00000196741	LINC01560	lincRNA	1.20497	0.468259	8.59876	6.91266
ENSG00000269038	AP001462.1	lincRNA	1.2129	0.468539	7.98523	5.55202
ENSG00000272505	AC104964.4	lincRNA	1.18798	0.478259	10.9919	9.14252
ENSG00000225880	LINC00115	lincRNA	0.846001	0.478305	9.45098	12.1697
ENSG00000261204	AC004449.1	lincRNA	0.829424	0.479026	3.35302	5.0116
ENSG00000255992	AC131009.1	lincRNA	0.829839	0.479483	3.75864	5.75765
ENSG00000272787	AC253536.6	lincRNA	1.15598	0.48601	18.5672	15.6756
ENSG00000203999	LINC01270	lincRNA	0.851684	0.488507	9.49105	12.1046
ENSG00000260077	AC104794.2	lincRNA	1.18445	0.488873	10.7393	7.78875
ENSG00000254531	AP001816.1	lincRNA	1.16176	0.491287	16.3381	14.0717
ENSG00000270127	AC027020.2	lincRNA	1.17186	0.493623	19.6742	15.541
ENSG00000285533	AP001362.2	lincRNA	1.20207	0.49384	7.25174	5.19241
ENSG00000273437	AC108673.3	lincRNA	0.844577	0.502746	6.94649	8.60137
ENSG00000226281	AL031123.1	lincRNA	1.18425	0.50885	9.02918	7.16791
ENSG00000260517	AC009093.2	lincRNA	0.839855	0.51132	4.54858	5.82822
ENSG00000182165	TP53TG1	lincRNA	0.855547	0.514155	9.22194	10.5508
ENSG00000247363	AC090061.1	lincRNA	1.18723	0.520924	6.50181	5.2469
ENSG00000271856	LINC01215	lincRNA	0.943128	0.521035	149.725	160.182
ENSG00000272644	AC097468.3	lincRNA	0.855034	0.529127	6.75776	8.49486
ENSG00000229855	AC008568.1	lincRNA	0.906499	0.529758	58.7653	65.809
ENSG00000269473	AC012313.8	lincRNA	0.859845	0.533793	7.71796	9.22806
ENSG00000229422	AL512625.2	lincRNA	0.852289	0.536217	4.92876	6.36539
ENSG00000277423	AC069234.5	lincRNA	0.865716	0.537894	12.0317	14.9297
ENSG00000251562	MALAT1	lincRNA	0.946879	0.542673	60130	63660.4
ENSG00000273759	AL117379.1	lincRNA	1.17144	0.55069	7.87683	6.43097
ENSG00000272791	AC073389.3	lincRNA	0.856505	0.554592	4.09557	6.00403
ENSG00000267780	AC021594.2	lincRNA	0.855557	0.557661	8.27905	11.1752
ENSG00000282393	AC016588.2	lincRNA	0.861133	0.563997	4.99435	6.45741
ENSG00000269947	AC135178.5	lincRNA	0.861556	0.576915	6.25057	7.83701
ENSG00000249375	CASC11	lincRNA	1.16354	0.577978	6.11999	4.12942
ENSG00000230773	AC092650.1	lincRNA	1.16188	0.579573	5.65547	4.42069
ENSG00000245164	LINC00861	lincRNA	1.1383	0.589375	15.4846	13.1286
ENSG00000245694	CRNDE	lincRNA	1.06632	0.589375	129.428	122.962
ENSG00000266904	LINC00663	lincRNA	0.869571	0.591969	4.63124	5.77522
ENSG00000277767	AL442128.2	lincRNA	1.14348	0.608896	8.08585	7.00119
ENSG00000263884	AP000845.1	lincRNA	0.908232	0.617839	23.2796	27.4287
ENSG00000271855	AC073195.1	lincRNA	1.12126	0.618749	15.0573	13.2063
ENSG00000175611	LINC00476	lincRNA	1.08236	0.62082	36.9032	33.9761
ENSG00000271780	AL118558.3	lincRNA	1.10327	0.625268	22.727	19.7372
ENSG00000253508	AC004080.2	lincRNA	0.880726	0.631908	5.00876	5.71087
ENSG00000272630	AL731563.3	lincRNA	1.09909	0.632452	23.4634	21.0796
ENSG00000275632	AL035461.2	lincRNA	0.927444	0.634555	39.5148	41.4412
ENSG00000261542	AC011978.2	lincRNA	0.883432	0.640008	4.19385	5.53967
ENSG00000272447	AL135925.1	lincRNA	1.09853	0.641996	22.5984	19.2901
ENSG00000231808	LINC01388	lincRNA	0.898083	0.64895	9.69806	11.1407
ENSG00000223466	LINC01825	lincRNA	1.12903	0.652875	6.48064	4.77807
ENSG00000270039	AC025165.5	lincRNA	1.12501	0.665083	5.27521	4.12941
ENSG00000232931	LINC00342	lincRNA	1.06448	0.669557	73.4928	68.8077
ENSG00000285668	AC126544.2	lincRNA	1.07217	0.672142	40.7077	38.477
ENSG00000274460	AC092119.2	lincRNA	0.922768	0.68277	30.7376	33.9284
ENSG00000282851	BISPR	lincRNA	0.933274	0.685133	34.6584	37.5011
ENSG00000270030	AC136475.7	lincRNA	1.10829	0.688625	8.26735	7.79534
ENSG00000237484	LINC01684	lincRNA	0.933883	0.690864	33.6298	36.1804
ENSG00000260910	LINC00565	lincRNA	1.05742	0.695173	61.4767	58.126
ENSG00000272667	AC012306.2	lincRNA	1.11328	0.695838	5.82804	4.38765
ENSG00000271955	AC007100.1	lincRNA	0.908653	0.700085	8.69755	9.51222
ENSG00000254615	AC027031.2	lincRNA	1.10665	0.705879	7.24324	6.61053
ENSG00000272375	AC026979.3	lincRNA	1.10747	0.70632	5.77704	4.86709
ENSG00000188825	LINC00910	lincRNA	0.909697	0.706391	7.3469	7.9047
ENSG00000271614	ATP2B1-AS1	lincRNA	0.909872	0.708742	7.46622	8.83153
ENSG00000260698	AL591848.3	lincRNA	1.10449	0.719046	5.08795	3.75821
ENSG00000243701	DUBR	lincRNA	1.08148	0.721969	31.5588	28.7274
ENSG00000279078	SND1-IT1	lincRNA	0.918881	0.722838	11.0343	12.7966
ENSG00000248538	AC022784.1	lincRNA	0.914675	0.728347	6.10008	7.40543
ENSG00000259003	AC243965.1	lincRNA	1.07787	0.728797	17.0153	15.3838
ENSG00000244952	AC123768.2	lincRNA	1.09843	0.730642	5.78771	4.94104
ENSG00000253853	AC246817.1	lincRNA	1.06839	0.74785	23.0144	20.6396
ENSG00000224429	LINC00539	lincRNA	1.05421	0.754075	44.8588	40.9617
ENSG00000237803	LINC00211	lincRNA	0.925223	0.757585	9.07164	10.0111
ENSG00000235499	AC073046.1	lincRNA	0.970744	0.765405	123.027	124.482
ENSG00000286230	AC010327.6	lincRNA	1.08426	0.765898	9.00386	8.28514
ENSG00000223546	LINC00630	lincRNA	1.03742	0.767372	75.0638	74.0854
ENSG00000197180	AC244090.1	lincRNA	1.08253	0.771719	5.6584	5.3216
ENSG00000233410	LINC01222	lincRNA	0.947018	0.791001	18.4401	19.3285
ENSG00000225675	LINC01771	lincRNA	0.935093	0.796224	6.21664	6.72276
ENSG00000229989	MIR181A1HG	lincRNA	1.04674	0.797682	71.6651	69.1804
ENSG00000272221	AL645933.2	lincRNA	1.07041	0.804467	5.68716	5.53843
ENSG00000215244	LINC02649	lincRNA	1.06579	0.817088	5.44488	5.02046
ENSG00000214900	LINC01588	lincRNA	1.05325	0.821406	13.8435	13.4813
ENSG00000230487	PSMG3-AS1	lincRNA	0.964052	0.822951	43.4954	46.2427
ENSG00000264278	ZNF236-DT	lincRNA	0.943182	0.828895	5.65257	5.92048
ENSG00000260498	AC126696.3	lincRNA	0.944273	0.82907	11.299	12.6314
ENSG00000238005	AL391832.2	lincRNA	1.05264	0.831709	12.9614	11.2362
ENSG00000181798	LINC00471	lincRNA	0.947672	0.837612	8.46211	9.55936
ENSG00000255384	AP001267.2	lincRNA	1.05265	0.851153	5.8177	5.21436
ENSG00000237491	AL669831.5	lincRNA	1.04107	0.870239	10.7324	10.078
ENSG00000272144	AC025171.4	lincRNA	0.959229	0.871497	7.10347	7.84148
ENSG00000272275	AC092687.3	lincRNA	1.04363	0.877107	7.88313	6.96652
ENSG00000255121	AP003392.4	lincRNA	1.02874	0.882333	34.7703	32.2343
ENSG00000228933	AC107419.1	lincRNA	1.04029	0.884779	7.54851	7.43749
ENSG00000225975	LINC01534	lincRNA	1.02987	0.895019	19.6434	19.6069
ENSG00000255455	AP003486.1	lincRNA	0.973661	0.895019	21.1237	21.4067
ENSG00000228817	BACH1-IT2	lincRNA	0.967591	0.902567	7.04215	7.4578
ENSG00000272374	Z97832.2	lincRNA	1.03126	0.912543	8.37447	8.37442
ENSG00000269902	AC234772.2	lincRNA	0.972072	0.913244	7.1849	7.67477
ENSG00000226251	LINC02608	lincRNA	1.03034	0.913633	6.1617	5.80428
ENSG00000273084	AC092171.5	lincRNA	0.977087	0.919268	17.176	17.8677
ENSG00000248866	USP46-AS1	lincRNA	0.977324	0.922861	10.9168	11.3898
ENSG00000273004	AL078644.2	lincRNA	0.980521	0.940056	10.1072	11.54
ENSG00000254319	AC246817.2	lincRNA	1.02031	0.941824	6.59657	6.18832
ENSG00000231028	LINC00271	lincRNA	0.986813	0.957912	4.75112	5.20077
ENSG00000272086	AC025181.2	lincRNA	1.01026	0.967554	15.1737	16.1528
ENSG00000226791	LINC02611	lincRNA	0.992781	0.976272	8.16259	9.20535
ENSG00000273374	AC069222.1	lincRNA	1.00737	0.979616	6.62251	7.16766
ENSG00000227630	LINC01132	lincRNA	0.994472	0.979658	17.2658	17.9424
ENSG00000279145	AC011912.1	lincRNA	0.995929	0.983736	14.8963	14.9354
ENSG00000204960	BLACE	lincRNA	1.00213	0.994366	24.2548	23.5807
ENSG00000268471	MIR4453HG	bidirectional_promoter_lncRNA	0.590407	0.540294	247.686	275.881
ENSG00000281344	HELLPAR	macro_lncRNA	1.09768	0.356901	136.405	125.217
ENSG00000275110	AL928646.1	miRNA	0.0645327	9.69666e-117	66.2863	1035.67
ENSG00000265806	MIR4292	miRNA	2.57395	8.10396e-06	41.2813	15.0432
ENSG00000207741	MIR590	miRNA	4.04959	1.71546e-05	24.5974	4.92258
ENSG00000207721	MIR186	miRNA	30.0493	4.61821e-05	9.62634	0
ENSG00000266124	MIR5587	miRNA	0.278807	7.21647e-05	3.45195	15.059
ENSG00000207650	MIR570	miRNA	4.90178	0.000299129	16.4214	2.72826
ENSG00000207870	MIR221	miRNA	3.67311	0.000500326	16.588	3.59174
ENSG00000266437	MIR4746	miRNA	8.72251	0.000510832	9.09049	0.436296
ENSG00000266019	MIR3609	miRNA	0.0941851	0.000814306	0.354329	6.29442
ENSG00000207554	MIR647	miRNA	0.341003	0.00125635	2.87883	9.95052
ENSG00000265565	MIR3143	miRNA	4.66722	0.00492361	8.08214	0.928082
ENSG00000266235	MIR3176	miRNA	0.449767	0.00548532	9.83888	26.5161
ENSG00000274805	MIR6768	miRNA	4.14462	0.00773322	7.46349	1.11848
ENSG00000265112	MIR3153	miRNA	2.18796	0.00835341	16.3804	5.80752
ENSG00000284402	MIR7107	miRNA	3.99752	0.008845	7.29387	1.16437
ENSG00000264810	MIR4441	miRNA	0.756892	0.0263489	0.356412	8.85611
ENSG00000221520	MIR1285-1	miRNA	0.489513	0.039883	1.96946	6.49507
ENSG00000221184	AL513534.1	miRNA	2.43434	0.0403992	6.27606	1.36438
ENSG00000207547	MIR25	miRNA	1.66453	0.0439265	21.8006	10.9492
ENSG00000264349	MIR4258	miRNA	1.67697	0.0777159	10.0224	5.50264
ENSG00000283429	MIR1244-3	miRNA	1.23973	0.133139	55.1652	42.9958
ENSG00000283498	MIR1244-2	miRNA	0.77474	0.313504	5.57384	8.66719
ENSG00000264585	MIR4449	miRNA	1.12223	0.671011	5.82213	4.33217
ENSG00000275022	MIR6753	miRNA	1.10627	0.711984	5.12943	4.09313
ENSG00000276712	MIR7111	miRNA	1.04111	0.883598	6.19917	5.25064
ENSG00000278571	MIR7161	miRNA	1.02698	0.898853	19.7174	18.0936
ENSG00000278771	RN7SL3	misc_RNA	0.103443	2.45173e-109	178.802	1741.33
ENSG00000202058	RN7SKP80	misc_RNA	0.226775	3.94576e-98	1133.28	5027.38
ENSG00000274012	RN7SL2	misc_RNA	0.157543	1.43997e-77	1382.9	8847.28
ENSG00000199683	RN7SKP185	misc_RNA	0.0800135	4.02519e-68	11.7046	147.588
ENSG00000200488	RN7SKP203	misc_RNA	0.177045	6.8399e-64	661.66	3778.61
ENSG00000276168	RN7SL1	misc_RNA	0.155481	1.00467e-62	636.124	4141.21
ENSG00000240233	RN7SL587P	misc_RNA	0.084196	4.52642e-62	17.3236	207.076
ENSG00000201315	RN7SKP227	misc_RNA	0.0329198	9.60425e-48	5.85643	184.671
ENSG00000200312	RN7SKP255	misc_RNA	0.275206	3.34672e-37	93.405	341.583
ENSG00000201793	RN7SKP9	misc_RNA	0.144926	4.68524e-31	14.7074	104.946
ENSG00000239437	RN7SL752P	misc_RNA	0.224008	5.9648e-30	26.0468	118.523
ENSG00000263426	RN7SL471P	misc_RNA	0.265972	8.71624e-26	37.0043	139.592
ENSG00000265735	RN7SL5P	misc_RNA	0.131236	2.65011e-24	7.21745	55.2955
ENSG00000240869	RN7SL128P	misc_RNA	0.135578	5.56837e-20	13.1378	100.273
ENSG00000202512	RN7SKP230	misc_RNA	0.0483418	2.03496e-17	2.75403	62.5638
ENSG00000201901	RN7SKP48	misc_RNA	0.18153	3.47443e-14	15.0154	88.683
ENSG00000200243	RN7SKP79	misc_RNA	0.219705	6.08764e-14	7.21928	33.9735
ENSG00000263740	RN7SL4P	misc_RNA	0.269942	3.83525e-13	15.2505	57.7152
ENSG00000202111	VTRNA1-2	misc_RNA	0.0212222	8.76856e-13	0.361547	18.9945
ENSG00000244642	RN7SL396P	misc_RNA	0.237159	6.82932e-07	3.8946	17.3293
ENSG00000201758	RN7SKP55	misc_RNA	0.345972	3.69534e-06	7.33505	22.2591
ENSG00000199831	RN7SKP291	misc_RNA	0.0532921	5.93565e-06	0.287555	7.6138
ENSG00000201098	RNY1	misc_RNA	0.235993	6.62061e-06	27.7632	133.589
ENSG00000200783	RN7SKP180	misc_RNA	0.298634	2.66197e-05	3.36953	12.3182
ENSG00000199691	RN7SKP173	misc_RNA	3.19264	9.58092e-05	23.2864	6.76565
ENSG00000239419	RN7SL535P	misc_RNA	4.31072	0.000127643	19.1226	3.24722
ENSG00000201201	RN7SKP118	misc_RNA	0.431464	0.000214557	8.96556	22.6741
ENSG00000200241	RF00019	misc_RNA	0.0761669	0.000571157	0.216064	5.21086
ENSG00000271394	RF00100	misc_RNA	0.423061	0.00100409	7.92298	20.6852
ENSG00000243650	RN7SL834P	misc_RNA	3.29203	0.00305172	13.9192	3.69237
ENSG00000222969	RN7SKP8	misc_RNA	0.224506	0.00346444	1.12533	7.24859
ENSG00000200502	RF00019	misc_RNA	0.458578	0.00464158	4.65655	11.4597
ENSG00000199990	VTRNA1-1	misc_RNA	0.300265	0.00578337	1.77595	8.01294
ENSG00000241217	RN7SL809P	misc_RNA	2.15372	0.00723137	19.5104	6.80268
ENSG00000200090	RF00019	misc_RNA	3.01231	0.0185938	7.51404	1.84655
ENSG00000201912	RN7SKP189	misc_RNA	0.50468	0.0213898	3.25678	7.39559
ENSG00000240322	RN7SL481P	misc_RNA	2.08465	0.0283751	11.3048	3.83078
ENSG00000275558	RN7SKP175	misc_RNA	1.90534	0.0685829	7.42885	2.7189
ENSG00000243544	RN7SL172P	misc_RNA	1.67769	0.119945	6.41447	2.29246
ENSG00000202415	RN7SKP269	misc_RNA	0.650985	0.139637	2.21564	5.44641
ENSG00000263968	RN7SL381P	misc_RNA	0.685359	0.16119	4.73451	7.56679
ENSG00000244218	RN7SL81P	misc_RNA	1.17148	0.536586	8.89665	7.03324
ENSG00000240106	RN7SL146P	misc_RNA	1.12991	0.653575	5.47962	4.41109
ENSG00000210082	MT-RNR2	Mt_rRNA	0.186281	5.55745e-187	192749	1.03205e+06
ENSG00000211459	MT-RNR1	Mt_rRNA	0.242282	9.5452e-142	110398	457349
ENSG00000209082	MT-TL1	Mt_tRNA	0.222718	6.27619e-60	247.912	1122.21
ENSG00000210154	MT-TD	Mt_tRNA	0.127968	4.44672e-54	34.7711	275.279
ENSG00000210100	MT-TI	Mt_tRNA	0.308056	7.48574e-53	197.275	644.35
ENSG00000210077	MT-TV	Mt_tRNA	0.206119	1.15719e-26	92.9847	459.869
ENSG00000210176	MT-TH	Mt_tRNA	0.183941	4.99828e-25	16.7546	93.32
ENSG00000210151	MT-TS1	Mt_tRNA	0.0630406	1.53701e-23	2.21639	36.8288
ENSG00000210196	MT-TP	Mt_tRNA	0.130838	1.24402e-22	24.0476	189.431
ENSG00000210140	MT-TC	Mt_tRNA	0.00202825	5.34834e-21	0.142736	83.5624
ENSG00000210184	MT-TS2	Mt_tRNA	0.233583	1.885e-20	28.5176	124.716
ENSG00000210049	MT-TF	Mt_tRNA	0.0636445	1.54957e-19	19.8714	332.525
ENSG00000210195	MT-TT	Mt_tRNA	0.434055	1.07301e-15	185.932	436.058
ENSG00000210107	MT-TQ	Mt_tRNA	0.115583	1.23776e-14	3.58297	32.7802
ENSG00000210191	MT-TL2	Mt_tRNA	0.0695673	1.07897e-12	1.47493	22.7412
ENSG00000210164	MT-TG	Mt_tRNA	0.151008	2.18124e-09	3.08259	22.7372
ENSG00000210194	MT-TE	Mt_tRNA	0.115839	3.58864e-09	21.3841	207.347
ENSG00000210144	MT-TY	Mt_tRNA	0.145458	2.43738e-06	2.88798	23.2683
ENSG00000210174	MT-TR	Mt_tRNA	0.0448235	1.21066e-05	0.220232	6.44382
ENSG00000282977	PCBP2-OT1	non_coding	0.463787	0.0193054	3.462	10.7594
ENSG00000233276	GPX1	polymorphic_pseudogene	0.659501	1.66806e-09	347.443	528.323
ENSG00000244682	FCGR2C	polymorphic_pseudogene	3.78633	0.0122846	5.19086	0.436296
ENSG00000211454	AKR7L	polymorphic_pseudogene	1.87993	0.0536043	9.202	3.79449
ENSG00000205702	CYP2D7	polymorphic_pseudogene	1.68265	0.0739642	10.8581	4.90337
ENSG00000253341	AC115837.1	processed_pseudogene	0.0684072	8.91319e-185	18.6753	276.754
ENSG00000248923	MTND5P11	processed_pseudogene	0.117763	4.20314e-85	118.204	1014.58
ENSG00000283041	AC008038.1	processed_pseudogene	0.327195	1.77359e-53	210.569	649.842
ENSG00000233830	EIF4HP1	processed_pseudogene	0.260922	2.94791e-50	47.0513	184.321
ENSG00000224861	YBX1P1	processed_pseudogene	0.305577	2.37171e-44	108.615	360.225
ENSG00000247627	MTND4P12	processed_pseudogene	0.265125	2.56575e-44	731.459	2791.79
ENSG00000249119	MTND6P4	processed_pseudogene	0.100542	1.00985e-39	17.5577	177.717
ENSG00000270307	MTATP6P2	processed_pseudogene	0.180577	7.74083e-38	37.6933	213.585
ENSG00000228589	SPCS2P4	processed_pseudogene	0.140211	2.43111e-35	10.6642	78.4493
ENSG00000228232	GAPDHP1	processed_pseudogene	0.245319	3.29683e-34	26.7826	112.859
ENSG00000235587	GAPDHP65	processed_pseudogene	0.154482	5.16194e-33	9.30499	62.7559
ENSG00000214389	RPS3AP26	processed_pseudogene	0.271488	1.4876e-32	34.8811	130.582
ENSG00000196205	EEF1A1P5	processed_pseudogene	0.27506	4.65037e-30	27.8111	102.663
ENSG00000235636	NUS1P1	processed_pseudogene	0.201978	5.17983e-29	18.4495	92.485
ENSG00000240087	RPSAP12	processed_pseudogene	0.191225	3.0625e-28	17.0438	90.9985
ENSG00000198406	BZW1P2	processed_pseudogene	0.311768	1.47542e-27	32.5652	105.966
ENSG00000234743	EIF5AP4	processed_pseudogene	0.265982	1.00015e-26	29.8559	114.682
ENSG00000213866	YBX1P10	processed_pseudogene	0.266746	1.97224e-26	31.62	121.011
ENSG00000178660	ARMC10P1	processed_pseudogene	0.126977	3.84784e-26	10.2655	83.7463
ENSG00000234851	RPL23AP42	processed_pseudogene	3.09046	1.22806e-25	485.031	153.601
ENSG00000258153	HSPE1P4	processed_pseudogene	0.121301	3.00121e-23	5.61623	47.4105
ENSG00000219470	AL355802.1	processed_pseudogene	0.265559	4.36283e-23	18.8662	73.413
ENSG00000186076	AC012085.1	processed_pseudogene	0.241649	8.02387e-23	18.3941	76.7342
ENSG00000220472	AL139095.2	processed_pseudogene	0.262397	3.97408e-22	20.3931	78.7583
ENSG00000262902	MTCO1P40	processed_pseudogene	0.274091	9.40064e-22	25.0214	94.0346
ENSG00000240914	RPL15P2	processed_pseudogene	0.31433	1.01612e-21	27.877	92.6686
ENSG00000218426	AL590867.2	processed_pseudogene	0.433625	7.43184e-21	65.9044	151.83
ENSG00000231167	YBX1P2	processed_pseudogene	0.204299	1.85088e-20	10.2923	53.0375
ENSG00000213326	RPS7P11	processed_pseudogene	0.295058	3.41135e-18	31.886	112.313
ENSG00000224094	RPS24P8	processed_pseudogene	2.59574	1.05561e-17	302.223	117.071
ENSG00000183298	RPSAP19	processed_pseudogene	0.248963	1.12024e-17	12.7054	52.0413
ENSG00000242299	AC073861.1	processed_pseudogene	0.473977	2.47729e-17	97.2727	205.579
ENSG00000233476	EEF1A1P6	processed_pseudogene	0.323084	7.12668e-17	24.4914	76.6632
ENSG00000262904	TMPOP2	processed_pseudogene	9.46954	1.15525e-16	81.2463	9.02456
ENSG00000235554	AC005822.1	processed_pseudogene	0.300915	2.87518e-16	18.1286	63.8856
ENSG00000232015	HSPE1P25	processed_pseudogene	0.210155	4.13771e-16	16.7135	84.1817
ENSG00000244921	MTCYBP18	processed_pseudogene	0.348286	1.29738e-15	29.2513	88.005
ENSG00000258011	HMGA1P3	processed_pseudogene	0.115732	1.48364e-15	4.99552	46.9547
ENSG00000215492	HNRNPA1P7	processed_pseudogene	0.422913	1.76861e-15	53.7336	127.609
ENSG00000248626	GAPDHP40	processed_pseudogene	0.255111	4.42358e-15	10.1964	41.6447
ENSG00000214199	EEF1A1P12	processed_pseudogene	0.197696	5.08109e-15	7.18107	38.6111
ENSG00000249264	EEF1A1P9	processed_pseudogene	0.226614	7.58769e-15	10.9968	52.0195
ENSG00000178464	RPL10P16	processed_pseudogene	0.511263	1.29604e-14	86.3958	171.705
ENSG00000233560	KRT8P39	processed_pseudogene	6.00674	1.59339e-14	78.6001	13.0319
ENSG00000271013	LRRC37A9P	processed_pseudogene	0.271135	3.90767e-14	14.0902	54.7314
ENSG00000233155	HMGA1P8	processed_pseudogene	0.0993577	2.44879e-13	2.1855	23.6232
ENSG00000237758	BANF1P3	processed_pseudogene	0.195641	4.26209e-13	6.83216	38.2033
ENSG00000214223	HNRNPA1P10	processed_pseudogene	0.380616	4.52726e-13	52.5865	141.034
ENSG00000213574	LDHAP5	processed_pseudogene	0.178628	6.97735e-13	4.51423	27.5318
ENSG00000231369	Z97353.1	processed_pseudogene	0.385282	3.88625e-12	21.2991	56.5073
ENSG00000231878	SNRPFP1	processed_pseudogene	0.111691	4.08132e-12	2.32988	23.3054
ENSG00000251495	PPIAP11	processed_pseudogene	0.119176	4.73176e-12	2.24457	20.407
ENSG00000241721	SUMO1P1	processed_pseudogene	4.46172	9.23134e-12	70.2059	14.1438
ENSG00000233762	AC007969.1	processed_pseudogene	2.05658	9.26196e-12	256.169	122.173
ENSG00000226525	RPS7P10	processed_pseudogene	0.287554	2.65694e-11	20.7363	77.7576
ENSG00000236565	HNRNPA3P5	processed_pseudogene	0.249388	3.10962e-11	11.0253	45.9581
ENSG00000235316	DUSP8P5	processed_pseudogene	3.62107	3.32999e-11	77.9122	21.3379
ENSG00000108958	AC130689.1	processed_pseudogene	0.101189	2.88204e-10	1.2175	13.7511
ENSG00000225031	EIF4BP7	processed_pseudogene	0.441414	4.13936e-10	46.2514	107.597
ENSG00000215003	RPL15P20	processed_pseudogene	0.266404	4.19491e-10	6.66597	26.7694
ENSG00000244398	AC116533.1	processed_pseudogene	0.450089	5.16206e-10	44.923	102.095
ENSG00000218565	AL592429.1	processed_pseudogene	5.6492	5.38911e-10	48.9243	7.47801
ENSG00000214222	TUBBP2	processed_pseudogene	0.335065	5.57114e-10	15.883	49.731
ENSG00000249936	RAC1P2	processed_pseudogene	0.328372	6.05669e-10	22.4571	72.4791
ENSG00000187653	TMSB4XP8	processed_pseudogene	0.275511	6.75579e-10	9.14094	36.0658
ENSG00000225971	AC003071.1	processed_pseudogene	0.344036	1.08972e-09	13.0391	39.2719
ENSG00000242951	AC007182.2	processed_pseudogene	2.43012	1.51818e-09	112.039	45.1967
ENSG00000226068	HNRNPA3P4	processed_pseudogene	0.249247	1.65825e-09	6.01057	26.0774
ENSG00000250182	EEF1A1P13	processed_pseudogene	0.320342	2.14246e-09	13.079	43.7878
ENSG00000243517	AC024940.3	processed_pseudogene	2.36978	6.17583e-09	88.135	36.2232
ENSG00000180581	SRP9P1	processed_pseudogene	0.381467	6.6073e-09	20.4205	54.6315
ENSG00000282886	PTMAP12	processed_pseudogene	0.510351	8.81061e-09	96.9276	194.361
ENSG00000253570	RNF5P1	processed_pseudogene	0.159309	1.6514e-08	2.20162	15.4468
ENSG00000237350	CDC42P6	processed_pseudogene	0.32268	1.77393e-08	8.63088	27.958
ENSG00000226723	AL513175.1	processed_pseudogene	0.329315	2.51332e-08	9.59619	31.7112
ENSG00000218582	GAPDHP63	processed_pseudogene	0.296962	2.95394e-08	8.85475	33.157
ENSG00000214244	SETP21	processed_pseudogene	0.323065	4.66823e-08	8.78554	30.0523
ENSG00000257851	HNRNPA3P10	processed_pseudogene	0.310711	5.15798e-08	8.29669	28.5044
ENSG00000250539	KRT8P33	processed_pseudogene	3.71825	6.20687e-08	44.6835	10.5934
ENSG00000213178	RPL22P1	processed_pseudogene	26.1829	1.40605e-07	36.5385	1.11848
ENSG00000215179	MAPK6P4	processed_pseudogene	0.139866	2.65779e-07	1.29729	10.6608
ENSG00000179899	PHC1P1	processed_pseudogene	0.416804	3.62747e-07	17.4685	45.8483
ENSG00000213315	AL122020.1	processed_pseudogene	0.343389	6.3381e-07	7.44295	23.468
ENSG00000257169	AC125612.1	processed_pseudogene	0.0244807	6.71167e-07	0.152036	8.16606
ENSG00000245205	EEF1A1P4	processed_pseudogene	0.388031	8.80445e-07	10.9373	30.829
ENSG00000213693	SEC14L1P1	processed_pseudogene	3.07096	8.87349e-07	41.9368	11.6458
ENSG00000206228	HNRNPA1P4	processed_pseudogene	0.431959	1.04075e-06	21.6691	50.8595
ENSG00000230979	AC079250.1	processed_pseudogene	0.568098	1.37738e-06	82.4828	147.986
ENSG00000226790	HNRNPA3P1	processed_pseudogene	0.32524	1.38431e-06	7.33986	24.5468
ENSG00000257511	AC084824.1	processed_pseudogene	3.10477	1.56446e-06	45.2409	13.8656
ENSG00000260747	AC022968.1	processed_pseudogene	0.375359	1.6387e-06	9.13744	26.5968
ENSG00000234801	MORF4	processed_pseudogene	0.367444	2.08492e-06	9.95806	28.7442
ENSG00000234130	AL359263.1	processed_pseudogene	0.256019	2.17426e-06	4.20461	17.6798
ENSG00000214018	RRM2P3	processed_pseudogene	0.29891	2.34126e-06	8.35363	31.7978
ENSG00000234964	FABP5P7	processed_pseudogene	0.186868	2.408e-06	1.94943	12.4785
ENSG00000213539	YBX1P6	processed_pseudogene	0.393048	2.43874e-06	11.5338	31.0724
ENSG00000268942	CKS1BP3	processed_pseudogene	0.165256	2.67155e-06	1.86564	13.7173
ENSG00000227032	RPS2P36	processed_pseudogene	10.2055	2.70291e-06	26.5062	2.28285
ENSG00000231035	RPL7L1P9	processed_pseudogene	0.329085	2.78402e-06	6.44224	20.8713
ENSG00000249485	RBBP4P1	processed_pseudogene	0.467674	2.79968e-06	17.9802	41.5931
ENSG00000240445	FOXO3B	processed_pseudogene	0.373338	3.13523e-06	9.62602	28.2278
ENSG00000198868	MTND4LP30	processed_pseudogene	0.216429	3.48873e-06	5.45659	28.8421
ENSG00000136149	RPL13AP25	processed_pseudogene	1.80847	3.57933e-06	179.96	95.7662
ENSG00000250982	GAPDHP35	processed_pseudogene	0.244533	4.02548e-06	4.57663	22.2222
ENSG00000259948	AC124068.1	processed_pseudogene	0.168378	4.28731e-06	2.1871	15.9597
ENSG00000228981	AC097658.1	processed_pseudogene	0.211762	4.42265e-06	2.11636	11.7427
ENSG00000219797	PPIAP9	processed_pseudogene	0.318753	4.82919e-06	7.36097	26.2697
ENSG00000235043	TECRP1	processed_pseudogene	0.3843	5.97541e-06	9.49757	26.966
ENSG00000220305	HNRNPH1P1	processed_pseudogene	0.302805	7.06858e-06	4.46239	15.4272
ENSG00000217783	LDHAL6FP	processed_pseudogene	0.0845544	7.9517e-06	0.439798	7.04757
ENSG00000235253	AC010240.2	processed_pseudogene	0.195834	8.44263e-06	1.7258	10.6704
ENSG00000279081	AL356585.1	processed_pseudogene	0.20815	9.86811e-06	1.96182	11.4413
ENSG00000240429	LRRFIP1P1	processed_pseudogene	0.312799	1.18806e-05	6.5544	24.0162
ENSG00000234825	XRCC6P2	processed_pseudogene	0.535655	1.23605e-05	51.7858	102.21
ENSG00000275468	AC004678.1	processed_pseudogene	0.182234	1.64503e-05	1.86451	12.2441
ENSG00000234558	API5P1	processed_pseudogene	0.254564	1.64874e-05	2.62994	11.491
ENSG00000256663	AC112777.1	processed_pseudogene	0.428128	1.65828e-05	14.5593	34.6707
ENSG00000224831	TMEM183B	processed_pseudogene	0.500137	1.72835e-05	23.804	50.1341
ENSG00000213455	PPIAP82	processed_pseudogene	0.295479	1.93582e-05	6.66671	25.0086
ENSG00000250144	AC104619.3	processed_pseudogene	0.188132	1.94556e-05	1.57071	9.83281
ENSG00000178458	H3F3AP6	processed_pseudogene	0.543026	2.01031e-05	32.1449	60.9936
ENSG00000229638	RPL4P4	processed_pseudogene	1.81169	2.04556e-05	84.8243	44.9067
ENSG00000254132	MTND6P3	processed_pseudogene	0.117044	2.26574e-05	0.588331	6.08695
ENSG00000235508	RPS2P7	processed_pseudogene	0.382426	2.26843e-05	9.31632	25.9455
ENSG00000241975	ELOCP19	processed_pseudogene	7.98488	2.3946e-05	21.1145	1.90205
ENSG00000235748	SEPT14P12	processed_pseudogene	4.06354	2.7193e-05	24.7755	4.75139
ENSG00000213152	RPL7AP60	processed_pseudogene	0.302265	2.81065e-05	4.19309	15.7254
ENSG00000249256	ATP5MGP3	processed_pseudogene	0.162936	2.90993e-05	1.01862	8.06792
ENSG00000224415	AC007683.1	processed_pseudogene	1.8504	3.10458e-05	74.5925	38.1682
ENSG00000226241	Z75746.1	processed_pseudogene	13.9721	3.19169e-05	13.1703	0.482182
ENSG00000236814	AC046176.1	processed_pseudogene	0.410703	3.23105e-05	9.91171	25.4044
ENSG00000232472	EEF1B2P3	processed_pseudogene	0.57932	3.23867e-05	40.5857	72.0598
ENSG00000230951	GPS2P2	processed_pseudogene	4.24515	3.42953e-05	23.591	4.51982
ENSG00000188451	SRP72P2	processed_pseudogene	0.533196	3.59171e-05	22.2369	42.8383
ENSG00000228328	AL158201.1	processed_pseudogene	0.304308	3.70311e-05	4.01545	15.5274
ENSG00000214761	HNRNPA1P15	processed_pseudogene	0.0672727	3.82226e-05	0.353665	7.93838
ENSG00000237682	AC234775.2	processed_pseudogene	0.178915	3.84818e-05	1.09337	7.24122
ENSG00000236683	HMGA1P1	processed_pseudogene	0.0589249	4.87443e-05	0.218146	5.0666
ENSG00000242071	RPL7AP6	processed_pseudogene	0.617777	5.64097e-05	58.8801	97.8326
ENSG00000215899	AC209007.1	processed_pseudogene	0.221117	5.66444e-05	1.80024	9.94603
ENSG00000232373	MTCYBP3	processed_pseudogene	0.110098	5.97682e-05	0.653779	8.35123
ENSG00000267809	NDUFV2P1	processed_pseudogene	0.419566	6.23733e-05	11.5981	29.5139
ENSG00000214561	RBBP4P4	processed_pseudogene	0.200739	6.56004e-05	1.22889	7.39583
ENSG00000223822	EEF1A1P1	processed_pseudogene	0.472044	6.56501e-05	12.1968	27.8594
ENSG00000266910	AC008507.1	processed_pseudogene	0.426346	7.36982e-05	7.82466	19.8383
ENSG00000225568	AC093155.1	processed_pseudogene	0.135575	7.52934e-05	0.78788	7.83213
ENSG00000220884	MESTP1	processed_pseudogene	0.243156	7.70044e-05	2.69198	12.7036
ENSG00000183199	HSP90AB3P	processed_pseudogene	0.62002	7.7635e-05	69.6337	117.291
ENSG00000224183	SDHDP6	processed_pseudogene	0.371085	8.86318e-05	6.789	21.2446
ENSG00000232389	AL583856.1	processed_pseudogene	0.280347	0.000103309	3.03782	13.189
ENSG00000213370	RANP6	processed_pseudogene	0.408415	0.0001043	7.9515	20.5957
ENSG00000217241	CBX3P9	processed_pseudogene	0.640515	0.000106927	55.0941	87.0316
ENSG00000228930	MTCO1P3	processed_pseudogene	0.138075	0.000111076	0.64493	5.80453
ENSG00000234009	RPL5P34	processed_pseudogene	1.86326	0.000111954	97.1702	51.8533
ENSG00000271361	HTATSF1P2	processed_pseudogene	2.69956	0.00011633	27.2739	9.46111
ENSG00000278654	AC007450.4	processed_pseudogene	0.123396	0.000117728	0.653776	6.70679
ENSG00000240509	RPL34P18	processed_pseudogene	0.38412	0.000153306	7.46497	20.6734
ENSG00000215515	IFIT1P1	processed_pseudogene	0.209958	0.000158149	1.37875	8.47655
ENSG00000230592	RPSAP8	processed_pseudogene	0.300605	0.000158226	4.83341	18.665
ENSG00000242457	RBBP4P2	processed_pseudogene	0.529512	0.000183652	15.388	30.2727
ENSG00000217512	AL356776.1	processed_pseudogene	0.0751292	0.000184889	0.291266	6.3286
ENSG00000213222	AC093724.1	processed_pseudogene	0.476829	0.000191793	11.1251	25.6179
ENSG00000266920	ACTBP9	processed_pseudogene	0.223085	0.00019399	1.50101	8.07778
ENSG00000253683	AC027309.2	processed_pseudogene	2.2644	0.000194161	37.9254	15.2646
ENSG00000250927	MESTP3	processed_pseudogene	0.217488	0.000207453	1.57442	9.03766
ENSG00000225067	RPL23AP2	processed_pseudogene	3.85788	0.000209932	19.644	4.42069
ENSG00000232818	RPS2P32	processed_pseudogene	2.17288	0.000224866	35.1999	15.5641
ENSG00000233558	AL050331.1	processed_pseudogene	0.371055	0.000231802	6.09003	18.056
ENSG00000229251	HNRNPA1P8	processed_pseudogene	0.244148	0.000242164	1.66793	9.21446
ENSG00000233597	AC133435.1	processed_pseudogene	2.87509	0.000243307	25.9655	7.57664
ENSG00000258359	PCNPP1	processed_pseudogene	3.99519	0.000252042	17.8718	3.31231
ENSG00000232177	MTND4P24	processed_pseudogene	0.284816	0.000254273	3.68118	15.1844
ENSG00000244722	RPSAP29	processed_pseudogene	0.110305	0.000254299	0.60322	8.42105
ENSG00000228501	RPL15P18	processed_pseudogene	0.16404	0.000263699	0.802309	6.64308
ENSG00000228175	GEMIN8P4	processed_pseudogene	2.57534	0.000277283	27.3302	8.8182
ENSG00000248113	AC067942.2	processed_pseudogene	0.353466	0.000287057	3.69323	12.3078
ENSG00000230383	AC009245.1	processed_pseudogene	2.23034	0.000332187	35.0379	14.569
ENSG00000236976	AC091685.2	processed_pseudogene	3.99026	0.000339534	17.888	3.15545
ENSG00000236060	HSPB1P1	processed_pseudogene	0.355247	0.000353866	3.73688	13.0518
ENSG00000259051	HNRNPUP1	processed_pseudogene	0.133988	0.000377951	0.495944	5.33006
ENSG00000223559	AC073136.1	processed_pseudogene	0.225658	0.000393685	1.7013	10.4573
ENSG00000260782	AC007225.1	processed_pseudogene	8.81058	0.000394417	9.05757	0.491786
ENSG00000218596	AL162578.1	processed_pseudogene	0.170233	0.000398078	1.0891	9.34814
ENSG00000236552	RPL13AP5	processed_pseudogene	8.90299	0.000406193	9.17796	0.436296
ENSG00000251550	AC091133.4	processed_pseudogene	4.68428	0.0004599	15.7751	2.48261
ENSG00000232004	CAP1P2	processed_pseudogene	0.346822	0.000466849	3.67605	12.2821
ENSG00000213985	AC078899.1	processed_pseudogene	0.100305	0.000519382	0.689233	11.1115
ENSG00000231831	MTHFD1P1	processed_pseudogene	0.302995	0.000566176	2.01839	8.21244
ENSG00000187534	PRR13P5	processed_pseudogene	0.607607	0.000600124	44.5848	77.4314
ENSG00000213036	AL445305.1	processed_pseudogene	0.279342	0.000627042	2.25239	9.53692
ENSG00000249920	HNRNPA1P55	processed_pseudogene	0.186803	0.000642905	0.735988	5.36823
ENSG00000231503	PTMAP4	processed_pseudogene	0.544208	0.000651984	19.006	37.5469
ENSG00000270532	PEBP1P2	processed_pseudogene	0.464559	0.000740363	8.4765	20.6926
ENSG00000249271	HNRNPA1P44	processed_pseudogene	0.213368	0.000741617	1.12051	6.92227
ENSG00000230207	RPL4P5	processed_pseudogene	2.1578	0.000748491	30.0725	12.3786
ENSG00000229816	DDX50P1	processed_pseudogene	3.06001	0.000772738	17.3387	4.61159
ENSG00000249863	AC021106.1	processed_pseudogene	0.660387	0.000776763	48.93	77.0652
ENSG00000213363	RPS3P6	processed_pseudogene	0.474489	0.000778948	8.85857	20.2128
ENSG00000218208	RPS27AP11	processed_pseudogene	3.07717	0.000798685	17.4677	4.61159
ENSG00000224401	RPL7P57	processed_pseudogene	0.479362	0.000813827	8.97939	20.4494
ENSG00000241061	RPL5P1	processed_pseudogene	1.66435	0.000818333	94.2751	53.9693
ENSG00000263266	RPS7P1	processed_pseudogene	0.253468	0.00092585	1.89049	9.052
ENSG00000232385	RPS3AP25	processed_pseudogene	0.371977	0.000928728	3.41299	10.4348
ENSG00000214391	TUBAP2	processed_pseudogene	0.344325	0.000929428	3.17735	10.4302
ENSG00000234118	RPL13AP6	processed_pseudogene	7.42221	0.000942014	7.99312	0.482182
ENSG00000249855	EEF1A1P19	processed_pseudogene	0.619993	0.000997586	27.0599	45.3012
ENSG00000257800	FNBP1P1	processed_pseudogene	1.5631	0.00105733	77.5629	48.3557
ENSG00000233111	RAB1C	processed_pseudogene	0.199411	0.00106141	1.93501	14.358
ENSG00000243918	EIF4BP8	processed_pseudogene	13.35	0.00108199	5.5764	0
ENSG00000226855	RPSAP17	processed_pseudogene	0.128803	0.00111369	0.598296	7.6679
ENSG00000233270	SNRPEP4	processed_pseudogene	0.344212	0.00113496	2.73843	9.36671
ENSG00000257195	HNRNPA1P50	processed_pseudogene	0.207988	0.00116312	0.731064	5.11298
ENSG00000259612	EEF1A1P22	processed_pseudogene	0.309887	0.00117075	2.14098	8.76932
ENSG00000266648	SETP3	processed_pseudogene	0.385666	0.001179	12.6646	39.3122
ENSG00000220875	HIST1H3PS1	processed_pseudogene	0.474683	0.00120327	8.80006	20.2823
ENSG00000219487	AL603766.1	processed_pseudogene	0.295373	0.00121333	2.57469	11.4069
ENSG00000259699	HMGB1P8	processed_pseudogene	0.506362	0.00134094	10.7358	24.0599
ENSG00000235920	AC073109.1	processed_pseudogene	0.225034	0.00135875	1.28753	7.91032
ENSG00000251348	HSPD1P11	processed_pseudogene	6.64771	0.00143342	7.31006	0.482182
ENSG00000233381	AK4P3	processed_pseudogene	0.254851	0.00143857	2.1225	12.067
ENSG00000241923	RPL14P3	processed_pseudogene	1.64736	0.00149473	50.448	29.4882
ENSG00000273597	AL355377.1	processed_pseudogene	0.205494	0.0015463	0.863627	5.53968
ENSG00000235489	DBF4P1	processed_pseudogene	0.527908	0.00154887	13.1201	27.3401
ENSG00000265437	AP005212.1	processed_pseudogene	0.329145	0.00159235	3.2125	11.8554
ENSG00000212769	HMGN2P8	processed_pseudogene	0.712351	0.00161661	162.078	232.548
ENSG00000213290	PGK1P2	processed_pseudogene	0.215426	0.00166522	0.797839	5.21137
ENSG00000226049	TLK2P1	processed_pseudogene	0.586503	0.00171279	18.1299	31.4809
ENSG00000232573	RPL3P4	processed_pseudogene	6.26214	0.00173399	6.91991	0.436296
ENSG00000241255	AL136126.1	processed_pseudogene	6.00832	0.0017712	9.96208	0.973967
ENSG00000175509	AL078621.2	processed_pseudogene	0.245067	0.00179156	1.24565	7.01503
ENSG00000257576	HSPD1P4	processed_pseudogene	0.287743	0.00182402	1.29892	6.04081
ENSG00000213609	RPL7AP50	processed_pseudogene	0.630209	0.00187207	26.324	44.4218
ENSG00000235988	AC245100.5	processed_pseudogene	0.179199	0.00191716	0.564139	5.13916
ENSG00000282855	AC093591.3	processed_pseudogene	5.15909	0.00200321	11.6968	1.61027
ENSG00000232926	AC000078.1	processed_pseudogene	2.85188	0.00205278	16.6651	5.02022
ENSG00000236456	AL035458.1	processed_pseudogene	0.335696	0.00211479	3.40448	12.374
ENSG00000235459	RPS26P31	processed_pseudogene	0.315783	0.00218431	2.19416	9.40462
ENSG00000250569	NTAN1P2	processed_pseudogene	11.3427	0.00224634	5.13869	0
ENSG00000225695	HNRNPA1P35	processed_pseudogene	0.357866	0.00242504	2.66607	9.42319
ENSG00000241634	AC069499.1	processed_pseudogene	1.42129	0.00244831	118.203	78.7957
ENSG00000265296	FEM1AP2	processed_pseudogene	0.419426	0.00253758	4.69789	13.3925
ENSG00000224208	AL590762.3	processed_pseudogene	4.21669	0.00264827	12.2105	1.85616
ENSG00000236018	AC004898.1	processed_pseudogene	0.279548	0.00273437	1.08824	5.30264
ENSG00000243302	AC018638.4	processed_pseudogene	1.40399	0.00273588	95.5271	67.3137
ENSG00000214263	RPSAP53	processed_pseudogene	0.515035	0.00279674	8.99554	20.2102
ENSG00000240970	RPL23AP64	processed_pseudogene	3.27569	0.00289564	16.0571	3.95821
ENSG00000235225	AC016712.1	processed_pseudogene	4.70039	0.00290755	10.6684	1.55478
ENSG00000214362	RPS3AP36	processed_pseudogene	0.187913	0.00293186	0.640765	5.86862
ENSG00000261424	ATP5PBP7	processed_pseudogene	0.383796	0.00293186	2.65916	7.91405
ENSG00000224785	AC006026.1	processed_pseudogene	0.252605	0.00300848	0.855865	5.32184
ENSG00000257954	AC125611.2	processed_pseudogene	5.28673	0.00340233	6.12874	0.436296
ENSG00000224800	RPS27AP6	processed_pseudogene	0.315214	0.00344778	1.5914	7.53885
ENSG00000214455	RCN1P2	processed_pseudogene	0.524273	0.00352065	7.97653	16.8365
ENSG00000224628	AL121723.1	processed_pseudogene	3.11183	0.0035324	12.7604	2.80132
ENSG00000225674	IPO7P2	processed_pseudogene	0.540862	0.00358341	16.5396	34.288
ENSG00000251593	MSNP1	processed_pseudogene	0.518964	0.0036006	8.98409	19.5181
ENSG00000267340	AC060780.2	processed_pseudogene	2.53083	0.00364017	16.007	4.81435
ENSG00000212695	AL583805.1	processed_pseudogene	0.370649	0.00365508	2.65402	9.90625
ENSG00000235847	LDHAP7	processed_pseudogene	0.270635	0.003803	1.23438	5.96637
ENSG00000235859	AC006978.1	processed_pseudogene	0.694423	0.00390408	68.2218	100.589
ENSG00000213090	AC007256.1	processed_pseudogene	0.41584	0.00400922	3.62893	11.3622
ENSG00000250474	WBP1LP2	processed_pseudogene	5.0464	0.00408021	6.08424	0.682187
ENSG00000233170	AC138356.2	processed_pseudogene	2.17127	0.00413133	19.8725	8.05881
ENSG00000270702	AC073657.2	processed_pseudogene	4.97567	0.00422465	5.89016	0.491786
ENSG00000261336	EIF4BP5	processed_pseudogene	4.97546	0.00440048	5.96127	0.482182
ENSG00000236576	AC241520.1	processed_pseudogene	0.295302	0.00457304	1.46868	7.1068
ENSG00000240616	RPS6P25	processed_pseudogene	3.77473	0.00477291	11.1633	1.91165
ENSG00000233380	RPS2P48	processed_pseudogene	0.371431	0.00478109	2.14461	7.08012
ENSG00000225475	AC099789.1	processed_pseudogene	0.298368	0.00478375	1.25415	6.04967
ENSG00000213252	AP001282.1	processed_pseudogene	0.374109	0.00478422	2.15294	6.79557
ENSG00000187504	RPL7P48	processed_pseudogene	0.312514	0.00489857	1.38759	6.86627
ENSG00000214185	XPOTP1	processed_pseudogene	0.449581	0.00490934	6.99364	17.4004
ENSG00000225094	SETP20	processed_pseudogene	0.444364	0.00512082	3.66268	10.258
ENSG00000239532	AC108022.1	processed_pseudogene	0.326398	0.00522306	1.15226	5.31249
ENSG00000213763	ACTBP2	processed_pseudogene	0.296879	0.00533373	1.23139	6.32984
ENSG00000231181	AL954705.1	processed_pseudogene	2.30775	0.00553464	17.3552	6.15204
ENSG00000257243	AC020612.1	processed_pseudogene	0.239724	0.00594821	0.814813	5.27945
ENSG00000256968	SNRPEP2	processed_pseudogene	0.36197	0.00595184	2.12587	8.2208
ENSG00000223599	AL513523.1	processed_pseudogene	0.409505	0.00604484	2.63659	8.07802
ENSG00000230356	NCAPD2P1	processed_pseudogene	0.322034	0.00621441	1.3519	6.28571
ENSG00000229133	RPS7P4	processed_pseudogene	0.362356	0.00636418	1.72529	6.18558
ENSG00000236533	AC009413.1	processed_pseudogene	0.325867	0.00640914	1.36781	6.18558
ENSG00000223825	DAZAP2P1	processed_pseudogene	0.383454	0.0064898	3.24869	11.9134
ENSG00000285531	Z83840.1	processed_pseudogene	1.58663	0.00660444	42.7117	25.929
ENSG00000228818	AL359918.1	processed_pseudogene	0.571798	0.00668626	18.8777	34.4389
ENSG00000269907	PTMAP11	processed_pseudogene	0.423073	0.00704733	2.95204	8.73603
ENSG00000240036	AC104563.1	processed_pseudogene	4.31107	0.00717229	5.3978	0.482182
ENSG00000223668	EEF1A1P24	processed_pseudogene	0.324314	0.00717717	1.09099	5.12209
ENSG00000255710	AP003170.1	processed_pseudogene	2.82852	0.00748993	11.8753	3.13151
ENSG00000229586	TNPO1P3	processed_pseudogene	0.447782	0.0075572	3.37823	9.10673
ENSG00000229447	AC114495.2	processed_pseudogene	2.10596	0.00777889	16.7269	6.22187
ENSG00000213108	BTF3L4P3	processed_pseudogene	0.365174	0.00792038	2.20467	7.69509
ENSG00000239763	AC009120.1	processed_pseudogene	2.0359	0.00792038	17.4457	7.69672
ENSG00000230194	AC000081.1	processed_pseudogene	0.196116	0.00803779	0.411439	5.01972
ENSG00000214881	TMEM14DP	processed_pseudogene	0.368526	0.00813372	1.59043	5.86937
ENSG00000228446	AC073052.1	processed_pseudogene	0.470675	0.00813495	6.09633	16.3819
ENSG00000235264	RPL5P28	processed_pseudogene	2.75068	0.0083219	11.6593	3.46569
ENSG00000213216	AC007066.1	processed_pseudogene	2.98294	0.00838622	12.8271	2.86367
ENSG00000224781	EIF4A2P4	processed_pseudogene	2.69806	0.00839379	11.2281	3.41069
ENSG00000217094	PPIAP31	processed_pseudogene	0.495353	0.00874602	8.78741	19.2711
ENSG00000258179	AC079598.3	processed_pseudogene	0.371908	0.00884947	1.4389	5.29353
ENSG00000237263	MAPK6P3	processed_pseudogene	0.428537	0.00895425	2.69924	7.67801
ENSG00000229595	AL109810.1	processed_pseudogene	0.283816	0.00899247	0.847983	5.56724
ENSG00000243679	AC018638.5	processed_pseudogene	1.34476	0.00937253	93.2401	67.0306
ENSG00000189343	RPS2P46	processed_pseudogene	0.38671	0.00952648	1.8103	5.96612
ENSG00000225513	AL158824.1	processed_pseudogene	0.43974	0.00971994	3.10892	9.37108
ENSG00000215063	RPL21P2	processed_pseudogene	3.93838	0.00982356	7.39192	1.16437
ENSG00000228612	HK2P1	processed_pseudogene	0.500976	0.0102381	5.09577	11.5608
ENSG00000213613	RPL11P3	processed_pseudogene	0.417521	0.0105531	2.75657	8.45311
ENSG00000270665	HNRNPA1P67	processed_pseudogene	0.426713	0.0109158	2.45439	7.01454
ENSG00000228502	EEF1A1P11	processed_pseudogene	0.455727	0.0109286	3.14985	8.45809
ENSG00000242358	RPS21P4	processed_pseudogene	0.510619	0.0112153	6.02091	12.7575
ENSG00000233707	RPL22P11	processed_pseudogene	2.57155	0.0112768	10.7045	3.12191
ENSG00000229022	AL365366.1	processed_pseudogene	3.74963	0.0116204	6.95499	0.928082
ENSG00000243199	AC115223.1	processed_pseudogene	2.23015	0.0118258	16.1562	5.92511
ENSG00000212802	RPL15P3	processed_pseudogene	0.262893	0.0118453	0.737409	6.62998
ENSG00000240342	RPS2P5	processed_pseudogene	0.441235	0.0122507	2.76917	7.63462
ENSG00000240395	RPL5P23	processed_pseudogene	1.9882	0.0123165	22.0671	9.38005
ENSG00000228217	PNRC2P1	processed_pseudogene	0.577516	0.0123281	11.9969	24.1107
ENSG00000227992	AC108463.1	processed_pseudogene	0.404353	0.0125866	2.26294	8.11992
ENSG00000227525	RPL7P6	processed_pseudogene	3.60634	0.0129353	6.79968	1.11824
ENSG00000259015	AL442663.4	processed_pseudogene	3.59615	0.0136277	6.70155	0.872593
ENSG00000232848	AL034417.1	processed_pseudogene	0.478622	0.0139456	3.32498	8.05808
ENSG00000238132	CASC4P1	processed_pseudogene	0.425297	0.0152363	1.84261	6.18459
ENSG00000213385	AC105052.2	processed_pseudogene	2.27871	0.0153377	12.1975	3.87666
ENSG00000213235	EEF1A1P16	processed_pseudogene	0.468878	0.0153404	3.52592	9.03254
ENSG00000234354	RPS26P47	processed_pseudogene	0.307532	0.0159541	0.654441	5.07521
ENSG00000251583	AC008427.1	processed_pseudogene	0.406661	0.0159652	1.37478	5.12233
ENSG00000227615	AP001324.1	processed_pseudogene	0.471049	0.0165647	2.77947	7.40494
ENSG00000267533	AP002414.4	processed_pseudogene	0.487399	0.0166611	4.5067	10.3903
ENSG00000213051	RPL5P5	processed_pseudogene	1.59315	0.0175138	42.9145	25.3776
ENSG00000230956	AL024493.1	processed_pseudogene	0.426081	0.0175811	1.9257	6.00478
ENSG00000229677	AC018644.1	processed_pseudogene	1.82141	0.0179924	17.6437	8.61495
ENSG00000229994	RPL5P4	processed_pseudogene	3.06468	0.0183101	7.50957	1.30889
ENSG00000260161	MTCYBP28	processed_pseudogene	0.40201	0.0187413	1.50034	6.62038
ENSG00000234373	SNX18P7	processed_pseudogene	0.678268	0.01892	27.9377	42.9657
ENSG00000255361	AC103843.2	processed_pseudogene	0.600869	0.0198555	10.5139	18.5294
ENSG00000205871	RPS3AP47	processed_pseudogene	0.488152	0.0200605	4.4543	11.6533
ENSG00000233514	AL356653.1	processed_pseudogene	0.631727	0.0213217	16.8689	27.6495
ENSG00000226268	AC135977.1	processed_pseudogene	0.534202	0.0214016	6.13448	13.6345
ENSG00000258446	AL133153.1	processed_pseudogene	2.63932	0.0214032	8.05445	1.85616
ENSG00000254500	RANP3	processed_pseudogene	0.378981	0.0217361	0.924813	5.45601
ENSG00000230916	MTCO1P53	processed_pseudogene	0.521333	0.0217363	3.76227	9.09413
ENSG00000213300	HNRNPA3P6	processed_pseudogene	2.90329	0.0223508	7.29973	1.47536
ENSG00000230897	RPS18P12	processed_pseudogene	0.575152	0.0224732	7.7608	15.4716
ENSG00000218175	AC016739.1	processed_pseudogene	0.763082	0.0228103	64.6336	84.1784
ENSG00000250403	AC097460.2	processed_pseudogene	0.537045	0.0231589	4.71533	11.1528
ENSG00000231466	AL022324.2	processed_pseudogene	1.59506	0.0238442	29.5311	17.571
ENSG00000225422	RBMS1P1	processed_pseudogene	2.61575	0.0241668	8.52789	2.28285
ENSG00000259020	AL049872.1	processed_pseudogene	0.641441	0.0243043	20.6899	35.1481
ENSG00000213305	HNRNPCP6	processed_pseudogene	0.4404	0.0244372	1.86168	5.5034
ENSG00000223529	EEF1A1P8	processed_pseudogene	0.46097	0.0248497	2.48272	7.14284
ENSG00000256103	ATP5MFP5	processed_pseudogene	0.42949	0.0248793	1.76553	5.68694
ENSG00000231434	AL365440.1	processed_pseudogene	2.80263	0.0257018	7.11452	1.41026
ENSG00000213885	RPL13AP7	processed_pseudogene	2.80456	0.0264395	7.26436	1.44655
ENSG00000230043	TMSB4XP6	processed_pseudogene	0.45887	0.0264511	1.89638	5.70614
ENSG00000213104	NPM1P46	processed_pseudogene	0.535576	0.0269067	4.65966	11.0519
ENSG00000242858	AC020899.1	processed_pseudogene	1.68844	0.0269975	24.0344	12.6518
ENSG00000187536	TPM3P7	processed_pseudogene	2.34605	0.0272814	8.63691	2.33835
ENSG00000269119	HNRNPA1P52	processed_pseudogene	0.49692	0.0284608	4.1816	10.3226
ENSG00000243830	AC092865.1	processed_pseudogene	0.490101	0.029192	2.56241	6.85056
ENSG00000227973	PIN4P1	processed_pseudogene	0.419749	0.0295349	1.24921	5.75888
ENSG00000215283	HMGB3P24	processed_pseudogene	0.480837	0.0297111	2.03623	5.57596
ENSG00000244720	AC055748.1	processed_pseudogene	2.17701	0.0297264	9.50246	3.49236
ENSG00000230360	DDX10P2	processed_pseudogene	2.66581	0.0305814	5.63762	1.36388
ENSG00000225178	RPSAP58	processed_pseudogene	0.529588	0.0306703	3.39047	7.28736
ENSG00000242276	RPL5P3	processed_pseudogene	1.68131	0.0313269	21.0753	11.1711
ENSG00000234253	RPL7P13	processed_pseudogene	0.487159	0.0314302	1.89308	5.41436
ENSG00000225338	RPL23AP18	processed_pseudogene	2.37983	0.032366	7.43929	1.94793
ENSG00000176343	RPL37AP8	processed_pseudogene	1.78669	0.0329112	15.6035	7.51428
ENSG00000220157	HNRNPA1P12	processed_pseudogene	0.507448	0.0330026	3.98131	10.1818
ENSG00000239345	HNRNPA1P26	processed_pseudogene	0.566323	0.0330774	6.53795	12.4102
ENSG00000228477	AL663070.1	processed_pseudogene	1.72214	0.0332633	17.6662	8.65884
ENSG00000236570	RAD23BP1	processed_pseudogene	0.486357	0.0336975	2.62674	7.84173
ENSG00000220744	RPL5P18	processed_pseudogene	2.59118	0.0341482	5.31702	1.17397
ENSG00000215030	RPL13P12	processed_pseudogene	0.825694	0.0345959	131.124	158.632
ENSG00000213942	AC005840.1	processed_pseudogene	1.81286	0.0358332	15.7949	6.6513
ENSG00000219027	RPS3AP2	processed_pseudogene	2.5409	0.0362837	5.15296	1.11848
ENSG00000257444	SETP7	processed_pseudogene	0.501468	0.0363138	2.14953	6.11501
ENSG00000128692	EIF2S2P4	processed_pseudogene	2.51695	0.0371697	5.34515	1.16437
ENSG00000239272	RPL21P10	processed_pseudogene	1.72353	0.0397212	14.6794	6.67051
ENSG00000219951	AL391416.1	processed_pseudogene	0.452779	0.0404501	1.32061	6.24382
ENSG00000236439	AC099336.2	processed_pseudogene	1.8274	0.0408177	11.8018	5.25725
ENSG00000259706	HSP90B2P	processed_pseudogene	1.9044	0.0415104	12.7309	4.9924
ENSG00000176054	RPL23P2	processed_pseudogene	2.04895	0.0415765	8.91368	3.09309
ENSG00000213757	AC020898.1	processed_pseudogene	0.554228	0.0416439	3.41649	8.09673
ENSG00000235001	EIF4A1P2	processed_pseudogene	0.65848	0.0423202	11.2628	19.0823
ENSG00000255540	AP003122.5	processed_pseudogene	0.900095	0.0427811	0	6.81939
ENSG00000214108	TPT1P5	processed_pseudogene	0.501196	0.043359	2.34217	6.54032
ENSG00000213394	RPSAP46	processed_pseudogene	1.69884	0.0437414	15.7639	8.36606
ENSG00000244052	RPL5P24	processed_pseudogene	1.4807	0.0438379	28.9026	19.3736
ENSG00000224003	YES1P1	processed_pseudogene	0.514543	0.0447296	1.9257	5.56848
ENSG00000238249	HMGN2P17	processed_pseudogene	0.53513	0.0463603	2.53898	5.8741
ENSG00000183929	DUSP5P1	processed_pseudogene	0.615349	0.046538	6.43357	12.1963
ENSG00000240376	AC010343.1	processed_pseudogene	1.60321	0.0480765	19.7758	10.2842
ENSG00000232422	KNOP1P4	processed_pseudogene	0.59548	0.0487301	6.28515	12.3061
ENSG00000232757	ETF1P1	processed_pseudogene	1.85521	0.0488806	11.409	4.94178
ENSG00000220842	RPL21P16	processed_pseudogene	0.57297	0.0497994	4.43685	8.7768
ENSG00000243829	AC011495.1	processed_pseudogene	0.691504	0.0503831	16.503	24.9826
ENSG00000229222	KRT18P4	processed_pseudogene	2.26634	0.0507453	5.95496	1.46575
ENSG00000226318	RPS3AP38	processed_pseudogene	0.503821	0.0507856	2.01204	8.27554
ENSG00000228169	PPIAP19	processed_pseudogene	0.549533	0.0508265	2.42307	5.58556
ENSG00000259581	TYRO3P	processed_pseudogene	0.660801	0.0510549	11.8395	19.8442
ENSG00000214132	AC094103.1	processed_pseudogene	0.647572	0.0513607	9.70409	15.6179
ENSG00000259205	PRKXP1	processed_pseudogene	1.63329	0.0517404	20.851	11.1903
ENSG00000226721	EEF1DP2	processed_pseudogene	1.80444	0.0520547	10.6451	4.44787
ENSG00000234589	AC125807.1	processed_pseudogene	1.38809	0.0529058	46.335	31.9121
ENSG00000213250	RBMS2P1	processed_pseudogene	0.543268	0.0541189	2.75158	6.80267
ENSG00000219102	HNRNPA3P12	processed_pseudogene	0.558102	0.0542814	3.22432	7.2972
ENSG00000214820	MPRIPP1	processed_pseudogene	0.588091	0.0544201	5.67127	10.9824
ENSG00000224668	IPO8P1	processed_pseudogene	0.549687	0.0544429	2.40062	5.68693
ENSG00000230882	AC005077.4	processed_pseudogene	0.69144	0.0548807	16.4129	25.4028
ENSG00000181358	CTAGE10P	processed_pseudogene	0.900421	0.0550128	0	5.45551
ENSG00000227694	RPL23AP74	processed_pseudogene	1.69719	0.055286	14.7073	6.76676
ENSG00000265182	SRP72P1	processed_pseudogene	0.53498	0.055286	1.9662	5.21087
ENSG00000230364	RPL4P3	processed_pseudogene	1.8104	0.0555986	11.9453	4.68416
ENSG00000226396	AL031727.1	processed_pseudogene	1.64189	0.0559647	15.0132	7.86792
ENSG00000229091	HSPA8P8	processed_pseudogene	1.85033	0.0581105	10.9298	4.85624
ENSG00000235411	AC007041.1	processed_pseudogene	0.548113	0.0589573	2.0996	5.75839
ENSG00000243746	EEF1A1P10	processed_pseudogene	0.516132	0.0601393	1.54379	5.08418
ENSG00000230071	RPL4P6	processed_pseudogene	0.561774	0.0603097	3.38941	7.93051
ENSG00000267264	AC006504.3	processed_pseudogene	0.63366	0.0606502	6.66319	12.4158
ENSG00000267717	SRSF10P1	processed_pseudogene	2.12758	0.0615649	5.65699	1.55478
ENSG00000242477	AC091429.1	processed_pseudogene	1.73847	0.0625593	10.3253	5.06635
ENSG00000241651	AC099340.1	processed_pseudogene	0.582148	0.06372	3.46919	7.73001
ENSG00000242810	MRPL42P6	processed_pseudogene	0.551378	0.0658095	2.41143	6.24107
ENSG00000230202	AL450405.1	processed_pseudogene	0.622485	0.0663434	5.66675	10.0878
ENSG00000236768	AC124916.1	processed_pseudogene	1.71578	0.0675852	11.7753	6.37424
ENSG00000224411	HSP90AA2P	processed_pseudogene	1.64613	0.0691773	13.426	6.81203
ENSG00000279720	CR392039.4	processed_pseudogene	0.582371	0.0693085	4.25843	10.115
ENSG00000237161	AC068446.1	processed_pseudogene	0.582162	0.0710928	2.57785	5.70565
ENSG00000230457	PA2G4P4	processed_pseudogene	0.738807	0.0711773	25.5758	35.5775
ENSG00000227791	AC007365.2	processed_pseudogene	0.578604	0.0717555	2.34239	6.18458
ENSG00000250526	CCT6P2	processed_pseudogene	0.612527	0.0751028	4.66778	9.59753
ENSG00000139239	RPL14P1	processed_pseudogene	1.45255	0.0756644	25.1976	16.5056
ENSG00000217648	AL136116.3	processed_pseudogene	0.616041	0.0795542	4.23799	7.49722
ENSG00000213830	CFL1P5	processed_pseudogene	1.73784	0.0799344	8.38241	3.5486
ENSG00000271182	AC123912.5	processed_pseudogene	0.592963	0.0805972	2.90327	6.81227
ENSG00000270781	AC091133.5	processed_pseudogene	0.738441	0.0806555	24.3683	34.3459
ENSG00000137970	RPL7P9	processed_pseudogene	1.89252	0.0811393	6.23471	1.93833
ENSG00000262333	HNRNPA1P16	processed_pseudogene	1.84161	0.0812988	7.23293	2.44932
ENSG00000270917	AL161911.1	processed_pseudogene	0.621686	0.0818746	4.49019	9.20462
ENSG00000227347	HNRNPKP2	processed_pseudogene	0.581205	0.0831086	2.34326	5.38556
ENSG00000225447	RPS15AP10	processed_pseudogene	0.596766	0.088405	2.76947	5.74929
ENSG00000226107	AC004383.1	processed_pseudogene	1.6503	0.0891788	9.94499	5.18668
ENSG00000213530	MTHFD2P5	processed_pseudogene	0.60726	0.0899073	2.72989	6.11526
ENSG00000261612	SUB1P3	processed_pseudogene	0.635673	0.0899746	4.33094	8.52317
ENSG00000220937	HNRNPA1P41	processed_pseudogene	0.59121	0.0915511	1.8392	5.26586
ENSG00000213237	PTMAP10	processed_pseudogene	0.661374	0.0938295	7.18214	12.1891
ENSG00000241782	AP002812.1	processed_pseudogene	1.86215	0.0948607	5.10285	1.47536
ENSG00000214629	RPSAP6	processed_pseudogene	0.614839	0.095136	3.29027	6.63846
ENSG00000227939	RPL3P2	processed_pseudogene	1.57328	0.097532	13.5901	6.68484
ENSG00000239198	RPL5P22	processed_pseudogene	1.64522	0.0985881	8.91417	4.36545
ENSG00000234742	AC144530.1	processed_pseudogene	1.71546	0.104719	6.57225	2.91841
ENSG00000232176	AL161909.1	processed_pseudogene	1.67768	0.105139	7.27837	3.44722
ENSG00000241741	RPL7AP30	processed_pseudogene	0.706451	0.105977	13.8104	20.2437
ENSG00000248971	KRT8P46	processed_pseudogene	0.842103	0.106541	71.1546	84.9679
ENSG00000231043	AC007238.1	processed_pseudogene	1.43597	0.109861	23.8414	15.7372
ENSG00000256331	NIFKP3	processed_pseudogene	1.62937	0.11221	8.02395	4.14762
ENSG00000230042	AK3P3	processed_pseudogene	1.55059	0.113259	12.2106	7.12251
ENSG00000236496	GPS2P1	processed_pseudogene	1.41513	0.115057	22.3333	15.0242
ENSG00000232531	AC027612.3	processed_pseudogene	1.31687	0.115151	36.5341	26.3088
ENSG00000249072	AC114801.3	processed_pseudogene	0.904511	0.116608	0.142736	5.45551
ENSG00000267541	MTCO2P2	processed_pseudogene	0.798568	0.117691	126.123	161.577
ENSG00000259493	AC023968.2	processed_pseudogene	0.631916	0.118793	2.74732	6.21102
ENSG00000215493	AC007731.1	processed_pseudogene	0.85215	0.118827	0.413527	6.32811
ENSG00000229132	EIF4A1P10	processed_pseudogene	0.825332	0.118858	53.9795	65.3622
ENSG00000242737	AC012170.1	processed_pseudogene	0.625005	0.119125	2.27242	6.36489
ENSG00000270225	MTCO2P22	processed_pseudogene	0.67076	0.122331	6.86735	12.1177
ENSG00000177855	CACYBPP2	processed_pseudogene	0.774412	0.123878	27.0362	36.1325
ENSG00000228519	AC097263.1	processed_pseudogene	1.26811	0.126634	54.4547	41.9967
ENSG00000242990	RPL13AP23	processed_pseudogene	1.66392	0.126712	5.54407	2.728
ENSG00000249129	SUDS3P1	processed_pseudogene	0.644957	0.128184	2.35794	7.25594
ENSG00000213453	FTH1P3	processed_pseudogene	1.62934	0.132115	6.06813	2.52875
ENSG00000237307	SRRM1P3	processed_pseudogene	1.50998	0.133997	11.5129	6.34917
ENSG00000214533	KRT18P33	processed_pseudogene	1.64135	0.13711	5.48787	2.12873
ENSG00000229419	RALGAPA1P1	processed_pseudogene	1.51027	0.139899	10.5397	5.47458
ENSG00000219451	RPL23P8	processed_pseudogene	0.669419	0.140638	3.53682	6.86677
ENSG00000238286	SLC35E1P1	processed_pseudogene	1.44586	0.142819	14.3168	9.54864
ENSG00000223551	TMSB4XP4	processed_pseudogene	0.747053	0.143862	17.6941	25.9218
ENSG00000213087	AL356535.1	processed_pseudogene	0.671448	0.144535	4.6728	8.29411
ENSG00000229806	RPS15P5	processed_pseudogene	0.655032	0.146007	3.64628	8.04
ENSG00000232303	DFFBP1	processed_pseudogene	1.34424	0.146298	24.7697	16.3225
ENSG00000253223	AC110998.1	processed_pseudogene	1.61764	0.146687	5.35022	1.88284
ENSG00000218347	HNRNPA1P1	processed_pseudogene	0.658909	0.147354	4.42499	7.99647
ENSG00000213149	CNN2P9	processed_pseudogene	0.737542	0.148775	16.2835	22.6934
ENSG00000226549	SCDP1	processed_pseudogene	0.686069	0.151774	5.71389	10.3224
ENSG00000242295	AC087477.1	processed_pseudogene	1.58112	0.152386	6.02656	2.48286
ENSG00000226015	CCT8P1	processed_pseudogene	1.59366	0.15325	5.45858	1.95754
ENSG00000231066	NPM1P9	processed_pseudogene	1.47209	0.153911	11.0226	5.94243
ENSG00000251411	AC093827.3	processed_pseudogene	1.55226	0.155424	6.75103	3.21093
ENSG00000237774	AC126615.1	processed_pseudogene	0.669831	0.155687	2.77543	5.97547
[truncated: 12,722 more rows]

## Sheet: DAVID_BP
Category	Term	RT	Genes	Count	%	P-Value	Benjamini
GOTERM_BP_DIRECT	rRNA processing	RT		86	1.9	1.4e-29	9.8e-26
GOTERM_BP_DIRECT	DNA repair	RT		141	3.1	1.3e-27	4.5e-24
GOTERM_BP_DIRECT	mRNA splicing, via spliceosome	RT		107	2.4	1.7e-25	3.8e-22
GOTERM_BP_DIRECT	RNA splicing	RT		98	2.2	2.8e-20	4.8e-17
GOTERM_BP_DIRECT	cell division	RT		153	3.4	3.7e-20	5.1e-17
GOTERM_BP_DIRECT	chromatin organization	RT		113	2.5	3.8e-19	4.4e-16
GOTERM_BP_DIRECT	cell cycle	RT		138	3	2.6e-16	2.6e-13
GOTERM_BP_DIRECT	translation	RT		95	2.1	1.1e-14	9.8e-12
GOTERM_BP_DIRECT	mRNA processing	RT		93	2.1	3.9e-14	3e-11
GOTERM_BP_DIRECT	cellular response to DNA damage stimulus	RT		109	2.4	5.3e-14	3.7e-11
GOTERM_BP_DIRECT	chromatin remodeling	RT		77	1.7	3.1e-13	1.9e-10
GOTERM_BP_DIRECT	regulation of cell cycle	RT		115	2.5	6.1e-12	3.5e-09
GOTERM_BP_DIRECT	cytoplasmic translation	RT		47	1	2.6e-11	1.4e-08
GOTERM_BP_DIRECT	DNA replication	RT		56	1.2	1.1e-10	5.7e-08
GOTERM_BP_DIRECT	cilium assembly	RT		85	1.9	2.4e-10	1.1e-07
GOTERM_BP_DIRECT	DNA duplex unwinding	RT		40	0.9	4.4e-10	1.9e-07
GOTERM_BP_DIRECT	mitochondrial translation	RT		46	1	1.6e-09	6.6e-07
GOTERM_BP_DIRECT	regulation of transcription, DNA-templated	RT		270	6	2e-09	7.6e-07
GOTERM_BP_DIRECT	protein stabilization	RT		82	1.8	2.3e-09	8.3e-07
GOTERM_BP_DIRECT	ribosomal large subunit biogenesis	RT		21	0.5	1.2e-08	4.1e-06
GOTERM_BP_DIRECT	mitotic cytokinesis	RT		35	0.8	1.3e-08	4.2e-06
GOTERM_BP_DIRECT	mitotic spindle assembly checkpoint	RT		22	0.5	2e-08	6.1e-06
GOTERM_BP_DIRECT	mitotic cell cycle	RT		60	1.3	6.5e-08	2e-05
GOTERM_BP_DIRECT	protein transport	RT		133	2.9	1.1e-07	3e-05
GOTERM_BP_DIRECT	positive regulation of transcription, DNA-templated	RT		198	4.4	1.7e-07	4.8e-05
GOTERM_BP_DIRECT	double-strand break repair	RT		35	0.8	1.9e-07	5.1e-05
GOTERM_BP_DIRECT	DNA recombination	RT		38	0.8	2.3e-07	5.8e-05
GOTERM_BP_DIRECT	histone H3 acetylation	RT		29	0.6	3.6e-07	9e-05
GOTERM_BP_DIRECT	centrosome cycle	RT		25	0.6	5.4e-07	0.00013
GOTERM_BP_DIRECT	translational initiation	RT		27	0.6	1.5e-06	0.00035
GOTERM_BP_DIRECT	mitotic metaphase plate congression	RT		23	0.5	2.4e-06	0.00053
GOTERM_BP_DIRECT	negative regulation of transcription, DNA-templated	RT		163	3.6	2.4e-06	0.00053
GOTERM_BP_DIRECT	regulation of catalytic activity	RT		112	2.5	2.8e-06	0.00058
GOTERM_BP_DIRECT	maturation of LSU-rRNA from tricistronic rRNA transcript (SSU-rRNA, 5.8S rRNA, LSU-rRNA)	RT		12	0.3	3.5e-06	0.0007
GOTERM_BP_DIRECT	apoptotic process	RT		166	3.7	3.7e-06	0.00074
GOTERM_BP_DIRECT	mitotic spindle organization	RT		27	0.6	5.5e-06	0.001
GOTERM_BP_DIRECT	telomere maintenance	RT		27	0.6	5.5e-06	0.001
GOTERM_BP_DIRECT	mitotic sister chromatid segregation	RT		20	0.4	5.8e-06	0.0011
GOTERM_BP_DIRECT	autophagy	RT		54	1.2	6.5e-06	0.0012
GOTERM_BP_DIRECT	regulation of apoptotic process	RT		77	1.7	6.7e-06	0.0012
GOTERM_BP_DIRECT	protein phosphorylation	RT		140	3.1	6.9e-06	0.0012
GOTERM_BP_DIRECT	intraciliary anterograde transport	RT		13	0.3	7.7e-06	0.0012
GOTERM_BP_DIRECT	histone acetylation	RT		31	0.7	8.2e-06	0.0012
GOTERM_BP_DIRECT	mRNA export from nucleus	RT		27	0.6	8.3e-06	0.0012
GOTERM_BP_DIRECT	non-motile cilium assembly	RT		27	0.6	8.3e-06	0.0012
GOTERM_BP_DIRECT	centriole replication	RT		15	0.3	8.3e-06	0.0012
GOTERM_BP_DIRECT	double-strand break repair via homologous recombination	RT		38	0.8	8.5e-06	0.0012
GOTERM_BP_DIRECT	tRNA methylation	RT		19	0.4	9.4e-06	0.0014
GOTERM_BP_DIRECT	transcription initiation from RNA polymerase II promoter	RT		23	0.5	1e-05	0.0014
GOTERM_BP_DIRECT	ribosomal small subunit biogenesis	RT		14	0.3	1.3e-05	0.0018
GOTERM_BP_DIRECT	protein ubiquitination	RT		136	3	2.6e-05	0.0035
GOTERM_BP_DIRECT	regulation of centrosome duplication	RT		14	0.3	2.7e-05	0.0036
GOTERM_BP_DIRECT	interstrand cross-link repair	RT		20	0.4	2.7e-05	0.0036
GOTERM_BP_DIRECT	cytoplasmic microtubule organization	RT		25	0.6	3.1e-05	0.004
GOTERM_BP_DIRECT	histone H4 acetylation	RT		22	0.5	4e-05	0.005
GOTERM_BP_DIRECT	regulation of mRNA splicing, via spliceosome	RT		14	0.3	5.5e-05	0.0066
GOTERM_BP_DIRECT	histone H2A acetylation	RT		14	0.3	5.5e-05	0.0066
GOTERM_BP_DIRECT	positive regulation of transcription of nuclear large rRNA transcript from RNA polymerase I promoter	RT		9	0.2	6.9e-05	0.008
GOTERM_BP_DIRECT	regulation of double-strand break repair	RT		16	0.4	6.9e-05	0.008
GOTERM_BP_DIRECT	DNA replication initiation	RT		16	0.4	6.9e-05	0.008
GOTERM_BP_DIRECT	regulation of DNA replication	RT		22	0.5	8.7e-05	0.0099
GOTERM_BP_DIRECT	regulation of RNA splicing	RT		31	0.7	9.7e-05	0.011
GOTERM_BP_DIRECT	regulation of cellular response to heat	RT		11	0.2	9.9e-05	0.011
GOTERM_BP_DIRECT	regulation of mRNA processing	RT		11	0.2	9.9e-05	0.011
GOTERM_BP_DIRECT	microtubule-based movement	RT		34	0.7	0.0001	0.011
GOTERM_BP_DIRECT	negative regulation of transcription from RNA polymerase II promoter	RT		238	5.2	0.0001	0.011
GOTERM_BP_DIRECT	tRNA processing	RT		19	0.4	0.00011	0.011
GOTERM_BP_DIRECT	replication fork processing	RT		18	0.4	0.00012	0.012
GOTERM_BP_DIRECT	DNA-dependent DNA replication	RT		16	0.4	0.00012	0.012
GOTERM_BP_DIRECT	monoubiquitinated histone H2A deubiquitination	RT		16	0.4	0.00012	0.012
GOTERM_BP_DIRECT	regulation of translation	RT		33	0.7	0.00012	0.012
GOTERM_BP_DIRECT	regulation of small GTPase mediated signal transduction	RT		41	0.9	0.00013	0.013
GOTERM_BP_DIRECT	retrograde transport, endosome to Golgi	RT		32	0.7	0.00014	0.013
GOTERM_BP_DIRECT	chromosome segregation	RT		30	0.7	0.00015	0.014
GOTERM_BP_DIRECT	transcription from RNA polymerase II promoter	RT		72	1.6	0.00015	0.014
GOTERM_BP_DIRECT	autophagosome maturation	RT		20	0.4	0.00015	0.014
GOTERM_BP_DIRECT	protein localization to centrosome	RT		13	0.3	0.00017	0.015
GOTERM_BP_DIRECT	positive regulation of double-strand break repair via homologous recombination	RT		19	0.4	0.00017	0.015
GOTERM_BP_DIRECT	cellular response to UV	RT		25	0.6	0.00017	0.015
GOTERM_BP_DIRECT	positive regulation of transcription elongation from RNA polymerase II promoter	RT		22	0.5	0.00018	0.016
GOTERM_BP_DIRECT	transcription from RNA polymerase III promoter	RT		14	0.3	0.00018	0.016
GOTERM_BP_DIRECT	ribosomal large subunit assembly	RT		14	0.3	0.00018	0.016
GOTERM_BP_DIRECT	intraciliary transport	RT		17	0.4	0.00019	0.016
GOTERM_BP_DIRECT	aerobic respiration	RT		28	0.6	0.0002	0.017
GOTERM_BP_DIRECT	regulation of DNA repair	RT		20	0.4	0.00022	0.018
GOTERM_BP_DIRECT	ribosome biogenesis	RT		19	0.4	0.00025	0.02
GOTERM_BP_DIRECT	negative regulation of transcription elongation from RNA polymerase II promoter	RT		12	0.3	0.00027	0.021
GOTERM_BP_DIRECT	maturation of SSU-rRNA	RT		12	0.3	0.00027	0.021
GOTERM_BP_DIRECT	nuclear-transcribed mRNA catabolic process, nonsense-mediated decay	RT		18	0.4	0.00027	0.021
GOTERM_BP_DIRECT	transcription, DNA-templated	RT		38	0.8	0.00033	0.025
GOTERM_BP_DIRECT	attachment of spindle microtubules to kinetochore	RT		10	0.2	0.00034	0.026
GOTERM_BP_DIRECT	spindle assembly	RT		18	0.4	0.0004	0.03
GOTERM_BP_DIRECT	transcription elongation from RNA polymerase II promoter	RT		17	0.4	0.00044	0.032
GOTERM_BP_DIRECT	double-strand break repair via nonhomologous end joining	RT		17	0.4	0.00044	0.032
GOTERM_BP_DIRECT	regulation of mitotic spindle organization	RT		12	0.3	0.00049	0.036
GOTERM_BP_DIRECT	maturation of SSU-rRNA from tricistronic rRNA transcript (SSU-rRNA, 5.8S rRNA, LSU-rRNA)	RT		15	0.3	0.0005	0.036
GOTERM_BP_DIRECT	positive regulation of transcription from RNA polymerase I promoter	RT		13	0.3	0.00051	0.036
GOTERM_BP_DIRECT	positive regulation of intracellular protein transport	RT		14	0.3	0.00051	0.036
GOTERM_BP_DIRECT	regulation of cytokinesis	RT		19	0.4	0.00052	0.036
GOTERM_BP_DIRECT	ubiquitin-dependent ERAD pathway	RT		30	0.7	0.00052	0.036
GOTERM_BP_DIRECT	positive regulation of mitotic cell cycle spindle assembly checkpoint	RT		9	0.2	0.00052	0.036
GOTERM_BP_DIRECT	mitochondrial respiratory chain complex I assembly	RT		25	0.6	0.00055	0.037
GOTERM_BP_DIRECT	cellular response to hydrogen peroxide	RT		28	0.6	0.00057	0.038
GOTERM_BP_DIRECT	Golgi organization	RT		43	0.9	0.00064	0.043
GOTERM_BP_DIRECT	macroautophagy	RT		26	0.6	0.00079	0.052
GOTERM_BP_DIRECT	histone H3-K14 acetylation	RT		11	0.2	0.0008	0.052
GOTERM_BP_DIRECT	negative regulation of stem cell population maintenance	RT		12	0.3	0.00085	0.055
GOTERM_BP_DIRECT	positive regulation of transcription initiation from RNA polymerase II promoter	RT		22	0.5	0.00087	0.056
GOTERM_BP_DIRECT	vesicle-mediated transport	RT		67	1.5	0.00092	0.058
GOTERM_BP_DIRECT	multivesicular body assembly	RT		15	0.3	0.0011	0.072
GOTERM_BP_DIRECT	regulation of signal transduction by p53 class mediator	RT		18	0.4	0.0011	0.072
GOTERM_BP_DIRECT	defense response to virus	RT		66	1.5	0.0012	0.074
GOTERM_BP_DIRECT	mRNA cis splicing, via spliceosome	RT		10	0.2	0.0013	0.079
GOTERM_BP_DIRECT	tRNA modification	RT		13	0.3	0.0013	0.079
GOTERM_BP_DIRECT	monoubiquitinated histone deubiquitination	RT		13	0.3	0.0013	0.079
GOTERM_BP_DIRECT	alternative mRNA splicing, via spliceosome	RT		13	0.3	0.0013	0.079
GOTERM_BP_DIRECT	RNA splicing, via transesterification reactions	RT		13	0.3	0.0013	0.079
GOTERM_BP_DIRECT	response to ionizing radiation	RT		19	0.4	0.0014	0.08
GOTERM_BP_DIRECT	negative regulation of DNA replication	RT		11	0.2	0.0014	0.081
GOTERM_BP_DIRECT	regulation of mitotic cell cycle	RT		24	0.5	0.0014	0.081
GOTERM_BP_DIRECT	mitochondrion organization	RT		29	0.6	0.0015	0.085
GOTERM_BP_DIRECT	protein folding	RT		50	1.1	0.0015	0.088
GOTERM_BP_DIRECT	methylation	RT		34	0.7	0.0017	0.095
GOTERM_BP_DIRECT	mitotic spindle midzone assembly	RT		8	0.2	0.0018	0.1
GOTERM_BP_DIRECT	protein import into nucleus	RT		34	0.7	0.002	0.11
GOTERM_BP_DIRECT	sister chromatid cohesion	RT		13	0.3	0.002	0.11
GOTERM_BP_DIRECT	spliceosomal complex assembly	RT		13	0.3	0.002	0.11
GOTERM_BP_DIRECT	protein localization to cilium	RT		16	0.4	0.0021	0.11
GOTERM_BP_DIRECT	nucleotide-excision repair	RT		18	0.4	0.0021	0.11
GOTERM_BP_DIRECT	regulation of DNA-dependent DNA replication initiation	RT		9	0.2	0.0022	0.11
GOTERM_BP_DIRECT	intraciliary retrograde transport	RT		9	0.2	0.0022	0.11
GOTERM_BP_DIRECT	regulation of mitotic nuclear division	RT		12	0.3	0.0022	0.11
GOTERM_BP_DIRECT	DNA unwinding involved in DNA replication	RT		12	0.3	0.0022	0.11
GOTERM_BP_DIRECT	cell projection organization	RT		24	0.5	0.0023	0.12
GOTERM_BP_DIRECT	centrosome duplication	RT		10	0.2	0.0023	0.12
GOTERM_BP_DIRECT	formation of cytoplasmic translation initiation complex	RT		10	0.2	0.0023	0.12
GOTERM_BP_DIRECT	intracellular protein transport	RT		87	1.9	0.0023	0.12
GOTERM_BP_DIRECT	cell proliferation	RT		54	1.2	0.0024	0.12
GOTERM_BP_DIRECT	membrane fission	RT		17	0.4	0.0025	0.12
GOTERM_BP_DIRECT	RNA polymerase I transcriptional preinitiation complex assembly	RT		7	0.2	0.0028	0.14
GOTERM_BP_DIRECT	protein localization to nucleolus	RT		7	0.2	0.0028	0.14
GOTERM_BP_DIRECT	DNA damage checkpoint	RT		15	0.3	0.0033	0.16
GOTERM_BP_DIRECT	chromosome organization	RT		12	0.3	0.0033	0.16
GOTERM_BP_DIRECT	regulation of mitotic spindle assembly	RT		12	0.3	0.0033	0.16
GOTERM_BP_DIRECT	mitochondrial respiratory chain complex IV assembly	RT		12	0.3	0.0033	0.16
GOTERM_BP_DIRECT	cellular response to ionizing radiation	RT		17	0.4	0.0033	0.16
GOTERM_BP_DIRECT	proteasome-mediated ubiquitin-dependent protein catabolic process	RT		59	1.3	0.0034	0.16
GOTERM_BP_DIRECT	double-strand break repair via break-induced replication	RT		8	0.2	0.0036	0.16
GOTERM_BP_DIRECT	centriole-centriole cohesion	RT		8	0.2	0.0036	0.16
GOTERM_BP_DIRECT	protein localization to kinetochore	RT		8	0.2	0.0036	0.16
GOTERM_BP_DIRECT	cellular response to hydroxyurea	RT		8	0.2	0.0036	0.16
GOTERM_BP_DIRECT	t-circle formation	RT		8	0.2	0.0036	0.16
GOTERM_BP_DIRECT	positive regulation of methylation-dependent chromatin silencing	RT		8	0.2	0.0036	0.16
GOTERM_BP_DIRECT	protein localization to pre-autophagosomal structure	RT		10	0.2	0.0038	0.17
GOTERM_BP_DIRECT	mitotic chromosome condensation	RT		10	0.2	0.0038	0.17
GOTERM_BP_DIRECT	negative regulation of cilium assembly	RT		9	0.2	0.0038	0.17
GOTERM_BP_DIRECT	protein deacetylation	RT		9	0.2	0.0038	0.17
GOTERM_BP_DIRECT	maturation of LSU-rRNA	RT		9	0.2	0.0038	0.17
GOTERM_BP_DIRECT	nucleus organization	RT		13	0.3	0.0043	0.18
GOTERM_BP_DIRECT	heterochromatin assembly	RT		13	0.3	0.0043	0.18
GOTERM_BP_DIRECT	regulation of nucleotide-excision repair	RT		13	0.3	0.0043	0.18
GOTERM_BP_DIRECT	nuclear polyadenylation-dependent tRNA catabolic process	RT		6	0.1	0.0044	0.18
GOTERM_BP_DIRECT	positive regulation of histone H3-K9 methylation	RT		6	0.1	0.0044	0.18
GOTERM_BP_DIRECT	intraciliary transport involved in cilium assembly	RT		6	0.1	0.0044	0.18
GOTERM_BP_DIRECT	nuclear polyadenylation-dependent rRNA catabolic process	RT		6	0.1	0.0044	0.18
GOTERM_BP_DIRECT	vesicle fusion	RT		17	0.4	0.0044	0.18
GOTERM_BP_DIRECT	regulation of G1/S transition of mitotic cell cycle	RT		20	0.4	0.0045	0.18
GOTERM_BP_DIRECT	nucleic acid phosphodiester bond hydrolysis	RT		27	0.6	0.0046	0.19
GOTERM_BP_DIRECT	regulation of protein localization	RT		28	0.6	0.0047	0.19
GOTERM_BP_DIRECT	RNA polymerase II transcriptional preinitiation complex assembly	RT		21	0.5	0.0047	0.19
GOTERM_BP_DIRECT	mitochondrial ATP synthesis coupled proton transport	RT		23	0.5	0.0052	0.21
GOTERM_BP_DIRECT	mismatch repair	RT		14	0.3	0.0053	0.21
GOTERM_BP_DIRECT	regulation of cell division	RT		11	0.2	0.0055	0.22
GOTERM_BP_DIRECT	telomere maintenance via telomerase	RT		11	0.2	0.0055	0.22
GOTERM_BP_DIRECT	cellular response to glucose starvation	RT		20	0.4	0.0056	0.22
GOTERM_BP_DIRECT	ESCRT III complex disassembly	RT		7	0.2	0.0059	0.23
GOTERM_BP_DIRECT	retrograde transport, vesicle recycling within Golgi	RT		7	0.2	0.0059	0.23
GOTERM_BP_DIRECT	positive regulation of histone deacetylation	RT		10	0.2	0.006	0.23
GOTERM_BP_DIRECT	negative regulation of double-strand break repair via homologous recombination	RT		10	0.2	0.006	0.23
GOTERM_BP_DIRECT	protein localization to organelle	RT		10	0.2	0.006	0.23
GOTERM_BP_DIRECT	mitotic G2 DNA damage checkpoint	RT		15	0.3	0.0061	0.23
GOTERM_BP_DIRECT	maturation of 5.8S rRNA from tricistronic rRNA transcript (SSU-rRNA, 5.8S rRNA, LSU-rRNA)	RT		5	0.1	0.0063	0.24
GOTERM_BP_DIRECT	chordate embryonic development	RT		5	0.1	0.0063	0.24
GOTERM_BP_DIRECT	membrane budding	RT		9	0.2	0.0064	0.24
GOTERM_BP_DIRECT	protein lipidation	RT		9	0.2	0.0064	0.24
GOTERM_BP_DIRECT	tRNA 5'-leader removal	RT		8	0.2	0.0064	0.24
GOTERM_BP_DIRECT	dosage compensation by inactivation of X chromosome	RT		8	0.2	0.0064	0.24
GOTERM_BP_DIRECT	positive regulation of transcription from RNA polymerase II promoter	RT		271	6	0.0077	0.28
GOTERM_BP_DIRECT	regulation of cell growth	RT		26	0.6	0.0079	0.29
GOTERM_BP_DIRECT	positive regulation of translation	RT		27	0.6	0.0079	0.29
GOTERM_BP_DIRECT	multivesicular body sorting pathway	RT		11	0.2	0.008	0.29
GOTERM_BP_DIRECT	poly(A)+ mRNA export from nucleus	RT		11	0.2	0.008	0.29
GOTERM_BP_DIRECT	positive regulation of stem cell population maintenance	RT		17	0.4	0.0095	0.33
GOTERM_BP_DIRECT	establishment of mitotic spindle orientation	RT		14	0.3	0.0095	0.33
GOTERM_BP_DIRECT	regulation of Cdc42 protein signal transduction	RT		6	0.1	0.0097	0.33
GOTERM_BP_DIRECT	pre-replicative complex assembly involved in nuclear cell cycle DNA replication	RT		6	0.1	0.0097	0.33
GOTERM_BP_DIRECT	positive regulation of histone phosphorylation	RT		6	0.1	0.0097	0.33
GOTERM_BP_DIRECT	ribosome assembly	RT		6	0.1	0.0097	0.33
GOTERM_BP_DIRECT	positive regulation of attachment of mitotic spindle microtubules to kinetochore	RT		6	0.1	0.0097	0.33
GOTERM_BP_DIRECT	posttranscriptional regulation of gene expression	RT		12	0.3	0.0098	0.33
GOTERM_BP_DIRECT	protein autophosphorylation	RT		50	1.1	0.0098	0.33
GOTERM_BP_DIRECT	regulation of protein secretion	RT		9	0.2	0.01	0.33
GOTERM_BP_DIRECT	positive regulation of telomere maintenance	RT		9	0.2	0.01	0.33
GOTERM_BP_DIRECT	positive regulation by host of viral transcription	RT		9	0.2	0.01	0.33
GOTERM_BP_DIRECT	negative regulation of gene expression, epigenetic	RT		9	0.2	0.01	0.33
GOTERM_BP_DIRECT	positive regulation of double-strand break repair via nonhomologous end joining	RT		9	0.2	0.01	0.33
GOTERM_BP_DIRECT	intra-S DNA damage checkpoint	RT		9	0.2	0.01	0.33
GOTERM_BP_DIRECT	spindle organization	RT		9	0.2	0.01	0.33
GOTERM_BP_DIRECT	regulation of Arp2/3 complex-mediated actin nucleation	RT		9	0.2	0.01	0.33
GOTERM_BP_DIRECT	histone deacetylation	RT		19	0.4	0.01	0.34
GOTERM_BP_DIRECT	viral budding from plasma membrane	RT		8	0.2	0.011	0.34
GOTERM_BP_DIRECT	histone exchange	RT		8	0.2	0.011	0.34
GOTERM_BP_DIRECT	diacylglycerol metabolic process	RT		8	0.2	0.011	0.34
GOTERM_BP_DIRECT	ribosome disassembly	RT		7	0.2	0.011	0.34
GOTERM_BP_DIRECT	multivesicular body-lysosome fusion	RT		7	0.2	0.011	0.34
GOTERM_BP_DIRECT	vesicle fusion with vacuole	RT		7	0.2	0.011	0.34
GOTERM_BP_DIRECT	UV-damage excision repair	RT		7	0.2	0.011	0.34
GOTERM_BP_DIRECT	G1 to G0 transition	RT		7	0.2	0.011	0.34
GOTERM_BP_DIRECT	ATP-dependent chromatin remodeling	RT		14	0.3	0.012	0.39
GOTERM_BP_DIRECT	RNA catabolic process	RT		14	0.3	0.012	0.39
GOTERM_BP_DIRECT	intrinsic apoptotic signaling pathway in response to endoplasmic reticulum stress	RT		14	0.3	0.012	0.39
GOTERM_BP_DIRECT	cellular senescence	RT		19	0.4	0.013	0.4
GOTERM_BP_DIRECT	histone methylation	RT		10	0.2	0.013	0.4
GOTERM_BP_DIRECT	regulation of transcription elongation from RNA polymerase II promoter	RT		10	0.2	0.013	0.4
GOTERM_BP_DIRECT	macromitophagy	RT		10	0.2	0.013	0.4
GOTERM_BP_DIRECT	positive regulation of histone acetylation	RT		12	0.3	0.013	0.41
GOTERM_BP_DIRECT	positive regulation of p38MAPK cascade	RT		13	0.3	0.015	0.44
GOTERM_BP_DIRECT	DNA biosynthetic process	RT		13	0.3	0.015	0.44
GOTERM_BP_DIRECT	protein sumoylation	RT		17	0.4	0.015	0.44
GOTERM_BP_DIRECT	late endosome to lysosome transport	RT		9	0.2	0.015	0.44
GOTERM_BP_DIRECT	nuclear envelope reassembly	RT		9	0.2	0.015	0.44
GOTERM_BP_DIRECT	RNA methylation	RT		9	0.2	0.015	0.44
GOTERM_BP_DIRECT	protein destabilization	RT		18	0.4	0.015	0.45
GOTERM_BP_DIRECT	regulation of macroautophagy	RT		19	0.4	0.016	0.46
GOTERM_BP_DIRECT	positive regulation of histone H3-K4 methylation	RT		11	0.2	0.016	0.46
GOTERM_BP_DIRECT	mitochondrial RNA processing	RT		5	0.1	0.016	0.47
GOTERM_BP_DIRECT	positive regulation of intracellular transport	RT		5	0.1	0.016	0.47
GOTERM_BP_DIRECT	abscission	RT		5	0.1	0.016	0.47
GOTERM_BP_DIRECT	snRNA processing	RT		8	0.2	0.017	0.48
GOTERM_BP_DIRECT	histone H4-K16 acetylation	RT		8	0.2	0.017	0.48
GOTERM_BP_DIRECT	mRNA methylation	RT		8	0.2	0.017	0.48
GOTERM_BP_DIRECT	semaphorin-plexin signaling pathway involved in axon guidance	RT		8	0.2	0.017	0.48
GOTERM_BP_DIRECT	negative regulation of NF-kappaB transcription factor activity	RT		28	0.6	0.017	0.49
GOTERM_BP_DIRECT	positive regulation of protein import into nucleus	RT		16	0.4	0.018	0.5
GOTERM_BP_DIRECT	response to endoplasmic reticulum stress	RT		26	0.6	0.018	0.5
GOTERM_BP_DIRECT	histone lysine methylation	RT		7	0.2	0.018	0.5
GOTERM_BP_DIRECT	response to muramyl dipeptide	RT		7	0.2	0.018	0.5
GOTERM_BP_DIRECT	viral budding via host ESCRT complex	RT		10	0.2	0.018	0.5
GOTERM_BP_DIRECT	regulation of telomere maintenance	RT		10	0.2	0.018	0.5
GOTERM_BP_DIRECT	bone marrow development	RT		6	0.1	0.018	0.5
GOTERM_BP_DIRECT	rRNA base methylation	RT		6	0.1	0.018	0.5
GOTERM_BP_DIRECT	nuclear mRNA surveillance	RT		6	0.1	0.018	0.5
GOTERM_BP_DIRECT	G2/M transition of mitotic cell cycle	RT		20	0.4	0.019	0.52
GOTERM_BP_DIRECT	regulation of cilium assembly	RT		11	0.2	0.021	0.57
GOTERM_BP_DIRECT	positive regulation of mRNA splicing, via spliceosome	RT		11	0.2	0.021	0.57
GOTERM_BP_DIRECT	positive regulation of double-strand break repair	RT		15	0.3	0.021	0.57
GOTERM_BP_DIRECT	positive regulation of cilium assembly	RT		9	0.2	0.021	0.57
GOTERM_BP_DIRECT	positive regulation of autophagosome assembly	RT		9	0.2	0.021	0.57
GOTERM_BP_DIRECT	response to UV	RT		16	0.4	0.022	0.59
GOTERM_BP_DIRECT	exocytosis	RT		33	0.7	0.022	0.59
GOTERM_BP_DIRECT	regulation of cyclin-dependent protein serine/threonine kinase activity	RT		18	0.4	0.023	0.6
GOTERM_BP_DIRECT	DNA methylation	RT		12	0.3	0.023	0.61
GOTERM_BP_DIRECT	chaperone mediated protein folding requiring cofactor	RT		13	0.3	0.025	0.63
GOTERM_BP_DIRECT	positive regulation of telomerase activity	RT		13	0.3	0.025	0.63
GOTERM_BP_DIRECT	protein acetylation	RT		8	0.2	0.025	0.63
GOTERM_BP_DIRECT	histone H3 deacetylation	RT		8	0.2	0.025	0.63
GOTERM_BP_DIRECT	histone H4-K5 acetylation	RT		8	0.2	0.025	0.63
GOTERM_BP_DIRECT	histone phosphorylation	RT		8	0.2	0.025	0.63
GOTERM_BP_DIRECT	histone H4-K8 acetylation	RT		8	0.2	0.025	0.63
GOTERM_BP_DIRECT	regulation of DNA strand elongation	RT		8	0.2	0.025	0.63
GOTERM_BP_DIRECT	replicative senescence	RT		8	0.2	0.025	0.63
GOTERM_BP_DIRECT	positive regulation of DNA-templated transcription, elongation	RT		8	0.2	0.025	0.63
GOTERM_BP_DIRECT	protein targeting to vacuole	RT		8	0.2	0.025	0.63
GOTERM_BP_DIRECT	mRNA splice site selection	RT		10	0.2	0.025	0.63
GOTERM_BP_DIRECT	regulation of macrophage chemotaxis	RT		4	0.1	0.026	0.64
GOTERM_BP_DIRECT	pyrimidine dimer repair by nucleotide-excision repair	RT		4	0.1	0.026	0.64
GOTERM_BP_DIRECT	tRNA dihydrouridine synthesis	RT		4	0.1	0.026	0.64
GOTERM_BP_DIRECT	meiotic chromosome segregation	RT		4	0.1	0.026	0.64
GOTERM_BP_DIRECT	primitive hemopoiesis	RT		4	0.1	0.026	0.64
GOTERM_BP_DIRECT	double-strand break repair via synthesis-dependent strand annealing	RT		4	0.1	0.026	0.64
GOTERM_BP_DIRECT	replication fork arrest	RT		4	0.1	0.026	0.64
GOTERM_BP_DIRECT	positive regulation of mitotic sister chromatid separation	RT		4	0.1	0.026	0.64
GOTERM_BP_DIRECT	positive regulation of NF-kappaB transcription factor activity	RT		43	0.9	0.026	0.64
GOTERM_BP_DIRECT	cellular response to nerve growth factor stimulus	RT		15	0.3	0.026	0.64
GOTERM_BP_DIRECT	protein deubiquitination	RT		31	0.7	0.027	0.65
GOTERM_BP_DIRECT	cellular response to amino acid starvation	RT		16	0.4	0.027	0.65
GOTERM_BP_DIRECT	small GTPase mediated signal transduction	RT		34	0.7	0.027	0.65
GOTERM_BP_DIRECT	positive regulation of cysteine-type endopeptidase activity involved in apoptotic process	RT		18	0.4	0.027	0.65
GOTERM_BP_DIRECT	plasma membrane repair	RT		11	0.2	0.028	0.66
GOTERM_BP_DIRECT	histone deubiquitination	RT		7	0.2	0.028	0.66
GOTERM_BP_DIRECT	regulation of histone deacetylation	RT		7	0.2	0.028	0.66
GOTERM_BP_DIRECT	peptidyl-lysine monomethylation	RT		7	0.2	0.028	0.66
GOTERM_BP_DIRECT	macromolecular complex assembly	RT		41	0.9	0.028	0.67
GOTERM_BP_DIRECT	positive regulation of I-kappaB kinase/NF-kappaB signaling	RT		50	1.1	0.029	0.68
GOTERM_BP_DIRECT	negative regulation of protein binding	RT		23	0.5	0.029	0.69
GOTERM_BP_DIRECT	positive regulation of axonogenesis	RT		12	0.3	0.03	0.69
GOTERM_BP_DIRECT	ubiquitin-dependent protein catabolic process via the multivesicular body sorting pathway	RT		12	0.3	0.03	0.69
GOTERM_BP_DIRECT	nuclear-transcribed mRNA catabolic process, exonucleolytic, 3'-5'	RT		6	0.1	0.031	0.7
GOTERM_BP_DIRECT	error-prone translesion synthesis	RT		6	0.1	0.031	0.7
GOTERM_BP_DIRECT	DNA replication checkpoint	RT		6	0.1	0.031	0.7
GOTERM_BP_DIRECT	histone H3-K36 demethylation	RT		6	0.1	0.031	0.7
GOTERM_BP_DIRECT	DNA catabolic process, endonucleolytic	RT		6	0.1	0.031	0.7
GOTERM_BP_DIRECT	regulation of DNA biosynthetic process	RT		6	0.1	0.031	0.7
GOTERM_BP_DIRECT	transcription-coupled nucleotide-excision repair	RT		6	0.1	0.031	0.7
GOTERM_BP_DIRECT	phosphorylation of RNA polymerase II C-terminal domain	RT		6	0.1	0.031	0.7
GOTERM_BP_DIRECT	nucleophagy	RT		5	0.1	0.032	0.7
GOTERM_BP_DIRECT	positive regulation of mRNA 3'-end processing	RT		5	0.1	0.032	0.7
GOTERM_BP_DIRECT	regulation of mitochondrial mRNA stability	RT		5	0.1	0.032	0.7
GOTERM_BP_DIRECT	high-density lipoprotein particle clearance	RT		5	0.1	0.032	0.7
GOTERM_BP_DIRECT	negative regulation of centriole replication	RT		5	0.1	0.032	0.7
GOTERM_BP_DIRECT	G-quadruplex DNA unwinding	RT		5	0.1	0.032	0.7
GOTERM_BP_DIRECT	negative regulation of histone H3-K9 trimethylation	RT		5	0.1	0.032	0.7
GOTERM_BP_DIRECT	response to fungicide	RT		5	0.1	0.032	0.7
GOTERM_BP_DIRECT	meiotic chromosome condensation	RT		5	0.1	0.032	0.7
GOTERM_BP_DIRECT	methylation-dependent chromatin silencing	RT		5	0.1	0.032	0.7
GOTERM_BP_DIRECT	negative regulation of protein ubiquitination	RT		18	0.4	0.032	0.7
GOTERM_BP_DIRECT	stem cell population maintenance	RT		18	0.4	0.032	0.7
GOTERM_BP_DIRECT	regulation of G-protein coupled receptor protein signaling pathway	RT		16	0.4	0.032	0.7
GOTERM_BP_DIRECT	mitochondrial electron transport, NADH to ubiquinone	RT		16	0.4	0.032	0.7
GOTERM_BP_DIRECT	microtubule nucleation	RT		10	0.2	0.033	0.72
GOTERM_BP_DIRECT	regulation of protein stability	RT		27	0.6	0.034	0.74
GOTERM_BP_DIRECT	intrinsic apoptotic signaling pathway in response to oxidative stress	RT		8	0.2	0.035	0.75
GOTERM_BP_DIRECT	positive regulation of mitochondrial translation	RT		8	0.2	0.035	0.75
GOTERM_BP_DIRECT	activation of GTPase activity	RT		35	0.8	0.036	0.77
GOTERM_BP_DIRECT	positive regulation of DNA replication	RT		12	0.3	0.037	0.79
GOTERM_BP_DIRECT	positive regulation of apoptotic process	RT		79	1.7	0.038	0.81
GOTERM_BP_DIRECT	regulation of embryonic development	RT		15	0.3	0.039	0.82
GOTERM_BP_DIRECT	negative regulation of innate immune response	RT		9	0.2	0.04	0.83
GOTERM_BP_DIRECT	positive regulation of dendrite morphogenesis	RT		9	0.2	0.04	0.83
GOTERM_BP_DIRECT	phosphatidylinositol-3-phosphate biosynthetic process	RT		9	0.2	0.04	0.83
GOTERM_BP_DIRECT	cellular response to oxidative stress	RT		26	0.6	0.04	0.84
GOTERM_BP_DIRECT	ruffle organization	RT		7	0.2	0.041	0.84
GOTERM_BP_DIRECT	positive regulation of response to DNA damage stimulus	RT		7	0.2	0.041	0.84
GOTERM_BP_DIRECT	base-excision repair, gap-filling	RT		7	0.2	0.041	0.84
GOTERM_BP_DIRECT	maintenance of protein location in nucleus	RT		7	0.2	0.041	0.84
GOTERM_BP_DIRECT	metaphase plate congression	RT		7	0.2	0.041	0.84
GOTERM_BP_DIRECT	plasma membrane tubulation	RT		7	0.2	0.041	0.84
GOTERM_BP_DIRECT	primary miRNA processing	RT		7	0.2	0.041	0.84
GOTERM_BP_DIRECT	positive regulation of chromatin binding	RT		7	0.2	0.041	0.84
GOTERM_BP_DIRECT	microtubule cytoskeleton organization	RT		36	0.8	0.042	0.86
GOTERM_BP_DIRECT	I-kappaB kinase/NF-kappaB signaling	RT		19	0.4	0.043	0.88
GOTERM_BP_DIRECT	regulation of growth	RT		19	0.4	0.043	0.88
GOTERM_BP_DIRECT	regulation of GTPase activity	RT		26	0.6	0.045	0.92
GOTERM_BP_DIRECT	phosphatidic acid biosynthetic process	RT		12	0.3	0.046	0.93
GOTERM_BP_DIRECT	regulation of dosage compensation by inactivation of X chromosome	RT		6	0.1	0.048	0.93
GOTERM_BP_DIRECT	nucleotide biosynthetic process	RT		6	0.1	0.048	0.93
GOTERM_BP_DIRECT	formation of translation preinitiation complex	RT		6	0.1	0.048	0.93
GOTERM_BP_DIRECT	regulation of hemopoiesis	RT		6	0.1	0.048	0.93
GOTERM_BP_DIRECT	regulation of vesicle-mediated transport	RT		6	0.1	0.048	0.93
GOTERM_BP_DIRECT	regulation of hematopoietic stem cell differentiation	RT		6	0.1	0.048	0.93
GOTERM_BP_DIRECT	fatty acid catabolic process	RT		6	0.1	0.048	0.93
GOTERM_BP_DIRECT	negative regulation of production of miRNAs involved in gene silencing by miRNA	RT		6	0.1	0.048	0.93
GOTERM_BP_DIRECT	negative regulation of transcription by competitive promoter binding	RT		6	0.1	0.048	0.93
GOTERM_BP_DIRECT	endosomal vesicle fusion	RT		6	0.1	0.048	0.93
GOTERM_BP_DIRECT	positive regulation of transcription from RNA polymerase III promoter	RT		8	0.2	0.048	0.93
GOTERM_BP_DIRECT	histone modification	RT		8	0.2	0.048	0.93
GOTERM_BP_DIRECT	smoothened signaling pathway	RT		24	0.5	0.049	0.95
GOTERM_BP_DIRECT	regulation of circadian rhythm	RT		20	0.4	0.049	0.95
GOTERM_BP_DIRECT	positive regulation of protein serine/threonine kinase activity	RT		19	0.4	0.05	0.97
GOTERM_BP_DIRECT	intracellular signal transduction	RT		104	2.3	0.051	0.98
GOTERM_BP_DIRECT	positive regulation of dendritic spine morphogenesis	RT		9	0.2	0.052	0.98
GOTERM_BP_DIRECT	protein neddylation	RT		9	0.2	0.052	0.98
GOTERM_BP_DIRECT	intracellular estrogen receptor signaling pathway	RT		9	0.2	0.052	0.98
GOTERM_BP_DIRECT	regulation of protein phosphorylation	RT		17	0.4	0.053	0.98
GOTERM_BP_DIRECT	positive regulation of chromosome separation	RT		5	0.1	0.054	0.98
GOTERM_BP_DIRECT	histone H4-K12 acetylation	RT		5	0.1	0.054	0.98
GOTERM_BP_DIRECT	mitotic cell cycle checkpoint	RT		5	0.1	0.054	0.98
GOTERM_BP_DIRECT	positive regulation of spindle assembly	RT		5	0.1	0.054	0.98
GOTERM_BP_DIRECT	cellular response to misfolded protein	RT		5	0.1	0.054	0.98
GOTERM_BP_DIRECT	negative regulation of mRNA polyadenylation	RT		5	0.1	0.054	0.98
GOTERM_BP_DIRECT	U4 snRNA 3'-end processing	RT		5	0.1	0.054	0.98
GOTERM_BP_DIRECT	snRNA transcription from RNA polymerase III promoter	RT		5	0.1	0.054	0.98
GOTERM_BP_DIRECT	metaphase/anaphase transition of mitotic cell cycle	RT		5	0.1	0.054	0.98
GOTERM_BP_DIRECT	histone H4-K20 trimethylation	RT		5	0.1	0.054	0.98
GOTERM_BP_DIRECT	chaperone-mediated autophagy	RT		5	0.1	0.054	0.98
GOTERM_BP_DIRECT	SCF-dependent proteasomal ubiquitin-dependent protein catabolic process	RT		16	0.4	0.054	0.98
GOTERM_BP_DIRECT	intrinsic apoptotic signaling pathway by p53 class mediator	RT		10	0.2	0.055	0.98
GOTERM_BP_DIRECT	tRNA threonylcarbamoyladenosine modification	RT		4	0.1	0.056	0.98
GOTERM_BP_DIRECT	positive regulation of cytoskeleton organization	RT		4	0.1	0.056	0.98
GOTERM_BP_DIRECT	mitochondrial depolarization	RT		4	0.1	0.056	0.98
GOTERM_BP_DIRECT	endonucleolytic cleavage to generate mature 5'-end of SSU-rRNA from (SSU-rRNA, 5.8S rRNA, LSU-rRNA)	RT		4	0.1	0.056	0.98
GOTERM_BP_DIRECT	positive regulation of centriole replication	RT		4	0.1	0.056	0.98
GOTERM_BP_DIRECT	negative regulation of centrosome duplication	RT		4	0.1	0.056	0.98
GOTERM_BP_DIRECT	autophagy of host cells involved in interaction with symbiont	RT		4	0.1	0.056	0.98
GOTERM_BP_DIRECT	C-terminal protein lipidation	RT		4	0.1	0.056	0.98
GOTERM_BP_DIRECT	centriole assembly	RT		4	0.1	0.056	0.98
GOTERM_BP_DIRECT	positive regulation of chromosome condensation	RT		4	0.1	0.056	0.98
GOTERM_BP_DIRECT	positive regulation of mitotic cytokinesis	RT		4	0.1	0.056	0.98
GOTERM_BP_DIRECT	branchiomotor neuron axon guidance	RT		4	0.1	0.056	0.98
GOTERM_BP_DIRECT	de novo centriole assembly involved in multi-ciliated epithelial cell differentiation	RT		4	0.1	0.056	0.98
GOTERM_BP_DIRECT	response to other organism	RT		4	0.1	0.056	0.98
GOTERM_BP_DIRECT	MAPK cascade	RT		34	0.7	0.056	0.98
GOTERM_BP_DIRECT	histone H3-K4 methylation	RT		11	0.2	0.056	0.98
GOTERM_BP_DIRECT	base-excision repair	RT		12	0.3	0.056	0.99
GOTERM_BP_DIRECT	positive regulation of erythrocyte differentiation	RT		12	0.3	0.056	0.99
GOTERM_BP_DIRECT	protein localization	RT		38	0.8	0.056	0.99
GOTERM_BP_DIRECT	regulation of cellular protein localization	RT		7	0.2	0.057	0.99
GOTERM_BP_DIRECT	vesicle tethering	RT		7	0.2	0.057	0.99
GOTERM_BP_DIRECT	Golgi to endosome transport	RT		7	0.2	0.057	0.99
GOTERM_BP_DIRECT	positive regulation of triglyceride biosynthetic process	RT		7	0.2	0.057	0.99
GOTERM_BP_DIRECT	seminiferous tubule development	RT		7	0.2	0.057	0.99
GOTERM_BP_DIRECT	endocytic recycling	RT		18	0.4	0.06	1
GOTERM_BP_DIRECT	nuclear-transcribed mRNA catabolic process	RT		8	0.2	0.063	1
GOTERM_BP_DIRECT	nucleosome disassembly	RT		8	0.2	0.063	1
GOTERM_BP_DIRECT	regulation of chromosome organization	RT		8	0.2	0.063	1
GOTERM_BP_DIRECT	vesicle transport along actin filament	RT		8	0.2	0.063	1
GOTERM_BP_DIRECT	rhythmic process	RT		22	0.5	0.067	1
GOTERM_BP_DIRECT	positive regulation of protein binding	RT		22	0.5	0.067	1
GOTERM_BP_DIRECT	actin filament polymerization	RT		13	0.3	0.067	1
GOTERM_BP_DIRECT	regulation of mitotic metaphase/anaphase transition	RT		12	0.3	0.068	1
GOTERM_BP_DIRECT	vesicle docking involved in exocytosis	RT		12	0.3	0.068	1
GOTERM_BP_DIRECT	regulation of translational initiation	RT		11	0.2	0.068	1
GOTERM_BP_DIRECT	regulation of JAK-STAT cascade	RT		6	0.1	0.069	1
GOTERM_BP_DIRECT	osteoblast proliferation	RT		6	0.1	0.069	1
GOTERM_BP_DIRECT	signal transduction in response to DNA damage	RT		6	0.1	0.069	1
GOTERM_BP_DIRECT	negative regulation of ATPase activity	RT		6	0.1	0.069	1
GOTERM_BP_DIRECT	tRNA splicing, via endonucleolytic cleavage and ligation	RT		6	0.1	0.069	1
GOTERM_BP_DIRECT	positive regulation of mitotic metaphase/anaphase transition	RT		6	0.1	0.069	1
GOTERM_BP_DIRECT	regulation of chromosome segregation	RT		6	0.1	0.069	1
GOTERM_BP_DIRECT	late endosome to vacuole transport via multivesicular body sorting pathway	RT		6	0.1	0.069	1
GOTERM_BP_DIRECT	positive regulation of transcription from RNA polymerase II promoter in response to endoplasmic reticulum stress	RT		6	0.1	0.069	1
GOTERM_BP_DIRECT	regulation of tubulin deacetylation	RT		6	0.1	0.069	1
GOTERM_BP_DIRECT	Golgi to vacuole transport	RT		6	0.1	0.069	1
GOTERM_BP_DIRECT	positive regulation of telomere maintenance in response to DNA damage	RT		6	0.1	0.069	1
GOTERM_BP_DIRECT	JNK cascade	RT		18	0.4	0.069	1
GOTERM_BP_DIRECT	ubiquitin-dependent protein catabolic process	RT		67	1.5	0.069	1
GOTERM_BP_DIRECT	activation of cysteine-type endopeptidase activity involved in apoptotic process	RT		23	0.5	0.072	1
GOTERM_BP_DIRECT	nucleocytoplasmic transport	RT		16	0.4	0.073	1
GOTERM_BP_DIRECT	peptidyl-serine phosphorylation	RT		45	1	0.073	1
GOTERM_BP_DIRECT	neuron projection morphogenesis	RT		19	0.4	0.076	1
GOTERM_BP_DIRECT	autophagosome assembly	RT		19	0.4	0.076	1
GOTERM_BP_DIRECT	positive regulation of protein ubiquitination	RT		22	0.5	0.076	1
GOTERM_BP_DIRECT	protein modification process	RT		22	0.5	0.076	1
GOTERM_BP_DIRECT	positive regulation of pri-miRNA transcription from RNA polymerase II promoter	RT		15	0.3	0.076	1
GOTERM_BP_DIRECT	negative regulation of catalytic activity	RT		31	0.7	0.077	1
GOTERM_BP_DIRECT	regulation of tumor necrosis factor-mediated signaling pathway	RT		7	0.2	0.077	1
GOTERM_BP_DIRECT	positive regulation of phosphoprotein phosphatase activity	RT		7	0.2	0.077	1
GOTERM_BP_DIRECT	necroptotic process	RT		7	0.2	0.077	1
GOTERM_BP_DIRECT	rRNA catabolic process	RT		7	0.2	0.077	1
GOTERM_BP_DIRECT	negative regulation of viral transcription	RT		7	0.2	0.077	1
GOTERM_BP_DIRECT	regulation of cell motility	RT		7	0.2	0.077	1
GOTERM_BP_DIRECT	G1/S transition of mitotic cell cycle	RT		21	0.5	0.079	1
GOTERM_BP_DIRECT	nucleobase-containing compound metabolic process	RT		13	0.3	0.08	1
GOTERM_BP_DIRECT	regulation of cell differentiation	RT		13	0.3	0.08	1
GOTERM_BP_DIRECT	regulation of transcription from RNA polymerase II promoter	RT		363	8	0.081	1
GOTERM_BP_DIRECT	negative regulation of translation	RT		23	0.5	0.081	1
GOTERM_BP_DIRECT	positive regulation of proteolysis	RT		8	0.2	0.081	1
GOTERM_BP_DIRECT	regulation of TOR signaling	RT		8	0.2	0.081	1
GOTERM_BP_DIRECT	regulation of ARF protein signal transduction	RT		8	0.2	0.081	1
GOTERM_BP_DIRECT	regulation of meiotic cell cycle	RT		8	0.2	0.081	1
GOTERM_BP_DIRECT	exonucleolytic trimming to generate mature 3'-end of 5.8S rRNA from tricistronic rRNA transcript (SSU-rRNA, 5.8S rRNA, LSU-rRNA)	RT		5	0.1	0.082	1
GOTERM_BP_DIRECT	modification-dependent protein catabolic process	RT		5	0.1	0.082	1
GOTERM_BP_DIRECT	vesicle tethering involved in exocytosis	RT		5	0.1	0.082	1
GOTERM_BP_DIRECT	DNA topological change	RT		5	0.1	0.082	1
GOTERM_BP_DIRECT	negative regulation of cell division	RT		5	0.1	0.082	1
GOTERM_BP_DIRECT	telomeric heterochromatin assembly	RT		5	0.1	0.082	1
GOTERM_BP_DIRECT	chromatin silencing at telomere	RT		5	0.1	0.082	1
GOTERM_BP_DIRECT	mRNA pseudouridine synthesis	RT		5	0.1	0.082	1
GOTERM_BP_DIRECT	DNA strand elongation involved in DNA replication	RT		5	0.1	0.082	1
GOTERM_BP_DIRECT	regulation of developmental process	RT		5	0.1	0.082	1
GOTERM_BP_DIRECT	self proteolysis	RT		5	0.1	0.082	1
GOTERM_BP_DIRECT	regulation of transcription from RNA polymerase III promoter	RT		5	0.1	0.082	1
GOTERM_BP_DIRECT	viral budding	RT		5	0.1	0.082	1
GOTERM_BP_DIRECT	regulation of microtubule-based process	RT		5	0.1	0.082	1
GOTERM_BP_DIRECT	positive regulation of signal transduction by p53 class mediator	RT		5	0.1	0.082	1
GOTERM_BP_DIRECT	telomeric D-loop disassembly	RT		5	0.1	0.082	1
GOTERM_BP_DIRECT	positive regulation of mammary gland epithelial cell proliferation	RT		5	0.1	0.082	1
GOTERM_BP_DIRECT	regulation of cell shape	RT		39	0.9	0.082	1
GOTERM_BP_DIRECT	microtubule bundle formation	RT		11	0.2	0.083	1
GOTERM_BP_DIRECT	activation of innate immune response	RT		11	0.2	0.083	1
GOTERM_BP_DIRECT	negative regulation of TOR signaling	RT		11	0.2	0.083	1
GOTERM_BP_DIRECT	negative regulation of mRNA splicing, via spliceosome	RT		9	0.2	0.083	1
GOTERM_BP_DIRECT	negative regulation of reactive oxygen species metabolic process	RT		9	0.2	0.083	1
GOTERM_BP_DIRECT	protein targeting to lysosome	RT		9	0.2	0.083	1
GOTERM_BP_DIRECT	U2-type prespliceosome assembly	RT		9	0.2	0.083	1
GOTERM_BP_DIRECT	COPII vesicle coating	RT		9	0.2	0.083	1
GOTERM_BP_DIRECT	GPI anchor biosynthetic process	RT		10	0.2	0.083	1
GOTERM_BP_DIRECT	negative regulation of intrinsic apoptotic signaling pathway	RT		10	0.2	0.083	1
GOTERM_BP_DIRECT	positive regulation of sequence-specific DNA binding transcription factor activity	RT		31	0.7	0.084	1
GOTERM_BP_DIRECT	negative regulation of I-kappaB kinase/NF-kappaB signaling	RT		16	0.4	0.084	1
GOTERM_BP_DIRECT	positive regulation of GTPase activity	RT		46	1	0.087	1
GOTERM_BP_DIRECT	positive regulation of autophagy	RT		21	0.5	0.088	1
GOTERM_BP_DIRECT	mRNA transcription from RNA polymerase II promoter	RT		14	0.3	0.09	1
GOTERM_BP_DIRECT	cellular response to leukemia inhibitory factor	RT		27	0.6	0.092	1
GOTERM_BP_DIRECT	mitotic spindle assembly	RT		13	0.3	0.093	1
GOTERM_BP_DIRECT	negative regulation of telomerase activity	RT		6	0.1	0.094	1
GOTERM_BP_DIRECT	regulation of response to DNA damage stimulus	RT		6	0.1	0.094	1
GOTERM_BP_DIRECT	rRNA transcription	RT		6	0.1	0.094	1
GOTERM_BP_DIRECT	SNARE complex assembly	RT		6	0.1	0.094	1
GOTERM_BP_DIRECT	actin filament severing	RT		6	0.1	0.094	1
GOTERM_BP_DIRECT	protein import into mitochondrial inner membrane	RT		6	0.1	0.094	1
GOTERM_BP_DIRECT	pseudouridine synthesis	RT		6	0.1	0.094	1
GOTERM_BP_DIRECT	synaptic vesicle fusion to presynaptic active zone membrane	RT		6	0.1	0.094	1
GOTERM_BP_DIRECT	Golgi ribbon formation	RT		6	0.1	0.094	1
GOTERM_BP_DIRECT	proteasome assembly	RT		6	0.1	0.094	1
GOTERM_BP_DIRECT	regulation of androgen receptor signaling pathway	RT		6	0.1	0.094	1
GOTERM_BP_DIRECT	regulation of DNA damage response, signal transduction by p53 class mediator	RT		4	0.1	0.095	1
GOTERM_BP_DIRECT	exocytic insertion of neurotransmitter receptor to postsynaptic membrane	RT		4	0.1	0.095	1
GOTERM_BP_DIRECT	5S class rRNA transcription from RNA polymerase III type 1 promoter	RT		4	0.1	0.095	1
GOTERM_BP_DIRECT	peptidyl-methionine modification	RT		4	0.1	0.095	1
GOTERM_BP_DIRECT	protein ufmylation	RT		4	0.1	0.095	1
GOTERM_BP_DIRECT	vesicle tethering to Golgi	RT		4	0.1	0.095	1
GOTERM_BP_DIRECT	ribosome-associated ubiquitin-dependent protein catabolic process	RT		4	0.1	0.095	1
GOTERM_BP_DIRECT	positive regulation of hemoglobin biosynthetic process	RT		4	0.1	0.095	1
GOTERM_BP_DIRECT	membrane invagination	RT		4	0.1	0.095	1
GOTERM_BP_DIRECT	negative regulation of RNA polymerase II regulatory region sequence-specific DNA binding	RT		4	0.1	0.095	1
GOTERM_BP_DIRECT	meiotic spindle organization	RT		4	0.1	0.095	1
GOTERM_BP_DIRECT	neural tube patterning	RT		4	0.1	0.095	1
GOTERM_BP_DIRECT	negative regulation of natural killer cell activation	RT		4	0.1	0.095	1
GOTERM_BP_DIRECT	regulation of mitotic cell cycle spindle assembly checkpoint	RT		4	0.1	0.095	1
GOTERM_BP_DIRECT	negative regulation of histone H3-K9 methylation	RT		4	0.1	0.095	1
GOTERM_BP_DIRECT	mitotic DNA replication initiation	RT		4	0.1	0.095	1
GOTERM_BP_DIRECT	positive regulation of ceramide biosynthetic process	RT		4	0.1	0.095	1
GOTERM_BP_DIRECT	cap-dependent translational initiation	RT		4	0.1	0.095	1
GOTERM_BP_DIRECT	kinetochore organization	RT		4	0.1	0.095	1
GOTERM_BP_DIRECT	histone H3-K9 trimethylation	RT		4	0.1	0.095	1
GOTERM_BP_DIRECT	regulation of modification of postsynaptic actin cytoskeleton	RT		4	0.1	0.095	1
GOTERM_BP_DIRECT	histone H3-K9 methylation	RT		4	0.1	0.095	1
GOTERM_BP_DIRECT	mRNA transcription	RT		4	0.1	0.095	1
GOTERM_BP_DIRECT	cholesterol import	RT		4	0.1	0.095	1
GOTERM_BP_DIRECT	endocytosis	RT		50	1.1	0.096	1
GOTERM_BP_DIRECT	somatic stem cell population maintenance	RT		16	0.4	0.097	1
GOTERM_BP_DIRECT	negative regulation of proteasomal ubiquitin-dependent protein catabolic process	RT		11	0.2	0.099	1
GOTERM_BP_DIRECT	ER to Golgi vesicle-mediated transport	RT		33	0.7	0.099	1
GOTERM_BP_DIRECT	negative regulation of glucose import	RT		7	0.2	0.1	1
GOTERM_BP_DIRECT	negative regulation of type I interferon production	RT		7	0.2	0.1	1
GOTERM_BP_DIRECT	negative regulation by host of viral release from host cell	RT		7	0.2	0.1	1

## Sheet: Panther GO BP
Analysis Type:	PANTHER Overrepresentation Test (Released 20210224)
Annotation Version and Release Date:	PANTHER version 16.0 Released 2020-12-01
Analyzed List:	upload_1 (Homo sapiens)
Reference List:	Homo sapiens (all genes in database)
Test Type:	FISHER
Correction:	FDR
PANTHER GO-Slim Biological Process	Homo sapiens - REFLIST (20595)	upload_1 (5015)	upload_1 (expected)	upload_1 (over/under)	upload_1 (fold Enrichment)	upload_1 (raw P-value)	upload_1 (FDR)
DNA replication initiation (GO:0006270)	17	14	4.14	+	3.38	1.07E-03	1.07E-02
transcription elongation from RNA polymerase II promoter (GO:0006368)	16	12	3.90	+	3.08	6.35E-03	4.57E-02
maturation of LSU-rRNA (GO:0000470)	23	17	5.60	+	3.04	9.27E-04	9.45E-03
DNA-templated transcription, elongation (GO:0006354)	23	16	5.60	+	2.86	1.90E-03	1.72E-02
cell cycle checkpoint (GO:0000075)	52	36	12.66	+	2.84	4.56E-06	1.01E-04
mitotic cell cycle checkpoint (GO:0007093)	40	27	9.74	+	2.77	8.30E-05	1.27E-03
sister chromatid cohesion (GO:0007062)	26	17	6.33	+	2.69	2.97E-03	2.45E-02
DNA-dependent DNA replication (GO:0006261)	60	39	14.61	+	2.67	5.19E-06	1.12E-04
DNA damage checkpoint (GO:0000077)	28	18	6.82	+	2.64	2.24E-03	1.98E-02
ribosomal large subunit biogenesis (GO:0042273)	61	39	14.85	+	2.63	6.37E-06	1.35E-04
mitochondrial gene expression (GO:0140053)	30	19	7.31	+	2.60	1.76E-03	1.63E-02
DNA integrity checkpoint (GO:0031570)	35	22	8.52	+	2.58	1.12E-03	1.11E-02
rRNA processing (GO:0006364)	117	73	28.49	+	2.56	1.79E-09	8.87E-08
negative regulation of mitotic cell cycle phase transition (GO:1901991)	31	19	7.55	+	2.52	2.17E-03	1.92E-02
rRNA metabolic process (GO:0016072)	124	76	30.19	+	2.52	1.52E-09	7.73E-08
ribosomal small subunit biogenesis (GO:0042274)	54	33	13.15	+	2.51	6.43E-05	1.03E-03
DNA replication (GO:0006260)	77	47	18.75	+	2.51	2.04E-06	4.90E-05
RNA methylation (GO:0001510)	46	28	11.20	+	2.50	3.12E-04	3.91E-03
maturation of SSU-rRNA (GO:0030490)	37	22	9.01	+	2.44	1.48E-03	1.42E-02
negative regulation of cell cycle phase transition (GO:1901988)	32	19	7.79	+	2.44	3.83E-03	3.01E-02
negative regulation of cell cycle process (GO:0010948)	39	23	9.50	+	2.42	1.17E-03	1.16E-02
internal protein amino acid acetylation (GO:0006475)	46	27	11.20	+	2.41	5.31E-04	6.01E-03
peptidyl-lysine acetylation (GO:0018394)	46	27	11.20	+	2.41	5.31E-04	5.98E-03
internal peptidyl-lysine acetylation (GO:0018393)	46	27	11.20	+	2.41	5.31E-04	5.94E-03
ribosome biogenesis (GO:0042254)	178	104	43.34	+	2.40	1.23E-11	9.97E-10
sister chromatid segregation (GO:0000819)	79	46	19.24	+	2.39	7.07E-06	1.48E-04
protein acetylation (GO:0006473)	57	33	13.88	+	2.38	1.50E-04	2.02E-03
histone acetylation (GO:0016573)	45	26	10.96	+	2.37	7.94E-04	8.33E-03
mRNA transport (GO:0051028)	33	19	8.04	+	2.36	4.34E-03	3.33E-02
cytoplasmic microtubule organization (GO:0031122)	33	19	8.04	+	2.36	4.34E-03	3.31E-02
mitotic sister chromatid segregation (GO:0000070)	61	35	14.85	+	2.36	1.38E-04	1.88E-03
mRNA export from nucleus (GO:0006406)	32	18	7.79	+	2.31	6.51E-03	4.68E-02
mRNA-containing ribonucleoprotein complex export from nucleus (GO:0071427)	32	18	7.79	+	2.31	6.51E-03	4.66E-02
ncRNA processing (GO:0034470)	210	118	51.14	+	2.31	2.95E-12	3.07E-10
ribonucleoprotein complex biogenesis (GO:0022613)	235	131	57.22	+	2.29	3.08E-13	3.74E-11
negative regulation of cell cycle (GO:0045786)	93	51	22.65	+	2.25	7.47E-06	1.55E-04
DNA biosynthetic process (GO:0071897)	101	54	24.59	+	2.20	9.15E-06	1.83E-04
negative regulation of mitotic cell cycle (GO:0045930)	58	31	14.12	+	2.19	6.97E-04	7.57E-03
regulation of mitotic cell cycle phase transition (GO:1901990)	53	28	12.91	+	2.17	1.72E-03	1.61E-02
tRNA processing (GO:0008033)	65	34	15.83	+	2.15	5.22E-04	5.93E-03
nuclear chromosome segregation (GO:0098813)	109	57	26.54	+	2.15	7.54E-06	1.55E-04
ribonucleoprotein complex localization (GO:0071166)	44	23	10.71	+	2.15	4.83E-03	3.64E-02
ribonucleoprotein complex export from nucleus (GO:0071426)	44	23	10.71	+	2.15	4.83E-03	3.62E-02
macromolecule methylation (GO:0043414)	90	47	21.92	+	2.14	5.08E-05	8.46E-04
methylation (GO:0032259)	90	47	21.92	+	2.14	5.08E-05	8.40E-04
tRNA modification (GO:0006400)	46	24	11.20	+	2.14	3.70E-03	2.93E-02
ncRNA metabolic process (GO:0034660)	260	135	63.31	+	2.13	6.52E-12	5.93E-10
nuclear-transcribed mRNA catabolic process (GO:0000956)	54	28	13.15	+	2.13	1.89E-03	1.72E-02
mRNA splicing, via spliceosome (GO:0000398)	180	92	43.83	+	2.10	3.20E-08	1.27E-06
RNA splicing, via transesterification reactions with bulged adenosine as nucleophile (GO:0000377)	180	92	43.83	+	2.10	3.20E-08	1.25E-06
RNA splicing, via transesterification reactions (GO:0000375)	180	92	43.83	+	2.10	3.20E-08	1.23E-06
regulation of cell cycle phase transition (GO:1901987)	59	30	14.37	+	2.09	1.80E-03	1.65E-02
RNA processing (GO:0006396)	485	246	118.10	+	2.08	9.13E-20	1.99E-16
mRNA processing (GO:0006397)	235	117	57.22	+	2.04	1.13E-09	6.02E-08
RNA splicing (GO:0008380)	220	109	53.57	+	2.03	6.40E-09	2.91E-07
regulation of mitotic cell cycle (GO:0007346)	103	50	25.08	+	1.99	1.31E-04	1.79E-03
double-strand break repair (GO:0006302)	99	48	24.11	+	1.99	1.55E-04	2.07E-03
chromatin remodeling (GO:0006338)	64	31	15.58	+	1.99	2.60E-03	2.20E-02
tRNA metabolic process (GO:0006399)	108	52	26.30	+	1.98	1.22E-04	1.72E-03
protein export from nucleus (GO:0006611)	54	26	13.15	+	1.98	6.66E-03	4.73E-02
chromosome segregation (GO:0007059)	125	60	30.44	+	1.97	3.52E-05	6.14E-04
mRNA metabolic process (GO:0016071)	315	148	76.70	+	1.93	1.74E-10	1.12E-08
recombinational repair (GO:0000725)	66	31	16.07	+	1.93	4.35E-03	3.30E-02
double-strand break repair via homologous recombination (GO:0000724)	64	30	15.58	+	1.93	4.00E-03	3.13E-02
peptidyl-lysine modification (GO:0018205)	120	56	29.22	+	1.92	1.17E-04	1.66E-03
nucleobase-containing compound transport (GO:0015931)	73	34	17.78	+	1.91	3.06E-03	2.51E-02
RNA catabolic process (GO:0006401)	104	48	25.32	+	1.90	4.34E-04	5.12E-03
ribonucleoprotein complex assembly (GO:0022618)	104	48	25.32	+	1.90	4.34E-04	5.10E-03
DNA repair (GO:0006281)	202	93	49.19	+	1.89	9.07E-07	2.41E-05
RNA export from nucleus (GO:0006405)	61	28	14.85	+	1.89	7.09E-03	4.95E-02
regulation of protein localization (GO:0032880)	61	28	14.85	+	1.89	7.09E-03	4.93E-02
ribonucleoprotein complex subunit organization (GO:0071826)	107	49	26.06	+	1.88	5.11E-04	5.84E-03
regulation of cell cycle process (GO:0010564)	110	50	26.79	+	1.87	4.21E-04	5.00E-03
regulation of cell cycle (GO:0051726)	207	94	50.41	+	1.86	1.64E-06	3.97E-05
cellular response to DNA damage stimulus (GO:0006974)	262	118	63.80	+	1.85	1.02E-07	3.38E-06
protein acylation (GO:0043543)	89	40	21.67	+	1.85	1.76E-03	1.62E-02
DNA metabolic process (GO:0006259)	324	145	78.90	+	1.84	4.49E-09	2.08E-07
histone modification (GO:0016570)	124	55	30.19	+	1.82	4.19E-04	4.99E-03
RNA modification (GO:0009451)	97	43	23.62	+	1.82	1.78E-03	1.64E-02
mitotic cell cycle (GO:0000278)	267	118	65.02	+	1.81	1.82E-07	5.84E-06
mitotic cell cycle process (GO:1903047)	267	118	65.02	+	1.81	1.82E-07	5.75E-06
mitotic nuclear division (GO:0140014)	267	118	65.02	+	1.81	1.82E-07	5.67E-06
covalent chromatin modification (GO:0016569)	125	55	30.44	+	1.81	4.39E-04	5.12E-03
DNA recombination (GO:0006310)	109	47	26.54	+	1.77	1.58E-03	1.50E-02
chromosome organization (GO:0051276)	418	180	101.79	+	1.77	5.66E-10	3.34E-08
cell cycle (GO:0007049)	473	203	115.18	+	1.76	4.72E-11	3.43E-09
mRNA catabolic process (GO:0006402)	88	37	21.43	+	1.73	6.53E-03	4.66E-02
cell cycle process (GO:0022402)	434	182	105.68	+	1.72	1.99E-09	9.63E-08
translational elongation (GO:0006414)	236	97	57.47	+	1.69	2.71E-05	4.93E-04
translation (GO:0006412)	236	97	57.47	+	1.69	2.71E-05	4.89E-04
nucleobase-containing compound catabolic process (GO:0034655)	142	58	34.58	+	1.68	1.23E-03	1.21E-02
nuclear division (GO:0000280)	319	130	77.68	+	1.67	1.41E-06	3.54E-05
peptide biosynthetic process (GO:0043043)	239	97	58.20	+	1.67	4.02E-05	6.95E-04
microtubule-based movement (GO:0007018)	223	90	54.30	+	1.66	9.90E-05	1.44E-03
cellular response to stress (GO:0033554)	500	198	121.75	+	1.63	1.70E-08	7.01E-07
organelle fission (GO:0048285)	340	134	82.79	+	1.62	4.63E-06	1.01E-04
transport along microtubule (GO:0010970)	156	61	37.99	+	1.61	2.51E-03	2.15E-02
microtubule-based transport (GO:0099111)	156	61	37.99	+	1.61	2.51E-03	2.14E-02
protein-containing complex localization (GO:0031503)	210	82	51.14	+	1.60	4.59E-04	5.30E-03
microtubule-based process (GO:0007017)	458	176	111.53	+	1.58	4.71E-07	1.32E-05
aromatic compound catabolic process (GO:0019439)	167	64	40.67	+	1.57	2.63E-03	2.22E-02
[truncated: 213 more rows]
