# Supplementary material for: The RNA-Binding Landscape of HAX1 Protein Indicates Its Involvement in Translation and Ribosome Assembly
Source: Cells. 2022 Sep 20;11(19):2943. doi: 10.3390/cells11192943 (PMC9564044; doi:10.3390/cells11192943)
Supplement: Supplementary file 1 [file cells-11-02943-s001.zip › S2.xlsx]

## Sheet: mRNA_counts_hOH7 FC
ENSG	ENST	GENE_ID	BIOTYPE	HAX1-C	HAX1-N_T	NC	HAX1-C_2	HAX1-N_2_T	NC_2_T	Mean HAX1-C	Mean HAX1-N	Mean NC	FC_C	FC_N		GENE_ID	FC_C
all	all	all	total mRNA counts	3309	1183	1938	1621	1287	11328	2465	1235	6633				HLA-C	2.01528
ENSG00000178971	ENST00000315684	C17orf68	mRNA	57	31	20	39	31	291	48	31	155.5	-0.255749	0.0946726		RPS2	1.91869
ENSG00000140988	ENST00000343262	RPS2	mRNA	32	5	2	7	6	16	19.5	5.5	9	1.91869	1.21031		RELN	1.79179
ENSG00000173915	ENST00000337003	USMG5	mRNA	20	0	25	0	9	0	10	4.5	12.5	0.809894	0.686953		RPL4	1.47458
ENSG00000149273	ENST00000278572	RPS3	mRNA	18	8	10	5	11	30	11.5	9.5	20	0.496675	1.11426		RPL7A	1.40395
ENSG00000189056	ENST00000343529	RELN	mRNA	13	0	0	3	0	3	8	0	1.5	1.79179	-0.294126		TMEM107	1.39597
ENSG00000174444	ENST00000307961	RPL4	mRNA	12	3	1	4	1	6	8	2	3.5	1.47458	0.777927		STAT2	1.39106
ENSG00000132507	ENST00000336458	EIF5A	mRNA	12	0	0	6	2	24	9	1	12	0.72745	-0.634363		HIST1H2BK	1.31189
ENSG00000105372	ENST00000221975	RPS19	mRNA	12	2	4	4	6	23	8	4	13.5	0.484084	0.48185		MAT1A	1.31189
ENSG00000163884	ENST00000296233	KLF15	mRNA	11	4	2	1	2	5	6	3	3.5	1.16859	1.16652		C1D	1.28622
ENSG00000130517	ENST00000269919	PGPEP1	mRNA	11	3	0	5	3	14	8	3	7	1.04654	0.738481		NUCKS1	1.28622
ENSG00000204525	ENST00000376228	HLA-C	mRNA	10	0	0	5	0	0	7.5	0	0	2.01528	0		HNRNPA1	1.27493
ENSG00000161016	ENST00000262584	RPL8	mRNA	10	0	0	0	0	10	5	0	5	0.788065	-0.81049		STARD8	1.27493
ENSG00000167658	ENST00000309311	EEF2	mRNA	9	3	5	4	1	18	6.5	2	11.5	0.411832	-0.0616295		FAM83H	1.27493
ENSG00000167526	ENST00000393099	RPL13	mRNA	9	0	0	1	0	10	5	0	5	0.788065	-0.81049		RPS14	1.27493
ENSG00000148303	ENST00000323345	RPL7A	mRNA	9	1	6	6	5	1	7.5	3	3.5	1.40395	1.16652		RPL31	1.20441
ENSG00000071082	ENST00000264258	RPL31	mRNA	9	0	0	0	0	3	4.5	0	1.5	1.20441	-0.294126		FAM128B	1.17009
ENSG00000197223	ENST00000355848	C1D	mRNA	8	0	0	0	0	1	4	0	0.5	1.28622	-0.104847		KLF15	1.16859
ENSG00000177600	ENST00000321153	RPLP2	mRNA	8	2	3	2	4	4	5	3	3.5	0.987227	1.16652		EEF1A1	1.15645
ENSG00000168298	ENST00000304218	HIST1H1E	mRNA	8	2	2	4	4	7	6	3	4.5	1.03281	1.03074		C14orf4	1.14863
ENSG00000156508	ENST00000331523	EEF1A1	mRNA	8	0	0	8	0	12	8	0	6	1.15645	-0.929464		PTMA	1.14863
ENSG00000125691	ENST00000479035	RPL23	mRNA	8	0	2	0	5	5	4	2.5	3.5	0.779735	0.985269		MEIS3	1.14863
ENSG00000198804	ENST00000361624	MT-CO1	mRNA	7	2	2	1	3	5	4	2.5	3.5	0.779735	0.985269		CDK2AP1	1.14863
ENSG00000152082	ENST00000281871	FAM128B	mRNA	7	0	0	0	1	1	3.5	0.5	0.5	1.17009	0.385577		SIGMAR1	1.14863
ENSG00000149016	ENST00000329251	TUT1	mRNA	7	1	2	6	2	33	6.5	1.5	17.5	-0.000557902	-0.716244		RPL3	1.14863
ENSG00000142541	ENST00000391857	RPL13A	mRNA	7	3	3	3	4	8	5	3.5	5.5	0.727352	1.06765		YWHAE	1.08076
ENSG00000135486	ENST00000330752	HNRNPA1	mRNA	7	1	0	0	3	0	3.5	2	0	1.27493	1.38925		UBE2H	1.07235
ENSG00000133124	ENST00000372129	IRS4	mRNA	7	0	4	2	0	1	4.5	0	2.5	1.03711	-0.461427		RPS25	1.07235
ENSG00000131469	ENST00000253788	RPL27	mRNA	7	1	2	0	2	2	3.5	1.5	2	0.894734	0.766829		PGPEP1	1.04654
ENSG00000130052	ENST00000396025	STARD8	mRNA	7	0	0	0	0	0	3.5	0	0	1.27493	0		SMG5	1.04379
ENSG00000125835	ENST00000381342	SNRPB	mRNA	7	0	5	0	0	2	3.5	0	3.5	0.663607	-0.611328		DDX54	1.04379
ENSG00000115268	ENST00000233609	RPS15	mRNA	7	0	0	2	5	23	4.5	2.5	11.5	0.0476515	0.145713		SET	1.04379
ENSG00000108953	ENST00000264335	YWHAE	mRNA	7	1	0	4	1	7	5.5	1	3.5	1.08076	0.244436		IRS4	1.03711
ENSG00000100316	ENST00000216146	RPL3	mRNA	7	0	5	0	6	6	3.5	3	5.5	0.403732	0.906648		HIST1H1E	1.03281
ENSG00000075624	ENST00000331789	ACTB	mRNA	7	0	1	4	2	10	5.5	1	5.5	0.820884	-0.0154391		EIF4A1	1.03281
ENSG00000198952	ENST00000361813	SMG5	mRNA	6	0	1	0	0	0	3	0	0.5	1.04379	-0.104847		HIST1H4C	1.01021
ENSG00000197903	ENST00000396891	HIST1H2BK	mRNA	6	0	0	5	0	4	5.5	0	2	1.31189	-0.3802		ZNF512B	1.01021
ENSG00000196262	ENST00000468812	PPIA	mRNA	6	3	1	0	2	5	3	2.5	3	0.61031	1.05827		NACA	1.01021
ENSG00000184009	ENST00000331925	ACTG1	mRNA	6	2	1	0	1	2	3	1.5	1.5	0.854508	0.852904		SUN1	1.01021
ENSG00000183049	ENST00000378847	CAMK1D	mRNA	6	0	0	0	0	4	3	0	2	0.768433	-0.3802		PARP1	1.01021
ENSG00000180921	ENST00000395103	FAM83H	mRNA	6	0	0	1	0	0	3.5	0	0	1.27493	0		NASP	1.01021
ENSG00000179029	ENST00000316425	TMEM107	mRNA	6	0	2	4	0	0	5	0	1	1.39597	-0.202589		EIF4G1	1.01021
ENSG00000172660	ENST00000311979	TAF15	mRNA	6	3	1	0	0	1	3	1.5	1	0.946045	0.944441		RPL28	1.01021
ENSG00000167553	ENST00000301072	TUBA1C	mRNA	6	0	1	0	1	1	3	0.5	1	0.946045	0.287836		SARS2	1.01021
ENSG00000166441	ENST00000314138	RPL27A	mRNA	6	2	1	1	1	14	3.5	1.5	7.5	0.1836	0.0556955		PDIA4	1.01021
ENSG00000164587	ENST00000407193	RPS14	mRNA	6	0	0	1	0	0	3.5	0	0	1.27493	0		PIP5K1A	1.01021
ENSG00000147403	ENST00000369817	RPL10	mRNA	6	0	2	2	0	10	4	0	6	0.461599	-0.929464		METTL13	1.01021
ENSG00000130255	ENST00000347512	RPL36	mRNA	6	2	0	0	4	8	3	3	4	0.467819	1.09704		PSMD8	1.01021
ENSG00000123064	ENST00000306014	DDX54	mRNA	6	0	0	0	0	1	3	0	0.5	1.04379	-0.104847		CENPB	1.01021
ENSG00000119669	ENST00000238647	C14orf4	mRNA	6	0	0	0	0	0	3	0	0	1.14863	0		PRND	1.01021
ENSG00000119335	ENST00000322030	SET	mRNA	6	1	0	0	0	1	3	0.5	0.5	1.04379	0.385577		NONO	1.01021
ENSG00000111640	ENST00000229239	GAPDH	mRNA	6	0	4	2	0	17	4	0	10.5	0.0220184	-1.36904		PPP6C	1.01021
ENSG00000108298	ENST00000225430	RPL19	mRNA	6	6	0	0	2	6	3	4	3	0.61031	1.54535		LONP2	1.01021
ENSG00000106367	ENST00000337619	AP1S1	mRNA	6	0	1	0	0	1	3	0	1	0.946045	-0.202589		RPLP2	0.987227
ENSG00000105701	ENST00000222308	FKBP8	mRNA	6	2	0	0	0	2	3	1	1	0.946045	0.653175		TAF15	0.946045
ENSG00000091622	ENST00000262483	PITPNM3	mRNA	6	0	0	0	0	2	3	0	1	0.946045	-0.202589		TUBA1C	0.946045
ENSG00000089157	ENST00000228306	RPLP0	mRNA	6	2	3	2	4	10	4	3	6.5	0.4056	0.792388		AP1S1	0.946045
ENSG00000213445	ENST00000394224	SIPA1	mRNA	5	1	1	1	0	17	3	0.5	9	-0.0882274	-0.746437		FKBP8	0.946045
ENSG00000198034	ENST00000316084	RPS4X	mRNA	5	1	3	5	2	11	5	1.5	7	0.559185	0.10766		PITPNM3	0.946045
ENSG00000197061	ENST00000377803	HIST1H4C	mRNA	5	0	0	0	0	0	2.5	0	0	1.01021	0		HMGB2	0.946045
ENSG00000196700	ENST00000217130	ZNF512B	mRNA	5	0	0	0	1	0	2.5	0.5	0	1.01021	0.490425		LARP4B	0.946045
ENSG00000196531	ENST00000356769	NACA	mRNA	5	0	0	0	2	0	2.5	1	0	1.01021	0.855764		HNRNPL	0.946045
ENSG00000189091	ENST00000302516	SF3B3	mRNA	5	0	3	0	1	6	2.5	0.5	4.5	0.263097	-0.256684		NF2	0.905359
ENSG00000188486	ENST00000375167	H2AFX	mRNA	5	3	0	2	1	14	3.5	2	7	0.235565	0.349885		PFAS	0.905359
ENSG00000187837	ENST00000343677	HIST1H1C	mRNA	5	1	3	3	1	3	4	1	3	0.852739	0.31744		SEPT8	0.905359
ENSG00000187514	ENST00000409115	PTMA	mRNA	5	0	0	1	0	0	3	0	0	1.14863	0		MLEC	0.905359
ENSG00000186575	ENST00000361452	NF2	mRNA	5	0	0	0	0	1	2.5	0	0.5	0.905359	-0.104847		NPDC1	0.905359
ENSG00000184779	ENST00000330339	RPS17	mRNA	5	2	1	6	0	15	5.5	1	8	0.550595	-0.285728		PTPRS	0.905359
ENSG00000182217	ENST00000392932	HIST2H4B	mRNA	5	0	0	6	0	28	5.5	0	14	0.0548665	-1.63722		ABHD8	0.905359
ENSG00000178921	ENST00000314666	PFAS	mRNA	5	0	0	0	0	1	2.5	0	0.5	0.905359	-0.104847		GNB1	0.905359
ENSG00000172809	ENST00000311111	AC100786-1	mRNA	5	0	0	0	2	3	2.5	1	1.5	0.71608	0.561638		IER2	0.905359
ENSG00000164828	ENST00000433434	SUN1	mRNA	5	0	0	0	0	0	2.5	0	0	1.01021	0		DAB2IP	0.905359
ENSG00000164402	ENST00000448933	SEPT8	mRNA	5	0	0	0	0	1	2.5	0	0.5	0.905359	-0.104847		CD276	0.905359
ENSG00000164104	ENST00000296503	HMGB2	mRNA	5	0	0	1	0	2	3	0	1	0.946045	-0.202589		ATP12A	0.905359
ENSG00000163904	ENST00000296257	SENP2	mRNA	5	0	1	0	0	6	2.5	0	3.5	0.398878	-0.611328		RPL27	0.894734
ENSG00000160991	ENST00000356387	ORAI2	mRNA	5	0	0	0	0	18	2.5	0	9	-0.226655	-1.23686		WDR5	0.857073
ENSG00000151224	ENST00000372213	MAT1A	mRNA	5	2	4	6	4	0	5.5	3	2	1.31189	1.39765		BCAP31	0.857073
ENSG00000143799	ENST00000366794	PARP1	mRNA	5	1	0	0	0	0	2.5	0.5	0	1.01021	0.490425		EIF3S8	0.857073
ENSG00000142937	ENST00000396651	RPS8	mRNA	5	1	10	6	2	3	5.5	1.5	6.5	0.706624	0.161567		BSG	0.857073
ENSG00000142408	ENST00000270458	CACNG8	mRNA	5	0	0	0	0	9	2.5	0	4.5	0.263097	-0.747109		TSEN34	0.857073
ENSG00000137818	ENST00000260379	RPLP1	mRNA	5	0	2	3	1	9	4	0.5	5.5	0.51986	-0.380778		PCBP1	0.857073
ENSG00000132780	ENST00000350030	NASP	mRNA	5	0	0	0	0	0	2.5	0	0	1.01021	0		RPSA	0.857073
ENSG00000130402	ENST00000252699	ACTN4	mRNA	5	0	2	0	0	4	2.5	0	3	0.471882	-0.538324		AMOTL1	0.857073
ENSG00000129250	ENST00000320785	KIF1C	mRNA	5	4	1	0	2	2	2.5	3	1.5	0.71608	1.48372		FDPS	0.857073
ENSG00000124466	ENST00000244333	LYPD3	mRNA	5	6	11	10	7	24	7.5	6.5	17.5	0.152008	0.783616		PKN3	0.857073
ENSG00000114867	ENST00000342981	EIF4G1	mRNA	5	0	0	0	0	0	2.5	0	0	1.01021	0		UBAP2L	0.857073
ENSG00000112306	ENST00000230050	RPS12	mRNA	5	2	4	1	1	6	3	1.5	5	0.338144	0.33654		RP11-369J21-6	0.857073
ENSG00000110917	ENST00000228506	MLEC	mRNA	5	0	0	0	0	1	2.5	0	0.5	0.905359	-0.104847		DGCR8	0.857073
ENSG00000108107	ENST00000426763	RPL28	mRNA	5	1	0	0	0	0	2.5	0.5	0	1.01021	0.490425		KAT2A	0.857073
ENSG00000107929	ENST00000316157	LARP4B	mRNA	5	0	0	1	0	2	3	0	1	0.946045	-0.202589		SYNGR2	0.857073
ENSG00000107281	ENST00000371601	NPDC1	mRNA	5	0	0	0	1	1	2.5	0.5	0.5	0.905359	0.385577		FAM83D	0.857073
ENSG00000105426	ENST00000357368	PTPRS	mRNA	5	0	0	0	0	1	2.5	0	0.5	0.905359	-0.104847		GNAS	0.857073
ENSG00000105419	ENST00000441740	MEIS3	mRNA	5	0	0	1	0	0	3	0	0	1.14863	0		SLC37A3	0.857073
ENSG00000104835	ENST00000392076	SARS2	mRNA	5	0	0	0	0	0	2.5	0	0	1.01021	0		PDPK1	0.857073
ENSG00000069275	ENST00000367142	NUCKS1	mRNA	5	0	0	3	0	1	4	0	0.5	1.28622	-0.104847		ZFYVE21	0.857073
ENSG00000022355	ENST00000437025	GABRA1	mRNA	5	1	0	1	0	7	3	0.5	3.5	0.537306	-0.120903		HSP90AA1	0.857073
ENSG00000223367	ENST00000457341	RPS18	mRNA	4	0	3	3	1	15	3.5	0.5	9	0.0380733	-0.746437		SSRP1	0.857073
ENSG00000212907	ENST00000361335	MT-ND4L	mRNA	4	0	0	2	0	3	3	0	1.5	0.854508	-0.294126		CDK4	0.857073
ENSG00000205937	ENST00000320225	RNPS1	mRNA	4	2	3	0	0	7	2	1	5	0.0465828	0.045274		CSDE1	0.857073
ENSG00000204469	ENST00000376007	BAT2	mRNA	4	0	0	0	0	5	2	0	2.5	0.395645	-0.461427		PSAP	0.857073
ENSG00000204130	ENST00000388768	RUFY2	mRNA	4	1	0	2	2	9	3	1.5	4.5	0.401525	0.399921		SEPT2	0.857073
ENSG00000198242	ENST00000422514	RPL23A	mRNA	4	4	1	5	2	12	4.5	3	6.5	0.513073	0.792388		IRF2BP2	0.857073
ENSG00000197457	ENST00000370053	STMN3	mRNA	4	0	0	0	1	1	2	0.5	0.5	0.752225	0.385577		ATP5C1	0.857073
ENSG00000197238	ENST00000355057	HIST1H4J	mRNA	4	0	0	0	0	3	2	0	1.5	0.562946	-0.294126		YDJC	0.857073
ENSG00000196363	ENST00000358625	WDR5	mRNA	4	0	0	0	0	0	2	0	0	0.857073	0		PRMT2	0.857073
ENSG00000186591	ENST00000355621	UBE2H	mRNA	4	4	0	3	3	2	3.5	3.5	1	1.07235	1.73626		GTF3C5	0.857073
ENSG00000185825	ENST00000345046	BCAP31	mRNA	4	0	0	0	0	0	2	0	0	0.857073	0		SPIRE1	0.857073
ENSG00000184863	ENST00000401878	RBM33	mRNA	4	0	0	0	0	60	2	0	30	-1.60834	-2.46541		CANX	0.857073
ENSG00000184840	ENST00000332598	TMED9	mRNA	4	0	2	0	2	0	2	1	1	0.654484	0.653175		MORF4L2	0.857073
ENSG00000184110	ENST00000331666	EIF3S8	mRNA	4	0	0	0	0	0	2	0	0	0.857073	0		DBN1	0.857073
ENSG00000173898	ENST00000309996	SPTBN2	mRNA	4	0	1	0	0	0	2	0	0.5	0.752225	-0.104847		ING4	0.857073
ENSG00000172270	ENST00000353555	BSG	mRNA	4	0	0	0	0	0	2	0	0	0.857073	0		MDK	0.857073
ENSG00000170892	ENST00000302937	TSEN34	mRNA	4	0	0	0	0	0	2	0	0	0.857073	0		DNAL4	0.857073
ENSG00000169564	ENST00000303577	PCBP1	mRNA	4	1	0	0	0	0	2	0.5	0	0.857073	0.490425		FNDC3B	0.857073
ENSG00000168028	ENST00000415859	RPSA	mRNA	4	1	0	0	0	0	2	0.5	0	0.857073	0.490425		ACTG1	0.854508
ENSG00000166165	ENST00000348956	CKB	mRNA	4	0	3	2	3	1	3	1.5	2	0.768433	0.766829		MT-ND4L	0.854508
ENSG00000166025	ENST00000433060	AMOTL1	mRNA	4	0	0	0	0	0	2	0	0	0.857073	0		HIST1H1C	0.852739
ENSG00000164916	ENST00000328914	FOXK1	mRNA	4	0	0	0	0	2	2	0	1	0.654484	-0.202589		ACTB	0.820884
ENSG00000160752	ENST00000356657	FDPS	mRNA	4	0	0	0	0	0	2	0	0	0.857073	0		USMG5	0.809894
ENSG00000160447	ENST00000291906	PKN3	mRNA	4	0	0	0	0	0	2	0	0	0.857073	0		PMAIP1	0.807617
ENSG00000157837	ENST00000353487	AC069234-1	mRNA	4	0	9	2	1	5	3	0.5	7	0.109264	-0.548945		RPL8	0.788065
ENSG00000155660	ENST00000286091	PDIA4	mRNA	4	0	0	1	0	0	2.5	0	0	1.01021	0		RPL13	0.788065
ENSG00000150403	ENST00000434316	TMCO3	mRNA	4	0	3	0	0	1	2	0	2	0.476872	-0.3802		RPL23	0.779735
ENSG00000147604	ENST00000352983	RPL7	mRNA	4	0	2	2	0	8	3	0	5	0.338144	-0.81049		MT-CO1	0.779735
ENSG00000143569	ENST00000428931	UBAP2L	mRNA	4	0	0	0	0	0	2	0	0	0.857073	0		CAMK1D	0.768433
ENSG00000143398	ENST00000349792	PIP5K1A	mRNA	4	0	0	1	0	0	2.5	0	0	1.01021	0		CKB	0.768433
ENSG00000136295	ENST00000258796	TTYH3	mRNA	4	0	0	0	0	3	2	0	1.5	0.562946	-0.294126		STMN3	0.752225
ENSG00000133678	ENST00000372281	RP11-369J21-6	mRNA	4	0	0	0	0	0	2	0	0	0.857073	0		SPTBN2	0.752225
ENSG00000133112	ENST00000379060	TPT1	mRNA	4	0	1	0	4	3	2	2	2	0.476872	1.00905		CNOT2	0.752225
ENSG00000128191	ENST00000383024	DGCR8	mRNA	4	0	0	0	0	0	2	0	0	0.857073	0		EIF3A	0.752225
ENSG00000127220	ENST00000247706	ABHD8	mRNA	4	0	0	1	0	1	2.5	0	0.5	0.905359	-0.104847		RSBN1	0.752225
ENSG00000122406	ENST00000370321	RPL5	mRNA	4	0	2	1	0	5	2.5	0	3.5	0.398878	-0.611328		RAB21	0.752225
ENSG00000120068	ENST00000239144	HOXB8	mRNA	4	5	14	7	7	10	5.5	6	12	0.20196	1.06036		KIF26A	0.752225
ENSG00000118181	ENST00000236900	RPS25	mRNA	4	2	0	3	1	2	3.5	1.5	1	1.07235	0.944441		SFXN1	0.752225
ENSG00000111669	ENST00000229270	TPI1	mRNA	4	3	0	1	1	4	2.5	2	2	0.630006	1.00905		NFE2L1	0.752225
ENSG00000111596	ENST00000229195	CNOT2	mRNA	4	0	0	0	0	1	2	0	0.5	0.752225	-0.104847		DACT3	0.752225
ENSG00000111328	ENST00000261692	CDK2AP1	mRNA	4	0	0	2	0	0	3	0	0	1.14863	0		HS3ST3B1	0.752225
ENSG00000108773	ENST00000225916	KAT2A	mRNA	4	0	0	0	0	0	2	0	0	0.857073	0		CHKA	0.752225
ENSG00000108639	ENST00000225777	SYNGR2	mRNA	4	0	0	0	0	0	2	0	0	0.857073	0		EIF5A	0.72745
ENSG00000108424	ENST00000290158	KPNB1	mRNA	4	2	1	0	1	7	2	1.5	4	0.176257	0.466215		RPL13A	0.727352
ENSG00000107581	ENST00000369144	EIF3A	mRNA	4	1	0	0	0	1	2	0.5	0.5	0.752225	0.385577		AC100786-1	0.71608
ENSG00000104824	ENST00000388749	HNRNPL	mRNA	4	0	2	2	0	0	3	0	1	0.946045	-0.202589		KIF1C	0.71608
ENSG00000101447	ENST00000217429	FAM83D	mRNA	4	0	0	0	0	0	2	0	0	0.857073	0		UBB	0.71608
ENSG00000087460	ENST00000354359	GNAS	mRNA	4	0	0	0	1	0	2	0.5	0	0.857073	0.490425		ATXN7L3B	0.71608
ENSG00000081019	ENST00000261441	RSBN1	mRNA	4	2	0	0	0	1	2	1	0.5	0.752225	0.750916		FKRP	0.71608
ENSG00000080371	ENST00000261263	RAB21	mRNA	4	0	0	0	0	1	2	0	0.5	0.752225	-0.104847		RPS8	0.706624
ENSG00000078369	ENST00000378609	GNB1	mRNA	4	0	0	1	2	1	2.5	1	0.5	0.905359	0.750916		RPS3A	0.687207
ENSG00000066735	ENST00000423312	KIF26A	mRNA	4	0	1	0	0	0	2	0	0.5	0.752225	-0.104847		HYPK	0.685733
ENSG00000054118	ENST00000354618	THRAP3	mRNA	4	0	0	0	0	2	2	0	1	0.654484	-0.202589		HSPA1A	0.685733
ENSG00000033100	ENST00000463723	CHPF2	mRNA	4	1	3	0	1	8	2	1	5.5	-0.0141304	-0.0154391		CSNK1E	0.685733
ENSG00000010165	ENST00000361735	METTL13	mRNA	4	0	0	1	0	0	2.5	0	0	1.01021	0		C2orf18	0.685733
ENSG00000242028	ENST00000442995	HYPK	mRNA	3	0	0	0	0	0	1.5	0	0	0.685733	0		NAP1L4	0.685733
ENSG00000235941	ENST00000430065	HSPA1A	mRNA	3	0	0	0	0	0	1.5	0	0	0.685733	0		APRT	0.685733
ENSG00000213923	ENST00000396832	CSNK1E	mRNA	3	3	0	0	2	0	1.5	2.5	0	0.685733	1.5966		SREBF2	0.685733
ENSG00000213699	ENST00000344420	C2orf18	mRNA	3	0	0	0	0	0	1.5	0	0	0.685733	0		ZNF280B	0.685733
ENSG00000213551	ENST00000372950	DNAJC9	mRNA	3	0	0	0	0	2	1.5	0	1	0.483145	-0.202589		HNRNPAB	0.685733
ENSG00000205531	ENST00000380542	NAP1L4	mRNA	3	0	0	0	0	0	1.5	0	0	0.685733	0		TRAPPC2	0.685733
ENSG00000204628	ENST00000512805	GNB2L1	mRNA	3	1	3	0	0	4	1.5	0.5	3.5	0.0744053	-0.120903		YRDC	0.685733
ENSG00000203993	ENST00000371417	C9orf37	mRNA	3	0	0	0	0	1	1.5	0	0.5	0.580886	-0.104847		P4HB	0.685733
ENSG00000198931	ENST00000378364	APRT	mRNA	3	0	0	0	0	0	1.5	0	0	0.685733	0		SEPT9	0.685733
ENSG00000198911	ENST00000361204	SREBF2	mRNA	3	0	0	0	0	0	1.5	0	0	0.685733	0		GEMIN4	0.685733
ENSG00000198720	ENST00000394859	ANKRD13B	mRNA	3	0	0	0	0	1	1.5	0	0.5	0.580886	-0.104847		MAGED1	0.685733
ENSG00000198477	ENST00000406426	ZNF280B	mRNA	3	0	0	0	0	0	1.5	0	0	0.685733	0		PDE4DIP	0.685733
ENSG00000198355	ENST00000360612	PIM3	mRNA	3	0	2	0	0	3	1.5	0	2.5	0.224306	-0.461427		GRB2	0.685733
ENSG00000197728	ENST00000356464	RPS26	mRNA	3	0	3	0	0	1	1.5	0	2	0.305533	-0.3802		CCDC106	0.685733
ENSG00000197451	ENST00000355836	HNRNPAB	mRNA	3	0	0	0	0	0	1.5	0	0	0.685733	0		MUS81	0.685733
ENSG00000197102	ENST00000360184	DYNC1H1	mRNA	3	0	0	0	0	1	1.5	0	0.5	0.580886	-0.104847		GNB2	0.685733
ENSG00000196747	ENST00000358739	HIST1H2AI	mRNA	3	1	0	0	0	5	1.5	0.5	2.5	0.224306	0.0289973		DUS1L	0.685733
ENSG00000196459	ENST00000419678	TRAPPC2	mRNA	3	0	0	0	0	0	1.5	0	0	0.685733	0		FASN	0.685733
ENSG00000196449	ENST00000373044	YRDC	mRNA	3	0	0	0	0	0	1.5	0	0	0.685733	0		TMEM208	0.685733
ENSG00000196235	ENST00000402194	SUPT5H	mRNA	3	0	0	0	0	2	1.5	0	1	0.483145	-0.202589		AC011479-1	0.685733
ENSG00000189056	ENST00000428762	RELN	mRNA	3	0	0	0	0	12	1.5	0	6	-0.243731	-0.929464		COQ7	0.685733
ENSG00000185928	ENST00000320330	C16orf53	mRNA	3	0	0	0	0	2	1.5	0	1	0.483145	-0.202589		TUB	0.685733
ENSG00000185624	ENST00000331483	P4HB	mRNA	3	0	0	0	0	0	1.5	0	0	0.685733	0		PDZD8	0.685733
ENSG00000184640	ENST00000427177	SEPT9	mRNA	3	0	0	0	0	0	1.5	0	0	0.685733	0		CTSB	0.685733
ENSG00000183598	ENST00000331491	HIST2H3D	mRNA	3	0	0	0	0	1	1.5	0	0.5	0.580886	-0.104847		SAP30L	0.685733
ENSG00000180828	ENST00000321870	BHLHE22	mRNA	3	0	0	0	0	2	1.5	0	1	0.483145	-0.202589		HIST1H2BD	0.685733
ENSG00000179958	ENST00000319285	DCTPP1	mRNA	3	0	0	0	0	2	1.5	0	1	0.483145	-0.202589		SLC16A1	0.685733
ENSG00000179820	ENST00000391771	MYADM	mRNA	3	0	0	0	0	2	1.5	0	1	0.483145	-0.202589		UCHL1	0.685733
ENSG00000179409	ENST00000319004	GEMIN4	mRNA	3	0	0	0	0	0	1.5	0	0	0.685733	0		DNAJB12	0.685733
ENSG00000179262	ENST00000316856	RAD23A	mRNA	3	0	0	0	0	2	1.5	0	1	0.483145	-0.202589		MED22	0.685733
ENSG00000179222	ENST00000326587	MAGED1	mRNA	3	0	0	0	0	0	1.5	0	0	0.685733	0		GPC3	0.685733
ENSG00000178104	ENST00000313431	PDE4DIP	mRNA	3	0	0	0	0	0	1.5	0	0	0.685733	0		HES6	0.685733
ENSG00000177885	ENST00000316615	GRB2	mRNA	3	0	0	0	3	0	1.5	1.5	0	0.685733	1.14703		SH3GL1	0.685733
ENSG00000177733	ENST00000314940	HNRNPA0	mRNA	3	2	0	1	0	3	2	1	1.5	0.562946	0.561638		PREB	0.685733
ENSG00000176087	ENST00000323146	SLC35A4	mRNA	3	0	0	0	0	4	1.5	0	2	0.305533	-0.3802		SDCBP	0.685733
ENSG00000174695	ENST00000502346	TMEM167A	mRNA	3	0	0	0	0	2	1.5	0	1	0.483145	-0.202589		HMGA1	0.685733
ENSG00000173581	ENST00000308964	CCDC106	mRNA	3	0	0	0	0	0	1.5	0	0	0.685733	0		ITM2C	0.685733
ENSG00000172732	ENST00000308110	MUS81	mRNA	3	0	0	0	0	0	1.5	0	0	0.685733	0		GLUL	0.685733
ENSG00000172354	ENST00000303210	GNB2	mRNA	3	0	0	0	0	0	1.5	0	0	0.685733	0		MORC2	0.685733
ENSG00000171863	ENST00000304921	RPS7	mRNA	3	0	3	2	0	1	2.5	0	2	0.630006	-0.3802		SDF2	0.685733
ENSG00000170315	ENST00000302182	UBB	mRNA	3	0	1	2	0	2	2.5	0	1.5	0.71608	-0.294126		OSBPL2	0.685733
ENSG00000170027	ENST00000307630	YWHAG	mRNA	3	0	1	0	0	2	1.5	0	1.5	0.391607	-0.294126		CITED1	0.685733
ENSG00000169718	ENST00000306796	DUS1L	mRNA	3	0	0	0	0	0	1.5	0	0	0.685733	0		PMEPA1	0.685733
ENSG00000169710	ENST00000306749	FASN	mRNA	3	0	0	0	0	0	1.5	0	0	0.685733	0		RNF11	0.685733
ENSG00000169689	ENST00000306704	STRA13	mRNA	3	0	0	0	0	2	1.5	0	1	0.483145	-0.202589		MRPS2	0.685733
ENSG00000168701	ENST00000304800	TMEM208	mRNA	3	0	0	0	0	0	1.5	0	0	0.685733	0		SUPT7L	0.685733
ENSG00000167642	ENST00000301244	AC011479-1	mRNA	3	2	0	0	0	0	1.5	1	0	0.685733	0.855764		FGF23	0.685733
ENSG00000167186	ENST00000321998	COQ7	mRNA	3	0	0	0	0	0	1.5	0	0	0.685733	0		ECE1	0.685733
ENSG00000166503	ENST00000299633	AC024270-1	mRNA	3	0	1	0	0	2	1.5	0	1.5	0.391607	-0.294126		STK25	0.685733
ENSG00000166402	ENST00000305253	TUB	mRNA	3	0	0	0	0	0	1.5	0	0	0.685733	0		MCM3	0.685733
ENSG00000166341	ENST00000299441	DCHS1	mRNA	3	0	0	0	0	1	1.5	0	0.5	0.580886	-0.104847		METAP2	0.685733
ENSG00000165650	ENST00000334464	PDZD8	mRNA	3	0	0	0	0	0	1.5	0	0	0.685733	0		FAM149A	0.685733
ENSG00000164733	ENST00000345125	CTSB	mRNA	3	0	0	0	0	0	1.5	0	0	0.685733	0		ABCA2	0.685733
ENSG00000164576	ENST00000297109	SAP30L	mRNA	3	0	0	0	0	0	1.5	0	0	0.685733	0		EIF3B	0.685733
ENSG00000164466	ENST00000321442	SFXN1	mRNA	3	3	0	1	0	1	2	1.5	0.5	0.752225	1.04218		PPP6R1	0.685733
ENSG00000161960	ENST00000293831	EIF4A1	mRNA	3	0	3	9	0	6	6	0	4.5	1.03281	-0.747109		SYNGR1	0.685733
ENSG00000161405	ENST00000488188	IKZF3	mRNA	3	0	0	0	0	5	1.5	0	2.5	0.224306	-0.461427		ADRBK2	0.685733
ENSG00000160888	ENST00000292433	IER2	mRNA	3	0	0	2	0	1	2.5	0	0.5	0.905359	-0.104847		FH	0.685733
ENSG00000158373	ENST00000377777	HIST1H2BD	mRNA	3	0	0	0	0	0	1.5	0	0	0.685733	0		FKBP1A	0.685733
ENSG00000157800	ENST00000326232	SLC37A3	mRNA	3	0	0	1	0	0	2	0	0	0.857073	0		SMOX	0.685733
ENSG00000155380	ENST00000369626	SLC16A1	mRNA	3	0	0	0	0	0	1.5	0	0	0.685733	0		EIF3I	0.685733
ENSG00000154277	ENST00000284440	UCHL1	mRNA	3	0	0	0	1	0	1.5	0.5	0	0.685733	0.490425		LPHN1	0.685733
ENSG00000152795	ENST00000502762	HNRPDL	mRNA	3	1	1	0	0	0	1.5	0.5	0.5	0.580886	0.385577		PTPRU	0.685733
ENSG00000152234	ENST00000282050	ATP5A1	mRNA	3	0	0	0	0	1	1.5	0	0.5	0.580886	-0.104847		MRPL43	0.685733
ENSG00000149923	ENST00000279387	PPP4C	mRNA	3	0	2	1	0	3	2	0	2.5	0.395645	-0.461427		GGNBP2	0.685733
ENSG00000148719	ENST00000338820	DNAJB12	mRNA	3	0	0	0	0	0	1.5	0	0	0.685733	0		CYP51A1	0.685733
ENSG00000148297	ENST00000344469	MED22	mRNA	3	0	0	0	0	0	1.5	0	0	0.685733	0		AC100778-1	0.685733
ENSG00000147955	ENST00000277010	SIGMAR1	mRNA	3	0	0	3	0	0	3	0	0	1.14863	0		EDARADD	0.685733
ENSG00000147257	ENST00000370818	GPC3	mRNA	3	0	0	0	0	0	1.5	0	0	0.685733	0		SETD5	0.685733
ENSG00000145604	ENST00000274255	SKP2	mRNA	3	0	0	0	0	1	1.5	0	0.5	0.580886	-0.104847		UBXN6	0.685733
ENSG00000144485	ENST00000409002	HES6	mRNA	3	0	0	0	0	0	1.5	0	0	0.685733	0		FABP5	0.685733
ENSG00000141985	ENST00000269886	SH3GL1	mRNA	3	0	0	0	0	0	1.5	0	0	0.685733	0		ETFA	0.685733
ENSG00000140992	ENST00000268673	PDPK1	mRNA	3	0	0	1	0	0	2	0	0	0.857073	0		RLIM	0.685733
ENSG00000139133	ENST00000266483	ALG10	mRNA	3	1	1	0	0	1	1.5	0.5	1	0.483145	0.287836		FOXRED1	0.685733
ENSG00000138594	ENST00000308580	TMOD3	mRNA	3	0	0	0	0	3	1.5	0	1.5	0.391607	-0.294126		MYST1	0.685733
ENSG00000138073	ENST00000260643	PREB	mRNA	3	0	0	0	0	0	1.5	0	0	0.685733	0		TNRC6B	0.685733
ENSG00000137575	ENST00000424270	SDCBP	mRNA	3	0	0	0	0	0	1.5	0	0	0.685733	0		CEP68	0.685733
ENSG00000137309	ENST00000311487	HMGA1	mRNA	3	0	0	0	0	0	1.5	0	0	0.685733	0		SLC25A5	0.685733
ENSG00000136938	ENST00000339399	ANP32B	mRNA	3	1	0	0	0	2	1.5	0.5	1	0.483145	0.287836		NDUFS3	0.685733
ENSG00000136026	ENST00000378026	CKAP4	mRNA	3	0	0	1	0	2	2	0	1	0.654484	-0.202589		HLA-A	0.685733
ENSG00000135916	ENST00000326407	ITM2C	mRNA	3	0	0	0	0	0	1.5	0	0	0.685733	0		PHF2	0.685733
ENSG00000135821	ENST00000339526	GLUL	mRNA	3	0	0	0	0	0	1.5	0	0	0.685733	0		EPHB4	0.685733
ENSG00000135624	ENST00000258091	CCT7	mRNA	3	0	0	0	0	2	1.5	0	1	0.483145	-0.202589		SUMO2	0.685733
ENSG00000134419	ENST00000322989	RPS15A	mRNA	3	0	4	0	1	6	1.5	0.5	5	-0.124757	-0.320065		YWHAQ	0.685733
ENSG00000133422	ENST00000397641	MORC2	mRNA	3	0	0	0	0	0	1.5	0	0	0.685733	0		ATF4	0.685733
ENSG00000133027	ENST00000395783	PEMT	mRNA	3	0	0	0	0	1	1.5	0	0.5	0.580886	-0.104847		CLPP	0.685733
ENSG00000132604	ENST00000254942	TERF2	mRNA	3	0	2	0	0	1	1.5	0	1.5	0.391607	-0.294126		SFRP5	0.685733
ENSG00000132581	ENST00000247020	SDF2	mRNA	3	0	0	0	0	0	1.5	0	0	0.685733	0		MLF2	0.685733
ENSG00000130703	ENST00000313733	OSBPL2	mRNA	3	0	0	0	0	0	1.5	0	0	0.685733	0		ACCN4	0.685733
ENSG00000126261	ENST00000246548	UBA2	mRNA	3	0	0	1	1	7	2	0.5	3.5	0.245745	-0.120903		C1orf144	0.685733
ENSG00000126012	ENST00000375379	KDM5C	mRNA	3	0	0	0	0	4	1.5	0	2	0.305533	-0.3802		EDC4	0.685733
ENSG00000125931	ENST00000246139	CITED1	mRNA	3	0	0	0	0	0	1.5	0	0	0.685733	0		POM121	0.685733
ENSG00000124225	ENST00000341744	PMEPA1	mRNA	3	0	0	0	0	0	1.5	0	0	0.685733	0		NPM1	0.685733
ENSG00000123091	ENST00000242719	RNF11	mRNA	3	1	0	0	0	0	1.5	0.5	0	0.685733	0.490425		BASP1	0.685733
ENSG00000122779	ENST00000343526	TRIM24	mRNA	3	0	0	0	1	1	1.5	0.5	0.5	0.580886	0.385577		IL8	0.685733
ENSG00000122140	ENST00000371785	MRPS2	mRNA	3	0	0	0	0	0	1.5	0	0	0.685733	0		ANKRD33B	0.685733
ENSG00000119760	ENST00000337768	SUPT7L	mRNA	3	0	0	0	0	0	1.5	0	0	0.685733	0		C1orf74	0.685733
ENSG00000119383	ENST00000355007	PPP2R4	mRNA	3	0	0	0	0	1	1.5	0	0.5	0.580886	-0.104847		STOM	0.685733
ENSG00000118972	ENST00000237837	FGF23	mRNA	3	0	0	0	0	0	1.5	0	0	0.685733	0		MYO19	0.685733
ENSG00000118514	ENST00000349305	ALDH8A1	mRNA	3	1	0	0	1	4	1.5	1	2	0.305533	0.475563		HNRNPD	0.685733
ENSG00000117298	ENST00000415912	ECE1	mRNA	3	0	0	0	0	0	1.5	0	0	0.685733	0		SYNE1	0.685733
ENSG00000116251	ENST00000234875	RPL22	mRNA	3	0	1	0	3	0	1.5	1.5	0.5	0.580886	1.04218		SF3B1	0.685733
ENSG00000115694	ENST00000401869	STK25	mRNA	3	0	0	0	0	0	1.5	0	0	0.685733	0		ABTB1	0.685733
ENSG00000112118	ENST00000229854	MCM3	mRNA	3	0	0	0	0	0	1.5	0	0	0.685733	0		TSPAN12	0.685733
ENSG00000111142	ENST00000323666	METAP2	mRNA	3	0	0	0	0	0	1.5	0	0	0.685733	0		MAZ	0.685733
ENSG00000109794	ENST00000356371	FAM149A	mRNA	3	0	0	0	0	0	1.5	0	0	0.685733	0		RBM3	0.685733
ENSG00000108829	ENST00000225972	LRRC59	mRNA	3	0	0	0	0	6	1.5	0	3	0.14741	-0.538324		PSMB5	0.685733
ENSG00000107833	ENST00000370110	NPM3	mRNA	3	1	0	0	2	2	1.5	1.5	1	0.483145	0.944441		AC004086-1	0.685733
ENSG00000107331	ENST00000341511	ABCA2	mRNA	3	0	0	0	0	0	1.5	0	0	0.685733	0		PQLC2	0.685733
ENSG00000106263	ENST00000360876	EIF3B	mRNA	3	0	0	0	0	0	1.5	0	0	0.685733	0		FAM136A	0.685733
ENSG00000106244	ENST00000350498	PDAP1	mRNA	3	0	1	1	0	6	2	0	3.5	0.245745	-0.611328		AK2	0.685733
ENSG00000106080	ENST00000222803	FKBP14	mRNA	3	0	0	0	0	3	1.5	0	1.5	0.391607	-0.294126		SNRPB	0.663607
ENSG00000105663	ENST00000420124	AD000671-3	mRNA	3	0	0	0	0	5	1.5	0	2.5	0.224306	-0.461427		TMED9	0.654484
ENSG00000105640	ENST00000222247	RPL18A	mRNA	3	3	2	1	1	6	2	2	4	0.176257	0.708439		FOXK1	0.654484
ENSG00000105373	ENST00000246802	GLTSCR2	mRNA	3	0	2	0	0	4	1.5	0	3	0.14741	-0.538324		THRAP3	0.654484
ENSG00000105202	ENST00000221801	FBL	mRNA	3	0	3	1	4	1	2	2	2	0.476872	1.00905		CKAP4	0.654484
ENSG00000105063	ENST00000327021	PPP6R1	mRNA	3	0	0	0	0	0	1.5	0	0	0.685733	0		RPL8	0.654484
ENSG00000104904	ENST00000322297	OAZ1	mRNA	3	0	2	0	0	1	1.5	0	1.5	0.391607	-0.294126		TPI1	0.630006
ENSG00000103266	ENST00000219548	STUB1	mRNA	3	2	1	0	0	1	1.5	1	1	0.483145	0.653175		RPS7	0.630006
ENSG00000102024	ENST00000420625	PLS3	mRNA	3	0	0	0	1	1	1.5	0.5	0.5	0.580886	0.385577		YKT6	0.630006
ENSG00000101966	ENST00000371199	XIAP	mRNA	3	0	0	0	0	5	1.5	0	2.5	0.224306	-0.461427		PPIA	0.61031
ENSG00000100711	ENST00000311141	ZFYVE21	mRNA	3	0	0	1	0	0	2	0	0	0.857073	0		RPL19	0.61031
ENSG00000100441	ENST00000251343	KHNYN	mRNA	3	0	1	0	0	4	1.5	0	2.5	0.224306	-0.461427		C9orf37	0.580886
ENSG00000100345	ENST00000216181	MYH9	mRNA	3	1	2	0	0	1	1.5	0.5	1.5	0.391607	0.196299		ANKRD13B	0.580886
ENSG00000100321	ENST00000328933	SYNGR1	mRNA	3	0	0	0	0	0	1.5	0	0	0.685733	0		DYNC1H1	0.580886
ENSG00000100077	ENST00000324198	ADRBK2	mRNA	3	0	0	0	0	0	1.5	0	0	0.685733	0		HIST2H3D	0.580886
ENSG00000100075	ENST00000215882	SLC25A1	mRNA	3	0	3	0	0	2	1.5	0	2.5	0.224306	-0.461427		DCHS1	0.580886
ENSG00000099341	ENST00000215071	PSMD8	mRNA	3	0	0	2	1	0	2.5	0.5	0	1.01021	0.490425		HNRPDL	0.580886
ENSG00000096384	ENST00000371554	HSP90AB1	mRNA	3	2	0	0	0	1	1.5	1	0.5	0.580886	0.750916		ATP5A1	0.580886
ENSG00000092199	ENST00000320084	HNRNPC	mRNA	3	0	1	0	0	0	1.5	0	0.5	0.580886	-0.104847		SKP2	0.580886
ENSG00000091483	ENST00000366560	FH	mRNA	3	0	0	0	0	0	1.5	0	0	0.685733	0		PEMT	0.580886
ENSG00000089009	ENST00000424576	AC004086-1	mRNA	3	0	0	0	0	7	1.5	0	3.5	0.0744053	-0.611328		TRIM24	0.580886
ENSG00000088832	ENST00000381719	FKBP1A	mRNA	3	0	0	0	0	0	1.5	0	0	0.685733	0		PPP2R4	0.580886
ENSG00000088826	ENST00000305958	SMOX	mRNA	3	0	0	0	0	0	1.5	0	0	0.685733	0		RPL22	0.580886
ENSG00000087365	ENST00000322535	SF3B2	mRNA	3	0	0	0	0	1	1.5	0	0.5	0.580886	-0.104847		PLS3	0.580886
ENSG00000086758	ENST00000262854	HUWE1	mRNA	3	2	0	0	1	1	1.5	1.5	0.5	0.580886	1.04218		HSP90AB1	0.580886
ENSG00000084623	ENST00000373586	EIF3I	mRNA	3	0	0	0	0	0	1.5	0	0	0.685733	0		HNRNPC	0.580886
ENSG00000082641	ENST00000361665	NFE2L1	mRNA	3	0	0	1	0	1	2	0	0.5	0.752225	-0.104847		SF3B2	0.580886
ENSG00000080824	ENST00000216281	HSP90AA1	mRNA	3	0	0	1	0	0	2	0	0	0.857073	0		HUWE1	0.580886
ENSG00000078674	ENST00000325083	PCM1	mRNA	3	0	0	0	0	1	1.5	0	0.5	0.580886	-0.104847		PCM1	0.580886
ENSG00000072071	ENST00000361434	LPHN1	mRNA	3	0	0	0	0	0	1.5	0	0	0.685733	0		SNX29	0.580886
ENSG00000071246	ENST00000167106	VASH1	mRNA	3	0	2	0	0	1	1.5	0	1.5	0.391607	-0.294126		EXTL3	0.580886
ENSG00000060656	ENST00000428026	PTPRU	mRNA	3	0	0	0	1	0	1.5	0.5	0	0.685733	0.490425		CEBPA	0.580886
ENSG00000055950	ENST00000318325	MRPL43	mRNA	3	0	0	0	0	0	1.5	0	0	0.685733	0		C8orf33	0.580886
ENSG00000048471	ENST00000306030	SNX29	mRNA	3	1	0	0	0	1	1.5	0.5	0.5	0.580886	0.385577		PRPF8	0.580886
ENSG00000012232	ENST00000220562	EXTL3	mRNA	3	1	0	0	2	1	1.5	1.5	0.5	0.580886	1.04218		FBXL18	0.580886
ENSG00000012211	ENST00000376317	PRICKLE3	mRNA	3	0	2	0	0	0	1.5	0	1	0.483145	-0.202589		MRPS34	0.580886
ENSG00000005955	ENST00000304718	GGNBP2	mRNA	3	0	0	0	0	0	1.5	0	0	0.685733	0		KARS	0.580886
ENSG00000001630	ENST00000450723	CYP51A1	mRNA	3	0	0	0	0	0	1.5	0	0	0.685733	0		RSF1	0.580886
ENSG00000254087	ENST00000520220	LYN	mRNA	2	0	0	0	0	0	1	0	0	0.491268	0		DRAP1	0.580886
ENSG00000253626	ENST00000520547	EIF5AL1	mRNA	2	0	0	0	0	0	1	0	0	0.491268	0		PRELID1	0.580886
ENSG00000249915	ENST00000264933	PDCD6	mRNA	2	0	0	0	0	0	1	0	0	0.491268	0		PYGO2	0.580886
ENSG00000245848	ENST00000498907	CEBPA	mRNA	2	0	0	1	0	1	1.5	0	0.5	0.580886	-0.104847		BAG3	0.580886
ENSG00000243452	ENST00000369187	NBPF15	mRNA	2	0	0	0	0	0	1	0	0	0.491268	0		B3GAT3	0.580886
ENSG00000242259	ENST00000333059	C22orf39	mRNA	2	1	0	0	0	0	1	0.5	0	0.491268	0.490425		MYH10	0.580886
ENSG00000237289	ENST00000441322	CKMT1B	mRNA	2	0	0	0	0	1	1	0	0.5	0.38642	-0.104847		PRKAR2A	0.580886
ENSG00000236515	ENST00000414934	ZBTB9	mRNA	2	0	0	0	0	0	1	0	0	0.491268	0		L3MBTL3	0.580886
ENSG00000235712	ENST00000415909	RXRB	mRNA	2	0	0	0	0	0	1	0	0	0.491268	0		CDC42SE1	0.580886
ENSG00000229300	ENST00000414434	C6orf48	mRNA	2	1	0	0	0	0	1	0.5	0	0.491268	0.490425		NCOR2	0.580886
ENSG00000226589	ENST00000457796	VARS	mRNA	2	1	0	0	0	2	1	0.5	1	0.288679	0.287836		ATP5L	0.580886
ENSG00000225859	ENST00000448296	BAT1	mRNA	2	0	0	0	0	0	1	0	0	0.491268	0		IGF2BP1	0.580886
ENSG00000221983	ENST00000430157	UBA52	mRNA	2	0	0	0	0	0	1	0	0	0.491268	0		C8orf37	0.580886
ENSG00000215472	ENST00000441578	AC100778-1	mRNA	2	0	0	1	0	0	1.5	0	0	0.685733	0		PK4P	0.580886
ENSG00000214736	ENST00000398884	TOMM6	mRNA	2	0	0	0	0	0	1	0	0	0.491268	0		MRPL9	0.580886
ENSG00000214253	ENST00000223136	FIS1	mRNA	2	0	0	0	0	0	1	0	0	0.491268	0		KIF11	0.580886
ENSG00000214026	ENST00000381519	MRPL23	mRNA	2	0	0	0	0	0	1	0	0	0.491268	0		SLC25A39	0.580886
ENSG00000213523	ENST00000336283	SRA1	mRNA	2	1	0	0	0	0	1	0.5	0	0.491268	0.490425		IDS	0.580886
ENSG00000213024	ENST00000422090	NUP62	mRNA	2	0	1	0	0	1	1	0	1	0.288679	-0.202589		HIST1H4J	0.562946
ENSG00000206053	ENST00000248098	HN1L	mRNA	2	0	0	0	0	1	1	0	0.5	0.38642	-0.104847		TTYH3	0.562946
ENSG00000205464	ENST00000380167	ATP6AP1L	mRNA	2	0	1	0	0	0	1	0	0.5	0.38642	-0.104847		HNRNPA0	0.562946
ENSG00000204922	ENST00000377953	C11orf83	mRNA	2	0	0	0	0	1	1	0	0.5	0.38642	-0.104847		ANKRD34A	0.562946
ENSG00000204128	ENST00000373640	C2orf72	mRNA	2	0	0	0	0	0	1	0	0	0.491268	0		GADD45GIP1	0.562946
ENSG00000198954	ENST00000361983	KIAA1279	mRNA	2	0	0	0	0	0	1	0	0	0.491268	0		LENG8	0.562946
ENSG00000198886	ENST00000361381	MT-ND4	mRNA	2	0	3	0	0	3	1	0	3	-0.0470559	-0.538324		RPS4X	0.559185
ENSG00000198876	ENST00000361264	DCAF12	mRNA	2	0	0	0	0	0	1	0	0	0.491268	0		RPS17	0.550595
ENSG00000198786	ENST00000361567	MT-ND5	mRNA	2	1	1	1	0	7	1.5	0.5	4	0.00491795	-0.190391		YBX1	0.548779
ENSG00000198727	ENST00000361789	MT-CYB	mRNA	2	0	0	0	0	1	1	0	0.5	0.38642	-0.104847		GABRA1	0.537306
ENSG00000198624	ENST00000355417	CCDC69	mRNA	2	0	0	0	0	1	1	0	0.5	0.38642	-0.104847		RPLP1	0.51986
ENSG00000198298	ENST00000374435	ZNF485	mRNA	2	0	0	0	0	0	1	0	0	0.491268	0		RPL23A	0.513073
ENSG00000198218	ENST00000424300	QRICH1	mRNA	2	0	0	0	0	0	1	0	0	0.491268	0		RPS3	0.496675
ENSG00000197958	ENST00000361436	RPL12	mRNA	2	0	0	0	0	3	1	0	1.5	0.197142	-0.294126		LYN	0.491268
ENSG00000197863	ENST00000356725	ZNF790	mRNA	2	0	0	0	0	1	1	0	0.5	0.38642	-0.104847		EIF5AL1	0.491268
ENSG00000197858	ENST00000355091	GPAA1	mRNA	2	0	0	0	0	1	1	0	0.5	0.38642	-0.104847		PDCD6	0.491268
ENSG00000197785	ENST00000378756	ATAD3A	mRNA	2	0	0	0	0	1	1	0	0.5	0.38642	-0.104847		NBPF15	0.491268
ENSG00000197756	ENST00000491306	RPL37A	mRNA	2	2	1	1	2	12	1.5	2	6.5	-0.29973	0.403792		C22orf39	0.491268
ENSG00000197448	ENST00000409500	GSTK1	mRNA	2	0	0	0	0	0	1	0	0	0.491268	0		ZBTB9	0.491268
ENSG00000197380	ENST00000391916	DACT3	mRNA	2	2	0	2	0	1	2	1	0.5	0.752225	0.750916		RXRB	0.491268
ENSG00000197063	ENST00000392366	MAFG	mRNA	2	0	0	0	0	0	1	0	0	0.491268	0		C6orf48	0.491268
ENSG00000197037	ENST00000394152	ZNF498	mRNA	2	0	0	0	0	0	1	0	0	0.491268	0		BAT1	0.491268
ENSG00000196968	ENST00000372841	FUT11	mRNA	2	0	0	0	0	0	1	0	0	0.491268	0		UBA52	0.491268
ENSG00000196642	ENST00000371663	C9orf86	mRNA	2	0	0	0	1	0	1	0.5	0	0.491268	0.490425		TOMM6	0.491268
ENSG00000196305	ENST00000443024	IARS	mRNA	2	0	0	0	0	0	1	0	0	0.491268	0		FIS1	0.491268
ENSG00000196155	ENST00000379344	PLEKHG4	mRNA	2	0	0	0	0	0	1	0	0	0.491268	0		MRPL23	0.491268
ENSG00000188536	ENST00000251595	HBA2	mRNA	2	0	0	0	0	0	1	0	0	0.491268	0		SRA1	0.491268
ENSG00000187860	ENST00000338306	CCDC157	mRNA	2	0	0	0	0	3	1	0	1.5	0.197142	-0.294126		C2orf72	0.491268
ENSG00000187546	ENST00000342526	TMEM195	mRNA	2	0	0	0	0	1	1	0	0.5	0.38642	-0.104847		KIAA1279	0.491268
ENSG00000186918	ENST00000344423	ZNF395	mRNA	2	0	2	0	0	0	1	0	1	0.288679	-0.202589		DCAF12	0.491268
ENSG00000186687	ENST00000379380	LYRM7	mRNA	2	0	0	0	0	8	1	0	4	-0.189548	-0.680815		ZNF485	0.491268
ENSG00000186197	ENST00000359362	EDARADD	mRNA	2	0	0	1	0	0	1.5	0	0	0.685733	0		QRICH1	0.491268
ENSG00000186132	ENST00000409877	C2orf76	mRNA	2	0	0	0	0	0	1	0	0	0.491268	0		GSTK1	0.491268
ENSG00000185689	ENST00000380175	C6orf201	mRNA	2	0	0	0	0	1	1	0	0.5	0.38642	-0.104847		MAFG	0.491268
ENSG00000185127	ENST00000332290	C6orf120	mRNA	2	0	0	0	0	2	1	0	1	0.288679	-0.202589		ZNF498	0.491268
ENSG00000185049	ENST00000382882	WHSC2	mRNA	2	0	3	0	0	0	1	0	1.5	0.197142	-0.294126		FUT11	0.491268
ENSG00000184937	ENST00000332351	WT1	mRNA	2	0	0	0	0	0	1	0	0	0.491268	0		C9orf86	0.491268
ENSG00000184887	ENST00000392554	BTBD6	mRNA	2	0	0	0	0	0	1	0	0	0.491268	0		IARS	0.491268
ENSG00000184825	ENST00000377459	HIST1H2AH	mRNA	2	0	0	0	0	17	1	0	8.5	-0.698697	-1.18996		PLEKHG4	0.491268
ENSG00000184436	ENST00000399133	THAP7	mRNA	2	0	0	0	0	0	1	0	0	0.491268	0		HBA2	0.491268
ENSG00000184261	ENST00000327876	KCNK12	mRNA	2	0	0	0	0	0	1	0	0	0.491268	0		C2orf76	0.491268
ENSG00000184207	ENST00000333503	PGP	mRNA	2	0	0	0	1	1	1	0.5	0.5	0.38642	0.385577		WT1	0.491268
ENSG00000184117	ENST00000216121	NIPSNAP1	mRNA	2	0	1	0	1	1	1	0.5	1	0.288679	0.287836		BTBD6	0.491268
ENSG00000183431	ENST00000373019	SF3A3	mRNA	2	0	0	0	0	8	1	0	4	-0.189548	-0.680815		THAP7	0.491268
ENSG00000183072	ENST00000329198	NKX2-5	mRNA	2	0	0	0	0	1	1	0	0.5	0.38642	-0.104847		KCNK12	0.491268
ENSG00000182771	ENST00000404212	GRID1	mRNA	2	0	0	0	0	0	1	0	0	0.491268	0		GRID1	0.491268
ENSG00000182541	ENST00000331728	LIMK2	mRNA	2	0	0	0	0	3	1	0	1.5	0.197142	-0.294126		MXRA7	0.491268
ENSG00000182534	ENST00000375036	MXRA7	mRNA	2	0	0	0	0	0	1	0	0	0.491268	0		EXOC7	0.491268
ENSG00000182473	ENST00000411744	EXOC7	mRNA	2	0	0	0	0	0	1	0	0	0.491268	0		MEX3D	0.491268
ENSG00000182378	ENST00000399012	PLCXD1	mRNA	2	0	0	0	0	4	1	0	2	0.111067	-0.3802		C7orf41	0.491268
ENSG00000182307	ENST00000331434	C8orf33	mRNA	2	0	1	1	0	0	1.5	0	0.5	0.580886	-0.104847		OAZ2	0.491268
ENSG00000182224	ENST00000332439	CYB5D1	mRNA	2	0	0	0	0	3	1	0	1.5	0.197142	-0.294126		RCC1	0.491268
ENSG00000182220	ENST00000378438	ATP6AP2	mRNA	2	0	0	0	0	1	1	0	0.5	0.38642	-0.104847		FOXS1	0.491268
ENSG00000181924	ENST00000355693	CHCHD8	mRNA	2	0	1	0	1	0	1	0.5	0.5	0.38642	0.385577		RCC2	0.491268
ENSG00000181649	ENST00000314222	PHLDA2	mRNA	2	0	0	0	0	1	1	0	0.5	0.38642	-0.104847		MLF1	0.491268
ENSG00000181588	ENST00000388824	MEX3D	mRNA	2	0	0	0	0	0	1	0	0	0.491268	0		BET1L	0.491268
ENSG00000181039	ENST00000323397	ANKRD34A	mRNA	2	0	0	2	1	3	2	0.5	1.5	0.562946	0.196299		SRRM3	0.491268
ENSG00000181027	ENST00000318584	FKRP	mRNA	2	2	0	0	3	9	1	2.5	4.5	-0.255841	0.849488		ARIH2	0.491268
ENSG00000180354	ENST00000324453	C7orf41	mRNA	2	0	0	0	0	0	1	0	0	0.491268	0		MAGEF1	0.491268
ENSG00000180304	ENST00000326005	OAZ2	mRNA	2	0	0	0	0	0	1	0	0	0.491268	0		DIRAS1	0.491268
ENSG00000180198	ENST00000439292	RCC1	mRNA	2	0	0	0	0	0	1	0	0	0.491268	0		AURKAIP1	0.491268
ENSG00000179950	ENST00000313352	PUF60	mRNA	2	0	0	0	0	1	1	0	0.5	0.38642	-0.104847		CCDC85B	0.491268
ENSG00000179772	ENST00000375978	FOXS1	mRNA	2	0	0	0	0	0	1	0	0	0.491268	0		KLC2	0.491268
ENSG00000179639	ENST00000368115	FCER1A	mRNA	2	0	11	4	0	2	3	0	6.5	0.163171	-0.985463		ATP2A2	0.491268
ENSG00000179604	ENST00000335793	CDC42EP4	mRNA	2	0	0	0	0	1	1	0	0.5	0.38642	-0.104847		GNG5	0.491268
ENSG00000179271	ENST00000316939	GADD45GIP1	mRNA	2	0	2	2	0	1	2	0	1.5	0.562946	-0.294126		SUSD5	0.491268
ENSG00000179051	ENST00000375436	RCC2	mRNA	2	0	0	0	0	0	1	0	0	0.491268	0		NUDT4	0.491268
ENSG00000178053	ENST00000482628	MLF1	mRNA	2	1	0	0	0	0	1	0.5	0	0.491268	0.490425		MRP63	0.491268
ENSG00000178035	ENST00000326739	IMPDH2	mRNA	2	0	0	0	0	1	1	0	0.5	0.38642	-0.104847		GTPBP2	0.491268
ENSG00000178031	ENST00000380548	ADAMTSL1	mRNA	2	0	0	0	0	1	1	0	0.5	0.38642	-0.104847		LASS6	0.491268
ENSG00000177954	ENST00000368567	RPS27	mRNA	2	2	0	0	0	18	1	1	9	-0.745594	-0.381097		MALT1	0.491268
ENSG00000177951	ENST00000382762	BET1L	mRNA	2	0	0	0	0	0	1	0	0	0.491268	0		RPS21	0.491268
ENSG00000177679	ENST00000388802	SRRM3	mRNA	2	0	0	0	0	0	1	0	0	0.491268	0		FBXL14	0.491268
ENSG00000177606	ENST00000371222	JUN	mRNA	2	0	0	0	1	10	1	0.5	5	-0.319222	-0.320065		ASXL1	0.491268
ENSG00000177479	ENST00000449376	ARIH2	mRNA	2	0	0	0	0	0	1	0	0	0.491268	0		RPS9	0.491268
ENSG00000177383	ENST00000317897	MAGEF1	mRNA	2	0	0	0	0	0	1	0	0	0.491268	0		NFRKB	0.491268
ENSG00000176871	ENST00000315436	WSB2	mRNA	2	0	0	1	0	3	1.5	0	1.5	0.391607	-0.294126		KLF13	0.491268
ENSG00000176749	ENST00000313401	CDK5R1	mRNA	2	0	0	0	0	2	1	0	1	0.288679	-0.202589		DCXR	0.491268
ENSG00000176619	ENST00000325327	LMNB2	mRNA	2	1	0	2	0	10	2	0.5	5	0.0465828	-0.320065		GPRIN1	0.491268
ENSG00000176490	ENST00000323469	DIRAS1	mRNA	2	0	0	0	0	0	1	0	0	0.491268	0		NDUFS5	0.491268
ENSG00000175756	ENST00000321751	AURKAIP1	mRNA	2	0	0	0	0	0	1	0	0	0.491268	0		TMEM223	0.491268
ENSG00000175602	ENST00000312579	CCDC85B	mRNA	2	0	0	0	0	0	1	0	0	0.491268	0		RBPJ	0.491268
ENSG00000175115	ENST00000320580	PACS1	mRNA	2	0	0	0	0	1	1	0	0.5	0.38642	-0.104847		ULK4	0.491268
ENSG00000174996	ENST00000414181	KLC2	mRNA	2	0	0	0	0	0	1	0	0	0.491268	0		SLC43A2	0.491268
ENSG00000174437	ENST00000313432	ATP2A2	mRNA	2	0	0	0	0	0	1	0	0	0.491268	0		GATAD2A	0.491268
ENSG00000174374	ENST00000329959	WBSCR16	mRNA	2	0	0	0	0	1	1	0	0.5	0.38642	-0.104847		METTL3	0.491268
ENSG00000174231	ENST00000304992	PRPF8	mRNA	2	0	0	1	0	1	1.5	0	0.5	0.580886	-0.104847		FAM69B	0.491268
ENSG00000174021	ENST00000370645	GNG5	mRNA	2	0	0	0	0	0	1	0	0	0.491268	0		PPIL5	0.491268
ENSG00000173705	ENST00000309558	SUSD5	mRNA	2	0	0	0	0	0	1	0	0	0.491268	0		DCAF13	0.491268
ENSG00000173598	ENST00000337179	NUDT4	mRNA	2	0	0	0	0	0	1	0	0	0.491268	0		TMUB1	0.491268
ENSG00000173153	ENST00000000442	ESRRA	mRNA	2	0	0	0	0	1	1	0	0.5	0.38642	-0.104847		PBRM1	0.491268
ENSG00000173141	ENST00000309594	MRP63	mRNA	2	0	0	0	0	0	1	0	0	0.491268	0		BAP1	0.491268
ENSG00000172432	ENST00000307126	GTPBP2	mRNA	2	0	0	0	0	0	1	0	0	0.491268	0		ARPC2	0.491268
ENSG00000172292	ENST00000305747	LASS6	mRNA	2	0	0	0	0	0	1	0	0	0.491268	0		FZD5	0.491268
ENSG00000172175	ENST00000348428	MALT1	mRNA	2	0	0	0	0	0	1	0	0	0.491268	0		ARPC5	0.491268
ENSG00000171858	ENST00000343986	RPS21	mRNA	2	0	0	0	0	0	1	0	0	0.491268	0		CAMK2N1	0.491268
ENSG00000171823	ENST00000339235	FBXL14	mRNA	2	0	0	0	0	0	1	0	0	0.491268	0		DHRS3	0.491268
ENSG00000171456	ENST00000375687	ASXL1	mRNA	2	0	0	0	0	0	1	0	0	0.491268	0		AP2M1	0.491268
ENSG00000171425	ENST00000270451	ZNF581	mRNA	2	0	0	0	0	1	1	0	0.5	0.38642	-0.104847		LRWD1	0.491268
ENSG00000170889	ENST00000302907	RPS9	mRNA	2	3	0	0	0	0	1	1.5	0	0.491268	1.14703		C5orf45	0.491268
ENSG00000170540	ENST00000304414	ARL6IP1	mRNA	2	1	1	0	1	2	1	1	1.5	0.197142	0.561638		SH2B2	0.491268
ENSG00000170322	ENST00000446488	NFRKB	mRNA	2	0	0	0	0	0	1	0	0	0.491268	0		MUM1	0.491268
ENSG00000169992	ENST00000302926	NLGN2	mRNA	2	0	0	0	0	1	1	0	0.5	0.38642	-0.104847		FAM189B	0.491268
ENSG00000169957	ENST00000380412	ZNF768	mRNA	2	0	1	0	0	0	1	0	0.5	0.38642	-0.104847		TOR2A	0.491268
ENSG00000169926	ENST00000307145	KLF13	mRNA	2	0	0	0	0	0	1	0	0	0.491268	0		PKD1L1	0.491268
ENSG00000169738	ENST00000306869	DCXR	mRNA	2	0	0	0	0	0	1	0	0	0.491268	0		B4GALT5	0.491268
ENSG00000169258	ENST00000303991	GPRIN1	mRNA	2	0	0	0	0	0	1	0	0	0.491268	0		WIPI2	0.491268
ENSG00000169217	ENST00000305596	CD2BP2	mRNA	2	0	1	0	0	2	1	0	1.5	0.197142	-0.294126		TSC22D3	0.491268
ENSG00000169180	ENST00000304658	XPO6	mRNA	2	0	2	1	0	4	1.5	0	3	0.14741	-0.538324		APPL1	0.491268
ENSG00000169100	ENST00000381401	SLC25A6	mRNA	2	0	0	0	1	4	1	0.5	2	0.111067	0.110224		LPCAT1	0.491268
ENSG00000169021	ENST00000304863	UQCRFS1	mRNA	2	2	0	0	1	1	1	1.5	0.5	0.38642	1.04218		MERTK	0.491268
ENSG00000168653	ENST00000372969	NDUFS5	mRNA	2	0	0	0	0	0	1	0	0	0.491268	0		LIX1L	0.491268
ENSG00000168569	ENST00000307366	TMEM223	mRNA	2	0	0	0	0	0	1	0	0	0.491268	0		NR3C2	0.491268
ENSG00000168522	ENST00000302279	FNTA	mRNA	2	0	0	0	0	2	1	0	1	0.288679	-0.202589		DLG5	0.491268
ENSG00000168496	ENST00000305885	FEN1	mRNA	2	0	0	0	0	1	1	0	0.5	0.38642	-0.104847		DSN1	0.491268
ENSG00000168214	ENST00000348160	RBPJ	mRNA	2	0	0	0	0	0	1	0	0	0.491268	0		ITPRIP	0.491268
ENSG00000168159	ENST00000305943	RNF187	mRNA	2	2	6	1	0	0	1.5	1	3	0.14741	0.31744		CDKN2B	0.491268
ENSG00000168137	ENST00000402198	SETD5	mRNA	2	0	0	1	0	0	1.5	0	0	0.685733	0		ZMYM4	0.491268
ENSG00000168038	ENST00000301831	ULK4	mRNA	2	0	0	0	0	0	1	0	0	0.491268	0		TBC1D7	0.491268
ENSG00000167969	ENST00000301729	DCI	mRNA	2	0	0	0	2	3	1	1	1.5	0.197142	0.561638		RHOB	0.491268
ENSG00000167703	ENST00000301335	SLC43A2	mRNA	2	0	0	0	0	0	1	0	0	0.491268	0		C1orf43	0.491268
ENSG00000167671	ENST00000301281	UBXN6	mRNA	2	0	0	1	0	0	1.5	0	0	0.685733	0		HDGF	0.491268
ENSG00000167615	ENST00000326764	LENG8	mRNA	2	1	0	2	0	3	2	0.5	1.5	0.562946	0.196299		SDHC	0.491268
ENSG00000167548	ENST00000301067	MLL2	mRNA	2	0	2	0	2	12	1	1	7	-0.548102	-0.183606		SERBP1	0.491268
ENSG00000167526	ENST00000311528	RPL13	mRNA	2	1	3	0	1	0	1	1	1.5	0.197142	0.561638		CBLN2	0.491268
ENSG00000167491	ENST00000358713	GATAD2A	mRNA	2	0	0	0	1	0	1	0.5	0	0.491268	0.490425		POLG	0.491268
ENSG00000166508	ENST00000303887	MCM7	mRNA	2	0	5	2	2	6	2	1	5.5	-0.0141304	-0.0154391		NIPA2	0.491268
ENSG00000165819	ENST00000298717	METTL3	mRNA	2	0	0	0	0	0	1	0	0	0.491268	0		LOXL4	0.491268
ENSG00000165716	ENST00000371692	FAM69B	mRNA	2	0	0	0	0	0	1	0	0	0.491268	0		CGREF1	0.491268
ENSG00000165501	ENST00000318317	PPIL5	mRNA	2	0	0	0	0	0	1	0	0	0.491268	0		PSAT1	0.491268
ENSG00000165156	ENST00000395571	ZHX1	mRNA	2	1	0	0	0	1	1	0.5	0.5	0.38642	0.385577		DCAF8	0.491268
ENSG00000164934	ENST00000297579	DCAF13	mRNA	2	3	0	0	0	0	1	1.5	0	0.491268	1.14703		CCT6B	0.491268
ENSG00000164897	ENST00000482202	TMUB1	mRNA	2	0	0	0	0	0	1	0	0	0.491268	0		TUBG1	0.491268
ENSG00000164896	ENST00000297532	FASTK	mRNA	2	0	0	0	0	1	1	0	0.5	0.38642	-0.104847		DNMT1	0.491268
ENSG00000164867	ENST00000297494	NOS3	mRNA	2	0	0	0	0	1	1	0	0.5	0.38642	-0.104847		ILF3	0.491268
ENSG00000164687	ENST00000297258	FABP5	mRNA	2	0	0	1	0	0	1.5	0	0	0.685733	0		ORMDL1	0.491268
ENSG00000164327	ENST00000357387	RICTOR	mRNA	2	0	0	0	0	2	1	0	1	0.288679	-0.202589		VGF	0.491268
ENSG00000163939	ENST00000394830	PBRM1	mRNA	2	0	0	0	0	0	1	0	0	0.491268	0		PAICS	0.491268
ENSG00000163930	ENST00000460680	BAP1	mRNA	2	0	0	0	1	0	1	0.5	0	0.491268	0.490425		WDR24	0.491268
ENSG00000163468	ENST00000368261	CCT3	mRNA	2	0	0	0	0	3	1	0	1.5	0.197142	-0.294126		TRAF2	0.491268
ENSG00000163466	ENST00000295685	ARPC2	mRNA	2	0	0	0	0	0	1	0	0	0.491268	0		RALY	0.491268
ENSG00000163251	ENST00000295417	FZD5	mRNA	2	0	0	0	0	0	1	0	0	0.491268	0		DDX31	0.491268
ENSG00000163113	ENST00000369135	OTUD7B	mRNA	2	0	0	0	0	2	1	0	1	0.288679	-0.202589		ATPAF1	0.491268
ENSG00000162704	ENST00000359856	ARPC5	mRNA	2	0	0	0	0	0	1	0	0	0.491268	0		ITIH5	0.491268
ENSG00000162545	ENST00000375078	CAMK2N1	mRNA	2	0	0	0	0	0	1	0	0	0.491268	0		SEPT7	0.491268
ENSG00000162496	ENST00000376223	DHRS3	mRNA	2	0	0	0	0	0	1	0	0	0.491268	0		ZNF205	0.491268
ENSG00000162490	ENST00000294485	C1orf187	mRNA	2	0	0	0	0	3	1	0	1.5	0.197142	-0.294126		CAT	0.491268
ENSG00000162408	ENST00000377705	NOL9	mRNA	2	0	1	0	0	9	1	0	5	-0.319222	-0.81049		TJP2	0.491268
ENSG00000161682	ENST00000293443	FAM171A2	mRNA	2	0	0	0	0	1	1	0	0.5	0.38642	-0.104847		RPN2	0.491268
ENSG00000161203	ENST00000439647	AP2M1	mRNA	2	0	0	0	0	0	1	0	0	0.491268	0		NENF	0.491268
ENSG00000161036	ENST00000292616	LRWD1	mRNA	2	0	0	0	0	0	1	0	0	0.491268	0		PRDX1	0.491268
ENSG00000161010	ENST00000292586	C5orf45	mRNA	2	0	0	0	0	0	1	0	0	0.491268	0		ZBTB17	0.491268
ENSG00000160999	ENST00000306803	SH2B2	mRNA	2	0	0	0	1	0	1	0.5	0	0.491268	0.490425		ARID3A	0.491268
ENSG00000160953	ENST00000344663	MUM1	mRNA	2	0	0	0	0	0	1	0	0	0.491268	0		ODC1	0.491268
ENSG00000160767	ENST00000361361	FAM189B	mRNA	2	0	0	0	0	0	1	0	0	0.491268	0		GGCX	0.491268
ENSG00000160404	ENST00000336067	TOR2A	mRNA	2	0	0	0	0	0	1	0	0	0.491268	0		SKP1	0.491268
ENSG00000160305	ENST00000417564	DIP2A	mRNA	2	0	0	0	0	1	1	0	0.5	0.38642	-0.104847		FBRSL1	0.491268
ENSG00000160299	ENST00000359568	PCNT	mRNA	2	0	0	0	0	3	1	0	1.5	0.197142	-0.294126		B3GAT2	0.491268
ENSG00000159388	ENST00000290551	BTG2	mRNA	2	0	0	0	0	2	1	0	1	0.288679	-0.202589		CHKA	0.491268
ENSG00000159023	ENST00000343067	EPB41	mRNA	2	0	0	0	0	3	1	0	1.5	0.197142	-0.294126		MDK	0.491268
ENSG00000158683	ENST00000289672	PKD1L1	mRNA	2	0	0	0	0	0	1	0	0	0.491268	0		SIAE	0.491268
ENSG00000158470	ENST00000371711	B4GALT5	mRNA	2	1	0	0	0	0	1	0.5	0	0.491268	0.490425		WFS1	0.491268
ENSG00000157954	ENST00000288828	WIPI2	mRNA	2	0	0	0	0	0	1	0	0	0.491268	0		RPL34	0.491268
ENSG00000157916	ENST00000306256	RER1	mRNA	2	0	0	0	0	2	1	0	1	0.288679	-0.202589		RAB5C	0.491268
ENSG00000157514	ENST00000372383	TSC22D3	mRNA	2	0	0	0	0	0	1	0	0	0.491268	0		TRIM16L	0.491268
ENSG00000157500	ENST00000288266	APPL1	mRNA	2	0	0	0	0	0	1	0	0	0.491268	0		GIT1	0.491268
ENSG00000156928	ENST00000466681	C7orf30	mRNA	2	0	0	0	0	1	1	0	0.5	0.38642	-0.104847		GCDH	0.491268
ENSG00000156858	ENST00000300835	PRR14	mRNA	2	0	0	0	0	2	1	0	1	0.288679	-0.202589		PPP1R13L	0.491268
ENSG00000155115	ENST00000329970	GTF3C6	mRNA	2	0	0	0	0	1	1	0	0.5	0.38642	-0.104847		RNF40	0.491268
ENSG00000155034	ENST00000382368	FBXL18	mRNA	2	0	0	1	0	1	1.5	0	0.5	0.580886	-0.104847		DNAJA3	0.491268
ENSG00000154978	ENST00000285279	VOPP1	mRNA	2	0	0	0	0	1	1	0	0.5	0.38642	-0.104847		NOMO3	0.491268
ENSG00000154237	ENST00000388948	LRRK1	mRNA	2	0	0	0	0	1	1	0	0.5	0.38642	-0.104847		C16orf35	0.491268
ENSG00000154122	ENST00000284268	ANKH	mRNA	2	0	0	0	1	1	1	0.5	0.5	0.38642	0.385577		C20orf132	0.491268
ENSG00000153885	ENST00000430256	KCTD15	mRNA	2	0	0	0	0	1	1	0	0.5	0.38642	-0.104847		PTK6	0.491268
ENSG00000153395	ENST00000283415	LPCAT1	mRNA	2	0	0	0	1	0	1	0.5	0	0.491268	0.490425		EEF1A2	0.491268
ENSG00000153208	ENST00000295408	MERTK	mRNA	2	0	0	0	0	0	1	0	0	0.491268	0		DIDO1	0.491268
ENSG00000153187	ENST00000444376	HNRNPU	mRNA	2	0	0	0	0	3	1	0	1.5	0.197142	-0.294126		ERH	0.491268
ENSG00000152022	ENST00000369308	LIX1L	mRNA	2	0	0	0	2	0	1	1	0	0.491268	0.855764		RBM9	0.491268
ENSG00000151623	ENST00000344721	NR3C2	mRNA	2	0	0	0	0	0	1	0	0	0.491268	0		CABP7	0.491268
ENSG00000151208	ENST00000372391	DLG5	mRNA	2	1	0	0	0	0	1	0.5	0	0.491268	0.490425		MKNK2	0.491268
ENSG00000149636	ENST00000426836	DSN1	mRNA	2	0	0	0	0	0	1	0	0	0.491268	0		MUL1	0.491268
ENSG00000149136	ENST00000278412	SSRP1	mRNA	2	0	0	2	0	0	2	0	0	0.857073	0		SLC9A1	0.491268
ENSG00000148841	ENST00000337478	ITPRIP	mRNA	2	0	0	0	0	0	1	0	0	0.491268	0		ATXN7L3	0.491268
ENSG00000148143	ENST00000277225	ZNF462	mRNA	2	0	0	0	1	5	1	0.5	2.5	0.0298404	0.0289973		MRPL28	0.491268
ENSG00000147883	ENST00000276925	CDKN2B	mRNA	2	0	0	0	0	0	1	0	0	0.491268	0		FDFT1	0.491268
ENSG00000147416	ENST00000276390	ATP6V1B2	mRNA	2	0	1	0	0	1	1	0	1	0.288679	-0.202589		XRCC5	0.491268
ENSG00000147164	ENST00000374274	SNX12	mRNA	2	0	0	0	0	2	1	0	1	0.288679	-0.202589		RBMS2	0.491268
ENSG00000146463	ENST00000314607	ZMYM4	mRNA	2	0	0	0	0	0	1	0	0	0.491268	0		SEC31B	0.491268
ENSG00000146425	ENST00000367089	DYNLT1	mRNA	2	0	0	0	1	1	1	0.5	0.5	0.38642	0.385577		TEAD2	0.491268
ENSG00000145979	ENST00000356436	TBC1D7	mRNA	2	0	0	0	0	0	1	0	0	0.491268	0		PPP2R2C	0.491268
ENSG00000145734	ENST00000358731	BDP1	mRNA	2	0	0	0	0	2	1	0	1	0.288679	-0.202589		PFKP	0.491268
ENSG00000145494	ENST00000274137	NDUFS6	mRNA	2	0	0	0	1	1	1	0.5	0.5	0.38642	0.385577		AP3D1	0.491268
ENSG00000145391	ENST00000274031	SETD7	mRNA	2	0	0	0	0	1	1	0	0.5	0.38642	-0.104847		TARBP1	0.491268
ENSG00000145191	ENST00000273783	EIF2B5	mRNA	2	0	0	0	0	1	1	0	0.5	0.38642	-0.104847		RFC2	0.491268
ENSG00000144713	ENST00000396957	RPL32	mRNA	2	0	0	0	1	1	1	0.5	0.5	0.38642	0.385577		FYN	0.491268
ENSG00000143878	ENST00000272233	RHOB	mRNA	2	0	0	0	0	0	1	0	0	0.491268	0		ZNF195	0.491268
ENSG00000143845	ENST00000367202	ETNK2	mRNA	2	2	0	0	0	1	1	1	0.5	0.38642	0.750916		C2orf3	0.491268
ENSG00000143612	ENST00000350592	C1orf43	mRNA	2	0	0	0	0	0	1	0	0	0.491268	0		C11orf31	0.491268
ENSG00000143458	ENST00000368918	GABPB2	mRNA	2	0	0	0	0	4	1	0	2	0.111067	-0.3802		IRAK1	0.491268
ENSG00000143321	ENST00000368206	HDGF	mRNA	2	1	0	0	0	0	1	0.5	0	0.491268	0.490425		HMGN4	0.491268
ENSG00000143256	ENST00000368010	PFDN2	mRNA	2	0	0	1	1	3	1.5	0.5	1.5	0.391607	0.196299		SAMD4B	0.491268
ENSG00000143252	ENST00000342751	SDHC	mRNA	2	0	0	0	0	0	1	0	0	0.491268	0		SOCS7	0.491268
ENSG00000142949	ENST00000359947	PTPRF	mRNA	2	0	0	0	0	1	1	0	0.5	0.38642	-0.104847		THAP11	0.491268
ENSG00000142864	ENST00000361219	SERBP1	mRNA	2	0	0	0	0	0	1	0	0	0.491268	0		CDC42EP3	0.491268
ENSG00000142534	ENST00000270625	AC010619-1	mRNA	2	2	2	0	2	6	1	2	4	-0.189548	0.708439		UBE2Z	0.491268
ENSG00000142230	ENST00000270225	SAE1	mRNA	2	0	0	0	2	1	1	1	0.5	0.38642	0.750916		METTL11A	0.491268
ENSG00000142208	ENST00000349310	AKT1	mRNA	2	0	0	0	0	1	1	0	0.5	0.38642	-0.104847		NHP2	0.491268
ENSG00000141959	ENST00000349048	PFKL	mRNA	2	0	0	0	0	2	1	0	1	0.288679	-0.202589		COMMD4	0.491268
ENSG00000141956	ENST00000433067	PRDM15	mRNA	2	0	0	0	0	1	1	0	0.5	0.38642	-0.104847		ZIC5	0.491268
ENSG00000141682	ENST00000316660	PMAIP1	mRNA	2	0	0	3	1	2	2.5	0.5	1	0.807617	0.287836		ZNHIT3	0.491268
ENSG00000141668	ENST00000269503	CBLN2	mRNA	2	0	0	0	0	0	1	0	0	0.491268	0		POLD2	0.491268
ENSG00000141404	ENST00000334049	GNAL	mRNA	2	0	0	0	0	1	1	0	0.5	0.38642	-0.104847		NME4	0.491268
ENSG00000141101	ENST00000268802	NOB1	mRNA	2	0	0	0	0	4	1	0	2	0.111067	-0.3802		L3MBTL2	0.491268
ENSG00000141027	ENST00000268712	NCOR1	mRNA	2	0	0	0	0	4	1	0	2	0.111067	-0.3802		KIF22	0.491268
ENSG00000140983	ENST00000315082	RHOT2	mRNA	2	0	1	0	0	1	1	0	1	0.288679	-0.202589		CYFIP2	0.491268
ENSG00000140829	ENST00000268482	DHX38	mRNA	2	0	0	0	0	1	1	0	0.5	0.38642	-0.104847		THOC3	0.491268
ENSG00000140525	ENST00000300027	FANCI	mRNA	2	0	1	0	0	1	1	0	1	0.288679	-0.202589		CLIC1	0.491268
ENSG00000140521	ENST00000442287	POLG	mRNA	2	0	0	0	0	0	1	0	0	0.491268	0		PPP3R1	0.491268
ENSG00000140374	ENST00000433983	ETFA	mRNA	2	0	0	1	0	0	1.5	0	0	0.685733	0		SIAH3	0.491268
ENSG00000140157	ENST00000398014	NIPA2	mRNA	2	0	0	0	0	0	1	0	0	0.491268	0		SLC48A1	0.491268
ENSG00000139433	ENST00000318348	GLTP	mRNA	2	0	3	0	1	0	1	0.5	1.5	0.197142	0.196299		ATG9A	0.491268
ENSG00000138668	ENST00000313899	HNRNPD	mRNA	2	2	0	0	0	1	1	1	0.5	0.38642	0.750916		SIRPA	0.491268
ENSG00000138131	ENST00000260702	LOXL4	mRNA	2	0	0	0	0	0	1	0	0	0.491268	0		MPHOSPH8	0.491268
ENSG00000138028	ENST00000405600	CGREF1	mRNA	2	0	0	0	0	0	1	0	0	0.491268	0		HIST1H4A	0.491268
ENSG00000136942	ENST00000348462	RPL35	mRNA	2	2	1	1	3	8	1.5	2.5	4.5	-0.0613758	0.849488		SFRS13A	0.491268
ENSG00000136848	ENST00000408936	DAB2IP	mRNA	2	0	0	3	0	1	2.5	0	0.5	0.905359	-0.104847		ZNF490	0.491268
ENSG00000135924	ENST00000336576	DNAJB2	mRNA	2	0	0	0	0	1	1	0	0.5	0.38642	-0.104847		COL4A1	0.491268
ENSG00000135446	ENST00000257904	CDK4	mRNA	2	0	0	2	2	0	2	1	0	0.857073	0.855764		RASA3	0.491268
ENSG00000135390	ENST00000394349	ATP5G2	mRNA	2	0	0	0	0	2	1	0	1	0.288679	-0.202589		SETD4	0.491268
ENSG00000135333	ENST00000369303	EPHA7	mRNA	2	0	0	0	0	2	1	0	1	0.288679	-0.202589		UTY	0.491268
ENSG00000135069	ENST00000376588	PSAT1	mRNA	2	0	0	0	0	0	1	0	0	0.491268	0		MAGED1	0.491268
ENSG00000134460	ENST00000379959	IL2RA	mRNA	2	0	0	0	0	2	1	0	1	0.288679	-0.202589		ARL6IP6	0.491268
ENSG00000133243	ENST00000255608	BTBD2	mRNA	2	0	2	0	1	1	1	0.5	1.5	0.197142	0.196299		SLC25A22	0.491268
ENSG00000132970	ENST00000335327	WASF3	mRNA	2	0	0	0	0	1	1	0	0.5	0.38642	-0.104847		ZDHHC13	0.491268
ENSG00000132718	ENST00000368324	SYT11	mRNA	2	1	0	0	0	1	1	0.5	0.5	0.38642	0.385577		CTBP2	0.491268
ENSG00000132716	ENST00000326837	DCAF8	mRNA	2	0	0	0	0	0	1	0	0	0.491268	0		RPL15	0.491268
ENSG00000132478	ENST00000293218	UNK	mRNA	2	0	1	0	0	1	1	0	1	0.288679	-0.202589		BPGM	0.491268
ENSG00000132141	ENST00000436961	CCT6B	mRNA	2	0	0	0	0	0	1	0	0	0.491268	0		NETO2	0.491268
ENSG00000131462	ENST00000251413	TUBG1	mRNA	2	0	0	0	1	0	1	0.5	0	0.491268	0.490425		RAC3	0.491268
ENSG00000131368	ENST00000253686	MRPS25	mRNA	2	0	3	0	1	3	1	0.5	3	-0.0470559	-0.047899		TUBA1A	0.491268
ENSG00000131263	ENST00000332687	RLIM	mRNA	2	0	0	1	0	0	1.5	0	0	0.685733	0		TAF10	0.491268
ENSG00000130826	ENST00000369550	DKC1	mRNA	2	0	0	0	0	1	1	0	0.5	0.38642	-0.104847		YWHAZ	0.491268
ENSG00000130816	ENST00000340748	DNMT1	mRNA	2	0	0	0	0	0	1	0	0	0.491268	0		PHAX	0.491268
ENSG00000130741	ENST00000253039	EIF2S3	mRNA	2	0	2	0	0	0	1	0	1	0.288679	-0.202589		SLC13A4	0.491268
ENSG00000130725	ENST00000253023	UBE2M	mRNA	2	1	3	0	0	1	1	0.5	2	0.111067	0.110224		PRPSAP1	0.491268
ENSG00000130723	ENST00000357304	BAT2L	mRNA	2	1	0	0	0	5	1	0.5	2.5	0.0298404	0.0289973		LY6E	0.491268
ENSG00000130713	ENST00000372358	EXOSC2	mRNA	2	0	0	0	0	3	1	0	1.5	0.197142	-0.294126		PINK1	0.491268
ENSG00000130522	ENST00000252818	JUND	mRNA	2	0	0	0	1	6	1	0.5	3	-0.0470559	-0.047899		RRAGA	0.491268
ENSG00000130066	ENST00000379270	SAT1	mRNA	2	0	0	0	2	1	1	1	0.5	0.38642	0.750916		ROBO3	0.491268
ENSG00000129351	ENST00000420083	ILF3	mRNA	2	0	0	0	0	0	1	0	0	0.491268	0		MBNL1	0.491268
ENSG00000128699	ENST00000325795	ORMDL1	mRNA	2	0	0	0	0	0	1	0	0	0.491268	0		TCF7L1	0.491268
ENSG00000128602	ENST00000249373	SMO	mRNA	2	0	0	0	0	1	1	0	0.5	0.38642	-0.104847		HMGA2	0.491268
ENSG00000128564	ENST00000249330	VGF	mRNA	2	2	0	0	0	0	1	1	0	0.491268	0.855764		MEPCE	0.491268
ENSG00000128050	ENST00000512576	PAICS	mRNA	2	0	0	0	0	0	1	0	0	0.491268	0		LGSN	0.491268
ENSG00000127580	ENST00000293883	WDR24	mRNA	2	0	0	0	0	0	1	0	0	0.491268	0		TSPAN3	0.491268
ENSG00000127191	ENST00000247668	TRAF2	mRNA	2	0	0	0	0	0	1	0	0	0.491268	0		PNPT1	0.491268
ENSG00000125970	ENST00000375114	RALY	mRNA	2	1	0	0	0	0	1	0.5	0	0.491268	0.490425		TRA2B	0.491268
ENSG00000125818	ENST00000333082	PSMF1	mRNA	2	0	1	0	0	2	1	0	1.5	0.197142	-0.294126		TTC5	0.491268
ENSG00000125485	ENST00000310532	DDX31	mRNA	2	0	0	0	0	0	1	0	0	0.491268	0		TBRG4	0.491268
ENSG00000124831	ENST00000244815	LRRFIP1	mRNA	2	3	0	0	3	2	1	3	1	0.288679	1.57526		TMEM165	0.491268
ENSG00000124762	ENST00000244741	CDKN1A	mRNA	2	0	0	0	0	3	1	0	1.5	0.197142	-0.294126		MST4	0.491268
ENSG00000123472	ENST00000329231	ATPAF1	mRNA	2	0	0	0	0	0	1	0	0	0.491268	0		TMTC1	0.491268
ENSG00000123243	ENST00000256861	ITIH5	mRNA	2	0	0	0	0	0	1	0	0	0.491268	0		ADCK2	0.491268
ENSG00000122545	ENST00000350320	SEPT7	mRNA	2	0	0	0	0	0	1	0	0	0.491268	0		FAM113A	0.491268
ENSG00000122386	ENST00000219091	ZNF205	mRNA	2	0	0	0	0	0	1	0	0	0.491268	0		SFRS18	0.491268
ENSG00000121691	ENST00000241052	CAT	mRNA	2	0	0	0	0	0	1	0	0	0.491268	0		PRKAA1	0.491268
ENSG00000121297	ENST00000240587	TSHZ3	mRNA	2	0	0	0	1	1	1	0.5	0.5	0.38642	0.385577		FXR2	0.491268
ENSG00000121060	ENST00000316881	TRIM25	mRNA	2	0	1	0	0	0	1	0	0.5	0.38642	-0.104847		CHAC1	0.491268
ENSG00000121031	ENST00000314191	AC103686-3	mRNA	2	0	0	0	0	5	1	0	2.5	0.0298404	-0.461427		ZNF384	0.491268
ENSG00000119231	ENST00000323460	SENP5	mRNA	2	0	0	0	0	3	1	0	1.5	0.197142	-0.294126		UROD	0.491268
ENSG00000119139	ENST00000348208	TJP2	mRNA	2	0	0	0	0	0	1	0	0	0.491268	0		MRPS26	0.491268
ENSG00000118705	ENST00000237530	RPN2	mRNA	2	0	0	0	0	0	1	0	0	0.491268	0		DTD1	0.491268
ENSG00000117691	ENST00000366988	NENF	mRNA	2	0	0	0	3	0	1	1.5	0	0.491268	1.14703		ARMC7	0.491268
ENSG00000117592	ENST00000340385	PRDX6	mRNA	2	0	2	0	0	0	1	0	1	0.288679	-0.202589		PLCG1	0.491268
ENSG00000117450	ENST00000319248	PRDX1	mRNA	2	0	0	0	1	0	1	0.5	0	0.491268	0.490425		RPAP2	0.491268
ENSG00000116985	ENST00000372827	BMP8B	mRNA	2	0	0	0	0	3	1	0	1.5	0.197142	-0.294126		SMAD9	0.491268
ENSG00000116809	ENST00000375743	ZBTB17	mRNA	2	0	0	0	0	0	1	0	0	0.491268	0		SNX19	0.491268
ENSG00000116017	ENST00000263620	ARID3A	mRNA	2	0	0	0	0	0	1	0	0	0.491268	0		PEX5L	0.491268
ENSG00000115758	ENST00000405333	ODC1	mRNA	2	0	0	0	0	0	1	0	0	0.491268	0		FXR1	0.491268
ENSG00000115593	ENST00000295833	SMYD1	mRNA	2	0	5	0	0	0	1	0	2.5	0.0298404	-0.461427		ERGIC1	0.491268
ENSG00000115524	ENST00000335508	SF3B1	mRNA	2	0	0	0	0	1	1	0	0.5	0.38642	-0.104847		HAND1	0.491268
ENSG00000115486	ENST00000233838	GGCX	mRNA	2	0	0	0	0	0	1	0	0	0.491268	0		OSBP	0.491268
ENSG00000115464	ENST00000398571	USP34	mRNA	2	0	6	2	0	4	2	0	5	0.0465828	-0.81049		UFSP2	0.491268
ENSG00000115053	ENST00000322723	NCL	mRNA	2	2	3	0	3	2	1	2.5	2.5	0.0298404	1.13517		NAGLU	0.491268
ENSG00000113558	ENST00000522552	SKP1	mRNA	2	0	0	0	0	0	1	0	0	0.491268	0		LGALS3BP	0.491268
ENSG00000112787	ENST00000434748	FBRSL1	mRNA	2	1	0	0	1	0	1	1	0	0.491268	0.855764		PDLIM1	0.491268
ENSG00000112701	ENST00000447266	SENP6	mRNA	2	0	0	0	0	1	1	0	0.5	0.38642	-0.104847		ISYNA1	0.491268
ENSG00000112309	ENST00000230053	B3GAT2	mRNA	2	0	0	0	0	0	1	0	0	0.491268	0		GPI	0.491268
ENSG00000110955	ENST00000262030	ATP5B	mRNA	2	1	1	0	0	2	1	0.5	1.5	0.197142	0.196299		C19orf53	0.491268
ENSG00000110721	ENST00000356135	CHKA	mRNA	2	1	0	0	1	0	1	1	0	0.491268	0.855764		NFKBIB	0.491268
ENSG00000110492	ENST00000395566	MDK	mRNA	2	0	0	0	2	0	1	1	0	0.491268	0.855764		CERK	0.491268
ENSG00000110104	ENST00000227520	CCDC86	mRNA	2	0	0	0	0	1	1	0	0.5	0.38642	-0.104847		DNMT3B	0.491268
ENSG00000110074	ENST00000263578	FOXRED1	mRNA	2	0	0	1	0	0	1.5	0	0	0.685733	0		RABL2B	0.491268
ENSG00000110013	ENST00000263593	SIAE	mRNA	2	0	0	0	0	0	1	0	0	0.491268	0		TP73	0.491268
ENSG00000109794	ENST00000450739	FAM149A	mRNA	2	0	0	0	0	1	1	0	0.5	0.38642	-0.104847		ADCYAP1R1	0.491268
ENSG00000109674	ENST00000264596	NEIL3	mRNA	2	0	0	0	0	1	1	0	0.5	0.38642	-0.104847		SYNJ2	0.491268
ENSG00000109501	ENST00000226760	WFS1	mRNA	2	0	0	0	0	0	1	0	0	0.491268	0		MCAM	0.491268
ENSG00000109475	ENST00000394668	RPL34	mRNA	2	0	0	0	0	0	1	0	0	0.491268	0		BCS1L	0.491268
ENSG00000108774	ENST00000346213	RAB5C	mRNA	2	1	0	0	0	0	1	0.5	0	0.491268	0.490425		SDHA	0.491268
ENSG00000108448	ENST00000395902	TRIM16L	mRNA	2	0	0	0	0	0	1	0	0	0.491268	0		FLT4	0.491268
ENSG00000108262	ENST00000394869	GIT1	mRNA	2	0	0	0	0	0	1	0	0	0.491268	0		ZZZ3	0.491268
ENSG00000108106	ENST00000264552	UBE2S	mRNA	2	3	2	0	1	3	1	2	2.5	0.0298404	0.927827		ABCF2	0.491268
ENSG00000107859	ENST00000370002	PITX3	mRNA	2	0	1	0	1	0	1	0.5	0.5	0.38642	0.385577		PLEKHO1	0.491268
ENSG00000106771	ENST00000374586	C9orf5	mRNA	2	0	10	0	0	2	1	0	6	-0.438196	-0.929464		MRE11A	0.491268
ENSG00000106636	ENST00000223369	YKT6	mRNA	2	0	2	3	0	2	2.5	0	2	0.630006	-0.3802		RPS19	0.484084
ENSG00000106246	ENST00000292478	PTCD1	mRNA	2	0	0	0	0	3	1	0	1.5	0.197142	-0.294126		DNAJC9	0.483145
ENSG00000105669	ENST00000349893	COPE	mRNA	2	2	0	0	0	1	1	1	0.5	0.38642	0.750916		SUPT5H	0.483145
ENSG00000105607	ENST00000457854	GCDH	mRNA	2	0	0	0	0	0	1	0	0	0.491268	0		C16orf53	0.483145
ENSG00000104897	ENST00000221494	SF3A2	mRNA	2	0	0	0	0	2	1	0	1	0.288679	-0.202589		BHLHE22	0.483145
ENSG00000104881	ENST00000360957	PPP1R13L	mRNA	2	0	0	0	0	0	1	0	0	0.491268	0		DCTPP1	0.483145
ENSG00000103549	ENST00000324685	RNF40	mRNA	2	1	0	0	0	0	1	0.5	0	0.491268	0.490425		MYADM	0.483145
ENSG00000103534	ENST00000396229	TMC5	mRNA	2	0	0	0	0	18	1	0	9	-0.745594	-1.23686		RAD23A	0.483145
ENSG00000103510	ENST00000448516	MYST1	mRNA	2	0	0	1	0	0	1.5	0	0	0.685733	0		TMEM167A	0.483145
ENSG00000103423	ENST00000355296	DNAJA3	mRNA	2	0	0	0	0	0	1	0	0	0.491268	0		STRA13	0.483145
ENSG00000103335	ENST00000451779	FAM38A	mRNA	2	0	2	0	0	0	1	0	1	0.288679	-0.202589		ALG10	0.483145
ENSG00000103257	ENST00000261622	SLC7A5	mRNA	2	0	0	0	0	1	1	0	0.5	0.38642	-0.104847		ANP32B	0.483145
ENSG00000103226	ENST00000263012	NOMO3	mRNA	2	0	0	0	0	0	1	0	0	0.491268	0		CCT7	0.483145
ENSG00000103187	ENST00000262428	COTL1	mRNA	2	0	0	0	0	1	1	0	0.5	0.38642	-0.104847		NPM3	0.483145
ENSG00000103148	ENST00000399955	C16orf35	mRNA	2	0	0	0	0	0	1	0	0	0.491268	0		STUB1	0.483145
ENSG00000101558	ENST00000400000	VAPA	mRNA	2	0	0	0	0	1	1	0	0.5	0.38642	-0.104847		PRICKLE3	0.483145
ENSG00000101353	ENST00000421643	C20orf132	mRNA	2	1	0	0	0	0	1	0.5	0	0.491268	0.490425		HIST1H2BJ	0.483145
ENSG00000101213	ENST00000217185	PTK6	mRNA	2	0	0	0	0	0	1	0	0	0.491268	0		RRP7A	0.483145
ENSG00000101210	ENST00000217182	EEF1A2	mRNA	2	2	0	0	1	0	1	1.5	0	0.491268	1.14703		AKAP5	0.483145
ENSG00000101191	ENST00000370371	DIDO1	mRNA	2	2	0	0	0	0	1	1	0	0.491268	0.855764		MARCKSL1	0.483145
ENSG00000101144	ENST00000395863	BMP7	mRNA	2	1	0	0	0	1	1	0.5	0.5	0.38642	0.385577		SCARA3	0.483145
ENSG00000101109	ENST00000372806	STK4	mRNA	2	0	0	0	0	5	1	0	2.5	0.0298404	-0.461427		NUP210	0.483145
ENSG00000100811	ENST00000262238	YY1	mRNA	2	0	0	0	0	5	1	0	2.5	0.0298404	-0.461427		FNBP4	0.483145
ENSG00000100632	ENST00000216520	ERH	mRNA	2	0	0	0	3	0	1	1.5	0	0.491268	1.14703		ABCA2	0.483145
ENSG00000100596	ENST00000216484	SPTLC2	mRNA	2	0	0	0	0	1	1	0	0.5	0.38642	-0.104847		PCNP	0.483145
ENSG00000100354	ENST00000335727	TNRC6B	mRNA	2	0	0	1	0	0	1.5	0	0	0.685733	0		TMCO3	0.476872
ENSG00000100320	ENST00000438146	RBM9	mRNA	2	0	0	0	0	0	1	0	0	0.491268	0		TPT1	0.476872
ENSG00000100314	ENST00000216144	CABP7	mRNA	2	0	0	0	0	0	1	0	0	0.491268	0		FBL	0.476872
ENSG00000100029	ENST00000354694	PES1	mRNA	2	0	2	0	0	4	1	0	3	-0.0470559	-0.538324		ERO1L	0.476872
ENSG00000099940	ENST00000215730	SNAP29	mRNA	2	0	0	0	0	1	1	0	0.5	0.38642	-0.104847		KDM5C	0.476872
ENSG00000099875	ENST00000309340	MKNK2	mRNA	2	1	0	0	0	0	1	0.5	0	0.491268	0.490425		SET	0.476872
ENSG00000099381	ENST00000262519	SETD1A	mRNA	2	0	0	0	0	3	1	0	1.5	0.197142	-0.294126		ACTN4	0.471882
ENSG00000095319	ENST00000372577	NUP188	mRNA	2	0	0	0	0	1	1	0	0.5	0.38642	-0.104847		RPL36	0.467819
ENSG00000090971	ENST00000205194	NAT14	mRNA	2	0	1	0	0	0	1	0	0.5	0.38642	-0.104847		RPL10	0.461599
ENSG00000090924	ENST00000409794	PLEKHG2	mRNA	2	0	0	0	0	1	1	0	0.5	0.38642	-0.104847		EEF2	0.411832
ENSG00000090863	ENST00000422840	GLG1	mRNA	2	0	0	0	0	5	1	0	2.5	0.0298404	-0.461427		RPLP0	0.4056
ENSG00000090565	ENST00000262305	RAB11FIP3	mRNA	2	0	0	0	0	1	1	0	0.5	0.38642	-0.104847		RPL3	0.403732
ENSG00000090432	ENST00000264198	MUL1	mRNA	2	0	0	0	0	0	1	0	0	0.491268	0		RUFY2	0.401525
ENSG00000090020	ENST00000263980	SLC9A1	mRNA	2	0	0	0	0	0	1	0	0	0.491268	0		SENP2	0.398878
ENSG00000090006	ENST00000396819	LTBP4	mRNA	2	0	0	0	0	1	1	0	0.5	0.38642	-0.104847		RPL5	0.398878
ENSG00000089154	ENST00000300648	GCN1L1	mRNA	2	0	1	0	0	2	1	0	1.5	0.197142	-0.294126		BAT2	0.395645
ENSG00000087152	ENST00000454077	ATXN7L3	mRNA	2	0	0	0	0	0	1	0	0	0.491268	0		PPP4C	0.395645
ENSG00000086504	ENST00000199706	MRPL28	mRNA	2	0	0	0	1	0	1	0.5	0	0.491268	0.490425		C19orf43	0.395645
ENSG00000085733	ENST00000346329	CTTN	mRNA	2	0	1	0	0	0	1	0	0.5	0.38642	-0.104847		YWHAG	0.391607
ENSG00000082397	ENST00000341928	EPB41L3	mRNA	2	1	0	0	0	2	1	0.5	1	0.288679	0.287836		AC024270-1	0.391607
ENSG00000080603	ENST00000262518	SRCAP	mRNA	2	1	4	0	0	5	1	0.5	4.5	-0.255841	-0.256684		TMOD3	0.391607
ENSG00000079459	ENST00000220584	FDFT1	mRNA	2	0	0	0	0	0	1	0	0	0.491268	0		TERF2	0.391607
ENSG00000079246	ENST00000392133	XRCC5	mRNA	2	0	0	0	0	0	1	0	0	0.491268	0		FKBP14	0.391607
ENSG00000077348	ENST00000221233	EXOSC5	mRNA	2	0	1	0	1	0	1	0.5	0.5	0.38642	0.385577		OAZ1	0.391607
ENSG00000077254	ENST00000370793	USP33	mRNA	2	0	1	0	0	0	1	0	0.5	0.38642	-0.104847		MYH9	0.391607
ENSG00000076984	ENST00000397979	MAP2K7	mRNA	2	0	0	0	1	1	1	0.5	0.5	0.38642	0.385577		VASH1	0.391607
ENSG00000076067	ENST00000262031	RBMS2	mRNA	2	0	0	0	0	0	1	0	0	0.491268	0		WSB2	0.391607
ENSG00000075826	ENST00000370345	SEC31B	mRNA	2	0	0	0	0	0	1	0	0	0.491268	0		PFDN2	0.391607
ENSG00000075643	ENST00000261326	MOCOS	mRNA	2	0	0	0	0	7	1	0	3.5	-0.12006	-0.611328		PHRF1	0.391607
ENSG00000074219	ENST00000311227	TEAD2	mRNA	2	0	0	0	0	0	1	0	0	0.491268	0		SRRM2	0.391607
ENSG00000074211	ENST00000335585	PPP2R2C	mRNA	2	0	0	0	0	0	1	0	0	0.491268	0		NOP56	0.391607
ENSG00000074071	ENST00000397375	MRPS34	mRNA	2	0	0	1	0	1	1.5	0	0.5	0.580886	-0.104847		KLHL15	0.391607
ENSG00000073614	ENST00000399788	KDM5A	mRNA	2	0	0	1	0	8	1.5	0	4	0.00491795	-0.680815		MANF	0.391607
ENSG00000072864	ENST00000396355	NDE1	mRNA	2	0	12	0	1	19	1	0.5	15.5	-1.2472	-1.24804		CKMT1B	0.38642
ENSG00000071859	ENST00000393600	FAM50A	mRNA	2	0	0	0	0	1	1	0	0.5	0.38642	-0.104847		HN1L	0.38642
ENSG00000070756	ENST00000318607	PABPC1	mRNA	2	0	0	0	0	20	1	0	10	-0.835047	-1.32631		ATP6AP1L	0.38642
ENSG00000070047	ENST00000416188	PHRF1	mRNA	2	0	0	1	0	3	1.5	0	1.5	0.391607	-0.294126		C11orf83	0.38642
ENSG00000069329	ENST00000299138	VPS35	mRNA	2	0	0	0	2	1	1	1	0.5	0.38642	0.750916		MT-CYB	0.38642
ENSG00000067082	ENST00000497571	KLF6	mRNA	2	0	0	0	0	7	1	0	3.5	-0.12006	-0.611328		CCDC69	0.38642
ENSG00000067057	ENST00000381125	PFKP	mRNA	2	0	0	0	0	0	1	0	0	0.491268	0		ZNF790	0.38642
ENSG00000065978	ENST00000321358	YBX1	mRNA	2	3	0	3	1	5	2.5	2	2.5	0.548779	0.927827		GPAA1	0.38642
ENSG00000065427	ENST00000302445	KARS	mRNA	2	0	0	1	0	1	1.5	0	0.5	0.580886	-0.104847		ATAD3A	0.38642
ENSG00000065000	ENST00000345016	AP3D1	mRNA	2	0	0	0	0	0	1	0	0	0.491268	0		TMEM195	0.38642
ENSG00000064393	ENST00000406875	HIPK2	mRNA	2	0	0	1	0	4	1.5	0	2	0.305533	-0.3802		C6orf201	0.38642
ENSG00000063180	ENST00000084798	CA11	mRNA	2	0	0	0	0	1	1	0	0.5	0.38642	-0.104847		PGP	0.38642
ENSG00000063177	ENST00000084795	RPL18	mRNA	2	1	1	1	1	9	1.5	1	5	-0.124757	0.045274		NKX2-5	0.38642
ENSG00000062582	ENST00000317534	MRPS24	mRNA	2	1	0	0	1	1	1	1	0.5	0.38642	0.750916		ATP6AP2	0.38642
ENSG00000061936	ENST00000261674	SFRS8	mRNA	2	0	0	0	1	1	1	0.5	0.5	0.38642	0.385577		CHCHD8	0.38642
ENSG00000059588	ENST00000040877	TARBP1	mRNA	2	0	0	0	0	0	1	0	0	0.491268	0		PHLDA2	0.38642
ENSG00000049541	ENST00000055077	RFC2	mRNA	2	0	0	0	0	0	1	0	0	0.491268	0		PUF60	0.38642
ENSG00000048649	ENST00000308488	RSF1	mRNA	2	0	0	1	0	1	1.5	0	0.5	0.580886	-0.104847		CDC42EP4	0.38642
ENSG00000011523	ENST00000377990	CEP68	mRNA	2	0	0	1	0	0	1.5	0	0	0.685733	0		IMPDH2	0.38642
ENSG00000010810	ENST00000356013	FYN	mRNA	2	0	0	0	0	0	1	0	0	0.491268	0		ADAMTSL1	0.38642
ENSG00000009307	ENST00000339438	CSDE1	mRNA	2	0	0	2	0	0	2	0	0	0.857073	0		PACS1	0.38642
ENSG00000005801	ENST00000354599	ZNF195	mRNA	2	0	0	0	0	0	1	0	0	0.491268	0		WBSCR16	0.38642
ENSG00000005436	ENST00000321027	C2orf3	mRNA	2	2	0	0	0	0	1	1	0	0.491268	0.855764		ESRRA	0.38642
ENSG00000005022	ENST00000317881	SLC25A5	mRNA	2	2	0	1	0	0	1.5	1	0	0.685733	0.855764		ZNF581	0.38642
ENSG00000004487	ENST00000400181	KDM1A	mRNA	2	0	0	0	0	1	1	0	0.5	0.38642	-0.104847		NLGN2	0.38642
ENSG00000251192	ENST00000523374	ZNF674	mRNA	1	0	0	0	0	0	0.5	0	0	0.266444	0		ZNF768	0.38642
ENSG00000250067	ENST00000397179	YJEFN3	mRNA	1	0	0	0	0	0	0.5	0	0	0.266444	0		UQCRFS1	0.38642
ENSG00000243927	ENST00000399312	MRPS6	mRNA	1	0	0	0	0	0	0.5	0	0	0.266444	0		FEN1	0.38642
ENSG00000243279	ENST00000376390	PRAF2	mRNA	1	1	0	0	0	0	0.5	0.5	0	0.266444	0.490425		ZHX1	0.38642
ENSG00000242612	ENST00000219481	DECR2	mRNA	1	0	0	0	0	0	0.5	0	0	0.266444	0		FASTK	0.38642
ENSG00000242265	ENST00000482108	PEG10	mRNA	1	0	0	0	0	0	0.5	0	0	0.266444	0		NOS3	0.38642
ENSG00000241878	ENST00000382151	PISD	mRNA	1	0	0	0	0	0	0.5	0	0	0.266444	0		FAM171A2	0.38642
ENSG00000241553	ENST00000287613	ARPC4	mRNA	1	0	0	0	0	0	0.5	0	0	0.266444	0		DIP2A	0.38642
ENSG00000240972	ENST00000215754	MIF	mRNA	1	0	1	1	1	4	1	0.5	2.5	0.0298404	0.0289973		C7orf30	0.38642
ENSG00000240694	ENST00000522362	PNMA2	mRNA	1	0	3	0	0	2	0.5	0	2.5	-0.194983	-0.461427		GTF3C6	0.38642
ENSG00000240682	ENST00000393295	ISY1	mRNA	1	0	1	1	0	0	1	0	0.5	0.38642	-0.104847		VOPP1	0.38642
ENSG00000239900	ENST00000342312	ADSL	mRNA	1	0	0	0	0	0	0.5	0	0	0.266444	0		LRRK1	0.38642
ENSG00000239305	ENST00000237455	RNF103	mRNA	1	0	0	0	0	0	0.5	0	0	0.266444	0		ANKH	0.38642
ENSG00000237765	ENST00000422728	FAM200B	mRNA	1	0	0	0	0	1	0.5	0	0.5	0.161597	-0.104847		KCTD15	0.38642
ENSG00000236843	ENST00000422747	NRM	mRNA	1	0	0	0	0	0	0.5	0	0	0.266444	0		DYNLT1	0.38642
ENSG00000236353	ENST00000420432	PBX2	mRNA	1	0	0	0	0	0	0.5	0	0	0.266444	0		NDUFS6	0.38642
ENSG00000235986	ENST00000441604	GNL1	mRNA	1	0	0	0	0	0	0.5	0	0	0.266444	0		SETD7	0.38642
ENSG00000233927	ENST00000417088	RPS28	mRNA	1	2	1	0	0	3	0.5	1	2	-0.113756	0.475563		EIF2B5	0.38642
ENSG00000233822	ENST00000396980	HIST1H2BN	mRNA	1	2	1	0	0	21	0.5	1	11	-1.1441	-0.554781		RPL32	0.38642
ENSG00000232112	ENST00000438607	CCDC72	mRNA	1	1	0	0	2	1	0.5	1.5	0.5	0.161597	1.04218		ETNK2	0.38642
ENSG00000231502	ENST00000424975	LSM2	mRNA	1	0	0	0	0	2	0.5	0	1	0.0638558	-0.202589		PTPRF	0.38642
ENSG00000230989	ENST00000433866	HSBP1	mRNA	1	0	3	0	1	0	0.5	0.5	1.5	-0.0276816	0.196299		SAE1	0.38642
ENSG00000227904	ENST00000440426	DUX4L2	mRNA	1	0	0	1	0	1	1	0	0.5	0.38642	-0.104847		AKT1	0.38642
ENSG00000227420	ENST00000454427	MRPS18B	mRNA	1	0	0	0	0	1	0.5	0	0.5	0.161597	-0.104847		PRDM15	0.38642
ENSG00000224859	ENST00000446493	ZNRD1	mRNA	1	0	0	0	0	0	0.5	0	0	0.266444	0		GNAL	0.38642
ENSG00000221953	ENST00000408893	C1orf229	mRNA	1	0	0	0	0	0	0.5	0	0	0.266444	0		DHX38	0.38642
ENSG00000221914	ENST00000380737	PPP2R2A	mRNA	1	0	0	0	0	0	0.5	0	0	0.266444	0		HNRNPD	0.38642
ENSG00000221909	ENST00000449309	FAM200A	mRNA	1	0	0	0	0	0	0.5	0	0	0.266444	0		DNAJB2	0.38642
ENSG00000215897	ENST00000415091	ZBTB8B	mRNA	1	0	0	0	0	0	0.5	0	0	0.266444	0		WASF3	0.38642
ENSG00000215301	ENST00000399959	DDX3X	mRNA	1	0	0	0	0	4	0.5	0	2	-0.113756	-0.3802		SYT11	0.38642
ENSG00000215021	ENST00000399433	PHB2	mRNA	1	1	2	1	3	1	1	2	1.5	0.197142	1.09513		DKC1	0.38642
ENSG00000214367	ENST00000243706	HAUS3	mRNA	1	0	0	0	0	2	0.5	0	1	0.0638558	-0.202589		SAT1	0.38642
ENSG00000214338	ENST00000368268	AL096711-1	mRNA	1	0	0	0	0	0	0.5	0	0	0.266444	0		SMO	0.38642
ENSG00000214114	ENST00000397572	MYCBP	mRNA	1	0	0	0	0	0	0.5	0	0	0.266444	0		TSHZ3	0.38642
ENSG00000214087	ENST00000397498	ARL16	mRNA	1	0	0	0	0	2	0.5	0	1	0.0638558	-0.202589		TRIM25	0.38642
ENSG00000214022	ENST00000489432	REPIN1	mRNA	1	0	0	0	0	0	0.5	0	0	0.266444	0		SF3B1	0.38642
ENSG00000214021	ENST00000426895	TTLL3	mRNA	1	0	0	0	0	0	0.5	0	0	0.266444	0		SENP6	0.38642
ENSG00000213965	ENST00000397061	NUDT19	mRNA	1	0	0	0	0	0	0.5	0	0	0.266444	0		CCDC86	0.38642
ENSG00000213719	ENST00000375779	CLIC1	mRNA	1	0	0	0	0	1	0.5	0	0.5	0.161597	-0.104847		FAM149A	0.38642
ENSG00000213639	ENST00000358506	PPP1CB	mRNA	1	0	0	0	0	0	0.5	0	0	0.266444	0		NEIL3	0.38642
ENSG00000213626	ENST00000395323	LBH	mRNA	1	0	0	0	0	0	0.5	0	0	0.266444	0		PITX3	0.38642
ENSG00000213619	ENST00000263774	NDUFS3	mRNA	1	0	0	2	2	0	1.5	1	0	0.685733	0.855764		COPE	0.38642
ENSG00000213599	ENST00000395137	SULT1A3	mRNA	1	0	0	0	0	1	0.5	0	0.5	0.161597	-0.104847		SLC7A5	0.38642
ENSG00000213337	ENST00000443120	ANKRD39	mRNA	1	0	0	0	0	0	0.5	0	0	0.266444	0		COTL1	0.38642
ENSG00000213015	ENST00000325333	ZNF580	mRNA	1	0	0	0	1	0	0.5	0.5	0	0.266444	0.490425		VAPA	0.38642
ENSG00000211450	ENST00000388857	C11orf31	mRNA	1	0	0	1	0	0	1	0	0	0.491268	0		BMP7	0.38642
ENSG00000206503	ENST00000396634	HLA-A	mRNA	1	1	0	2	0	0	1.5	0.5	0	0.685733	0.490425		SPTLC2	0.38642
ENSG00000206366	ENST00000375525	ZBTB12	mRNA	1	0	0	0	0	0	0.5	0	0	0.266444	0		SNAP29	0.38642
ENSG00000205927	ENST00000333337	OLIG2	mRNA	1	0	0	0	0	0	0.5	0	0	0.266444	0		NUP188	0.38642
ENSG00000205352	ENST00000379786	PRR13	mRNA	1	0	0	0	0	0	0.5	0	0	0.266444	0		NAT14	0.38642
ENSG00000205339	ENST00000379719	IPO7	mRNA	1	0	0	0	0	2	0.5	0	1	0.0638558	-0.202589		PLEKHG2	0.38642
ENSG00000205250	ENST00000379378	E2F4	mRNA	1	0	0	1	1	2	1	0.5	1	0.288679	0.287836		RAB11FIP3	0.38642
ENSG00000205155	ENST00000222266	PSENEN	mRNA	1	0	0	0	0	1	0.5	0	0.5	0.161597	-0.104847		LTBP4	0.38642
ENSG00000205108	ENST00000378788	RP11-195F19-10	mRNA	1	0	0	0	0	0	0.5	0	0	0.266444	0		CTTN	0.38642
ENSG00000205089	ENST00000378731	CCNI2	mRNA	1	0	0	0	0	0	0.5	0	0	0.266444	0		EXOSC5	0.38642
ENSG00000204673	ENST00000344175	AKT1S1	mRNA	1	0	0	0	0	0	0.5	0	0	0.266444	0		USP33	0.38642
ENSG00000204439	ENST00000375911	C6orf47	mRNA	1	0	0	0	0	0	0.5	0	0	0.266444	0		MAP2K7	0.38642
ENSG00000204352	ENST00000375419	C9orf129	mRNA	1	0	0	0	0	0	0.5	0	0	0.266444	0		FAM50A	0.38642
ENSG00000204256	ENST00000374825	BRD2	mRNA	1	0	2	0	0	0	0.5	0	1	0.0638558	-0.202589		VPS35	0.38642
ENSG00000203995	ENST00000371528	ZYG11A	mRNA	1	0	0	0	0	1	0.5	0	0.5	0.161597	-0.104847		CA11	0.38642
ENSG00000203805	ENST00000398250	PPAPDC1A	mRNA	1	0	0	0	0	0	0.5	0	0	0.266444	0		MRPS24	0.38642
ENSG00000203667	ENST00000411948	FAM36A	mRNA	1	0	0	0	0	0	0.5	0	0	0.266444	0		SFRS8	0.38642
ENSG00000198959	ENST00000361475	TGM2	mRNA	1	0	0	0	0	0	0.5	0	0	0.266444	0		KDM1A	0.38642
ENSG00000198951	ENST00000402937	NAGA	mRNA	1	0	0	0	0	0	0.5	0	0	0.266444	0		ISY1	0.38642
ENSG00000198938	ENST00000362079	MT-CO3	mRNA	1	1	0	0	0	2	0.5	0.5	1	0.0638558	0.287836		DUX4L2	0.38642
ENSG00000198888	ENST00000361390	MT-ND1	mRNA	1	0	0	0	0	3	0.5	0	1.5	-0.0276816	-0.294126		HIST2H2BE	0.38642
ENSG00000198844	ENST00000361926	ARHGEF15	mRNA	1	0	0	0	0	0	0.5	0	0	0.266444	0		SHMT2	0.38642
ENSG00000198830	ENST00000361427	HMGN2	mRNA	1	1	1	1	4	1	1	2.5	1	0.288679	1.39401		D2HGDH	0.38642
ENSG00000198815	ENST00000361346	FOXJ3	mRNA	1	0	0	0	0	0	0.5	0	0	0.266444	0		CFL1	0.38642
ENSG00000198805	ENST00000361505	PNP	mRNA	1	0	0	0	0	0	0.5	0	0	0.266444	0		HOXB9	0.38642
ENSG00000198788	ENST00000359061	MUC2	mRNA	1	0	0	0	0	1	0.5	0	0.5	0.161597	-0.104847		CACNB3	0.38642
ENSG00000198771	ENST00000367854	RCSD1	mRNA	1	0	0	0	0	0	0.5	0	0	0.266444	0		SNAPC4	0.38642
ENSG00000198755	ENST00000322203	RPL10A	mRNA	1	0	1	0	2	5	0.5	1	3	-0.271879	0.31744		EN2	0.38642
ENSG00000198740	ENST00000362063	ZNF652	mRNA	1	0	0	0	0	5	0.5	0	2.5	-0.194983	-0.461427		PPP1R9A	0.38642
ENSG00000198695	ENST00000361681	MT-ND6	mRNA	1	2	3	0	0	0	0.5	1	1.5	-0.0276816	0.561638		REXO4	0.38642
ENSG00000198648	ENST00000355999	STK39	mRNA	1	0	0	0	0	0	0.5	0	0	0.266444	0		PTGFRN	0.38642
ENSG00000198626	ENST00000355794	RYR2	mRNA	1	0	0	0	0	4	0.5	0	2	-0.113756	-0.3802		HSPA8	0.38642
ENSG00000198604	ENST00000360310	BAZ1A	mRNA	1	0	0	0	0	0	0.5	0	0	0.266444	0		AHCY	0.38642
ENSG00000198466	ENST00000339656	ZNF587	mRNA	1	0	0	2	0	19	1.5	0	9.5	-0.596548	-1.28228		TRIOBP	0.38642
ENSG00000198420	ENST00000479870	FAM115A	mRNA	1	0	0	1	0	3	1	0	1.5	0.197142	-0.294126		PHGDH	0.38642
ENSG00000198373	ENST00000448661	WWP2	mRNA	1	0	0	0	0	0	0.5	0	0	0.266444	0		C19orf10	0.38642
ENSG00000198171	ENST00000354488	DDRGK1	mRNA	1	1	0	0	0	0	0.5	0.5	0	0.266444	0.490425		POU3F3	0.38642
ENSG00000198055	ENST00000355472	GRK6	mRNA	1	0	0	0	0	0	0.5	0	0	0.266444	0		GTF2H5	0.38642
ENSG00000197780	ENST00000338366	TAF13	mRNA	1	0	0	0	0	1	0.5	0	0.5	0.161597	-0.104847		RPL35A	0.38642
ENSG00000197774	ENST00000307394	EME2	mRNA	1	0	2	0	1	0	0.5	0.5	1	0.0638558	0.287836		PGAM1	0.38642
ENSG00000197724	ENST00000359246	PHF2	mRNA	1	0	0	2	0	0	1.5	0	0	0.685733	0		FTH1	0.38642
ENSG00000197694	ENST00000372739	SPTAN1	mRNA	1	0	0	0	0	0	0.5	0	0	0.266444	0		ATP1A1	0.38642
ENSG00000197471	ENST00000360121	SPN	mRNA	1	0	0	0	0	5	0.5	0	2.5	-0.194983	-0.461427		NAGS	0.38642
ENSG00000197386	ENST00000355072	HTT	mRNA	1	0	0	0	0	1	0.5	0	0.5	0.161597	-0.104847		LRP8	0.38642
ENSG00000197256	ENST00000439675	KANK2	mRNA	1	0	0	0	0	0	0.5	0	0	0.266444	0		PLCL2	0.38642
ENSG00000197217	ENST00000417069	ENTPD4	mRNA	1	0	0	0	0	0	0.5	0	0	0.266444	0		MYO10	0.38642
ENSG00000197170	ENST00000356126	PSMD12	mRNA	1	0	0	0	0	1	0.5	0	0.5	0.161597	-0.104847		CBX4	0.38642
ENSG00000197114	ENST00000369967	ZGPAT	mRNA	1	0	0	0	0	0	0.5	0	0	0.266444	0		ANKRD52	0.38642
ENSG00000196912	ENST00000258459	ANKRD36B	mRNA	1	0	2	0	0	0	0.5	0	1	0.0638558	-0.202589		SCARB2	0.38642
ENSG00000196872	ENST00000397899	C2orf55	mRNA	1	0	0	0	0	0	0.5	0	0	0.266444	0		YME1L1	0.38642
ENSG00000196684	ENST00000253680	HSH2D	mRNA	1	0	0	0	0	0	0.5	0	0	0.266444	0		DBNL	0.38642
ENSG00000196646	ENST00000343979	ZNF136	mRNA	1	1	0	0	0	1	0.5	0.5	0.5	0.161597	0.385577		CNDP2	0.38642
ENSG00000196597	ENST00000481138	ZNF782	mRNA	1	1	0	0	0	0	0.5	0.5	0	0.266444	0.490425		TCEAL4	0.38642
ENSG00000196576	ENST00000359337	PLXNB2	mRNA	1	0	0	0	0	2	0.5	0	1	0.0638558	-0.202589		DHX30	0.38642
ENSG00000196569	ENST00000421865	LAMA2	mRNA	1	0	0	0	0	0	0.5	0	0	0.266444	0		PTPN12	0.38642
ENSG00000196569	ENST00000354729	LAMA2	mRNA	1	0	0	0	0	0	0.5	0	0	0.266444	0		DYNLRB1	0.38642
ENSG00000196459	ENST00000358231	TRAPPC2	mRNA	1	0	0	0	0	4	0.5	0	2	-0.113756	-0.3802		RNF19B	0.38642
ENSG00000196428	ENST00000361875	TSC22D2	mRNA	1	0	1	0	0	1	0.5	0	1	0.0638558	-0.202589		NAA25	0.38642
ENSG00000196419	ENST00000359308	XRCC6	mRNA	1	0	0	0	0	0	0.5	0	0	0.266444	0		ERF	0.38642
ENSG00000196415	ENST00000234347	PRTN3	mRNA	1	0	0	0	0	0	0.5	0	0	0.266444	0		CSK	0.38642
ENSG00000196411	ENST00000358173	EPHB4	mRNA	1	0	0	2	0	0	1.5	0	0	0.685733	0		DDX17	0.38642
ENSG00000196268	ENST00000339914	ZNF493	mRNA	1	0	0	0	0	0	0.5	0	0	0.266444	0		HIRA	0.38642
ENSG00000196236	ENST00000357137	XPNPEP3	mRNA	1	0	0	0	2	6	0.5	1	3	-0.271879	0.31744		ARCN1	0.38642
ENSG00000189403	ENST00000341423	HMGB1	mRNA	1	2	0	0	1	2	0.5	1.5	1	0.0638558	0.944441		EIF2AK1	0.38642
ENSG00000189046	ENST00000343075	ALKBH2	mRNA	1	0	0	0	0	0	0.5	0	0	0.266444	0		SNRPA	0.38642
ENSG00000188846	ENST00000338970	RPL14	mRNA	1	2	0	0	0	5	0.5	1	2.5	-0.194983	0.394336		RPS12	0.338144
ENSG00000188818	ENST00000283441	ZDHHC11	mRNA	1	0	0	0	0	0	0.5	0	0	0.266444	0		RPL7	0.338144
ENSG00000188735	ENST00000449592	TMEM120B	mRNA	1	3	0	1	0	8	1	1.5	4	-0.189548	0.466215		RPS26	0.305533
ENSG00000188629	ENST00000446085	ZNF177	mRNA	1	0	0	0	0	1	0.5	0	0.5	0.161597	-0.104847		SLC35A4	0.305533
ENSG00000188612	ENST00000314523	SUMO2	mRNA	1	0	0	2	0	0	1.5	0	0	0.685733	0		KDM5C	0.305533
ENSG00000188290	ENST00000428771	HES4	mRNA	1	1	0	0	0	1	0.5	0.5	0.5	0.161597	0.385577		ALDH8A1	0.305533
ENSG00000188227	ENST00000445217	ZNF793	mRNA	1	0	0	0	1	10	0.5	0.5	5	-0.544045	-0.320065		HIPK2	0.305533
ENSG00000187778	ENST00000357123	MCRS1	mRNA	1	0	0	0	0	0	0.5	0	0	0.266444	0		NRSN1	0.305533
ENSG00000187742	ENST00000375807	SECISBP2	mRNA	1	0	0	0	0	0	0.5	0	0	0.266444	0		FEM1A	0.305533
ENSG00000187714	ENST00000374115	SLC18A3	mRNA	1	0	0	0	0	0	0.5	0	0	0.266444	0		ZNF428	0.305533
ENSG00000187634	ENST00000342066	SAMD11	mRNA	1	0	1	0	0	1	0.5	0	1	0.0638558	-0.202589		SBF1	0.305533
ENSG00000187566	ENST00000340650	NHLRC1	mRNA	1	0	0	0	0	0	0.5	0	0	0.266444	0		VARS	0.288679
ENSG00000187051	ENST00000334678	RPS19BP1	mRNA	1	0	0	0	0	0	0.5	0	0	0.266444	0		NUP62	0.288679
ENSG00000186908	ENST00000334822	ZDHHC17	mRNA	1	0	0	0	0	2	0.5	0	1	0.0638558	-0.202589		ZNF395	0.288679
ENSG00000186448	ENST00000396058	ZNF197	mRNA	1	0	0	0	0	0	0.5	0	0	0.266444	0		C6orf120	0.288679
ENSG00000186298	ENST00000335007	PPP1CC	mRNA	1	0	0	0	1	2	0.5	0.5	1	0.0638558	0.287836		NIPSNAP1	0.288679
ENSG00000186184	ENST00000302979	POLR1D	mRNA	1	0	1	0	0	1	0.5	0	1	0.0638558	-0.202589		CDK5R1	0.288679
ENSG00000186130	ENST00000373659	ZBTB6	mRNA	1	0	0	0	0	0	0.5	0	0	0.266444	0		FNTA	0.288679
ENSG00000186010	ENST00000252576	NDUFA13	mRNA	1	2	0	0	0	3	0.5	1	1.5	-0.0276816	0.561638		RICTOR	0.288679
ENSG00000185761	ENST00000330475	ADAMTSL5	mRNA	1	1	0	0	0	1	0.5	0.5	0.5	0.161597	0.385577		OTUD7B	0.288679
ENSG00000185630	ENST00000420696	PBX1	mRNA	1	0	0	0	0	1	0.5	0	0.5	0.161597	-0.104847		BTG2	0.288679
ENSG00000185559	ENST00000341267	DLK1	mRNA	1	0	0	0	0	1	0.5	0	0.5	0.161597	-0.104847		RER1	0.288679
ENSG00000185551	ENST00000453270	NR2F2	mRNA	1	0	0	0	0	0	0.5	0	0	0.266444	0		PRR14	0.288679
ENSG00000185551	ENST00000394166	NR2F2	mRNA	1	0	0	0	0	0	0.5	0	0	0.266444	0		ATP6V1B2	0.288679
ENSG00000185019	ENST00000217173	UBOX5	mRNA	1	0	0	0	0	0	0.5	0	0	0.266444	0		SNX12	0.288679
ENSG00000185000	ENST00000332324	DGAT1	mRNA	1	0	1	0	0	0	0.5	0	0.5	0.161597	-0.104847		BDP1	0.288679
ENSG00000184937	ENST00000452863	WT1	mRNA	1	0	0	0	0	2	0.5	0	1	0.0638558	-0.202589		PFKL	0.288679
ENSG00000184937	ENST00000379077	WT1	mRNA	1	0	0	0	0	0	0.5	0	0	0.266444	0		RHOT2	0.288679
ENSG00000184898	ENST00000331426	RBM43	mRNA	1	0	0	0	1	3	0.5	0.5	1.5	-0.0276816	0.196299		FANCI	0.288679
ENSG00000184678	ENST00000369155	HIST2H2BE	mRNA	1	0	0	1	1	1	1	0.5	0.5	0.38642	0.385577		ATP5G2	0.288679
ENSG00000184640	ENST00000423034	SEPT9	mRNA	1	0	0	0	0	0	0.5	0	0	0.266444	0		EPHA7	0.288679
ENSG00000184270	ENST00000331128	HIST2H2AB	mRNA	1	0	0	0	1	2	0.5	0.5	1	0.0638558	0.287836		IL2RA	0.288679
ENSG00000184220	ENST00000421999	C3orf26	mRNA	1	0	0	0	0	0	0.5	0	0	0.266444	0		UNK	0.288679
ENSG00000184216	ENST00000393687	IRAK1	mRNA	1	0	0	1	0	0	1	0	0	0.491268	0		EIF2S3	0.288679
ENSG00000184040	ENST00000457860	FAM23B	mRNA	1	0	0	0	0	0	0.5	0	0	0.266444	0		LRRFIP1	0.288679
ENSG00000183779	ENST00000331569	ZNF703	mRNA	1	4	1	3	0	6	2	2	3.5	0.245745	0.777927		PRDX6	0.288679
ENSG00000183723	ENST00000330687	CMTM4	mRNA	1	0	0	0	0	0	0.5	0	0	0.266444	0		SF3A2	0.288679
ENSG00000183495	ENST00000389562	EP400	mRNA	1	0	0	0	0	1	0.5	0	0.5	0.161597	-0.104847		FAM38A	0.288679
ENSG00000183323	ENST00000396496	CCDC125	mRNA	1	0	0	0	0	1	0.5	0	0.5	0.161597	-0.104847		EPB41L3	0.288679
ENSG00000183309	ENST00000328466	ZNF623	mRNA	1	0	0	0	0	0	0.5	0	0	0.266444	0		E2F4	0.288679
ENSG00000182952	ENST00000328219	HMGN4	mRNA	1	0	0	1	0	0	1	0	0	0.491268	0		HMGN2	0.288679
ENSG00000182944	ENST00000414183	EWSR1	mRNA	1	0	0	0	1	0	0.5	0.5	0	0.266444	0.490425		ATAD5	0.288679
ENSG00000182923	ENST00000337090	CEP63	mRNA	1	0	0	0	0	0	0.5	0	0	0.266444	0		HSP90B1	0.288679
ENSG00000182836	ENST00000377801	PLCXD3	mRNA	1	0	0	0	0	2	0.5	0	1	0.0638558	-0.202589		DPYSL5	0.288679
ENSG00000182768	ENST00000379095	NGRN	mRNA	1	0	0	0	0	3	0.5	0	1.5	-0.0276816	-0.294126		DHX37	0.288679
ENSG00000182568	ENST00000338745	SATB1	mRNA	1	0	1	0	0	0	0.5	0	0.5	0.161597	-0.104847		LIMA1	0.288679
ENSG00000182500	ENST00000330079	ORAI1	mRNA	1	0	0	0	0	0	0.5	0	0	0.266444	0		ZNF263	0.288679
ENSG00000182446	ENST00000331134	NPLOC4	mRNA	1	0	0	0	0	0	0.5	0	0	0.266444	0		C14orf181	0.288679
ENSG00000182359	ENST00000402992	KBTBD3	mRNA	1	0	0	0	0	4	0.5	0	2	-0.113756	-0.3802		BAT2	0.288679
ENSG00000182199	ENST00000328923	SHMT2	mRNA	1	0	0	1	1	1	1	0.5	0.5	0.38642	0.385577		NAT8L	0.288679
ENSG00000182093	ENST00000333781	WRB	mRNA	1	0	0	0	0	0	0.5	0	0	0.266444	0		SYAP1	0.288679
ENSG00000181915	ENST00000373783	ADO	mRNA	1	0	0	0	0	1	0.5	0	0.5	0.161597	-0.104847		ATMIN	0.288679
ENSG00000181790	ENST00000517894	BAI1	mRNA	1	0	0	0	0	2	0.5	0	1	0.0638558	-0.202589		BRSK1	0.288679
ENSG00000181704	ENST00000462683	YIPF6	mRNA	1	0	0	0	0	1	0.5	0	0.5	0.161597	-0.104847		NDUFS2	0.288679
ENSG00000181513	ENST00000431281	ACBD4	mRNA	1	0	0	0	0	0	0.5	0	0	0.266444	0		GFOD1	0.288679
ENSG00000181274	ENST00000371019	FRAT2	mRNA	1	2	0	0	1	1	0.5	1.5	0.5	0.161597	1.04218		ARF1	0.288679
ENSG00000181222	ENST00000322644	POLR2A	mRNA	1	0	0	0	0	6	0.5	0	3	-0.271879	-0.538324		COX7C	0.288679
ENSG00000181192	ENST00000263035	DHTKD1	mRNA	1	2	0	0	0	1	0.5	1	0.5	0.161597	0.750916		HIST1H3B	0.288679
ENSG00000181163	ENST00000517671	NPM1	mRNA	1	0	0	0	0	0	0.5	0	0	0.266444	0		CHD4	0.288679
ENSG00000181026	ENST00000332810	AEN	mRNA	1	0	0	0	0	4	0.5	0	2	-0.113756	-0.3802		RHEB	0.288679
ENSG00000180902	ENST00000321264	D2HGDH	mRNA	1	0	1	1	0	0	1	0	0.5	0.38642	-0.104847		PSMC1	0.288679
ENSG00000180817	ENST00000373232	PPA1	mRNA	1	0	0	0	0	0	0.5	0	0	0.266444	0		COCH	0.288679
ENSG00000180815	ENST00000338883	MAP3K15	mRNA	1	0	0	0	0	2	0.5	0	1	0.0638558	-0.202589		HNRNPM	0.288679
ENSG00000180228	ENST00000325748	PRKRA	mRNA	1	0	0	0	0	0	0.5	0	0	0.266444	0		ENO1	0.288679
ENSG00000180190	ENST00000324079	C8orf42	mRNA	1	0	0	0	0	1	0.5	0	0.5	0.161597	-0.104847		RAB27A	0.288679
ENSG00000180008	ENST00000339298	SOCS4	mRNA	1	0	0	0	0	0	0.5	0	0	0.266444	0		ZNF674	0.266444
ENSG00000179941	ENST00000393262	BBS10	mRNA	1	0	0	0	0	0	0.5	0	0	0.266444	0		YJEFN3	0.266444
ENSG00000179862	ENST00000372638	CITED4	mRNA	1	0	0	0	0	0	0.5	0	0	0.266444	0		MRPS6	0.266444
ENSG00000179403	ENST00000476993	VWA1	mRNA	1	0	0	0	0	1	0.5	0	0.5	0.161597	-0.104847		PRAF2	0.266444
ENSG00000179364	ENST00000447393	PACS2	mRNA	1	0	0	0	0	0	0.5	0	0	0.266444	0		DECR2	0.266444
ENSG00000179361	ENST00000346246	ARID3B	mRNA	1	0	0	0	0	2	0.5	0	1	0.0638558	-0.202589		PEG10	0.266444
ENSG00000179304	ENST00000452021	FAM156B	mRNA	1	1	0	0	0	0	0.5	0.5	0	0.266444	0.490425		PISD	0.266444
ENSG00000179134	ENST00000429637	SAMD4B	mRNA	1	1	0	1	1	0	1	1	0	0.491268	0.855764		ARPC4	0.266444
ENSG00000179010	ENST00000382581	MRFAP1	mRNA	1	0	0	0	0	4	0.5	0	2	-0.113756	-0.3802		ADSL	0.266444
ENSG00000178999	ENST00000316199	AURKB	mRNA	1	0	0	0	0	3	0.5	0	1.5	-0.0276816	-0.294126		RNF103	0.266444
ENSG00000178982	ENST00000248342	EIF3K	mRNA	1	2	0	0	1	0	0.5	1.5	0	0.266444	1.14703		NRM	0.266444
ENSG00000178980	ENST00000509570	SEPW1	mRNA	1	0	1	0	0	0	0.5	0	0.5	0.161597	-0.104847		PBX2	0.266444
ENSG00000178974	ENST00000313833	FBXO34	mRNA	1	0	0	0	0	0	0.5	0	0	0.266444	0		GNL1	0.266444
ENSG00000178951	ENST00000322357	ZBTB7A	mRNA	1	0	0	0	0	20	0.5	0	10	-1.05987	-1.32631		ZNRD1	0.266444
ENSG00000178882	ENST00000389727	FAM101A	mRNA	1	0	0	0	0	0	0.5	0	0	0.266444	0		C1orf229	0.266444
ENSG00000178531	ENST00000318978	CTXN1	mRNA	1	0	0	0	0	0	0.5	0	0	0.266444	0		PPP2R2A	0.266444
ENSG00000178395	ENST00000366875	C1orf65	mRNA	1	0	0	0	0	0	0.5	0	0	0.266444	0		FAM200A	0.266444
ENSG00000178257	ENST00000327157	PRM3	mRNA	1	0	0	0	0	0	0.5	0	0	0.266444	0		ZBTB8B	0.266444
ENSG00000177971	ENST00000314852	IMP3	mRNA	1	0	0	0	0	0	0.5	0	0	0.266444	0		AL096711-1	0.266444
ENSG00000177875	ENST00000316554	C12orf68	mRNA	1	0	0	0	0	0	0.5	0	0	0.266444	0		MYCBP	0.266444
ENSG00000177830	ENST00000323578	CHID1	mRNA	1	0	0	0	0	0	0.5	0	0	0.266444	0		REPIN1	0.266444
ENSG00000177485	ENST00000326624	ZBTB33	mRNA	1	0	0	0	0	1	0.5	0	0.5	0.161597	-0.104847		TTLL3	0.266444
ENSG00000177189	ENST00000379565	RPS6KA3	mRNA	1	0	0	0	0	3	0.5	0	1.5	-0.0276816	-0.294126		NUDT19	0.266444
ENSG00000177156	ENST00000319006	TALDO1	mRNA	1	0	0	0	0	0	0.5	0	0	0.266444	0		PPP1CB	0.266444
ENSG00000177098	ENST00000423160	SCN4B	mRNA	1	0	0	0	0	0	0.5	0	0	0.266444	0		LBH	0.266444
ENSG00000176978	ENST00000371579	DPP7	mRNA	1	0	0	0	0	3	0.5	0	1.5	-0.0276816	-0.294126		ANKRD39	0.266444
ENSG00000176945	ENST00000320736	MUC20	mRNA	1	0	0	0	0	1	0.5	0	0.5	0.161597	-0.104847		ZNF580	0.266444
ENSG00000176842	ENST00000394636	IRX5	mRNA	1	0	0	0	0	0	0.5	0	0	0.266444	0		ZBTB12	0.266444
ENSG00000176783	ENST00000319449	RUFY1	mRNA	1	0	0	0	0	1	0.5	0	0.5	0.161597	-0.104847		OLIG2	0.266444
ENSG00000176715	ENST00000317447	ACSF3	mRNA	1	0	0	0	0	0	0.5	0	0	0.266444	0		PRR13	0.266444
ENSG00000176658	ENST00000318217	MYO1D	mRNA	1	0	0	0	0	0	0.5	0	0	0.266444	0		RP11-195F19-10	0.266444
ENSG00000176531	ENST00000292140	PHLDB3	mRNA	1	0	0	0	0	0	0.5	0	0	0.266444	0		CCNI2	0.266444
ENSG00000176476	ENST00000317058	CCDC101	mRNA	1	0	0	0	0	0	0.5	0	0	0.266444	0		AKT1S1	0.266444
ENSG00000176463	ENST00000424469	SLCO3A1	mRNA	1	1	0	0	0	1	0.5	0.5	0.5	0.161597	0.385577		C6orf47	0.266444
ENSG00000176463	ENST00000318445	SLCO3A1	mRNA	1	0	0	0	0	0	0.5	0	0	0.266444	0		C9orf129	0.266444
ENSG00000176407	ENST00000409785	KCMF1	mRNA	1	0	0	0	0	0	0.5	0	0	0.266444	0		PPAPDC1A	0.266444
ENSG00000176387	ENST00000326152	HSD11B2	mRNA	1	0	0	0	0	0	0.5	0	0	0.266444	0		FAM36A	0.266444
ENSG00000176225	ENST00000255674	RTTN	mRNA	1	0	0	0	0	0	0.5	0	0	0.266444	0		TGM2	0.266444
ENSG00000176208	ENST00000321990	ATAD5	mRNA	1	1	2	1	1	0	1	1	1	0.288679	0.653175		NAGA	0.266444
ENSG00000176095	ENST00000321599	IP6K1	mRNA	1	1	0	0	0	0	0.5	0.5	0	0.266444	0.490425		ARHGEF15	0.266444
ENSG00000176020	ENST00000320431	AMIGO3	mRNA	1	0	0	0	0	0	0.5	0	0	0.266444	0		FOXJ3	0.266444
ENSG00000175970	ENST00000344651	UNC119B	mRNA	1	1	0	0	1	0	0.5	1	0	0.266444	0.855764		PNP	0.266444
ENSG00000175931	ENST00000319380	UBE2O	mRNA	1	0	0	0	0	1	0.5	0	0.5	0.161597	-0.104847		RCSD1	0.266444
ENSG00000175745	ENST00000327111	NR2F1	mRNA	1	1	2	0	0	1	0.5	0.5	1.5	-0.0276816	0.196299		STK39	0.266444
ENSG00000175550	ENST00000312515	DRAP1	mRNA	1	1	0	2	0	1	1.5	0.5	0.5	0.580886	0.385577		BAZ1A	0.266444
ENSG00000175390	ENST00000449102	EIF3F	mRNA	1	0	0	0	0	0	0.5	0	0	0.266444	0		WWP2	0.266444
ENSG00000175354	ENST00000353319	PTPN2	mRNA	1	0	0	0	0	0	0.5	0	0	0.266444	0		DDRGK1	0.266444
ENSG00000175348	ENST00000309134	TMEM9B	mRNA	1	0	0	0	0	0	0.5	0	0	0.266444	0		GRK6	0.266444
ENSG00000175309	ENST00000308158	AGXT2L2	mRNA	1	0	0	0	0	0	0.5	0	0	0.266444	0		SPTAN1	0.266444
ENSG00000175216	ENST00000312055	CKAP5	mRNA	1	0	0	0	0	3	0.5	0	1.5	-0.0276816	-0.294126		KANK2	0.266444
ENSG00000175203	ENST00000434715	DCTN2	mRNA	1	0	0	0	0	1	0.5	0	0.5	0.161597	-0.104847		ENTPD4	0.266444
ENSG00000175093	ENST00000310546	SPSB4	mRNA	1	0	0	0	1	0	0.5	0.5	0	0.266444	0.490425		ZGPAT	0.266444
ENSG00000175063	ENST00000405520	UBE2C	mRNA	1	0	0	0	0	0	0.5	0	0	0.266444	0		C2orf55	0.266444
ENSG00000174951	ENST00000310160	FUT1	mRNA	1	0	0	0	0	3	0.5	0	1.5	-0.0276816	-0.294126		HSH2D	0.266444
ENSG00000174748	ENST00000354811	RPL15	mRNA	1	0	0	0	0	1	0.5	0	0.5	0.161597	-0.104847		ZNF782	0.266444
ENSG00000174672	ENST00000308219	BRSK2	mRNA	1	0	0	0	0	2	0.5	0	1	0.0638558	-0.202589		LAMA2	0.266444
ENSG00000174243	ENST00000308025	DDX23	mRNA	1	0	0	0	1	1	0.5	0.5	0.5	0.161597	0.385577		LAMA2	0.266444
ENSG00000174238	ENST00000313486	PITPNA	mRNA	1	0	0	0	0	1	0.5	0	0.5	0.161597	-0.104847		XRCC6	0.266444
ENSG00000174111	ENST00000331159	SOCS7	mRNA	1	0	0	1	0	0	1	0	0	0.491268	0		PRTN3	0.266444
ENSG00000173960	ENST00000309033	UBXN2A	mRNA	1	0	1	0	0	10	0.5	0	5.5	-0.604758	-0.871203		ZNF493	0.266444
ENSG00000173928	ENST00000312423	C19orf39	mRNA	1	0	0	0	0	2	0.5	0	1	0.0638558	-0.202589		ALKBH2	0.266444
ENSG00000173821	ENST00000508628	RNF213	mRNA	1	0	4	0	0	0	0.5	0	2	-0.113756	-0.3802		ZDHHC11	0.266444
ENSG00000173744	ENST00000409979	AGFG1	mRNA	1	0	0	0	0	0	0.5	0	0	0.266444	0		MCRS1	0.266444
ENSG00000173726	ENST00000366607	TOMM20	mRNA	1	0	2	0	0	1	0.5	0	1.5	-0.0276816	-0.294126		SECISBP2	0.266444
ENSG00000173698	ENST00000379873	GPR64	mRNA	1	0	0	0	0	0	0.5	0	0	0.266444	0		SLC18A3	0.266444
ENSG00000173660	ENST00000311672	UQCRH	mRNA	1	2	3	0	3	0	0.5	2.5	1.5	-0.0276816	1.30247		NHLRC1	0.266444
ENSG00000173473	ENST00000254480	SMARCC1	mRNA	1	1	0	0	0	2	0.5	0.5	1	0.0638558	0.287836		RPS19BP1	0.266444
ENSG00000173465	ENST00000309328	SSSCA1	mRNA	1	0	0	0	0	0	0.5	0	0	0.266444	0		ZNF197	0.266444
ENSG00000173276	ENST00000398511	ZNF295	mRNA	1	0	0	0	0	0	0.5	0	0	0.266444	0		ZBTB6	0.266444
ENSG00000173020	ENST00000308595	ADRBK1	mRNA	1	0	0	0	0	0	0.5	0	0	0.266444	0		NR2F2	0.266444
ENSG00000172893	ENST00000355527	DHCR7	mRNA	1	0	0	0	0	0	0.5	0	0	0.266444	0		NR2F2	0.266444
ENSG00000172757	ENST00000308162	CFL1	mRNA	1	1	0	1	2	1	1	1.5	0.5	0.38642	1.04218		UBOX5	0.266444
ENSG00000172667	ENST00000441601	ZMAT3	mRNA	1	0	0	0	0	0	0.5	0	0	0.266444	0		WT1	0.266444
ENSG00000172578	ENST00000341319	KLHL6	mRNA	1	0	0	0	0	0	0.5	0	0	0.266444	0		SEPT9	0.266444
ENSG00000172476	ENST00000372633	RAB40A	mRNA	1	0	0	0	0	1	0.5	0	0.5	0.161597	-0.104847		C3orf26	0.266444
ENSG00000172375	ENST00000336702	C2CD2L	mRNA	1	0	0	0	0	0	0.5	0	0	0.266444	0		FAM23B	0.266444
ENSG00000172336	ENST00000303151	POP7	mRNA	1	0	0	0	1	1	0.5	0.5	0.5	0.161597	0.385577		CMTM4	0.266444
ENSG00000172315	ENST00000372114	TP53RK	mRNA	1	0	0	0	0	1	0.5	0	0.5	0.161597	-0.104847		ZNF623	0.266444
ENSG00000172301	ENST00000302362	C17orf79	mRNA	1	0	0	0	0	1	0.5	0	0.5	0.161597	-0.104847		EWSR1	0.266444
ENSG00000172006	ENST00000317243	ZNF554	mRNA	1	0	0	0	0	1	0.5	0	0.5	0.161597	-0.104847		CEP63	0.266444
ENSG00000171873	ENST00000379453	ADRA1D	mRNA	1	0	0	0	0	0	0.5	0	0	0.266444	0		ORAI1	0.266444
ENSG00000171861	ENST00000304478	RNMTL1	mRNA	1	0	2	0	0	1	0.5	0	1.5	-0.0276816	-0.294126		NPLOC4	0.266444
ENSG00000171503	ENST00000511912	ETFDH	mRNA	1	0	0	0	0	0	0.5	0	0	0.266444	0		WRB	0.266444
ENSG00000171490	ENST00000396503	RSL1D1	mRNA	1	0	0	0	2	2	0.5	1	1	0.0638558	0.653175		ACBD4	0.266444
ENSG00000171368	ENST00000360578	TPPP	mRNA	1	0	0	0	0	2	0.5	0	1	0.0638558	-0.202589		NPM1	0.266444
ENSG00000171298	ENST00000302262	GAA	mRNA	1	0	0	0	0	0	0.5	0	0	0.266444	0		PPA1	0.266444
ENSG00000171246	ENST00000306773	NPTX1	mRNA	1	0	0	0	0	0	0.5	0	0	0.266444	0		PRKRA	0.266444
ENSG00000171119	ENST00000303212	NRTN	mRNA	1	0	0	0	0	0	0.5	0	0	0.266444	0		SOCS4	0.266444
ENSG00000171097	ENST00000302586	CCBL1	mRNA	1	0	0	0	0	0	0.5	0	0	0.266444	0		BBS10	0.266444
ENSG00000171056	ENST00000304501	SOX7	mRNA	1	0	0	0	0	0	0.5	0	0	0.266444	0		CITED4	0.266444
ENSG00000170759	ENST00000302418	KIF5B	mRNA	1	1	0	0	0	0	0.5	0.5	0	0.266444	0.490425		PACS2	0.266444
ENSG00000170689	ENST00000311177	HOXB9	mRNA	1	0	0	1	1	1	1	0.5	0.5	0.38642	0.385577		FAM156B	0.266444
ENSG00000170633	ENST00000392465	RNF34	mRNA	1	0	0	0	0	0	0.5	0	0	0.266444	0		EIF3K	0.266444
ENSG00000170616	ENST00000332135	SCRT1	mRNA	1	0	0	0	0	0	0.5	0	0	0.266444	0		FBXO34	0.266444
ENSG00000170558	ENST00000269141	CDH2	mRNA	1	0	0	0	0	1	0.5	0	0.5	0.161597	-0.104847		FAM101A	0.266444
ENSG00000170515	ENST00000303305	PA2G4	mRNA	1	0	1	0	0	1	0.5	0	1	0.0638558	-0.202589		CTXN1	0.266444
ENSG00000170348	ENST00000303575	TMED10	mRNA	1	0	0	0	0	0	0.5	0	0	0.266444	0		C1orf65	0.266444
ENSG00000170260	ENST00000335870	ZNF212	mRNA	1	0	2	0	0	1	0.5	0	1.5	-0.0276816	-0.294126		PRM3	0.266444
ENSG00000170166	ENST00000306324	HOXD4	mRNA	1	0	0	0	0	0	0.5	0	0	0.266444	0		IMP3	0.266444
ENSG00000170144	ENST00000435711	HNRNPA3	mRNA	1	0	0	0	3	0	0.5	1.5	0	0.266444	1.14703		C12orf68	0.266444
ENSG00000170074	ENST00000360669	FAM153B	mRNA	1	0	0	0	0	0	0.5	0	0	0.266444	0		CHID1	0.266444
ENSG00000169925	ENST00000303407	BRD3	mRNA	1	0	0	0	0	0	0.5	0	0	0.266444	0		TALDO1	0.266444
ENSG00000169714	ENST00000502976	CNBP	mRNA	1	0	0	0	0	0	0.5	0	0	0.266444	0		SCN4B	0.266444
ENSG00000169714	ENST00000451728	CNBP	mRNA	1	1	0	0	0	0	0.5	0.5	0	0.266444	0.490425		IRX5	0.266444
ENSG00000169592	ENST00000304516	INO80E	mRNA	1	0	0	0	1	1	0.5	0.5	0.5	0.161597	0.385577		ACSF3	0.266444
ENSG00000169567	ENST00000304043	HINT1	mRNA	1	0	1	0	1	0	0.5	0.5	0.5	0.161597	0.385577		MYO1D	0.266444
ENSG00000169499	ENST00000420274	PLEKHA2	mRNA	1	0	0	0	0	3	0.5	0	1.5	-0.0276816	-0.294126		PHLDB3	0.266444
ENSG00000169439	ENST00000302190	SDC2	mRNA	1	0	0	0	0	0	0.5	0	0	0.266444	0		CCDC101	0.266444
ENSG00000169242	ENST00000368407	EFNA1	mRNA	1	0	0	0	0	0	0.5	0	0	0.266444	0		SLCO3A1	0.266444
ENSG00000169230	ENST00000303204	PRELID1	mRNA	1	0	0	2	1	1	1.5	0.5	0.5	0.580886	0.385577		KCMF1	0.266444
ENSG00000169181	ENST00000447459	GSG1L	mRNA	1	0	0	0	0	2	0.5	0	1	0.0638558	-0.202589		HSD11B2	0.266444
ENSG00000169045	ENST00000393432	HNRNPH1	mRNA	1	0	0	0	1	0	0.5	0.5	0	0.266444	0.490425		RTTN	0.266444
ENSG00000168936	ENST00000382936	TMEM129	mRNA	1	0	0	0	2	0	0.5	1	0	0.266444	0.855764		IP6K1	0.266444
ENSG00000168872	ENST00000302243	DDX19A	mRNA	1	0	0	0	0	1	0.5	0	0.5	0.161597	-0.104847		AMIGO3	0.266444
ENSG00000168802	ENST00000448552	CHTF8	mRNA	1	0	0	0	0	0	0.5	0	0	0.266444	0		UNC119B	0.266444
ENSG00000168772	ENST00000394767	CXXC4	mRNA	1	0	0	0	0	2	0.5	0	1	0.0638558	-0.202589		EIF3F	0.266444
ENSG00000168758	ENST00000305476	SEMA4C	mRNA	1	0	0	0	0	0	0.5	0	0	0.266444	0		PTPN2	0.266444
ENSG00000168575	ENST00000342228	SLC20A2	mRNA	1	0	0	0	0	0	0.5	0	0	0.266444	0		TMEM9B	0.266444
ENSG00000168314	ENST00000383754	MOBP	mRNA	1	0	0	0	0	0	0.5	0	0	0.266444	0		AGXT2L2	0.266444
ENSG00000168291	ENST00000302746	PDHB	mRNA	1	0	0	0	0	0	0.5	0	0	0.266444	0		SPSB4	0.266444
ENSG00000168286	ENST00000303596	THAP11	mRNA	1	0	0	1	0	0	1	0	0	0.491268	0		UBE2C	0.266444
ENSG00000167978	ENST00000301740	SRRM2	mRNA	1	0	3	2	0	0	1.5	0	1.5	0.391607	-0.294126		AGFG1	0.266444
ENSG00000167930	ENST00000301678	ITFG3	mRNA	1	0	0	0	0	0	0.5	0	0	0.266444	0		GPR64	0.266444
ENSG00000167900	ENST00000301634	TK1	mRNA	1	0	0	0	0	0	0.5	0	0	0.266444	0		SSSCA1	0.266444
ENSG00000167881	ENST00000307877	SRP68	mRNA	1	0	2	0	0	4	0.5	0	3	-0.271879	-0.538324		ZNF295	0.266444
ENSG00000167815	ENST00000301522	PRDX2	mRNA	1	0	0	0	0	2	0.5	0	1	0.0638558	-0.202589		ADRBK1	0.266444
ENSG00000167775	ENST00000301458	CD320	mRNA	1	0	0	0	0	1	0.5	0	0.5	0.161597	-0.104847		DHCR7	0.266444
ENSG00000167770	ENST00000422031	OTUB1	mRNA	1	0	0	0	0	0	0.5	0	0	0.266444	0		ZMAT3	0.266444
ENSG00000167695	ENST00000308278	FAM57A	mRNA	1	0	0	0	0	0	0.5	0	0	0.266444	0		KLHL6	0.266444
ENSG00000167693	ENST00000336868	NXN	mRNA	1	0	0	0	1	1	0.5	0.5	0.5	0.161597	0.385577		C2CD2L	0.266444
ENSG00000167670	ENST00000301280	CHAF1A	mRNA	1	0	4	0	0	0	0.5	0	2	-0.113756	-0.3802		ADRA1D	0.266444
ENSG00000167625	ENST00000301215	ZNF526	mRNA	1	0	0	0	0	1	0.5	0	0.5	0.161597	-0.104847		ETFDH	0.266444
ENSG00000167595	ENST00000396911	C19orf55	mRNA	1	0	0	0	0	1	0.5	0	0.5	0.161597	-0.104847		GAA	0.266444
ENSG00000167535	ENST00000301050	CACNB3	mRNA	1	0	0	1	0	1	1	0	0.5	0.38642	-0.104847		NPTX1	0.266444
ENSG00000167460	ENST00000344824	TPM4	mRNA	1	0	0	0	0	3	0.5	0	1.5	-0.0276816	-0.294126		NRTN	0.266444
ENSG00000167378	ENST00000422989	IRGQ	mRNA	1	0	5	0	0	13	0.5	0	9	-0.970417	-1.23686		CCBL1	0.266444
ENSG00000167280	ENST00000300682	ENGASE	mRNA	1	0	0	0	0	0	0.5	0	0	0.266444	0		SOX7	0.266444
ENSG00000167123	ENST00000372838	CERCAM	mRNA	1	0	1	0	1	0	0.5	0.5	0.5	0.161597	0.385577		KIF5B	0.266444
ENSG00000167118	ENST00000452446	URM1	mRNA	1	0	0	0	0	0	0.5	0	0	0.266444	0		RNF34	0.266444
ENSG00000167085	ENST00000300408	PHB	mRNA	1	0	0	0	1	2	0.5	0.5	1	0.0638558	0.287836		SCRT1	0.266444
ENSG00000166971	ENST00000394657	AKTIP	mRNA	1	0	0	0	0	0	0.5	0	0	0.266444	0		TMED10	0.266444
ENSG00000166963	ENST00000382031	MAP1A	mRNA	1	0	0	0	0	0	0.5	0	0	0.266444	0		HOXD4	0.266444
ENSG00000166913	ENST00000372839	YWHAB	mRNA	1	0	4	0	0	6	0.5	0	5	-0.544045	-0.81049		HNRNPA3	0.266444
ENSG00000166889	ENST00000300146	PATL1	mRNA	1	0	0	0	0	2	0.5	0	1	0.0638558	-0.202589		FAM153B	0.266444
ENSG00000166788	ENST00000300013	SAAL1	mRNA	1	0	0	0	0	2	0.5	0	1	0.0638558	-0.202589		BRD3	0.266444
ENSG00000166710	ENST00000349264	B2M	mRNA	1	0	0	0	0	2	0.5	0	1	0.0638558	-0.202589		CNBP	0.266444
ENSG00000166681	ENST00000372645	NGFRAP1	mRNA	1	1	0	0	0	0	0.5	0.5	0	0.266444	0.490425		CNBP	0.266444
ENSG00000166598	ENST00000299767	HSP90B1	mRNA	1	0	0	1	0	2	1	0	1	0.288679	-0.202589		SDC2	0.266444
ENSG00000166582	ENST00000299736	CENPV	mRNA	1	1	2	0	0	0	0.5	0.5	1	0.0638558	0.287836		EFNA1	0.266444
ENSG00000166333	ENST00000396751	ILK	mRNA	1	0	0	0	0	0	0.5	0	0	0.266444	0		HNRNPH1	0.266444
ENSG00000166257	ENST00000299333	SCN3B	mRNA	1	0	0	0	0	1	0.5	0	0.5	0.161597	-0.104847		TMEM129	0.266444
ENSG00000166226	ENST00000299300	CCT2	mRNA	1	0	0	0	0	1	0.5	0	0.5	0.161597	-0.104847		CHTF8	0.266444
ENSG00000166224	ENST00000509904	SGPL1	mRNA	1	0	0	0	0	1	0.5	0	0.5	0.161597	-0.104847		SEMA4C	0.266444
ENSG00000166169	ENST00000436284	POLL	mRNA	1	0	0	0	0	0	0.5	0	0	0.266444	0		SLC20A2	0.266444
ENSG00000166159	ENST00000299194	LRTM2	mRNA	1	0	0	0	0	1	0.5	0	0.5	0.161597	-0.104847		MOBP	0.266444
ENSG00000166130	ENST00000299157	IKBIP	mRNA	1	0	0	0	0	0	0.5	0	0	0.266444	0		PDHB	0.266444
ENSG00000166123	ENST00000340124	GPT2	mRNA	1	0	0	0	0	0	0.5	0	0	0.266444	0		ITFG3	0.266444
ENSG00000165915	ENST00000362021	SLC39A13	mRNA	1	0	0	0	0	0	0.5	0	0	0.266444	0		TK1	0.266444
ENSG00000165905	ENST00000325468	GYLTL1B	mRNA	1	0	0	0	0	0	0.5	0	0	0.266444	0		OTUB1	0.266444
ENSG00000165813	ENST00000369287	C10orf118	mRNA	1	0	1	0	0	6	0.5	0	3.5	-0.344883	-0.611328		FAM57A	0.266444
ENSG00000165804	ENST00000421093	ZNF219	mRNA	1	0	0	0	0	1	0.5	0	0.5	0.161597	-0.104847		ENGASE	0.266444
ENSG00000165775	ENST00000369498	FUNDC2	mRNA	1	0	0	0	0	1	0.5	0	0.5	0.161597	-0.104847		URM1	0.266444
ENSG00000165757	ENST00000375377	KIAA1462	mRNA	1	0	0	0	0	0	0.5	0	0	0.266444	0		AKTIP	0.266444
ENSG00000165733	ENST00000374518	BMS1	mRNA	1	0	0	0	0	2	0.5	0	1	0.0638558	-0.202589		MAP1A	0.266444
ENSG00000165684	ENST00000298532	SNAPC4	mRNA	1	0	0	1	0	1	1	0	0.5	0.38642	-0.104847		NGFRAP1	0.266444
ENSG00000165671	ENST00000439151	NSD1	mRNA	1	0	0	0	0	4	0.5	0	2	-0.113756	-0.3802		ILK	0.266444
ENSG00000165527	ENST00000298316	ARF6	mRNA	1	0	2	1	3	2	1	1.5	2	0.111067	0.766829		POLL	0.266444
ENSG00000165494	ENST00000298281	PCF11	mRNA	1	0	0	0	0	1	0.5	0	0.5	0.161597	-0.104847		IKBIP	0.266444
ENSG00000165280	ENST00000358901	VCP	mRNA	1	0	1	0	0	0	0.5	0	0.5	0.161597	-0.104847		GPT2	0.266444
ENSG00000165119	ENST00000376281	HNRNPK	mRNA	1	0	0	0	0	2	0.5	0	1	0.0638558	-0.202589		SLC39A13	0.266444
ENSG00000164983	ENST00000297632	TMEM65	mRNA	1	0	0	0	1	2	0.5	0.5	1	0.0638558	0.287836		GYLTL1B	0.266444
ENSG00000164949	ENST00000396194	GEM	mRNA	1	0	0	0	0	0	0.5	0	0	0.266444	0		KIAA1462	0.266444
ENSG00000164941	ENST00000523731	INTS8	mRNA	1	0	0	0	0	0	0.5	0	0	0.266444	0		GEM	0.266444
ENSG00000164808	ENST00000297423	KIAA0146	mRNA	1	0	2	0	0	1	0.5	0	1.5	-0.0276816	-0.294126		INTS8	0.266444
ENSG00000164778	ENST00000297375	EN2	mRNA	1	0	0	1	0	1	1	0	0.5	0.38642	-0.104847		NDUFAF2	0.266444
ENSG00000164627	ENST00000287152	KIF6	mRNA	1	0	1	0	1	10	0.5	0.5	5.5	-0.604758	-0.380778		SHISA5	0.266444
ENSG00000164404	ENST00000378673	GDF9	mRNA	1	0	0	0	0	1	0.5	0	0.5	0.161597	-0.104847		PIGX	0.266444
ENSG00000164182	ENST00000296597	NDUFAF2	mRNA	1	0	0	0	0	0	0.5	0	0	0.266444	0		RFC4	0.266444
ENSG00000164054	ENST00000296444	SHISA5	mRNA	1	0	0	0	0	0	0.5	0	0	0.266444	0		IFT122	0.266444
ENSG00000163964	ENST00000392391	PIGX	mRNA	1	0	0	0	0	0	0.5	0	0	0.266444	0		YEATS2	0.266444
ENSG00000163961	ENST00000318037	RNF168	mRNA	1	0	0	0	0	1	0.5	0	0.5	0.161597	-0.104847		C1orf212	0.266444
ENSG00000163918	ENST00000296273	RFC4	mRNA	1	0	0	0	0	0	0.5	0	0	0.266444	0		C3orf75	0.266444
ENSG00000163913	ENST00000348417	IFT122	mRNA	1	0	0	0	0	0	0.5	0	0	0.266444	0		SNRK	0.266444
ENSG00000163882	ENST00000456318	POLR2H	mRNA	1	0	0	0	0	1	0.5	0	0.5	0.161597	-0.104847		PTPN13	0.266444
ENSG00000163872	ENST00000421660	YEATS2	mRNA	1	0	0	0	0	0	0.5	0	0	0.266444	0		C3orf17	0.266444
ENSG00000163866	ENST00000456842	C1orf212	mRNA	1	0	0	0	0	0	0.5	0	0	0.266444	0		GTPBP8	0.266444
ENSG00000163832	ENST00000296149	C3orf75	mRNA	1	0	0	0	0	0	0.5	0	0	0.266444	0		TMEM169	0.266444
ENSG00000163788	ENST00000454177	SNRK	mRNA	1	0	0	0	0	0	0.5	0	0	0.266444	0		COL6A3	0.266444
ENSG00000163714	ENST00000473835	SR140	mRNA	1	0	0	0	0	1	0.5	0	0.5	0.161597	-0.104847		RPRD2	0.266444
ENSG00000163629	ENST00000357349	PTPN13	mRNA	1	0	0	0	0	0	0.5	0	0	0.266444	0		RPL29	0.266444
ENSG00000163608	ENST00000314400	C3orf17	mRNA	1	0	0	0	0	0	0.5	0	0	0.266444	0		ASRGL1	0.266444
ENSG00000163607	ENST00000383678	GTPBP8	mRNA	1	0	0	0	0	0	0.5	0	0	0.266444	0		ADCY9	0.266444
ENSG00000163449	ENST00000406027	TMEM169	mRNA	1	0	0	0	0	0	0.5	0	0	0.266444	0		ALOX15	0.266444
ENSG00000163359	ENST00000392004	COL6A3	mRNA	1	0	0	0	0	0	0.5	0	0	0.266444	0		LEMD2	0.266444
ENSG00000163348	ENST00000368457	PYGO2	mRNA	1	0	0	2	0	1	1.5	0	0.5	0.580886	-0.104847		SQSTM1	0.266444
ENSG00000163171	ENST00000295324	CDC42EP3	mRNA	1	0	0	1	0	0	1	0	0	0.491268	0		LY6E	0.266444
ENSG00000163125	ENST00000369068	RPRD2	mRNA	1	0	0	0	0	0	0.5	0	0	0.266444	0		NACC1	0.266444
ENSG00000162909	ENST00000295006	CAPN2	mRNA	1	0	0	0	0	1	0.5	0	0.5	0.161597	-0.104847		C7orf47	0.266444
ENSG00000162817	ENST00000294889	C1orf115	mRNA	1	0	0	0	0	2	0.5	0	1	0.0638558	-0.202589		VAV2	0.266444
ENSG00000162419	ENST00000373816	GMEB1	mRNA	1	0	1	0	0	4	0.5	0	2.5	-0.194983	-0.461427		AGPAT3	0.266444
ENSG00000162390	ENST00000371316	ACOT11	mRNA	1	0	0	0	0	1	0.5	0	0.5	0.161597	-0.104847		PDXK	0.266444
ENSG00000162368	ENST00000371873	CMPK1	mRNA	1	0	3	0	0	0	0.5	0	1.5	-0.0276816	-0.294126		U2AF1	0.266444
ENSG00000162244	ENST00000294189	RPL29	mRNA	1	0	0	0	0	0	0.5	0	0	0.266444	0		PKNOX1	0.266444
ENSG00000162191	ENST00000294119	UBXN1	mRNA	1	0	0	0	0	1	0.5	0	0.5	0.161597	-0.104847		PDE9A	0.266444
ENSG00000162174	ENST00000415229	ASRGL1	mRNA	1	1	0	0	0	0	0.5	0.5	0	0.266444	0.490425		ATAD3B	0.266444
ENSG00000162104	ENST00000294016	ADCY9	mRNA	1	0	0	0	0	0	0.5	0	0	0.266444	0		CALM3	0.266444
ENSG00000162009	ENST00000397547	SSTR5	mRNA	1	0	0	0	0	1	0.5	0	0.5	0.161597	-0.104847		ZYX	0.266444
ENSG00000161958	ENST00000293829	FGF11	mRNA	1	0	0	0	0	1	0.5	0	0.5	0.161597	-0.104847		HK2	0.266444
ENSG00000161956	ENST00000321337	SENP3	mRNA	1	2	3	0	0	0	0.5	1	1.5	-0.0276816	0.561638		ATP13A2	0.266444
ENSG00000161905	ENST00000293761	ALOX15	mRNA	1	0	0	0	0	0	0.5	0	0	0.266444	0		ADPGK	0.266444
ENSG00000161904	ENST00000293760	LEMD2	mRNA	1	0	0	0	0	0	0.5	0	0	0.266444	0		GART	0.266444
ENSG00000161847	ENST00000293677	RAVER1	mRNA	1	0	0	0	3	1	0.5	1.5	0.5	0.161597	1.04218		IFNAR2	0.266444
ENSG00000161513	ENST00000293195	FDXR	mRNA	1	0	0	0	0	1	0.5	0	0.5	0.161597	-0.104847		KIAA1967	0.266444
ENSG00000161011	ENST00000389805	SQSTM1	mRNA	1	0	0	0	0	0	0.5	0	0	0.266444	0		B4GALT3	0.266444
ENSG00000160932	ENST00000520466	LY6E	mRNA	1	0	0	0	0	0	0.5	0	0	0.266444	0		TSR2	0.266444
ENSG00000160877	ENST00000292431	NACC1	mRNA	1	0	0	0	0	0	0.5	0	0	0.266444	0		C9orf21	0.266444
ENSG00000160813	ENST00000292330	C7orf47	mRNA	1	0	0	0	0	0	0.5	0	0	0.266444	0		GALNT14	0.266444
ENSG00000160799	ENST00000425441	CCDC12	mRNA	1	0	0	0	0	1	0.5	0	0.5	0.161597	-0.104847		TRIM63	0.266444
ENSG00000160712	ENST00000368485	IL6R	mRNA	1	0	0	0	0	2	0.5	0	1	0.0638558	-0.202589		LDLRAP1	0.266444
ENSG00000160695	ENST00000300793	VPS11	mRNA	1	0	0	0	0	2	0.5	0	1	0.0638558	-0.202589		RADIL	0.266444
ENSG00000160679	ENST00000368694	C1orf77	mRNA	1	0	0	0	0	3	0.5	0	1.5	-0.0276816	-0.294126		BRAF	0.266444
ENSG00000160293	ENST00000371850	VAV2	mRNA	1	0	0	0	0	0	0.5	0	0	0.266444	0		ZNF618	0.266444
ENSG00000160216	ENST00000398063	AGPAT3	mRNA	1	0	0	0	0	0	0.5	0	0	0.266444	0		FUK	0.266444
ENSG00000160209	ENST00000291565	PDXK	mRNA	1	0	0	0	0	0	0.5	0	0	0.266444	0		EIF4A2	0.266444
ENSG00000160208	ENST00000340648	RRP1B	mRNA	1	0	0	0	0	1	0.5	0	0.5	0.161597	-0.104847		ATAD2	0.266444
ENSG00000160201	ENST00000459639	U2AF1	mRNA	1	0	0	0	0	0	0.5	0	0	0.266444	0		UTP14A	0.266444
ENSG00000160199	ENST00000291547	PKNOX1	mRNA	1	0	0	0	0	0	0.5	0	0	0.266444	0		FAM122B	0.266444
ENSG00000160191	ENST00000349112	PDE9A	mRNA	1	0	0	0	0	0	0.5	0	0	0.266444	0		TTN	0.266444
ENSG00000160072	ENST00000308647	ATAD3B	mRNA	1	1	0	0	0	0	0.5	0.5	0	0.266444	0.490425		RHOC	0.266444
ENSG00000160014	ENST00000391918	CALM3	mRNA	1	0	0	0	0	0	0.5	0	0	0.266444	0		MOV10	0.266444
ENSG00000159840	ENST00000322764	ZYX	mRNA	1	0	0	0	0	0	0.5	0	0	0.266444	0		MOV10	0.266444
ENSG00000159792	ENST00000291041	PSKH1	mRNA	1	0	0	0	0	1	0.5	0	0.5	0.161597	-0.104847		ATP5G3	0.266444
ENSG00000159399	ENST00000290573	HK2	mRNA	1	0	0	0	0	0	0.5	0	0	0.266444	0		NEIL2	0.266444
ENSG00000159377	ENST00000290541	PSMB4	mRNA	1	1	0	0	0	1	0.5	0.5	0.5	0.161597	0.385577		FAM100A	0.266444
ENSG00000159363	ENST00000452699	ATP13A2	mRNA	1	0	0	0	0	0	0.5	0	0	0.266444	0		RASGRP3	0.266444
ENSG00000159352	ENST00000368884	PSMD4	mRNA	1	0	3	0	0	0	0.5	0	1.5	-0.0276816	-0.294126		RASGRP3	0.266444
ENSG00000159335	ENST00000309083	PTMS	mRNA	1	0	2	0	2	10	0.5	1	6	-0.663019	-0.0737001		GEMIN6	0.266444
ENSG00000159322	ENST00000311669	ADPGK	mRNA	1	0	0	0	0	0	0.5	0	0	0.266444	0		TIAL1	0.266444
ENSG00000159202	ENST00000360943	UBE2Z	mRNA	1	0	0	1	0	0	1	0	0	0.491268	0		ADAM17	0.266444
ENSG00000159147	ENST00000303071	DONSON	mRNA	1	0	0	0	0	1	0.5	0	0.5	0.161597	-0.104847		ASAP2	0.266444
ENSG00000159131	ENST00000381831	GART	mRNA	1	0	0	0	0	0	0.5	0	0	0.266444	0		MIPOL1	0.266444
ENSG00000159110	ENST00000382264	IFNAR2	mRNA	1	0	0	0	0	0	0.5	0	0	0.266444	0		SRFBP1	0.266444
ENSG00000159069	ENST00000325285	FBXW5	mRNA	1	0	0	0	0	3	0.5	0	1.5	-0.0276816	-0.294126		PDCD4	0.266444
ENSG00000158941	ENST00000308511	KIAA1967	mRNA	1	0	0	0	0	0	0.5	0	0	0.266444	0		TMEM219	0.266444
ENSG00000158850	ENST00000319769	B4GALT3	mRNA	1	0	0	0	0	0	0.5	0	0	0.266444	0		SLC22A9	0.266444
ENSG00000158769	ENST00000368026	F11R	mRNA	1	0	0	0	0	3	0.5	0	1.5	-0.0276816	-0.294126		YTHDF1	0.266444
ENSG00000158604	ENST00000457408	TMED4	mRNA	1	1	0	0	0	1	0.5	0.5	0.5	0.161597	0.385577		HYOU1	0.266444
ENSG00000158528	ENST00000433881	PPP1R9A	mRNA	1	0	0	1	0	1	1	0	0.5	0.38642	-0.104847		CELF1	0.266444
ENSG00000158526	ENST00000375151	TSR2	mRNA	1	0	0	0	0	0	0.5	0	0	0.266444	0		DGKZ	0.266444
ENSG00000158406	ENST00000289352	HIST1H4H	mRNA	1	1	0	0	0	3	0.5	0.5	1.5	-0.0276816	0.196299		RGS10	0.266444
ENSG00000158195	ENST00000430629	WASF2	mRNA	1	0	0	0	0	1	0.5	0	0.5	0.161597	-0.104847		NPFFR1	0.266444
ENSG00000158122	ENST00000375234	C9orf21	mRNA	1	0	0	0	0	0	0.5	0	0	0.266444	0		PARD3	0.266444
ENSG00000158089	ENST00000349752	GALNT14	mRNA	1	0	0	0	0	0	0.5	0	0	0.266444	0		FAM73B	0.266444
ENSG00000158022	ENST00000374272	TRIM63	mRNA	1	0	0	0	0	0	0.5	0	0	0.266444	0		METTL11A	0.266444
ENSG00000157978	ENST00000374338	LDLRAP1	mRNA	1	0	0	0	0	0	0.5	0	0	0.266444	0		PTGES2	0.266444
ENSG00000157927	ENST00000399583	RADIL	mRNA	1	0	0	0	0	0	0.5	0	0	0.266444	0		ALAD	0.266444
ENSG00000157851	ENST00000288699	DPYSL5	mRNA	1	0	0	1	0	2	1	0	1	0.288679	-0.202589		UGCG	0.266444
ENSG00000157764	ENST00000288602	BRAF	mRNA	1	0	0	0	0	0	0.5	0	0	0.266444	0		CEP78	0.266444
ENSG00000157657	ENST00000288466	ZNF618	mRNA	1	0	0	0	0	0	0.5	0	0	0.266444	0		VLDLR	0.266444
ENSG00000157450	ENST00000348370	RNF111	mRNA	1	0	0	0	0	1	0.5	0	0.5	0.161597	-0.104847		LRP12	0.266444
ENSG00000157353	ENST00000288078	FUK	mRNA	1	0	0	0	0	0	0.5	0	0	0.266444	0		ZNF711	0.266444
ENSG00000157193	ENST00000371454	LRP8	mRNA	1	0	2	0	0	1	0.5	0	1.5	-0.0276816	-0.294126		MSN	0.266444
ENSG00000156976	ENST00000323963	EIF4A2	mRNA	1	0	0	0	2	0	0.5	1	0	0.266444	0.855764		CASK	0.266444
ENSG00000156802	ENST00000287394	ATAD2	mRNA	1	0	0	0	0	0	0.5	0	0	0.266444	0		ATXN7L1	0.266444
ENSG00000156697	ENST00000425117	UTP14A	mRNA	1	0	0	0	0	0	0.5	0	0	0.266444	0		C7orf50	0.266444
ENSG00000156504	ENST00000394270	FAM122B	mRNA	1	0	0	0	0	0	0.5	0	0	0.266444	0		AIG1	0.266444
ENSG00000156273	ENST00000286800	BACH1	mRNA	1	0	0	0	0	3	0.5	0	1.5	-0.0276816	-0.294126		MUT	0.266444
ENSG00000156261	ENST00000286788	CCT8	mRNA	1	0	0	0	0	2	0.5	0	1	0.0638558	-0.202589		TNFRSF21	0.266444
ENSG00000155657	ENST00000359218	TTN	mRNA	1	0	0	0	0	0	0.5	0	0	0.266444	0		TNIP1	0.266444
ENSG00000155506	ENST00000336314	LARP1	mRNA	1	0	4	0	3	4	0.5	1.5	4	-0.414371	0.466215		RNF145	0.266444
ENSG00000155366	ENST00000369633	RHOC	mRNA	1	0	0	0	0	0	0.5	0	0	0.266444	0		YIPF5	0.266444
ENSG00000155363	ENST00000369648	MOV10	mRNA	1	0	0	0	0	0	0.5	0	0	0.266444	0		SUMF1	0.266444
ENSG00000155363	ENST00000369645	MOV10	mRNA	1	0	0	0	0	0	0.5	0	0	0.266444	0		HSPD1	0.266444
ENSG00000154930	ENST00000323482	ACSS1	mRNA	1	0	1	0	0	0	0.5	0	0.5	0.161597	-0.104847		CDCA7	0.266444
ENSG00000154767	ENST00000449060	XPC	mRNA	1	0	0	0	0	1	0.5	0	0.5	0.161597	-0.104847		MALL	0.266444
ENSG00000154721	ENST00000480456	JAM2	mRNA	1	0	0	0	0	2	0.5	0	1	0.0638558	-0.202589		SNAP47	0.266444
ENSG00000154518	ENST00000284727	ATP5G3	mRNA	1	0	0	0	0	0	0.5	0	0	0.266444	0		LYST	0.266444
ENSG00000154473	ENST00000368858	BUB3	mRNA	1	0	0	0	0	1	0.5	0	0.5	0.161597	-0.104847		SLC39A1	0.266444
ENSG00000154328	ENST00000403422	NEIL2	mRNA	1	0	0	0	0	0	0.5	0	0	0.266444	0		JTB	0.266444
ENSG00000154144	ENST00000441174	TBRG1	mRNA	1	0	0	0	0	1	0.5	0	0.5	0.161597	-0.104847		USP21	0.266444
ENSG00000154114	ENST00000284259	TBCEL	mRNA	1	0	0	0	0	3	0.5	0	1.5	-0.0276816	-0.294126		DCAF6	0.266444
ENSG00000153989	ENST00000368494	NUS1	mRNA	1	0	0	0	0	4	0.5	0	2	-0.113756	-0.3802		IGSF3	0.266444
ENSG00000153879	ENST00000284000	CEBPG	mRNA	1	0	0	0	0	5	0.5	0	2.5	-0.194983	-0.461427		EVI5L	0.266444
ENSG00000153443	ENST00000283474	FAM100A	mRNA	1	0	0	0	0	0	0.5	0	0	0.266444	0		COL6A2	0.266444
ENSG00000153266	ENST00000486811	FEZF2	mRNA	1	0	0	0	0	6	0.5	0	3	-0.271879	-0.538324		COL6A1	0.266444
ENSG00000153107	ENST00000341068	ANAPC1	mRNA	1	0	0	0	0	1	0.5	0	0.5	0.161597	-0.104847		ATHL1	0.266444
ENSG00000152954	ENST00000378491	NRSN1	mRNA	1	2	0	2	1	4	1.5	1.5	2	0.305533	0.766829		ERBB2	0.266444
ENSG00000152689	ENST00000407811	RASGRP3	mRNA	1	0	0	0	0	0	0.5	0	0	0.266444	0		AZI1	0.266444
ENSG00000152689	ENST00000403687	RASGRP3	mRNA	1	0	0	0	0	0	0.5	0	0	0.266444	0		TRIM65	0.266444
ENSG00000152147	ENST00000281950	GEMIN6	mRNA	1	0	0	0	1	0	0.5	0.5	0	0.266444	0.490425		TTYH2	0.266444
ENSG00000151929	ENST00000369085	BAG3	mRNA	1	0	0	2	0	1	1.5	0	0.5	0.580886	-0.104847		SAT2	0.266444
ENSG00000151923	ENST00000436547	TIAL1	mRNA	1	0	0	0	0	0	0.5	0	0	0.266444	0		IMPA2	0.266444
ENSG00000151892	ENST00000439649	GFRA1	mRNA	1	0	0	0	0	1	0.5	0	0.5	0.161597	-0.104847		RASL10B	0.266444
ENSG00000151694	ENST00000310823	ADAM17	mRNA	1	0	0	0	0	0	0.5	0	0	0.266444	0		MYOCD	0.266444
ENSG00000151693	ENST00000315273	ASAP2	mRNA	1	0	0	0	0	0	0.5	0	0	0.266444	0		UBE2Q2	0.266444
ENSG00000151338	ENST00000327441	MIPOL1	mRNA	1	0	0	0	0	0	0.5	0	0	0.266444	0		GTF2A2	0.266444
ENSG00000151304	ENST00000339397	SRFBP1	mRNA	1	0	0	0	0	0	0.5	0	0	0.266444	0		WDR20	0.266444
ENSG00000151005	ENST00000280605	TKTL2	mRNA	1	0	0	0	0	1	0.5	0	0.5	0.161597	-0.104847		FAM181A	0.266444
ENSG00000150990	ENST00000308736	DHX37	mRNA	1	2	0	1	0	2	1	1	1	0.288679	0.653175		TMBIM6	0.266444
ENSG00000150753	ENST00000280326	CCT5	mRNA	1	0	2	1	0	6	1	0	4	-0.189548	-0.680815		ESYT1	0.266444
ENSG00000150593	ENST00000280154	PDCD4	mRNA	1	0	0	0	0	0	0.5	0	0	0.266444	0		LMBR1L	0.266444
ENSG00000150459	ENST00000382533	SAP18	mRNA	1	0	0	0	0	6	0.5	0	3	-0.271879	-0.538324		OBFC2B	0.266444
ENSG00000149932	ENST00000414689	TMEM219	mRNA	1	1	0	0	0	0	0.5	0.5	0	0.266444	0.490425		TCHP	0.266444
ENSG00000149929	ENST00000279392	HIRIP3	mRNA	1	0	0	0	1	1	0.5	0.5	0.5	0.161597	0.385577		C12orf53	0.266444
ENSG00000149742	ENST00000279178	SLC22A9	mRNA	1	0	0	0	0	0	0.5	0	0	0.266444	0		KLRG1	0.266444
ENSG00000149658	ENST00000370339	YTHDF1	mRNA	1	0	0	0	0	0	0.5	0	0	0.266444	0		ETV6	0.266444
ENSG00000149639	ENST00000237536	C20orf117	mRNA	1	4	2	0	5	15	0.5	4.5	8.5	-0.92352	1.02532		PPA2	0.266444
ENSG00000149541	ENST00000265471	B3GAT3	mRNA	1	0	1	2	0	0	1.5	0	0.5	0.580886	-0.104847		PRDM5	0.266444
ENSG00000149534	ENST00000278888	MS4A2	mRNA	1	0	0	0	0	1	0.5	0	0.5	0.161597	-0.104847		SSFA2	0.266444
ENSG00000149428	ENST00000353883	HYOU1	mRNA	1	0	0	0	0	0	0.5	0	0	0.266444	0		DNA2	0.266444
ENSG00000149269	ENST00000278568	PAK1	mRNA	1	0	0	0	0	1	0.5	0	0.5	0.161597	-0.104847		RPS24	0.266444
ENSG00000149187	ENST00000395292	CELF1	mRNA	1	0	0	0	0	0	0.5	0	0	0.266444	0		ACTR1A	0.266444
ENSG00000149091	ENST00000395574	DGKZ	mRNA	1	0	0	0	0	0	0.5	0	0	0.266444	0		PREPL	0.266444
ENSG00000148908	ENST00000369103	RGS10	mRNA	1	0	0	0	0	0	0.5	0	0	0.266444	0		PNPT1	0.266444
ENSG00000148840	ENST00000278070	PPRC1	mRNA	1	0	0	0	0	6	0.5	0	3	-0.271879	-0.538324		PPM1B	0.266444
ENSG00000148834	ENST00000369710	GSTO1	mRNA	1	0	0	0	0	1	0.5	0	0.5	0.161597	-0.104847		RTCD1	0.266444
ENSG00000148734	ENST00000277942	NPFFR1	mRNA	1	0	0	0	0	0	0.5	0	0	0.266444	0		GRINL1A	0.266444
ENSG00000148498	ENST00000374788	PARD3	mRNA	1	0	0	0	0	0	0.5	0	0	0.266444	0		DCUN1D5	0.266444
ENSG00000148343	ENST00000358369	FAM73B	mRNA	1	0	0	0	0	0	0.5	0	0	0.266444	0		NARS2	0.266444
ENSG00000148335	ENST00000372486	METTL11A	mRNA	1	0	0	0	0	0	0.5	0	0	0.266444	0		MYO7A	0.266444
ENSG00000148335	ENST00000372480	METTL11A	mRNA	1	0	0	1	0	0	1	0	0	0.491268	0		MTCH1	0.266444
ENSG00000148334	ENST00000338961	PTGES2	mRNA	1	0	0	0	0	0	0.5	0	0	0.266444	0		C6orf125	0.266444
ENSG00000148300	ENST00000371942	REXO4	mRNA	1	0	0	1	1	1	1	0.5	0.5	0.38642	0.385577		SLC22A23	0.266444
ENSG00000148218	ENST00000409155	ALAD	mRNA	1	0	0	0	0	0	0.5	0	0	0.266444	0		FOXP4	0.266444
ENSG00000148154	ENST00000374279	UGCG	mRNA	1	0	0	0	0	0	0.5	0	0	0.266444	0		FAM129B	0.266444
ENSG00000148019	ENST00000415759	CEP78	mRNA	1	0	0	0	0	0	0.5	0	0	0.266444	0		IMP4	0.266444
ENSG00000147852	ENST00000382100	VLDLR	mRNA	1	0	0	0	0	0	0.5	0	0	0.266444	0		RPS6KC1	0.266444
ENSG00000147650	ENST00000424843	LRP12	mRNA	1	0	0	0	0	0	0.5	0	0	0.266444	0		RSAD1	0.266444
ENSG00000147454	ENST00000519973	SLC25A37	mRNA	1	0	0	0	0	1	0.5	0	0.5	0.161597	-0.104847		APPL2	0.266444
ENSG00000147202	ENST00000324765	DIAPH2	mRNA	1	0	0	0	0	1	0.5	0	0.5	0.161597	-0.104847		MFSD9	0.266444
ENSG00000147180	ENST00000373165	ZNF711	mRNA	1	0	0	0	1	0	0.5	0.5	0	0.266444	0.490425		TAF5L	0.266444
ENSG00000147065	ENST00000360270	MSN	mRNA	1	0	0	0	1	0	0.5	0.5	0	0.266444	0.490425		SMPD2	0.266444
ENSG00000147044	ENST00000442742	CASK	mRNA	1	0	0	0	0	0	0.5	0	0	0.266444	0		CD164	0.266444
ENSG00000146776	ENST00000297416	ATXN7L1	mRNA	1	0	0	0	0	0	0.5	0	0	0.266444	0		CD63	0.266444
ENSG00000146540	ENST00000397098	C7orf50	mRNA	1	0	0	0	0	0	0.5	0	0	0.266444	0		MDFIC	0.266444
ENSG00000146416	ENST00000357847	AIG1	mRNA	1	0	0	0	0	0	0.5	0	0	0.266444	0		DMTF1	0.266444
ENSG00000146216	ENST00000259750	TTBK1	mRNA	1	0	0	0	0	1	0.5	0	0.5	0.161597	-0.104847		HRK	0.266444
ENSG00000146109	ENST00000274849	ABT1	mRNA	1	0	0	0	0	2	0.5	0	1	0.0638558	-0.202589		GOLM1	0.266444
ENSG00000146085	ENST00000274813	MUT	mRNA	1	0	0	0	0	0	0.5	0	0	0.266444	0		EMP1	0.266444
ENSG00000146072	ENST00000296861	TNFRSF21	mRNA	1	0	0	0	0	0	0.5	0	0	0.266444	0		FKBP11	0.266444
ENSG00000145912	ENST00000274606	NHP2	mRNA	1	0	0	1	1	0	1	0.5	0	0.491268	0.490425		VHL	0.266444
ENSG00000145901	ENST00000522226	TNIP1	mRNA	1	0	0	0	0	0	0.5	0	0	0.266444	0		KIAA0427	0.266444
ENSG00000145860	ENST00000274542	RNF145	mRNA	1	0	0	0	0	0	0.5	0	0	0.266444	0		ACTR3B	0.266444
ENSG00000145817	ENST00000274496	YIPF5	mRNA	1	0	0	0	0	0	0.5	0	0	0.266444	0		RTN3	0.266444
ENSG00000145592	ENST00000274242	RPL37	mRNA	1	2	0	2	0	14	1.5	1	7	-0.353636	-0.183606		MPRIP	0.266444
ENSG00000145214	ENST00000273814	DGKQ	mRNA	1	0	0	0	0	1	0.5	0	0.5	0.161597	-0.104847		FBXO44	0.266444
ENSG00000144580	ENST00000273064	RQCD1	mRNA	1	0	0	0	0	1	0.5	0	0.5	0.161597	-0.104847		PTPRA	0.266444
ENSG00000144455	ENST00000383843	SUMF1	mRNA	1	0	0	0	0	0	0.5	0	0	0.266444	0		FXC1	0.266444
ENSG00000144381	ENST00000388968	HSPD1	mRNA	1	0	0	0	0	0	0.5	0	0	0.266444	0		AC023024-2	0.266444
ENSG00000144354	ENST00000347703	CDCA7	mRNA	1	0	0	0	0	0	0.5	0	0	0.266444	0		ACAP3	0.266444
ENSG00000144063	ENST00000272462	MALL	mRNA	1	0	0	0	0	0	0.5	0	0	0.266444	0		ANKHD1	0.266444
ENSG00000143811	ENST00000343818	PYCR2	mRNA	1	0	0	0	0	3	0.5	0	1.5	-0.0276816	-0.294126		PSME3	0.266444
ENSG00000143740	ENST00000366759	SNAP47	mRNA	1	0	0	0	0	0	0.5	0	0	0.266444	0		MGAT1	0.266444
ENSG00000143669	ENST00000389794	LYST	mRNA	1	0	0	0	0	0	0.5	0	0	0.266444	0		NFATC1	0.266444
ENSG00000143575	ENST00000328703	HAX1	mRNA	1	0	0	0	1	3	0.5	0.5	1.5	-0.0276816	0.196299		EDA2R	0.266444
ENSG00000143570	ENST00000310483	SLC39A1	mRNA	1	0	0	0	0	0	0.5	0	0	0.266444	0		C12orf65	0.266444
ENSG00000143543	ENST00000271843	JTB	mRNA	1	0	0	0	0	0	0.5	0	0	0.266444	0		C12orf65	0.266444
ENSG00000143420	ENST00000369014	ENSA	mRNA	1	0	0	0	0	5	0.5	0	2.5	-0.194983	-0.461427		UCK1	0.266444
ENSG00000143258	ENST00000289865	USP21	mRNA	1	0	0	0	0	0	0.5	0	0	0.266444	0		LAMA5	0.266444
ENSG00000143164	ENST00000367843	DCAF6	mRNA	1	0	0	0	0	0	0.5	0	0	0.266444	0		UNC13A	0.266444
ENSG00000143061	ENST00000369486	IGSF3	mRNA	1	0	0	0	0	0	0.5	0	0	0.266444	0		GNL3L	0.266444
ENSG00000142784	ENST00000361771	WDTC1	mRNA	1	0	2	0	1	0	0.5	0.5	1	0.0638558	0.287836		FAM155B	0.266444
ENSG00000142539	ENST00000270632	SPIB	mRNA	1	0	0	0	0	1	0.5	0	0.5	0.161597	-0.104847		ASH2L	0.266444
ENSG00000142459	ENST00000270530	EVI5L	mRNA	1	0	0	0	0	0	0.5	0	0	0.266444	0		SLC44A2	0.266444
ENSG00000142173	ENST00000300527	COL6A2	mRNA	1	0	0	0	0	0	0.5	0	0	0.266444	0		HOXD13	0.266444
ENSG00000142156	ENST00000361866	COL6A1	mRNA	1	0	0	0	0	0	0.5	0	0	0.266444	0		MRPS12	0.266444
ENSG00000142102	ENST00000409548	ATHL1	mRNA	1	0	0	0	0	0	0.5	0	0	0.266444	0		CALU	0.266444
ENSG00000141965	ENST00000269856	FEM1A	mRNA	1	1	0	2	1	4	1.5	1	2	0.305533	0.475563		RABL5	0.266444
ENSG00000141736	ENST00000406381	ERBB2	mRNA	1	0	0	0	0	0	0.5	0	0	0.266444	0		ATP6V1F	0.266444
ENSG00000141577	ENST00000450824	AZI1	mRNA	1	0	0	0	0	0	0.5	0	0	0.266444	0		MPST	0.266444
ENSG00000141569	ENST00000269383	TRIM65	mRNA	1	0	0	0	0	0	0.5	0	0	0.266444	0		CANX	0.266444
ENSG00000141568	ENST00000335255	FOXK2	mRNA	1	0	0	0	0	1	0.5	0	0.5	0.161597	-0.104847		ZNF384	0.266444
ENSG00000141564	ENST00000306801	RPTOR	mRNA	1	1	0	0	0	1	0.5	0.5	0.5	0.161597	0.385577		COX6B1	0.266444
ENSG00000141542	ENST00000269347	RAB40B	mRNA	1	0	0	0	0	1	0.5	0	0.5	0.161597	-0.104847		CAPNS1	0.266444
ENSG00000141540	ENST00000269346	TTYH2	mRNA	1	0	0	0	0	0	0.5	0	0	0.266444	0		NKX2-4	0.266444
ENSG00000141504	ENST00000269298	SAT2	mRNA	1	0	0	0	0	0	0.5	0	0	0.266444	0		ALKBH7	0.266444
ENSG00000141401	ENST00000269159	IMPA2	mRNA	1	0	0	0	0	0	0.5	0	0	0.266444	0		SOX9	0.266444
ENSG00000141150	ENST00000268864	RASL10B	mRNA	1	0	0	0	0	0	0.5	0	0	0.266444	0		RUNX2	0.266444
ENSG00000141052	ENST00000395988	MYOCD	mRNA	1	0	0	0	0	0	0.5	0	0	0.266444	0		ATXN1	0.266444
ENSG00000140718	ENST00000471389	FTO	mRNA	1	1	0	0	0	1	0.5	0.5	0.5	0.161597	0.385577		TRERF1	0.266444
ENSG00000140400	ENST00000267978	MAN2C1	mRNA	1	0	0	0	0	1	0.5	0	0.5	0.161597	-0.104847		PEPD	0.266444
ENSG00000140391	ENST00000267970	TSPAN3	mRNA	1	0	0	0	0	2	0.5	0	1	0.0638558	-0.202589		BCAS4	0.266444
ENSG00000140367	ENST00000267938	UBE2Q2	mRNA	1	0	0	0	0	0	0.5	0	0	0.266444	0		HOXC13	0.266444
ENSG00000140365	ENST00000267935	COMMD4	mRNA	1	0	0	1	0	0	1	0	0	0.491268	0		OPTN	0.266444
ENSG00000140350	ENST00000465139	ANP32A	mRNA	1	0	1	0	0	2	0.5	0	1.5	-0.0276816	-0.294126		CCDC70	0.266444
ENSG00000140307	ENST00000396060	GTF2A2	mRNA	1	0	0	0	0	0	0.5	0	0	0.266444	0		GIPC1	0.266444
ENSG00000140153	ENST00000335263	WDR20	mRNA	1	0	0	0	0	0	0.5	0	0	0.266444	0		PKN1	0.266444
ENSG00000140067	ENST00000267594	FAM181A	mRNA	1	0	0	0	0	0	0.5	0	0	0.266444	0		TWIST1	0.266444
ENSG00000139800	ENST00000267294	ZIC5	mRNA	1	0	0	1	0	0	1	0	0	0.491268	0		HNRNPA2B1	0.266444
ENSG00000139718	ENST00000267197	SETD1B	mRNA	1	0	2	0	0	1	0.5	0	1.5	-0.0276816	-0.294126		COPA	0.266444
ENSG00000139644	ENST00000423828	TMBIM6	mRNA	1	0	0	0	0	0	0.5	0	0	0.266444	0		RPL21	0.266444
ENSG00000139641	ENST00000267113	ESYT1	mRNA	1	0	0	0	0	0	0.5	0	0	0.266444	0		TMEM54	0.266444
ENSG00000139636	ENST00000267102	LMBR1L	mRNA	1	0	0	0	0	0	0.5	0	0	0.266444	0		FAM117A	0.266444
ENSG00000139579	ENST00000267023	OBFC2B	mRNA	1	0	0	0	0	0	0.5	0	0	0.266444	0		TBX2	0.266444
ENSG00000139437	ENST00000405876	TCHP	mRNA	1	0	0	0	0	0	0.5	0	0	0.266444	0		TNFRSF10B	0.266444
ENSG00000139200	ENST00000320591	C12orf53	mRNA	1	0	0	0	0	0	0.5	0	0	0.266444	0		SERP1	0.266444
ENSG00000139197	ENST00000420616	PEX5	mRNA	1	0	0	0	0	1	0.5	0	0.5	0.161597	-0.104847		SMAD9	0.266444
ENSG00000139187	ENST00000356986	KLRG1	mRNA	1	0	0	0	0	0	0.5	0	0	0.266444	0		EPC1	0.266444
ENSG00000139083	ENST00000266427	ETV6	mRNA	1	0	0	0	0	0	0.5	0	0	0.266444	0		KIAA1217	0.266444
ENSG00000138777	ENST00000354147	PPA2	mRNA	1	0	0	0	0	0	0.5	0	0	0.266444	0		PLEKHG1	0.266444
ENSG00000138738	ENST00000264808	PRDM5	mRNA	1	0	0	0	0	0	0.5	0	0	0.266444	0		MTHFD1L	0.266444
ENSG00000138434	ENST00000431877	SSFA2	mRNA	1	2	0	0	0	0	0.5	1	0	0.266444	0.855764		IFIT3	0.266444
ENSG00000138346	ENST00000399180	DNA2	mRNA	1	0	0	0	0	0	0.5	0	0	0.266444	0		RHOQ	0.266444
ENSG00000138326	ENST00000372360	RPS24	mRNA	1	0	0	0	0	0	0.5	0	0	0.266444	0		ACYP1	0.266444
ENSG00000138185	ENST00000371207	ENTPD1	mRNA	1	0	0	0	0	5	0.5	0	2.5	-0.194983	-0.461427		C1orf198	0.266444
ENSG00000138107	ENST00000369905	ACTR1A	mRNA	1	0	0	0	1	0	0.5	0.5	0	0.266444	0.490425		KLF12	0.266444
ENSG00000138078	ENST00000409957	PREPL	mRNA	1	0	0	0	0	0	0.5	0	0	0.266444	0		MYL12B	0.266444
ENSG00000138035	ENST00000447944	PNPT1	mRNA	1	0	0	0	0	0	0.5	0	0	0.266444	0		TCF21	0.266444
ENSG00000138032	ENST00000378551	PPM1B	mRNA	1	0	0	0	1	0	0.5	0.5	0	0.266444	0.490425		CAMSAP1L1	0.266444
ENSG00000137996	ENST00000260563	RTCD1	mRNA	1	0	0	0	0	0	0.5	0	0	0.266444	0		PTCH2	0.266444
ENSG00000137878	ENST00000299638	GRINL1A	mRNA	1	0	0	0	0	0	0.5	0	0	0.266444	0		CDC20	0.266444
ENSG00000137776	ENST00000380516	SLTM	mRNA	1	0	0	0	0	2	0.5	0	1	0.0638558	-0.202589		APH1A	0.266444
ENSG00000137692	ENST00000260247	DCUN1D5	mRNA	1	0	0	0	0	0	0.5	0	0	0.266444	0		PCTK3	0.266444
ENSG00000137513	ENST00000281038	NARS2	mRNA	1	0	0	0	0	0	0.5	0	0	0.266444	0		KDM5B	0.266444
ENSG00000137474	ENST00000458637	MYO7A	mRNA	1	0	0	0	0	0	0.5	0	0	0.266444	0		RPF1	0.266444
ENSG00000137409	ENST00000373616	MTCH1	mRNA	1	0	0	0	0	0	0.5	0	0	0.266444	0		MAP7D1	0.266444
ENSG00000137288	ENST00000374231	C6orf125	mRNA	1	0	0	0	0	0	0.5	0	0	0.266444	0		TMEM9	0.266444
ENSG00000137266	ENST00000406686	SLC22A23	mRNA	1	0	0	0	0	0	0.5	0	0	0.266444	0		PPM1G	0.266444
ENSG00000137166	ENST00000373063	FOXP4	mRNA	1	0	0	0	0	0	0.5	0	0	0.266444	0		STAM2	0.266444
ENSG00000136930	ENST00000259457	PSMB7	mRNA	1	0	0	0	1	1	0.5	0.5	0.5	0.161597	0.385577		MRPL3	0.266444
ENSG00000136830	ENST00000373312	FAM129B	mRNA	1	0	0	0	0	0	0.5	0	0	0.266444	0		ARMC8	0.266444
ENSG00000136770	ENST00000376980	DNAJC1	mRNA	1	0	0	0	0	1	0.5	0	0.5	0.161597	-0.104847		TXNDC15	0.266444
ENSG00000136731	ENST00000259253	UGGT1	mRNA	1	0	0	0	1	2	0.5	0.5	1	0.0638558	0.287836		SLC12A7	0.266444
ENSG00000136718	ENST00000259239	IMP4	mRNA	1	0	0	0	0	0	0.5	0	0	0.266444	0		THG1L	0.266444
ENSG00000136709	ENST00000322313	WDR33	mRNA	1	0	0	0	0	1	0.5	0	0.5	0.161597	-0.104847		BYSL	0.266444
ENSG00000136643	ENST00000366960	RPS6KC1	mRNA	1	0	0	0	0	0	0.5	0	0	0.266444	0		MDFI	0.266444
ENSG00000136444	ENST00000258955	RSAD1	mRNA	1	0	0	0	0	0	0.5	0	0	0.266444	0		QKI	0.266444
ENSG00000136206	ENST00000258704	SPDYE1	mRNA	1	0	0	0	0	1	0.5	0	0.5	0.161597	-0.104847		CUTA	0.266444
ENSG00000136044	ENST00000258530	APPL2	mRNA	1	0	0	0	0	0	0.5	0	0	0.266444	0		RAB23	0.266444
ENSG00000135953	ENST00000258436	MFSD9	mRNA	1	0	0	0	0	0	0.5	0	0	0.266444	0		TMEM14C	0.266444
ENSG00000135801	ENST00000366676	TAF5L	mRNA	1	0	0	0	0	0	0.5	0	0	0.266444	0		ST8SIA1	0.266444
ENSG00000135766	ENST00000366641	EGLN1	mRNA	1	0	0	0	0	1	0.5	0	0.5	0.161597	-0.104847		ING4	0.266444
ENSG00000135720	ENST00000258198	DYNC1LI2	mRNA	1	0	0	0	0	1	0.5	0	0.5	0.161597	-0.104847		EIF2B1	0.266444
ENSG00000135655	ENST00000353364	USP15	mRNA	1	0	0	0	0	3	0.5	0	1.5	-0.0276816	-0.294126		PPM1H	0.266444
ENSG00000135631	ENST00000258098	RAB11FIP5	mRNA	1	0	2	0	0	1	0.5	0	1.5	-0.0276816	-0.294126		SLC11A2	0.266444
ENSG00000135587	ENST00000258052	SMPD2	mRNA	1	0	0	0	0	0	0.5	0	0	0.266444	0		C11orf58	0.266444
ENSG00000135535	ENST00000275080	CD164	mRNA	1	0	0	0	0	0	0.5	0	0	0.266444	0		ELMOD1	0.266444
ENSG00000135503	ENST00000257963	ACVR1B	mRNA	1	0	0	0	0	2	0.5	0	1	0.0638558	-0.202589		SLC22A18	0.266444
ENSG00000135476	ENST00000257934	ESPL1	mRNA	1	0	1	1	0	3	1	0	2	0.111067	-0.3802		TMEM109	0.266444
ENSG00000135439	ENST00000328568	AGAP2	mRNA	1	3	2	0	0	2	0.5	1.5	2	-0.113756	0.766829		MS4A6A	0.266444
ENSG00000135404	ENST00000257857	CD63	mRNA	1	0	0	0	0	0	0.5	0	0	0.266444	0		ZNF330	0.266444
ENSG00000135387	ENST00000341394	CAPRIN1	mRNA	1	0	0	0	0	1	0.5	0	0.5	0.161597	-0.104847		CHIC2	0.266444
ENSG00000135272	ENST00000393486	MDFIC	mRNA	1	0	0	0	0	0	0.5	0	0	0.266444	0		DPH1	0.266444
ENSG00000135164	ENST00000331242	DMTF1	mRNA	1	0	0	0	1	0	0.5	0.5	0	0.266444	0.490425		PRKAR1A	0.266444
ENSG00000135116	ENST00000257572	HRK	mRNA	1	0	0	0	0	0	0.5	0	0	0.266444	0		HSD17B1	0.266444
ENSG00000135052	ENST00000388711	GOLM1	mRNA	1	0	0	0	0	0	0.5	0	0	0.266444	0		CCNY	0.266444
ENSG00000134900	ENST00000376065	TPP2	mRNA	1	0	0	0	0	2	0.5	0	1	0.0638558	-0.202589		PITRM1	0.266444
ENSG00000134531	ENST00000256951	EMP1	mRNA	1	0	0	0	0	0	0.5	0	0	0.266444	0		LZTS2	0.266444
ENSG00000134308	ENST00000381844	YWHAQ	mRNA	1	0	0	2	0	0	1.5	0	0	0.685733	0		TLX1	0.266444
ENSG00000134285	ENST00000444214	FKBP11	mRNA	1	0	0	0	0	0	0.5	0	0	0.266444	0		CDH23	0.266444
ENSG00000134247	ENST00000393203	PTGFRN	mRNA	1	0	0	1	0	1	1	0	0.5	0.38642	-0.104847		RAPGEF1	0.266444
ENSG00000134186	ENST00000370025	PRPF38B	mRNA	1	0	0	0	0	1	0.5	0	0.5	0.161597	-0.104847		URGCP	0.266444
ENSG00000134086	ENST00000256474	VHL	mRNA	1	0	0	0	0	0	0.5	0	0	0.266444	0		MRPL32	0.266444
ENSG00000134030	ENST00000435190	KIAA0427	mRNA	1	0	0	0	0	0	0.5	0	0	0.266444	0		LSM5	0.266444
ENSG00000133884	ENST00000252268	DPF2	mRNA	1	0	0	0	0	1	0.5	0	0.5	0.161597	-0.104847		HYAL4	0.266444
ENSG00000133858	ENST00000378743	ZFC3H1	mRNA	1	0	0	0	0	2	0.5	0	1	0.0638558	-0.202589		MET	0.266444
ENSG00000133627	ENST00000377776	ACTR3B	mRNA	1	0	0	0	0	0	0.5	0	0	0.266444	0		ZC3HAV1	0.266444
ENSG00000133318	ENST00000356000	RTN3	mRNA	1	0	0	0	0	0	0.5	0	0	0.266444	0		PMPCB	0.266444
ENSG00000133247	ENST00000255613	SUV420H2	mRNA	1	0	0	0	0	1	0.5	0	0.5	0.161597	-0.104847		CDK6	0.266444
ENSG00000133030	ENST00000395811	MPRIP	mRNA	1	0	0	0	0	0	0.5	0	0	0.266444	0		CADM4	0.266444
ENSG00000133026	ENST00000269243	MYH10	mRNA	1	0	0	2	0	1	1.5	0	0.5	0.580886	-0.104847		GSK3A	0.266444
ENSG00000132879	ENST00000251547	FBXO44	mRNA	1	0	0	0	0	0	0.5	0	0	0.266444	0		CDC37	0.266444
ENSG00000132740	ENST00000255078	IGHMBP2	mRNA	1	0	0	0	0	1	0.5	0	0.5	0.161597	-0.104847		HNRNPUL1	0.266444
ENSG00000132688	ENST00000368223	NES	mRNA	1	0	0	0	1	1	0.5	0.5	0.5	0.161597	0.385577		C19orf29	0.266444
ENSG00000132670	ENST00000318266	PTPRA	mRNA	1	0	0	0	0	0	0.5	0	0	0.266444	0		SYDE1	0.266444
ENSG00000132612	ENST00000254950	VPS4A	mRNA	1	0	0	0	0	1	0.5	0	0.5	0.161597	-0.104847		AES	0.266444
ENSG00000132510	ENST00000254846	KDM6B	mRNA	1	0	0	0	0	1	0.5	0	0.5	0.161597	-0.104847		TLE6	0.266444
ENSG00000132475	ENST00000254810	H3F3B	mRNA	1	1	2	0	1	2	0.5	1	2	-0.113756	0.475563		NFKBIB	0.266444
ENSG00000132382	ENST00000254718	MYBBP1A	mRNA	1	0	3	0	2	1	0.5	1	2	-0.113756	0.475563		SLC30A4	0.266444
ENSG00000132286	ENST00000254616	FXC1	mRNA	1	0	0	0	0	0	0.5	0	0	0.266444	0		VPS18	0.266444
ENSG00000132128	ENST00000343304	LRRC41	mRNA	1	0	0	0	0	2	0.5	0	1	0.0638558	-0.202589		CSK	0.266444
ENSG00000132024	ENST00000318003	CC2D1A	mRNA	1	0	0	0	0	1	0.5	0	0.5	0.161597	-0.104847		AAGAB	0.266444
ENSG00000131871	ENST00000398226	AC023024-2	mRNA	1	0	0	0	0	0	0.5	0	0	0.266444	0		BCKDK	0.266444
ENSG00000131711	ENST00000296755	MAP1B	mRNA	1	0	0	0	0	2	0.5	0	1	0.0638558	-0.202589		UBFD1	0.266444
ENSG00000131584	ENST00000354700	ACAP3	mRNA	1	0	0	0	0	0	0.5	0	0	0.266444	0		UBFD1	0.266444
ENSG00000131503	ENST00000394723	ANKHD1	mRNA	1	0	0	0	0	0	0.5	0	0	0.266444	0		FOXF1	0.266444
ENSG00000131467	ENST00000441946	PSME3	mRNA	1	0	0	0	0	0	0.5	0	0	0.266444	0		PLA2G15	0.266444
ENSG00000131446	ENST00000307826	MGAT1	mRNA	1	0	0	0	0	0	0.5	0	0	0.266444	0		SETD6	0.266444
ENSG00000131196	ENST00000397790	NFATC1	mRNA	1	0	0	0	1	0	0.5	0.5	0	0.266444	0.490425		NME3	0.266444
ENSG00000131080	ENST00000374719	EDA2R	mRNA	1	0	0	0	0	0	0.5	0	0	0.266444	0		CTCF	0.266444
ENSG00000130921	ENST00000366329	C12orf65	mRNA	1	0	0	0	0	0	0.5	0	0	0.266444	0		ARHGEF7	0.266444
ENSG00000130921	ENST00000253233	C12orf65	mRNA	1	0	0	0	0	0	0.5	0	0	0.266444	0		ARHGEF7	0.266444
ENSG00000130766	ENST00000253063	SESN2	mRNA	1	2	0	0	0	1	0.5	1	0.5	0.161597	0.750916		CD40LG	0.266444
ENSG00000130726	ENST00000253024	TRIM28	mRNA	1	0	1	0	1	3	0.5	0.5	2	-0.113756	0.110224		PLP2	0.266444
ENSG00000130717	ENST00000372208	UCK1	mRNA	1	0	0	0	0	0	0.5	0	0	0.266444	0		TBL1X	0.266444
ENSG00000130706	ENST00000423787	ADRM1	mRNA	1	0	0	0	0	2	0.5	0	1	0.0638558	-0.202589		C18orf22	0.266444
ENSG00000130702	ENST00000252999	LAMA5	mRNA	1	0	0	0	0	0	0.5	0	0	0.266444	0		CST3	0.266444
ENSG00000130699	ENST00000252996	TAF4	mRNA	1	0	0	0	0	2	0.5	0	1	0.0638558	-0.202589		E2F1	0.266444
ENSG00000130589	ENST00000427522	RP4-697K14-7	mRNA	1	0	0	0	0	1	0.5	0	0.5	0.161597	-0.104847		IDH3B	0.266444
ENSG00000130511	ENST00000348495	SSBP4	mRNA	1	0	1	0	0	1	0.5	0	1	0.0638558	-0.202589		SEC23B	0.266444
ENSG00000130477	ENST00000428389	UNC13A	mRNA	1	0	0	0	0	0	0.5	0	0	0.266444	0		CDC25B	0.266444
ENSG00000130449	ENST00000252744	ZSWIM6	mRNA	1	0	0	0	0	2	0.5	0	1	0.0638558	-0.202589		ADNP	0.266444
ENSG00000130294	ENST00000320389	KIF1A	mRNA	1	1	0	0	0	1	0.5	0.5	0.5	0.161597	0.385577		APEX1	0.266444
ENSG00000130244	ENST00000252530	FAM98C	mRNA	1	0	2	1	0	2	1	0	2	0.111067	-0.3802		CCNB1IP1	0.266444
ENSG00000130164	ENST00000252444	LDLR	mRNA	1	0	1	0	0	2	0.5	0	1.5	-0.0276816	-0.294126		SLC25A17	0.266444
ENSG00000130119	ENST00000396243	GNL3L	mRNA	1	0	0	0	0	0	0.5	0	0	0.266444	0		SMCR7L	0.266444
ENSG00000130054	ENST00000252338	FAM155B	mRNA	1	0	0	0	0	0	0.5	0	0	0.266444	0		MTMR3	0.266444
ENSG00000129691	ENST00000343823	ASH2L	mRNA	1	0	0	0	0	0	0.5	0	0	0.266444	0		ZMAT5	0.266444
ENSG00000129353	ENST00000335757	SLC44A2	mRNA	1	0	0	0	0	0	0.5	0	0	0.266444	0		CCDC134	0.266444
ENSG00000129158	ENST00000265965	SERGEF	mRNA	1	0	0	0	0	1	0.5	0	0.5	0.161597	-0.104847		POLR2F	0.266444
ENSG00000128989	ENST00000249822	ARPP19	mRNA	1	1	0	0	0	2	0.5	0.5	1	0.0638558	0.287836		MICALL1	0.266444
ENSG00000128815	ENST00000325239	WDFY4	mRNA	1	0	0	0	0	1	0.5	0	0.5	0.161597	-0.104847		NHP2L1	0.266444
ENSG00000128714	ENST00000392539	HOXD13	mRNA	1	0	0	0	0	0	0.5	0	0	0.266444	0		ANKRD54	0.266444
ENSG00000128626	ENST00000407800	MRPS12	mRNA	1	0	0	0	0	0	0.5	0	0	0.266444	0		CARD10	0.266444
ENSG00000128595	ENST00000342367	CALU	mRNA	1	0	0	0	0	0	0.5	0	0	0.266444	0		SF3A1	0.266444
ENSG00000128581	ENST00000458163	RABL5	mRNA	1	0	0	0	0	0	0.5	0	0	0.266444	0		HCN2	0.266444
ENSG00000128563	ENST00000496391	PRKRIP1	mRNA	1	0	1	0	0	2	0.5	0	1.5	-0.0276816	-0.294126		NDUFB7	0.266444
ENSG00000128524	ENST00000249289	ATP6V1F	mRNA	1	0	0	0	0	0	0.5	0	0	0.266444	0		NRP1	0.266444
ENSG00000128309	ENST00000397129	MPST	mRNA	1	0	0	0	0	0	0.5	0	0	0.266444	0		CDC7	0.266444
ENSG00000128283	ENST00000249014	CDC42EP1	mRNA	1	0	0	0	1	2	0.5	0.5	1	0.0638558	0.287836		SORBS1	0.266444
ENSG00000128272	ENST00000337304	ATF4	mRNA	1	0	0	2	0	0	1.5	0	0	0.685733	0		SEMA4G	0.266444
ENSG00000127663	ENST00000159111	KDM4B	mRNA	1	0	0	0	1	3	0.5	0.5	1.5	-0.0276816	0.196299		EPB41L4B	0.266444
ENSG00000127585	ENST00000324361	FBXL16	mRNA	1	0	6	0	0	0	0.5	0	3	-0.271879	-0.538324		MAP3K1	0.266444
ENSG00000127452	ENST00000247977	FBXL12	mRNA	1	0	0	0	0	1	0.5	0	0.5	0.161597	-0.104847		MYL6	0.266444
ENSG00000127445	ENST00000247970	PIN1	mRNA	1	0	1	0	0	1	0.5	0	1	0.0638558	-0.202589		WDR76	0.266444
ENSG00000127022	ENST00000452673	CANX	mRNA	1	0	0	0	0	0	0.5	0	0	0.266444	0		ITGA6	0.266444
ENSG00000126746	ENST00000396801	ZNF384	mRNA	1	0	0	0	0	0	0.5	0	0	0.266444	0		LAMB1	0.266444
ENSG00000126351	ENST00000450525	THRA	mRNA	1	1	0	0	1	1	0.5	1	0.5	0.161597	0.750916		MAEA	0.266444
ENSG00000126267	ENST00000246554	COX6B1	mRNA	1	0	0	0	0	0	0.5	0	0	0.266444	0		GANAB	0.266444
ENSG00000126247	ENST00000246533	CAPNS1	mRNA	1	0	0	0	2	0	0.5	1	0	0.266444	0.855764		RPLP0	0.266444
ENSG00000125875	ENST00000354200	TBC1D20	mRNA	1	1	0	0	0	2	0.5	0.5	1	0.0638558	0.287836		CRLS1	0.266444
ENSG00000125820	ENST00000377142	NKX2-2	mRNA	1	0	0	0	0	1	0.5	0	0.5	0.161597	-0.104847		CNOT3	0.266444
ENSG00000125817	ENST00000379751	CENPB	mRNA	1	0	0	4	0	0	2.5	0	0	1.01021	0		PIGS	0.266444
ENSG00000125816	ENST00000351817	NKX2-4	mRNA	1	0	0	0	0	0	0.5	0	0	0.266444	0		ORC1L	0.266444
ENSG00000125755	ENST00000245934	SYMPK	mRNA	1	0	2	0	0	0	0.5	0	1	0.0638558	-0.202589		TTC39A	0.266444
ENSG00000125656	ENST00000245816	CLPP	mRNA	1	0	0	2	0	0	1.5	0	0	0.685733	0		SMARCD3	0.266444
ENSG00000125652	ENST00000245812	ALKBH7	mRNA	1	0	0	0	0	0	0.5	0	0	0.266444	0		RFX3	0.266444
ENSG00000125398	ENST00000245479	SOX9	mRNA	1	0	0	0	0	0	0.5	0	0	0.266444	0		SCTR	0.266444
ENSG00000125266	ENST00000245323	EFNB2	mRNA	1	0	2	0	0	1	0.5	0	1.5	-0.0276816	-0.294126		KEAP1	0.266444
ENSG00000124813	ENST00000371432	RUNX2	mRNA	1	0	0	0	0	0	0.5	0	0	0.266444	0		STX7	0.266444
ENSG00000124788	ENST00000450222	ATXN1	mRNA	1	0	0	0	0	0	0.5	0	0	0.266444	0		CAPN6	0.266444
ENSG00000124767	ENST00000373365	GLO1	mRNA	1	0	2	0	0	2	0.5	0	2	-0.113756	-0.3802		UBE2T	0.266444
ENSG00000124766	ENST00000244745	SOX4	mRNA	1	1	0	0	1	1	0.5	1	0.5	0.161597	0.750916		TMEM131	0.266444
ENSG00000124635	ENST00000244601	HIST1H2BJ	mRNA	1	0	0	2	0	2	1.5	0	1	0.483145	-0.202589		ADD2	0.266444
ENSG00000124614	ENST00000326199	RPS10	mRNA	1	2	0	1	3	19	1	2.5	9.5	-0.791014	0.314316		GTSE1	0.266444
ENSG00000124562	ENST00000244520	SNRPC	mRNA	1	0	0	0	0	1	0.5	0	0.5	0.161597	-0.104847		EED	0.266444
ENSG00000124496	ENST00000372922	TRERF1	mRNA	1	0	0	0	0	0	0.5	0	0	0.266444	0		ACCN4	0.266444
ENSG00000124422	ENST00000455117	USP22	mRNA	1	1	3	0	0	2	0.5	0.5	2.5	-0.194983	0.0289973		ACTN1	0.266444
ENSG00000124299	ENST00000244137	PEPD	mRNA	1	0	0	0	0	0	0.5	0	0	0.266444	0		FAM3A	0.266444
ENSG00000124243	ENST00000358791	BCAS4	mRNA	1	0	0	0	0	0	0.5	0	0	0.266444	0		TCF3	0.266444
ENSG00000124209	ENST00000244040	RAB22A	mRNA	1	0	0	0	0	2	0.5	0	1	0.0638558	-0.202589		MAP4K4	0.266444
ENSG00000123815	ENST00000450541	ADCK4	mRNA	1	0	0	0	0	1	0.5	0	0.5	0.161597	-0.104847		CECR5	0.266444
ENSG00000123364	ENST00000243056	HOXC13	mRNA	1	0	0	0	0	0	0.5	0	0	0.266444	0		GNB5	0.266444
ENSG00000123240	ENST00000263036	OPTN	mRNA	1	0	0	0	0	0	0.5	0	0	0.266444	0		KCNAB2	0.266444
ENSG00000123171	ENST00000242819	CCDC70	mRNA	1	0	0	0	0	0	0.5	0	0	0.266444	0		CYFIP1	0.266444
ENSG00000123159	ENST00000393028	GIPC1	mRNA	1	0	0	0	0	0	0.5	0	0	0.266444	0		ACSL4	0.266444
ENSG00000123144	ENST00000242784	C19orf43	mRNA	1	1	0	3	0	5	2	0.5	2.5	0.395645	0.0289973		TFE3	0.266444
ENSG00000123143	ENST00000242783	PKN1	mRNA	1	0	0	0	0	0	0.5	0	0	0.266444	0		MEF2A	0.266444
ENSG00000122691	ENST00000242261	TWIST1	mRNA	1	0	0	0	0	0	0.5	0	0	0.266444	0		SLC9A3R2	0.266444
ENSG00000122566	ENST00000356674	HNRNPA2B1	mRNA	1	0	0	0	0	0	0.5	0	0	0.266444	0		CALCRL	0.266444
ENSG00000122218	ENST00000241704	COPA	mRNA	1	0	0	0	0	0	0.5	0	0	0.266444	0		ZNF275	0.266444
ENSG00000122042	ENST00000380680	UBL3	mRNA	1	0	0	1	0	5	1	0	2.5	0.0298404	-0.461427		U2AF2	0.266444
ENSG00000122026	ENST00000319826	RPL21	mRNA	1	0	0	0	2	0	0.5	1	0	0.266444	0.855764		GPBP1	0.266444
ENSG00000121900	ENST00000373463	TMEM54	mRNA	1	0	0	0	0	0	0.5	0	0	0.266444	0		TNK2	0.266444
ENSG00000121579	ENST00000240922	NAA50	mRNA	1	3	0	0	0	1	0.5	1.5	0.5	0.161597	1.04218		MRPS35	0.266444
ENSG00000121104	ENST00000240364	FAM117A	mRNA	1	0	0	0	0	0	0.5	0	0	0.266444	0		LZTS1	0.266444
ENSG00000121068	ENST00000240328	TBX2	mRNA	1	0	0	0	1	0	0.5	0.5	0	0.266444	0.490425		RC3H2	0.266444
ENSG00000120889	ENST00000276431	TNFRSF10B	mRNA	1	0	0	0	1	0	0.5	0.5	0	0.266444	0.490425		ZFR	0.266444
ENSG00000120742	ENST00000479209	SERP1	mRNA	1	0	0	0	1	0	0.5	0.5	0	0.266444	0.490425		LAMC3	0.266444
ENSG00000120709	ENST00000239906	FAM53C	mRNA	1	0	0	0	0	4	0.5	0	2	-0.113756	-0.3802		CLPTM1L	0.266444
ENSG00000120693	ENST00000350148	SMAD9	mRNA	1	0	0	0	0	0	0.5	0	0	0.266444	0		ZNF800	0.266444
ENSG00000120616	ENST00000263062	EPC1	mRNA	1	0	0	0	0	0	0.5	0	0	0.266444	0		AP2S1	0.266444
ENSG00000120549	ENST00000447159	KIAA1217	mRNA	1	0	0	0	0	0	0.5	0	0	0.266444	0		PSMA4	0.266444
ENSG00000120314	ENST00000358337	WDR55	mRNA	1	0	0	0	0	1	0.5	0	0.5	0.161597	-0.104847		VCAN	0.266444
ENSG00000120278	ENST00000367328	PLEKHG1	mRNA	1	0	0	0	0	0	0.5	0	0	0.266444	0		FLT4	0.266444
ENSG00000120254	ENST00000367321	MTHFD1L	mRNA	1	0	0	0	0	0	0.5	0	0	0.266444	0		UHRF1	0.266444
ENSG00000120158	ENST00000381750	RCL1	mRNA	1	0	0	0	0	1	0.5	0	0.5	0.161597	-0.104847		RANBP3	0.266444
ENSG00000120057	ENST00000266066	SFRP5	mRNA	1	3	0	2	0	0	1.5	1.5	0	0.685733	1.14703		RRAGD	0.266444
ENSG00000119917	ENST00000371818	IFIT3	mRNA	1	0	0	0	1	0	0.5	0.5	0	0.266444	0.490425		NDUFS1	0.266444
ENSG00000119729	ENST00000238738	RHOQ	mRNA	1	0	0	0	0	0	0.5	0	0	0.266444	0		CXorf56	0.266444
ENSG00000119640	ENST00000357971	ACYP1	mRNA	1	0	0	0	0	0	0.5	0	0	0.266444	0		DPEP1	0.266444
ENSG00000119537	ENST00000406396	KDSR	mRNA	1	0	0	0	0	2	0.5	0	1	0.0638558	-0.202589		DDX11	0.266444
ENSG00000119396	ENST00000373840	RAB14	mRNA	1	0	0	0	0	2	0.5	0	1	0.0638558	-0.202589		SLC25A39	0.266444
ENSG00000119280	ENST00000470540	C1orf198	mRNA	1	1	0	0	0	0	0.5	0.5	0	0.266444	0.490425		ABHD5	0.266444
ENSG00000118922	ENST00000377666	KLF12	mRNA	1	0	0	0	0	0	0.5	0	0	0.266444	0		MRC2	0.266444
ENSG00000118900	ENST00000262376	UBN1	mRNA	1	0	0	0	0	1	0.5	0	0.5	0.161597	-0.104847		RANBP9	0.266444
ENSG00000118680	ENST00000237500	MYL12B	mRNA	1	0	0	0	0	0	0.5	0	0	0.266444	0		MED24	0.266444
ENSG00000118526	ENST00000367882	TCF21	mRNA	1	0	0	0	0	0	0.5	0	0	0.266444	0		PKD1	0.266444
ENSG00000118200	ENST00000358823	CAMSAP1L1	mRNA	1	0	0	0	0	0	0.5	0	0	0.266444	0		PLEKHG6	0.266444
ENSG00000118160	ENST00000236877	SLC8A2	mRNA	1	0	1	0	0	3	0.5	0	2	-0.113756	-0.3802		CDK11A	0.266444
ENSG00000117868	ENST00000251527	ESYT2	mRNA	1	0	0	0	0	1	0.5	0	0.5	0.161597	-0.104847		C16orf42	0.266444
ENSG00000117598	ENST00000263177	RP11-254O21-1	mRNA	1	0	1	0	0	3	0.5	0	2	-0.113756	-0.3802		TKTL1	0.266444
ENSG00000117523	ENST00000338920	BAT2D1	mRNA	1	0	1	0	1	1	0.5	0.5	1	0.0638558	0.287836		TRAPPC6A	0.266444
ENSG00000117425	ENST00000372192	PTCH2	mRNA	1	0	0	0	0	0	0.5	0	0	0.266444	0		ELAC2	0.266444
ENSG00000117419	ENST00000372257	ERI3	mRNA	1	0	0	0	0	4	0.5	0	2	-0.113756	-0.3802		GTF2IRD1	0.266444
ENSG00000117399	ENST00000310955	CDC20	mRNA	1	0	0	0	0	0	0.5	0	0	0.266444	0		AP2B1	0.266444
ENSG00000117395	ENST00000236051	EBNA1BP2	mRNA	1	0	2	0	0	0	0.5	0	1	0.0638558	-0.202589		CREBBP	0.266444
ENSG00000117362	ENST00000360244	APH1A	mRNA	1	0	0	0	0	0	0.5	0	0	0.266444	0		MEOX1	0.266444
ENSG00000117266	ENST00000442980	PCTK3	mRNA	1	0	0	0	0	0	0.5	0	0	0.266444	0		SKAP2	0.266444
ENSG00000117143	ENST00000367926	UAP1	mRNA	1	0	2	0	0	1	0.5	0	1.5	-0.0276816	-0.294126		NDUFAB1	0.266444
ENSG00000117139	ENST00000367265	KDM5B	mRNA	1	0	0	0	0	0	0.5	0	0	0.266444	0		ARHGAP33	0.266444
ENSG00000117133	ENST00000370654	RPF1	mRNA	1	0	0	0	0	0	0.5	0	0	0.266444	0		LASP1	0.266444
ENSG00000117020	ENST00000366539	AKT3	mRNA	1	0	3	0	0	0	0.5	0	1.5	-0.0276816	-0.294126		MAD1L1	0.266444
ENSG00000116871	ENST00000373151	MAP7D1	mRNA	1	0	0	0	0	0	0.5	0	0	0.266444	0		BAD	0.266444
ENSG00000116857	ENST00000367330	TMEM9	mRNA	1	0	0	0	0	0	0.5	0	0	0.266444	0		RP5-892G19-1	0.266444
ENSG00000116704	ENST00000235345	SLC35D1	mRNA	1	0	2	0	0	1	0.5	0	1.5	-0.0276816	-0.294126		BCKDHA	0.266444
ENSG00000116273	ENST00000377648	PHF13	mRNA	1	0	0	0	0	1	0.5	0	0.5	0.161597	-0.104847		RBM14	0.266444
ENSG00000116014	ENST00000234371	KISS1R	mRNA	1	0	2	0	0	1	0.5	0	1.5	-0.0276816	-0.294126		GPX1	0.266444
ENSG00000115884	ENST00000381150	SDC1	mRNA	1	0	1	0	0	0	0.5	0	0.5	0.161597	-0.104847		PBX2	0.266444
ENSG00000115844	ENST00000234198	DLX2	mRNA	1	0	0	0	0	1	0.5	0	0.5	0.161597	-0.104847		PSMB8	0.266444
ENSG00000115839	ENST00000442034	RAB3GAP1	mRNA	1	0	0	0	0	1	0.5	0	0.5	0.161597	-0.104847		ARHGAP23	0.266444
ENSG00000115241	ENST00000350803	PPM1G	mRNA	1	0	0	0	0	0	0.5	0	0	0.266444	0		PRRT4	0.266444
ENSG00000115145	ENST00000263904	STAM2	mRNA	1	0	0	0	0	0	0.5	0	0	0.266444	0		CCNL2	0.266444
ENSG00000114686	ENST00000264995	MRPL3	mRNA	1	0	0	0	0	0	0.5	0	0	0.266444	0		LEPROT	0.266444
ENSG00000114446	ENST00000264538	IFT57	mRNA	1	0	1	0	0	0	0.5	0	0.5	0.161597	-0.104847		LNP1	0.266444
ENSG00000114391	ENST00000394077	RPL24	mRNA	1	0	2	0	1	7	0.5	0.5	4.5	-0.480665	-0.256684		TMEM200C	0.266444
ENSG00000114354	ENST00000240851	TFG	mRNA	1	0	2	0	0	0	0.5	0	1	0.0638558	-0.202589		PRR13	0.266444
ENSG00000114302	ENST00000265563	PRKAR2A	mRNA	1	0	0	2	1	1	1.5	0.5	0.5	0.580886	0.385577		PCDHA9	0.266444
ENSG00000114127	ENST00000264951	XRN1	mRNA	1	0	0	0	0	3	0.5	0	1.5	-0.0276816	-0.294126		GNL1	0.266444
ENSG00000114098	ENST00000481646	ARMC8	mRNA	1	0	0	0	0	0	0.5	0	0	0.266444	0		TATDN3	0.266444
ENSG00000113812	ENST00000335754	ACTR8	mRNA	1	0	0	0	0	2	0.5	0	1	0.0638558	-0.202589		ANKRD43	0.266444
ENSG00000113810	ENST00000344722	SMC4	mRNA	1	0	0	0	0	1	0.5	0	0.5	0.161597	-0.104847		MT-ATP6	0.266444
ENSG00000113621	ENST00000358387	TXNDC15	mRNA	1	0	0	0	0	0	0.5	0	0	0.266444	0		TLK1	0.266444
ENSG00000113504	ENST00000264930	SLC12A7	mRNA	1	0	0	0	0	0	0.5	0	0	0.266444	0		FAM114A1	0.266444
ENSG00000113407	ENST00000265112	TARS	mRNA	1	0	0	0	0	1	0.5	0	0.5	0.161597	-0.104847		PIGN	0.266444
ENSG00000113384	ENST00000265070	GOLPH3	mRNA	1	0	0	0	0	1	0.5	0	0.5	0.161597	-0.104847		FITM2	0.266444
ENSG00000113272	ENST00000231198	THG1L	mRNA	1	0	0	0	0	0	0.5	0	0	0.266444	0		C1D	0.266444
ENSG00000113013	ENST00000297185	HSPA9	mRNA	1	0	0	0	1	5	0.5	0.5	2.5	-0.194983	0.0289973		C9orf86	0.266444
ENSG00000112769	ENST00000424408	LAMA4	mRNA	1	0	0	0	0	1	0.5	0	0.5	0.161597	-0.104847		SLC6A9	0.266444
ENSG00000112715	ENST00000372067	VEGFA	mRNA	1	0	0	0	0	2	0.5	0	1	0.0638558	-0.202589		SLC35F1	0.266444
ENSG00000112664	ENST00000358797	NUDT3	mRNA	1	0	0	0	0	1	0.5	0	0.5	0.161597	-0.104847		ASB13	0.266444
ENSG00000112651	ENST00000388752	MRPL2	mRNA	1	0	0	0	0	1	0.5	0	0.5	0.161597	-0.104847		ZNF699	0.266444
ENSG00000112578	ENST00000230340	BYSL	mRNA	1	1	0	0	0	0	0.5	0.5	0	0.266444	0.490425		NBR1	0.266444
ENSG00000112559	ENST00000373051	MDFI	mRNA	1	0	0	0	0	0	0.5	0	0	0.266444	0		COL25A1	0.266444
ENSG00000112531	ENST00000392127	QKI	mRNA	1	0	0	0	0	0	0.5	0	0	0.266444	0		PALM3	0.266444
ENSG00000112514	ENST00000440279	CUTA	mRNA	1	0	0	0	0	0	0.5	0	0	0.266444	0		TCEA1	0.266444
ENSG00000112210	ENST00000468148	RAB23	mRNA	1	0	0	0	0	0	0.5	0	0	0.266444	0		KCNJ11	0.266444
ENSG00000112110	ENST00000367034	MRPL18	mRNA	1	0	1	0	0	0	0.5	0	0.5	0.161597	-0.104847		TMEM186	0.266444
ENSG00000111843	ENST00000229563	TMEM14C	mRNA	1	0	0	0	0	0	0.5	0	0	0.266444	0		MAML2	0.266444
ENSG00000111775	ENST00000229379	COX6A1	mRNA	1	0	2	0	0	3	0.5	0	2.5	-0.194983	-0.461427		TSPYL2	0.266444
ENSG00000111737	ENST00000229340	RAB35	mRNA	1	0	0	0	0	4	0.5	0	2	-0.113756	-0.3802		DIABLO	0.266444
ENSG00000111728	ENST00000396037	ST8SIA1	mRNA	1	0	0	0	0	0	0.5	0	0	0.266444	0		GAS6	0.266444
ENSG00000111716	ENST00000396076	LDHB	mRNA	1	0	0	0	1	1	0.5	0.5	0.5	0.161597	0.385577		PYCR1	0.266444
ENSG00000111707	ENST00000397564	SUDS3	mRNA	1	0	0	0	0	1	0.5	0	0.5	0.161597	-0.104847		CEP63	0.266444
ENSG00000111704	ENST00000229307	NANOG	mRNA	1	0	0	0	0	1	0.5	0	0.5	0.161597	-0.104847		ARL6IP4	0.266444
ENSG00000111684	ENST00000261407	U47924-1	mRNA	1	0	1	0	0	0	0.5	0	0.5	0.161597	-0.104847		PTCHD3	0.266444
ENSG00000111667	ENST00000229268	USP5	mRNA	1	0	1	0	0	3	0.5	0	2	-0.113756	-0.3802		IDH2	0.266444
ENSG00000111653	ENST00000444704	ING4	mRNA	1	0	0	0	0	0	0.5	0	0	0.266444	0		ZNF707	0.266444
ENSG00000111652	ENST00000229251	COPS7A	mRNA	1	0	0	0	0	1	0.5	0	0.5	0.161597	-0.104847		FGD6	0.266444
ENSG00000111361	ENST00000228958	EIF2B1	mRNA	1	0	0	0	0	0	0.5	0	0	0.266444	0		C10orf67	0.266444
ENSG00000111275	ENST00000261733	ALDH2	mRNA	1	0	0	0	0	1	0.5	0	0.5	0.161597	-0.104847		FARSA	0.266444
ENSG00000111110	ENST00000228705	PPM1H	mRNA	1	0	0	0	0	0	0.5	0	0	0.266444	0		GLDC	0.266444
ENSG00000110911	ENST00000262051	SLC11A2	mRNA	1	0	0	0	0	0	0.5	0	0	0.266444	0		ZC3H12D	0.266444
ENSG00000110696	ENST00000228136	C11orf58	mRNA	1	0	0	0	0	0	0.5	0	0	0.266444	0		ZBED2	0.266444
ENSG00000110675	ENST00000443271	ELMOD1	mRNA	1	0	0	0	0	0	0.5	0	0	0.266444	0		TIMM22	0.266444
ENSG00000110628	ENST00000380574	SLC22A18	mRNA	1	0	0	0	0	0	0.5	0	0	0.266444	0		TOP3A	0.266444
ENSG00000110108	ENST00000227525	TMEM109	mRNA	1	0	0	0	0	0	0.5	0	0	0.266444	0		SLC35E3	0.266444
ENSG00000110077	ENST00000323961	MS4A6A	mRNA	1	0	0	0	0	0	0.5	0	0	0.266444	0		VCPIP1	0.266444
ENSG00000110075	ENST00000393799	PPP6R3	mRNA	1	0	0	0	0	2	0.5	0	1	0.0638558	-0.202589		DPP3	0.266444
ENSG00000109971	ENST00000453788	HSPA8	mRNA	1	0	0	1	0	1	1	0	0.5	0.38642	-0.104847		EVX2	0.266444
ENSG00000109705	ENST00000382438	NKX3-2	mRNA	1	0	0	0	1	1	0.5	0.5	0.5	0.161597	0.385577		HAP1	0.266444
ENSG00000109445	ENST00000262990	ZNF330	mRNA	1	0	0	0	0	0	0.5	0	0	0.266444	0		ADCY5	0.266444
ENSG00000109220	ENST00000505449	CHIC2	mRNA	1	0	0	0	0	0	0.5	0	0	0.266444	0		RAPH1	0.266444
ENSG00000109111	ENST00000314616	SUPT6H	mRNA	1	0	0	0	0	1	0.5	0	0.5	0.161597	-0.104847		CBWD1	0.266444
ENSG00000109062	ENST00000262613	SLC9A3R1	mRNA	1	0	0	1	0	4	1	0	2	0.111067	-0.3802		ZMAT3	0.266444
ENSG00000108963	ENST00000263083	DPH1	mRNA	1	0	0	0	0	0	0.5	0	0	0.266444	0		ANKRD20A4	0.266444
ENSG00000108947	ENST00000226091	EFNB3	mRNA	1	0	0	0	0	3	0.5	0	1.5	-0.0276816	-0.294126		HDAC3	0.266444
ENSG00000108946	ENST00000392710	PRKAR1A	mRNA	1	0	0	0	0	0	0.5	0	0	0.266444	0		GPR82	0.266444
ENSG00000108788	ENST00000435881	MLX	mRNA	1	0	0	0	0	1	0.5	0	0.5	0.161597	-0.104847		MRPL36	0.266444
ENSG00000108786	ENST00000225929	HSD17B1	mRNA	1	0	0	0	0	0	0.5	0	0	0.266444	0		GSTA4	0.266444
ENSG00000108604	ENST00000448276	SMARCD2	mRNA	1	0	2	0	1	2	0.5	0.5	2	-0.113756	0.110224		MAP3K2	0.266444
ENSG00000108561	ENST00000225698	C1QBP	mRNA	1	0	2	0	0	2	0.5	0	2	-0.113756	-0.3802		HTRA4	0.266444
ENSG00000108557	ENST00000353383	RAI1	mRNA	1	0	0	0	0	1	0.5	0	0.5	0.161597	-0.104847		CRADD	0.266444
ENSG00000108510	ENST00000397786	MED13	mRNA	1	0	0	0	0	1	0.5	0	0.5	0.161597	-0.104847		FAM110B	0.266444
ENSG00000108381	ENST00000263080	ASPA	mRNA	1	0	0	0	0	2	0.5	0	1	0.0638558	-0.202589		CDKN2AIP	0.266444
ENSG00000108278	ENST00000225410	ZNHIT3	mRNA	1	0	0	1	0	0	1	0	0	0.491268	0		SERINC2	0.266444
ENSG00000108179	ENST00000225174	PPIF	mRNA	1	0	0	0	0	3	0.5	0	1.5	-0.0276816	-0.294126		GNG4	0.266444
ENSG00000108107	ENST00000344063	RPL28	mRNA	1	0	2	1	0	14	1	0	8	-0.650224	-1.14149		GLYCTK	0.266444
ENSG00000108100	ENST00000374704	CCNY	mRNA	1	0	0	0	0	0	0.5	0	0	0.266444	0		TMEM99	0.266444
ENSG00000107959	ENST00000224949	PITRM1	mRNA	1	0	0	0	0	0	0.5	0	0	0.266444	0		KRT1	0.266444
ENSG00000107854	ENST00000371627	TNKS2	mRNA	1	0	3	0	0	2	0.5	0	2.5	-0.194983	-0.461427		C19orf33	0.266444
ENSG00000107816	ENST00000370220	LZTS2	mRNA	1	0	0	0	0	0	0.5	0	0	0.266444	0		ZNF146	0.266444
ENSG00000107807	ENST00000370196	TLX1	mRNA	1	0	0	0	0	0	0.5	0	0	0.266444	0		TBC1D16	0.266444
ENSG00000107771	ENST00000224756	FAM190	mRNA	1	0	0	0	0	1	0.5	0	0.5	0.161597	-0.104847		SP2	0.266444
ENSG00000107736	ENST00000224721	CDH23	mRNA	1	0	0	0	0	0	0.5	0	0	0.266444	0		DIS3L	0.266444
ENSG00000107679	ENST00000368990	PLEKHA1	mRNA	1	0	0	0	0	2	0.5	0	1	0.0638558	-0.202589		PIP4K2C	0.266444
ENSG00000107566	ENST00000421367	ERLIN1	mRNA	1	0	0	0	0	2	0.5	0	1	0.0638558	-0.202589		RIC3	0.266444
ENSG00000107341	ENST00000263228	UBE2R2	mRNA	1	0	0	0	0	1	0.5	0	0.5	0.161597	-0.104847		APBB1	0.266444
ENSG00000107263	ENST00000372190	RAPGEF1	mRNA	1	0	0	0	0	0	0.5	0	0	0.266444	0		PTER	0.266444
ENSG00000107164	ENST00000372378	FUBP3	mRNA	1	0	0	0	0	1	0.5	0	0.5	0.161597	-0.104847		ZNF219	0.266444
ENSG00000107130	ENST00000372398	NCS1	mRNA	1	0	0	0	0	3	0.5	0	1.5	-0.0276816	-0.294126		HNRNPK	0.266444
ENSG00000107021	ENST00000372648	TBC1D13	mRNA	1	0	0	0	0	2	0.5	0	1	0.0638558	-0.202589		C9orf25	0.266444
ENSG00000106628	ENST00000406581	POLD2	mRNA	1	0	0	0	0	8	0.5	0	4	-0.414371	-0.680815		SLC4A2	0.266444
ENSG00000106628	ENST00000395803	POLD2	mRNA	1	1	0	1	0	0	1	0.5	0	0.491268	0.490425		TLX3	0.266444
ENSG00000106608	ENST00000447717	URGCP	mRNA	1	0	0	0	0	0	0.5	0	0	0.266444	0		PGRMC2	0.266444
ENSG00000106591	ENST00000223324	MRPL32	mRNA	1	0	0	0	0	0	0.5	0	0	0.266444	0		RPN1	0.266444
ENSG00000106355	ENST00000409909	LSM5	mRNA	1	0	0	0	0	0	0.5	0	0	0.266444	0		SCNM1	0.266444
ENSG00000106302	ENST00000223026	HYAL4	mRNA	1	0	0	0	0	0	0.5	0	0	0.266444	0		LRP5	0.266444
ENSG00000106261	ENST00000324306	ZKSCAN1	mRNA	1	0	0	0	0	2	0.5	0	1	0.0638558	-0.202589		JMJD8	0.266444
ENSG00000106153	ENST00000395422	CHCHD2	mRNA	1	0	1	0	0	0	0.5	0	0.5	0.161597	-0.104847		C21orf33	0.266444
ENSG00000105976	ENST00000397752	MET	mRNA	1	0	0	0	0	0	0.5	0	0	0.266444	0		CBS	0.266444
ENSG00000105939	ENST00000471652	ZC3HAV1	mRNA	1	0	0	0	0	0	0.5	0	0	0.266444	0		ZNF362	0.266444
ENSG00000105819	ENST00000249269	PMPCB	mRNA	1	0	0	0	0	0	0.5	0	0	0.266444	0		ABR	0.266444
ENSG00000105810	ENST00000265734	CDK6	mRNA	1	0	0	0	0	0	0.5	0	0	0.266444	0		SON	0.266444
ENSG00000105778	ENST00000318709	AVL9	mRNA	1	1	0	0	0	1	0.5	0.5	0.5	0.161597	0.385577		MRPL10	0.266444
ENSG00000105767	ENST00000222374	CADM4	mRNA	1	0	0	0	0	0	0.5	0	0	0.266444	0		SPATA2L	0.266444
ENSG00000105723	ENST00000453535	GSK3A	mRNA	1	0	0	0	0	0	0.5	0	0	0.266444	0		PEX10	0.266444
ENSG00000105618	ENST00000321030	RP11	mRNA	1	0	0	0	0	1	0.5	0	0.5	0.161597	-0.104847		SNX22	0.266444
ENSG00000105617	ENST00000222224	LENG1	mRNA	1	0	0	0	0	1	0.5	0	0.5	0.161597	-0.104847		TSC22D3	0.266444
ENSG00000105568	ENST00000322088	PPP2R1A	mRNA	1	0	0	0	0	2	0.5	0	1	0.0638558	-0.202589		SSBP3	0.266444
ENSG00000105556	ENST00000264819	MIER2	mRNA	1	0	0	0	0	2	0.5	0	1	0.0638558	-0.202589		FBRS	0.266444
ENSG00000105401	ENST00000222005	CDC37	mRNA	1	0	0	0	0	0	0.5	0	0	0.266444	0		NPTN	0.266444
ENSG00000105323	ENST00000352456	HNRNPUL1	mRNA	1	0	0	0	0	0	0.5	0	0	0.266444	0		ADAMTS3	0.266444
ENSG00000105298	ENST00000429344	C19orf29	mRNA	1	0	0	0	0	0	0.5	0	0	0.266444	0		SLC25A28	0.266444
ENSG00000105290	ENST00000221891	APLP1	mRNA	1	0	1	0	0	0	0.5	0	0.5	0.161597	-0.104847		C3orf19	0.266444
ENSG00000105254	ENST00000221855	TBCB	mRNA	1	0	0	0	1	2	0.5	0.5	1	0.0638558	0.287836		ENAH	0.266444
ENSG00000105221	ENST00000392038	AKT2	mRNA	1	0	0	0	0	6	0.5	0	3	-0.271879	-0.538324		TNIK	0.266444
ENSG00000105193	ENST00000251453	RPS16	mRNA	1	3	3	2	3	6	1.5	3	4.5	-0.0613758	1.03074		HS3ST3A1	0.266444
ENSG00000105137	ENST00000342784	SYDE1	mRNA	1	0	0	0	0	0	0.5	0	0	0.266444	0		RPIA	0.266444
ENSG00000104964	ENST00000327141	AES	mRNA	1	0	0	0	0	0	0.5	0	0	0.266444	0		FEZF2	0.266444
ENSG00000104953	ENST00000441927	TLE6	mRNA	1	0	0	0	0	0	0.5	0	0	0.266444	0		PLOD2	0.266444
ENSG00000104899	ENST00000221496	AMH	mRNA	1	0	0	0	0	2	0.5	0	1	0.0638558	-0.202589		GRIA4	0.266444
ENSG00000104885	ENST00000398665	DOT1L	mRNA	1	0	0	0	0	1	0.5	0	0.5	0.161597	-0.104847		RP11-94I2-2	0.266444
ENSG00000104825	ENST00000313582	NFKBIB	mRNA	1	0	0	0	0	0	0.5	0	0	0.266444	0		THRB	0.266444
ENSG00000104756	ENST00000221200	KCTD9	mRNA	1	0	0	0	0	1	0.5	0	0.5	0.161597	-0.104847		HMBS	0.266444
ENSG00000104375	ENST00000419617	STK3	mRNA	1	0	0	0	0	1	0.5	0	0.5	0.161597	-0.104847		MTG1	0.266444
ENSG00000104331	ENST00000262644	IMPAD1	mRNA	1	0	0	0	0	1	0.5	0	0.5	0.161597	-0.104847		ZNF711	0.266444
ENSG00000104154	ENST00000261867	SLC30A4	mRNA	1	0	0	0	0	0	0.5	0	0	0.266444	0		ZNF660	0.266444
ENSG00000104142	ENST00000220509	VPS18	mRNA	1	0	0	0	0	0	0.5	0	0	0.266444	0		CTDSPL	0.266444
ENSG00000103653	ENST00000439220	CSK	mRNA	1	0	0	0	0	0	0.5	0	0	0.266444	0		CIAO1	0.266444
ENSG00000103591	ENST00000261880	AAGAB	mRNA	1	0	0	0	0	0	0.5	0	0	0.266444	0		LBR	0.266444
ENSG00000103507	ENST00000394950	BCKDK	mRNA	1	0	0	0	0	0	0.5	0	0	0.266444	0		RIT1	0.266444
ENSG00000103495	ENST00000219782	MAZ	mRNA	1	0	2	0	0	6	0.5	0	4	-0.414371	-0.680815		ENSA	0.266444
ENSG00000103353	ENST00000395878	UBFD1	mRNA	1	0	0	0	0	0	0.5	0	0	0.266444	0		LMO4	0.266444
ENSG00000103353	ENST00000219638	UBFD1	mRNA	1	0	0	0	0	0	0.5	0	0	0.266444	0		KIF2C	0.266444
ENSG00000103342	ENST00000439887	GSPT1	mRNA	1	0	0	0	0	7	0.5	0	3.5	-0.344883	-0.611328		NARF	0.266444
ENSG00000103319	ENST00000263026	EEF2K	mRNA	1	0	0	0	0	1	0.5	0	0.5	0.161597	-0.104847		ARRB2	0.266444
ENSG00000103313	ENST00000219596	MEFV	mRNA	1	0	0	0	0	2	0.5	0	1	0.0638558	-0.202589		DEF8	0.266444
ENSG00000103241	ENST00000262426	FOXF1	mRNA	1	0	0	0	0	0	0.5	0	0	0.266444	0		ARHGAP17	0.266444
ENSG00000103202	ENST00000219479	NME4	mRNA	1	0	0	1	3	0	1	1.5	0	0.491268	1.14703		PML	0.266444
ENSG00000103126	ENST00000354866	AXIN1	mRNA	1	0	2	0	0	1	0.5	0	1.5	-0.0276816	-0.294126		STON2	0.266444
ENSG00000103066	ENST00000219345	PLA2G15	mRNA	1	0	0	0	0	0	0.5	0	0	0.266444	0		FOXN4	0.266444
ENSG00000103037	ENST00000219315	SETD6	mRNA	1	0	0	0	0	0	0.5	0	0	0.266444	0		AEBP2	0.266444
ENSG00000103024	ENST00000219302	NME3	mRNA	1	0	0	0	0	0	0.5	0	0	0.266444	0		YARS2	0.266444
ENSG00000102974	ENST00000264010	CTCF	mRNA	1	0	0	0	0	0	0.5	0	0	0.266444	0		PPP3CA	0.266444
ENSG00000102924	ENST00000219197	CBLN1	mRNA	1	0	0	0	0	1	0.5	0	0.5	0.161597	-0.104847		CDKL2	0.266444
ENSG00000102753	ENST00000261667	KPNA3	mRNA	1	0	0	0	0	1	0.5	0	0.5	0.161597	-0.104847		ITGA11	0.266444
ENSG00000102606	ENST00000375736	ARHGEF7	mRNA	1	0	0	0	0	0	0.5	0	0	0.266444	0		SDCBP	0.266444
ENSG00000102606	ENST00000317133	ARHGEF7	mRNA	1	0	0	0	0	0	0.5	0	0	0.266444	0		MYC	0.266444
ENSG00000102290	ENST00000395337	PCDH11X	mRNA	1	0	0	0	0	1	0.5	0	0.5	0.161597	-0.104847		TOR1A	0.266444
ENSG00000102245	ENST00000370629	CD40LG	mRNA	1	0	0	0	0	0	0.5	0	0	0.266444	0		TOR1B	0.266444
ENSG00000102225	ENST00000357227	CDK16	mRNA	1	0	0	0	0	4	0.5	0	2	-0.113756	-0.3802		MYST2	0.266444
ENSG00000102144	ENST00000373316	PGK1	mRNA	1	0	2	0	0	0	0.5	0	1	0.0638558	-0.202589		ACBD6	0.266444
ENSG00000102007	ENST00000376327	PLP2	mRNA	1	0	0	0	0	0	0.5	0	0	0.266444	0		COQ10A	0.266444
ENSG00000101972	ENST00000218089	STAG2	mRNA	1	0	0	0	0	2	0.5	0	1	0.0638558	-0.202589		BLOC1S1	0.266444
ENSG00000101849	ENST00000380961	TBL1X	mRNA	1	0	0	0	0	0	0.5	0	0	0.266444	0		CAPRIN1	0.266444
ENSG00000101546	ENST00000306735	C18orf22	mRNA	1	0	0	0	0	0	0.5	0	0	0.266444	0		C7orf68	0.266444
ENSG00000101444	ENST00000217426	AHCY	mRNA	1	0	0	1	0	1	1	0	0.5	0.38642	-0.104847		TMEM60	0.266444
ENSG00000101439	ENST00000398411	CST3	mRNA	1	0	0	0	0	0	0.5	0	0	0.266444	0		PHC2	0.266444
ENSG00000101412	ENST00000402461	E2F1	mRNA	1	0	0	0	0	0	0.5	0	0	0.266444	0		ANKRD16	0.266444
ENSG00000101400	ENST00000217381	SNTA1	mRNA	1	0	0	0	0	1	0.5	0	0.5	0.161597	-0.104847		KRBA1	0.266444
ENSG00000101365	ENST00000380851	IDH3B	mRNA	1	0	0	0	2	0	0.5	1	0	0.266444	0.855764		MYBBP1A	0.266444
ENSG00000101361	ENST00000329276	NOP56	mRNA	1	0	0	2	1	3	1.5	0.5	1.5	0.391607	0.196299		RAB11FIP4	0.266444
ENSG00000101310	ENST00000336714	SEC23B	mRNA	1	0	0	0	0	0	0.5	0	0	0.266444	0		UBE4B	0.266444
ENSG00000101224	ENST00000340833	CDC25B	mRNA	1	0	0	0	0	0	0.5	0	0	0.266444	0		TMEM160	0.266444
ENSG00000101220	ENST00000217195	C20orf27	mRNA	1	0	2	0	1	0	0.5	0.5	1	0.0638558	0.287836		PGLS	0.266444
ENSG00000101189	ENST00000370487	C20orf20	mRNA	1	0	0	0	2	1	0.5	1	0.5	0.161597	0.750916		GNL3L	0.266444
ENSG00000101126	ENST00000396029	ADNP	mRNA	1	0	0	0	0	0	0.5	0	0	0.266444	0		C14orf126	0.266444
ENSG00000101019	ENST00000374380	UQCC	mRNA	1	0	0	0	0	1	0.5	0	0.5	0.161597	-0.104847		MRPS12	0.266444
ENSG00000100934	ENST00000307712	SEC23A	mRNA	1	0	0	0	0	1	0.5	0	0.5	0.161597	-0.104847		DYRK2	0.266444
ENSG00000100836	ENST00000216727	PABPN1	mRNA	1	1	4	0	0	1	0.5	0.5	2.5	-0.194983	0.0289973		MAP2K2	0.266444
ENSG00000100823	ENST00000216714	APEX1	mRNA	1	0	0	0	0	0	0.5	0	0	0.266444	0		SLC10A3	0.266444
ENSG00000100814	ENST00000398169	CCNB1IP1	mRNA	1	0	0	0	0	0	0.5	0	0	0.266444	0		UXT	0.266444
ENSG00000100625	ENST00000216513	SIX4	mRNA	1	0	0	0	0	2	0.5	0	1	0.0638558	-0.202589		RRAS	0.266444
ENSG00000100426	ENST00000216268	ZBED4	mRNA	1	0	0	0	0	1	0.5	0	0.5	0.161597	-0.104847		PRDX5	0.266444
ENSG00000100395	ENST00000216237	L3MBTL2	mRNA	1	0	0	1	0	0	1	0	0	0.491268	0		TMEM149	0.266444
ENSG00000100372	ENST00000435456	SLC25A17	mRNA	1	0	0	0	0	0	0.5	0	0	0.266444	0		PLAGL2	0.266444
ENSG00000100359	ENST00000248929	SGSM3	mRNA	1	0	0	0	0	2	0.5	0	1	0.0638558	-0.202589		ERGIC3	0.266444
ENSG00000100335	ENST00000325301	SMCR7L	mRNA	1	0	0	0	0	0	0.5	0	0	0.266444	0		HNRNPR	0.266444
ENSG00000100330	ENST00000401950	MTMR3	mRNA	1	0	0	0	0	0	0.5	0	0	0.266444	0		ITPA	0.266444
ENSG00000100319	ENST00000397781	ZMAT5	mRNA	1	0	0	0	0	0	0.5	0	0	0.266444	0		SNRPB	0.266444
ENSG00000100258	ENST00000474879	LMF2	mRNA	1	0	2	0	0	1	0.5	0	1.5	-0.0276816	-0.294126		SNRPD2	0.266444
ENSG00000100243	ENST00000407623	CYB5R3	mRNA	1	0	3	1	1	0	1	0.5	1.5	0.197142	0.196299		NT5C	0.266444
ENSG00000100216	ENST00000216034	TOMM22	mRNA	1	0	0	0	1	1	0.5	0.5	0.5	0.161597	0.385577		PRICKLE4	0.266444
ENSG00000100147	ENST00000255784	CCDC134	mRNA	1	0	0	0	0	0	0.5	0	0	0.266444	0		OBSL1	0.266444
ENSG00000100142	ENST00000442738	POLR2F	mRNA	1	0	0	0	1	0	0.5	0.5	0	0.266444	0.490425		CHPF	0.266444
ENSG00000100139	ENST00000215957	MICALL1	mRNA	1	0	0	0	0	0	0.5	0	0	0.266444	0		EBPL	0.266444
ENSG00000100138	ENST00000215956	NHP2L1	mRNA	1	0	0	0	0	0	0.5	0	0	0.266444	0		DCAF10	0.266444
ENSG00000100124	ENST00000215941	ANKRD54	mRNA	1	0	0	0	0	0	0.5	0	0	0.266444	0		CLTA	0.266444
ENSG00000100106	ENST00000406386	TRIOBP	mRNA	1	0	0	1	0	1	1	0	0.5	0.38642	-0.104847		C10orf57	0.266444
ENSG00000100092	ENST00000357436	SH3BP1	mRNA	1	0	0	0	0	2	0.5	0	1	0.0638558	-0.202589		DYNLL2	0.266444
ENSG00000100065	ENST00000403299	CARD10	mRNA	1	0	0	0	0	0	0.5	0	0	0.266444	0		KDM3B	0.266444
ENSG00000100023	ENST00000406385	PPIL2	mRNA	1	0	0	0	0	1	0.5	0	0.5	0.161597	-0.104847		C13orf23	0.266444
ENSG00000099995	ENST00000439242	SF3A1	mRNA	1	3	0	0	0	0	0.5	1.5	0	0.266444	1.14703		DLST	0.266444
ENSG00000099942	ENST00000411769	CRKL	mRNA	1	0	0	0	0	1	0.5	0	0.5	0.161597	-0.104847		NEK6	0.266444
ENSG00000099901	ENST00000331821	RANBP1	mRNA	1	1	0	0	0	3	0.5	0.5	1.5	-0.0276816	0.196299		FOXO3	0.266444
ENSG00000099822	ENST00000251287	HCN2	mRNA	1	0	0	0	0	0	0.5	0	0	0.266444	0		KPTN	0.266444
ENSG00000099795	ENST00000215565	NDUFB7	mRNA	1	0	0	0	0	0	0.5	0	0	0.266444	0		STMN1	0.266444
ENSG00000099330	ENST00000215061	OCEL1	mRNA	1	0	0	0	0	1	0.5	0	0.5	0.161597	-0.104847		RCOR3	0.266444
ENSG00000099250	ENST00000374822	NRP1	mRNA	1	0	0	0	0	0	0.5	0	0	0.266444	0		PRDX1	0.266444
ENSG00000099194	ENST00000370355	SCD	mRNA	1	0	1	0	0	1	0.5	0	1	0.0638558	-0.202589		ATP6V0B	0.266444
ENSG00000097046	ENST00000234626	CDC7	mRNA	1	0	0	0	0	0	0.5	0	0	0.266444	0		KCNQ4	0.266444
ENSG00000096717	ENST00000212015	SIRT1	mRNA	1	0	0	0	0	1	0.5	0	0.5	0.161597	-0.104847		FBXO6	0.266444
ENSG00000095906	ENST00000262302	NUBP2	mRNA	1	0	1	0	0	0	0.5	0	0.5	0.161597	-0.104847		MECR	0.266444
ENSG00000095787	ENST00000347934	WAC	mRNA	1	0	3	0	0	2	0.5	0	2.5	-0.194983	-0.461427		IGFBP5	0.266444
ENSG00000095637	ENST00000371249	SORBS1	mRNA	1	0	0	0	0	0	0.5	0	0	0.266444	0		SPTBN1	0.266444
ENSG00000095539	ENST00000210633	SEMA4G	mRNA	1	0	0	0	0	0	0.5	0	0	0.266444	0		PCSK4	0.266444
ENSG00000095203	ENST00000374557	EPB41L4B	mRNA	1	0	0	0	0	0	0.5	0	0	0.266444	0		EEF1B2	0.266444
ENSG00000095015	ENST00000399503	MAP3K1	mRNA	1	0	0	0	0	0	0.5	0	0	0.266444	0		EIF4G1	0.266444
ENSG00000094916	ENST00000439541	CBX5	mRNA	1	0	0	0	0	1	0.5	0	0.5	0.161597	-0.104847		KAT2B	0.266444
ENSG00000094914	ENST00000209873	AAAS	mRNA	1	0	4	0	0	0	0.5	0	2	-0.113756	-0.3802		CSNK1A1	0.266444
ENSG00000094804	ENST00000209728	CDC6	mRNA	1	0	0	0	0	1	0.5	0	0.5	0.161597	-0.104847		H2AFY	0.266444
ENSG00000092841	ENST00000348108	MYL6	mRNA	1	0	0	0	0	0	0.5	0	0	0.266444	0		FAF2	0.266444
ENSG00000092621	ENST00000369409	PHGDH	mRNA	1	1	0	1	3	1	1	2	0.5	0.38642	1.28441		MAN2A1	0.266444
ENSG00000092470	ENST00000263795	WDR76	mRNA	1	0	0	0	0	0	0.5	0	0	0.266444	0		C6orf108	0.266444
ENSG00000092201	ENST00000216297	SUPT16H	mRNA	1	0	0	0	0	1	0.5	0	0.5	0.161597	-0.104847		SIM1	0.266444
ENSG00000091490	ENST00000399878	SEL1L3	mRNA	1	0	0	0	0	1	0.5	0	0.5	0.161597	-0.104847		BACH2	0.266444
ENSG00000091409	ENST00000409080	ITGA6	mRNA	1	0	0	0	0	0	0.5	0	0	0.266444	0		HDDC2	0.266444
ENSG00000091136	ENST00000222399	LAMB1	mRNA	1	0	0	0	0	0	0.5	0	0	0.266444	0		PSMD9	0.266444
ENSG00000091039	ENST00000261183	OSBPL8	mRNA	1	0	0	0	0	2	0.5	0	1	0.0638558	-0.202589		MADD	0.266444
ENSG00000091009	ENST00000265271	RBM27	mRNA	1	0	0	0	0	1	0.5	0	0.5	0.161597	-0.104847		NRXN2	0.266444
ENSG00000090470	ENST00000204549	PDCD7	mRNA	1	0	0	1	0	3	1	0	1.5	0.197142	-0.294126		NRXN2	0.266444
ENSG00000090316	ENST00000264750	MAEA	mRNA	1	0	0	0	0	0	0.5	0	0	0.266444	0		OCIAD1	0.266444
ENSG00000090273	ENST00000321265	NUDC	mRNA	1	2	0	0	0	2	0.5	1	1	0.0638558	0.653175		UNC119	0.266444
ENSG00000089693	ENST00000435120	MLF2	mRNA	1	0	0	2	0	0	1.5	0	0	0.685733	0		MMD	0.266444
ENSG00000089597	ENST00000356638	GANAB	mRNA	1	0	0	0	0	0	0.5	0	0	0.266444	0		HNF1B	0.266444
ENSG00000089250	ENST00000317775	NOS1	mRNA	1	0	0	0	0	2	0.5	0	1	0.0638558	-0.202589		CAMTA2	0.266444
ENSG00000089157	ENST00000392514	RPLP0	mRNA	1	0	0	0	0	0	0.5	0	0	0.266444	0		CDK5RAP3	0.266444
ENSG00000088766	ENST00000378863	CRLS1	mRNA	1	0	0	0	0	0	0.5	0	0	0.266444	0		CUEDC2	0.266444
ENSG00000088038	ENST00000221232	CNOT3	mRNA	1	0	0	0	0	0	0.5	0	0	0.266444	0		FBXW4	0.266444
ENSG00000087470	ENST00000358214	DNM1L	mRNA	1	0	0	0	0	1	0.5	0	0.5	0.161597	-0.104847		BMPR1A	0.266444
ENSG00000087245	ENST00000219070	MMP2	mRNA	1	0	0	0	0	4	0.5	0	2	-0.113756	-0.3802		CREB3	0.266444
ENSG00000087111	ENST00000308360	PIGS	mRNA	1	0	0	0	0	0	0.5	0	0	0.266444	0		C9orf46	0.266444
ENSG00000085840	ENST00000371568	ORC1L	mRNA	1	0	0	0	0	0	0.5	0	0	0.266444	0		C1GALT1	0.266444
ENSG00000085831	ENST00000413473	TTC39A	mRNA	1	0	0	0	0	0	0.5	0	0	0.266444	0		IMPDH1	0.266444
ENSG00000084463	ENST00000261167	WBP11	mRNA	1	0	2	2	0	6	1.5	0	4	0.00491795	-0.680815		ETFB	0.266444
ENSG00000084090	ENST00000337288	STARD7	mRNA	1	0	3	0	1	3	0.5	0.5	3	-0.271879	-0.047899		SLC1A5	0.266444
ENSG00000083845	ENST00000196551	RPS5	mRNA	1	0	3	0	2	6	0.5	1	4.5	-0.480665	0.108655		NUMBL	0.266444
ENSG00000083844	ENST00000263095	ZNF264	mRNA	1	0	1	1	1	5	1	0.5	3	-0.0470559	-0.047899		CNTD2	0.266444
ENSG00000082153	ENST00000417029	BZW1	mRNA	1	1	0	0	0	1	0.5	0.5	0.5	0.161597	0.385577		ANKRD27	0.266444
ENSG00000082014	ENST00000262188	SMARCD3	mRNA	1	0	0	0	0	0	0.5	0	0	0.266444	0		AES	0.266444
ENSG00000080298	ENST00000302303	RFX3	mRNA	1	0	0	0	0	0	0.5	0	0	0.266444	0		PTOV1	0.266444
ENSG00000080293	ENST00000019103	SCTR	mRNA	1	0	0	0	0	0	0.5	0	0	0.266444	0		SARS2	0.266444
ENSG00000079999	ENST00000171111	KEAP1	mRNA	1	0	0	0	0	0	0.5	0	0	0.266444	0		PPP2CB	0.266444
ENSG00000079950	ENST00000367941	STX7	mRNA	1	0	0	0	0	0	0.5	0	0	0.266444	0		SQLE	0.266444
ENSG00000079616	ENST00000160827	KIF22	mRNA	1	0	0	1	0	0	1	0	0	0.491268	0		CSPP1	0.266444
ENSG00000079313	ENST00000170168	REXO1	mRNA	1	0	0	0	0	1	0.5	0	0.5	0.161597	-0.104847		HOMER2	0.266444
ENSG00000077274	ENST00000324068	CAPN6	mRNA	1	0	0	0	0	0	0.5	0	0	0.266444	0		NOMO1	0.266444
ENSG00000077152	ENST00000367274	UBE2T	mRNA	1	0	0	0	0	0	0.5	0	0	0.266444	0		POLR2C	0.266444
ENSG00000075568	ENST00000186436	TMEM131	mRNA	1	0	0	0	0	0	0.5	0	0	0.266444	0		ARHGEF7	0.266444
ENSG00000075340	ENST00000413157	ADD2	mRNA	1	0	0	0	0	0	0.5	0	0	0.266444	0		MAGED2	0.266444
ENSG00000075218	ENST00000454366	GTSE1	mRNA	1	0	0	0	0	0	0.5	0	0	0.266444	0		ABHD12	0.266444
ENSG00000074842	ENST00000262947	C19orf10	mRNA	1	0	0	1	0	1	1	0	0.5	0.38642	-0.104847		SLC8A3	0.266444
ENSG00000074755	ENST00000381638	ZZEF1	mRNA	1	0	0	0	0	4	0.5	0	2	-0.113756	-0.3802		TTLL12	0.266444
ENSG00000074266	ENST00000263360	EED	mRNA	1	0	0	0	0	0	0.5	0	0	0.266444	0		PPM1F	0.266444
ENSG00000072736	ENST00000379165	NFATC3	mRNA	1	0	0	0	0	1	0.5	0	0.5	0.161597	-0.104847		MTAP	0.266444
ENSG00000072501	ENST00000322213	SMC1A	mRNA	1	1	1	0	0	1	0.5	0.5	1	0.0638558	0.287836		HNRNPC	0.266444
ENSG00000072182	ENST00000358078	ACCN4	mRNA	1	0	0	0	0	0	0.5	0	0	0.266444	0		PABPC4	0.266444
ENSG00000072182	ENST00000347842	ACCN4	mRNA	1	0	0	2	0	0	1.5	0	0	0.685733	0		ANAPC5	0.266444
ENSG00000072110	ENST00000394419	ACTN1	mRNA	1	0	0	0	0	0	0.5	0	0	0.266444	0		ATRN	0.266444
ENSG00000071889	ENST00000434658	FAM3A	mRNA	1	0	0	0	0	0	0.5	0	0	0.266444	0		WNT11	0.266444
ENSG00000071564	ENST00000262965	TCF3	mRNA	1	2	0	0	0	0	0.5	1	0	0.266444	0.855764		AKR1B1	0.266444
ENSG00000071537	ENST00000336735	SEL1L	mRNA	1	0	0	0	0	1	0.5	0	0.5	0.161597	-0.104847		SENP1	0.266444
ENSG00000071054	ENST00000324219	MAP4K4	mRNA	1	0	0	0	0	0	0.5	0	0	0.266444	0		RAPGEF3	0.266444
ENSG00000070886	ENST00000166244	EPHA8	mRNA	1	0	0	0	0	1	0.5	0	0.5	0.161597	-0.104847		FBLN1	0.266444
ENSG00000070831	ENST00000400259	CDC42	mRNA	1	0	0	0	0	1	0.5	0	0.5	0.161597	-0.104847		UBE2A	0.266444
ENSG00000069998	ENST00000155674	CECR5	mRNA	1	0	0	0	0	0	0.5	0	0	0.266444	0		GPATCH1	0.266444
ENSG00000069966	ENST00000396335	GNB5	mRNA	1	0	0	0	0	0	0.5	0	0	0.266444	0		BAZ2A	0.266444
ENSG00000069424	ENST00000378097	KCNAB2	mRNA	1	0	0	0	0	0	0.5	0	0	0.266444	0		PICALM	0.266444
ENSG00000068793	ENST00000313077	CYFIP1	mRNA	1	0	0	0	0	0	0.5	0	0	0.266444	0		CRMP1	0.266444
ENSG00000068366	ENST00000340800	ACSL4	mRNA	1	0	0	0	0	0	0.5	0	0	0.266444	0		FBXW11	0.266444
ENSG00000068323	ENST00000315869	TFE3	mRNA	1	0	0	0	0	0	0.5	0	0	0.266444	0		ATP6AP1	0.266444
ENSG00000068305	ENST00000338042	MEF2A	mRNA	1	0	0	0	0	0	0.5	0	0	0.266444	0		C16orf80	0.266444
ENSG00000066117	ENST00000381513	SMARCD1	mRNA	1	0	1	0	0	0	0.5	0	0.5	0.161597	-0.104847		MAPK6	0.266444
ENSG00000065526	ENST00000375759	SPEN	mRNA	1	0	0	1	0	3	1	0	1.5	0.197142	-0.294126		TGFBR3	0.266444
ENSG00000065054	ENST00000424542	SLC9A3R2	mRNA	1	0	0	0	0	0	0.5	0	0	0.266444	0		PITX1	0.266444
ENSG00000064989	ENST00000409998	CALCRL	mRNA	1	0	0	0	0	0	0.5	0	0	0.266444	0		SIRT2	0.266444
ENSG00000064932	ENST00000438103	SBNO2	mRNA	1	0	3	0	0	1	0.5	0	2	-0.113756	-0.3802		COASY	0.266444
ENSG00000063587	ENST00000436664	ZNF275	mRNA	1	0	0	0	0	0	0.5	0	0	0.266444	0		FGFR3	0.266444
ENSG00000063245	ENST00000270460	EPN1	mRNA	1	0	0	0	0	1	0.5	0	0.5	0.161597	-0.104847		PDZD4	0.266444
ENSG00000063244	ENST00000450554	U2AF2	mRNA	1	0	0	0	0	0	0.5	0	0	0.266444	0		THUMPD1	0.266444
ENSG00000062485	ENST00000351328	CS	mRNA	1	0	0	0	0	1	0.5	0	0.5	0.161597	-0.104847		NGEF	0.266444
ENSG00000062194	ENST00000454432	GPBP1	mRNA	1	0	0	0	0	0	0.5	0	0	0.266444	0		DIP2B	0.266444
ENSG00000061938	ENST00000392400	TNK2	mRNA	1	0	0	0	0	0	0.5	0	0	0.266444	0		NDUFB4	0.266444
ENSG00000061794	ENST00000081029	MRPS35	mRNA	1	0	0	0	0	0	0.5	0	0	0.266444	0		EYA2	0.266444
ENSG00000061337	ENST00000381569	LZTS1	mRNA	1	0	0	0	0	0	0.5	0	0	0.266444	0		C6orf72	0.266444
ENSG00000059915	ENST00000020673	PSD	mRNA	1	0	0	0	0	1	0.5	0	0.5	0.161597	-0.104847		KIAA2022	0.266444
ENSG00000056586	ENST00000357244	RC3H2	mRNA	1	0	0	0	0	0	0.5	0	0	0.266444	0		VPS13D	0.266444
ENSG00000056558	ENST00000373887	TRAF1	mRNA	1	0	0	0	0	1	0.5	0	0.5	0.161597	-0.104847		MAP4	0.266444
ENSG00000056097	ENST00000265069	ZFR	mRNA	1	0	0	0	0	0	0.5	0	0	0.266444	0		GPM6B	0.266444
ENSG00000055163	ENST00000318218	CYFIP2	mRNA	1	0	0	1	0	0	1	0	0	0.491268	0		DSG2	0.266444
ENSG00000055070	ENST00000401088	C1orf144	mRNA	1	1	0	2	0	0	1.5	0.5	0	0.685733	0.490425		MED17	0.266444
ENSG00000054116	ENST00000373166	TRAPPC3	mRNA	1	0	0	1	0	3	1	0	1.5	0.197142	-0.294126		PARP3	0.266444
ENSG00000053372	ENST00000330263	MRTO4	mRNA	1	1	3	0	0	1	0.5	0.5	2	-0.113756	0.110224		MSR1	0.266444
ENSG00000051596	ENST00000265097	THOC3	mRNA	1	0	0	1	0	0	1	0	0	0.491268	0		ATP6V0A1	0.266444
ENSG00000050555	ENST00000361069	LAMC3	mRNA	1	1	0	0	0	0	0.5	0.5	0	0.266444	0.490425		ABCF2	0.266444
ENSG00000050405	ENST00000341247	LIMA1	mRNA	1	0	0	1	0	2	1	0	1	0.288679	-0.202589		SLAMF7	0.266444
ENSG00000049656	ENST00000320895	CLPTM1L	mRNA	1	0	0	0	0	0	0.5	0	0	0.266444	0		ZDHHC6	0.266444
ENSG00000049618	ENST00000350026	ARID1B	mRNA	1	0	3	0	4	0	0.5	2	1.5	-0.0276816	1.09513		C20orf43	0.266444
ENSG00000049239	ENST00000377403	H6PD	mRNA	1	0	0	0	0	1	0.5	0	0.5	0.161597	-0.104847		PHLDB1	0.266444
ENSG00000048405	ENST00000393312	ZNF800	mRNA	1	0	0	0	0	0	0.5	0	0	0.266444	0		BRCA1	0.266444
ENSG00000044115	ENST00000302763	CTNNA1	mRNA	1	0	0	0	0	2	0.5	0	1	0.0638558	-0.202589		QPCTL	0.266444
ENSG00000043355	ENST00000376335	ZIC2	mRNA	1	1	3	0	0	2	0.5	0.5	2.5	-0.194983	0.0289973		ZNF200	0.266444
ENSG00000042753	ENST00000352203	AP2S1	mRNA	1	0	0	0	0	0	0.5	0	0	0.266444	0		IL32	0.266444
ENSG00000041357	ENST00000417370	PSMA4	mRNA	1	0	0	0	0	0	0.5	0	0	0.266444	0		CDK11A	0.266444
ENSG00000039523	ENST00000379312	FAM65A	mRNA	1	0	0	0	0	2	0.5	0	1	0.0638558	-0.202589		PROM1	0.266444
ENSG00000038427	ENST00000343200	VCAN	mRNA	1	0	0	0	0	0	0.5	0	0	0.266444	0		ADIPOR2	0.266444
ENSG00000038358	ENST00000358933	EDC4	mRNA	1	0	0	2	1	0	1.5	0.5	0	0.685733	0.490425		GTF2IRD1	0.266444
ENSG00000037280	ENST00000502649	FLT4	mRNA	1	0	0	0	0	0	0.5	0	0	0.266444	0		ITGAL	0.266444
ENSG00000034510	ENST00000233143	TMSB10	mRNA	1	1	4	0	0	0	0.5	0.5	2	-0.113756	0.110224		MYCBP2	0.266444
ENSG00000034063	ENST00000455180	UHRF1	mRNA	1	0	0	0	0	0	0.5	0	0	0.266444	0		POLR2J	0.266444
ENSG00000031823	ENST00000034275	RANBP3	mRNA	1	0	0	0	0	0	0.5	0	0	0.266444	0		KDM1A	0.266444
ENSG00000025770	ENST00000299821	NCAPH2	mRNA	1	0	1	0	0	3	0.5	0	2	-0.113756	-0.3802		SF3B3	0.263097
ENSG00000025039	ENST00000369415	RRAGD	mRNA	1	0	0	0	0	0	0.5	0	0	0.266444	0		CACNG8	0.263097
ENSG00000023734	ENST00000419869	STRAP	mRNA	1	3	1	0	0	1	0.5	1.5	1	0.0638558	0.944441		UBA2	0.245745
ENSG00000023228	ENST00000449699	NDUFS1	mRNA	1	0	0	0	0	0	0.5	0	0	0.266444	0		PDAP1	0.245745
ENSG00000018610	ENST00000486230	CXorf56	mRNA	1	0	0	0	0	0	0.5	0	0	0.266444	0		ZNF703	0.245745
ENSG00000015413	ENST00000393092	DPEP1	mRNA	1	0	0	0	0	0	0.5	0	0	0.266444	0		H2AFX	0.235565
ENSG00000013573	ENST00000407793	DDX11	mRNA	1	0	0	0	0	0	0.5	0	0	0.266444	0		PIM3	0.224306
ENSG00000013374	ENST00000413040	NUB1	mRNA	1	0	0	0	0	1	0.5	0	0.5	0.161597	-0.104847		HIST1H2AI	0.224306
ENSG00000013306	ENST00000225308	SLC25A39	mRNA	1	0	0	0	0	0	0.5	0	0	0.266444	0		IKZF3	0.224306
ENSG00000011304	ENST00000394601	PTBP1	mRNA	1	0	3	0	0	0	0.5	0	1.5	-0.0276816	-0.294126		AD000671-3	0.224306
ENSG00000011198	ENST00000458276	ABHD5	mRNA	1	0	0	0	0	0	0.5	0	0	0.266444	0		XIAP	0.224306
ENSG00000011028	ENST00000303375	MRC2	mRNA	1	0	0	0	0	0	0.5	0	0	0.266444	0		KHNYN	0.224306
ENSG00000011007	ENST00000418390	TCEB3	mRNA	1	0	0	0	1	3	0.5	0.5	1.5	-0.0276816	0.196299		SLC25A1	0.224306
ENSG00000010292	ENST00000315579	NCAPD2	mRNA	1	0	1	0	0	0	0.5	0	0.5	0.161597	-0.104847		HMGA1	0.224306
ENSG00000010017	ENST00000011619	RANBP9	mRNA	1	0	0	0	0	0	0.5	0	0	0.266444	0		HIST1H4B	0.224306
ENSG00000009335	ENST00000348165	UBE3C	mRNA	1	0	1	0	0	2	0.5	0	1.5	-0.0276816	-0.294126		HOXB8	0.20196
ENSG00000008988	ENST00000427539	RPS20	mRNA	1	1	2	0	0	0	0.5	0.5	1	0.0638558	0.287836		RPL12	0.197142
ENSG00000008838	ENST00000394127	MED24	mRNA	1	0	0	0	0	0	0.5	0	0	0.266444	0		CCDC157	0.197142
ENSG00000008710	ENST00000262304	PKD1	mRNA	1	0	0	0	0	0	0.5	0	0	0.266444	0		WHSC2	0.197142
ENSG00000008323	ENST00000449001	PLEKHG6	mRNA	1	0	0	0	0	0	0.5	0	0	0.266444	0		LIMK2	0.197142
ENSG00000008128	ENST00000317673	CDK11A	mRNA	1	0	0	0	0	0	0.5	0	0	0.266444	0		CYB5D1	0.197142
ENSG00000007520	ENST00000007390	C16orf42	mRNA	1	0	0	0	0	0	0.5	0	0	0.266444	0		ARL6IP1	0.197142
ENSG00000007350	ENST00000369915	TKTL1	mRNA	1	0	0	0	0	0	0.5	0	0	0.266444	0		CD2BP2	0.197142
ENSG00000007255	ENST00000006275	TRAPPC6A	mRNA	1	0	0	0	1	0	0.5	0.5	0	0.266444	0.490425		DCI	0.197142
ENSG00000006744	ENST00000338034	ELAC2	mRNA	1	0	0	0	0	0	0.5	0	0	0.266444	0		RPL13	0.197142
ENSG00000006704	ENST00000265755	GTF2IRD1	mRNA	1	0	0	0	0	0	0.5	0	0	0.266444	0		CCT3	0.197142
ENSG00000006327	ENST00000326577	TNFRSF12A	mRNA	1	0	0	0	0	1	0.5	0	0.5	0.161597	-0.104847		C1orf187	0.197142
ENSG00000006194	ENST00000219069	ZNF263	mRNA	1	0	0	1	0	2	1	0	1	0.288679	-0.202589		PCNT	0.197142
ENSG00000006125	ENST00000312678	AP2B1	mRNA	1	0	0	0	0	0	0.5	0	0	0.266444	0		EPB41	0.197142
ENSG00000005379	ENST00000343736	BZRAP1	mRNA	1	0	0	0	0	1	0.5	0	0.5	0.161597	-0.104847		HNRNPU	0.197142
ENSG00000005339	ENST00000382070	CREBBP	mRNA	1	0	0	0	0	0	0.5	0	0	0.266444	0		GLTP	0.197142
ENSG00000005102	ENST00000329168	MEOX1	mRNA	1	0	0	0	0	0	0.5	0	0	0.266444	0		BTBD2	0.197142
ENSG00000005020	ENST00000345317	SKAP2	mRNA	1	1	0	0	0	0	0.5	0.5	0	0.266444	0.490425		EXOSC2	0.197142
ENSG00000004975	ENST00000005340	DVL2	mRNA	1	0	0	0	0	1	0.5	0	0.5	0.161597	-0.104847		PSMF1	0.197142
ENSG00000004779	ENST00000007516	NDUFAB1	mRNA	1	0	0	0	0	0	0.5	0	0	0.266444	0		CDKN1A	0.197142
ENSG00000004777	ENST00000314737	ARHGAP33	mRNA	1	0	0	0	0	0	0.5	0	0	0.266444	0		SENP5	0.197142
ENSG00000004478	ENST00000001008	FKBP4	mRNA	1	2	3	1	1	4	1	1.5	3.5	-0.12006	0.535702		BMP8B	0.197142
ENSG00000004399	ENST00000324093	PLXND1	mRNA	1	0	0	0	0	1	0.5	0	0.5	0.161597	-0.104847		ATP5B	0.197142
ENSG00000002919	ENST00000359238	SNX11	mRNA	1	0	0	0	0	1	0.5	0	0.5	0.161597	-0.104847		PTCD1	0.197142
ENSG00000002834	ENST00000318008	LASP1	mRNA	1	0	0	0	0	0	0.5	0	0	0.266444	0		SETD1A	0.197142
ENSG00000002822	ENST00000455868	MAD1L1	mRNA	1	0	0	0	0	0	0.5	0	0	0.266444	0		GCN1L1	0.197142
ENSG00000002330	ENST00000309032	BAD	mRNA	1	0	0	0	0	0	0.5	0	0	0.266444	0		PHB2	0.197142
ENSG00000001460	ENST00000440416	C1orf201	mRNA	1	0	0	0	0	1	0.5	0	0.5	0.161597	-0.104847		FAM115A	0.197142
ENSG00000173915	ENST00000369825	USMG5	mRNA	0	7	0	14	0	53	7	3.5	26.5	-0.379521	-0.381682		CYB5R3	0.197142
ENSG00000170581	ENST00000314128	STAT2	mRNA	0	0	0	8	0	0	4	0	0	1.39106	0		PDCD7	0.197142
ENSG00000145425	ENST00000274065	RPS3A	mRNA	0	0	0	6	5	5	3	2.5	2.5	0.687207	1.13517		SPEN	0.197142
ENSG00000124831	ENST00000289175	LRRFIP1	mRNA	0	0	6	6	0	25	3	0	15.5	-0.589832	-1.73847		TRAPPC3	0.197142
ENSG00000100316	ENST00000437815	RPL3	mRNA	0	2	0	6	0	0	3	1	0	1.14863	0.855764		UBE2L3	0.197142
ENSG00000253719	ENST00000519948	ATXN7L3B	mRNA	0	0	0	5	0	3	2.5	0	1.5	0.71608	-0.294126		DDX51	0.197142
ENSG00000181027	ENST00000391909	FKRP	mRNA	0	0	2	5	1	1	2.5	0.5	1.5	0.71608	0.196299		MCM3AP	0.197142
ENSG00000171864	ENST00000305817	PRND	mRNA	0	0	0	5	0	0	2.5	0	0	1.01021	0		NOM1	0.197142
ENSG00000147140	ENST00000276079	NONO	mRNA	0	3	0	5	0	0	2.5	1.5	0	1.01021	1.14703		C14orf143	0.197142
ENSG00000119414	ENST00000373547	PPP6C	mRNA	0	0	0	5	0	0	2.5	0	0	1.01021	0		NOTCH2	0.197142
ENSG00000103855	ENST00000318443	CD276	mRNA	0	0	0	5	0	1	2.5	0	0.5	0.905359	-0.104847		GINS2	0.197142
ENSG00000102910	ENST00000285737	LONP2	mRNA	0	0	0	5	1	0	2.5	0.5	0	1.01021	0.490425		SLC6A8	0.197142
ENSG00000075673	ENST00000218548	ATP12A	mRNA	0	0	0	5	0	1	2.5	0	0.5	0.905359	-0.104847		ZNFX1	0.197142
ENSG00000197930	ENST00000395686	ERO1L	mRNA	0	0	0	4	0	4	2	0	2	0.476872	-0.3802		WDR48	0.197142
ENSG00000197746	ENST00000394934	PSAP	mRNA	0	0	0	4	0	0	2	0	0	0.857073	0		SNX5	0.197142
ENSG00000168385	ENST00000402092	SEPT2	mRNA	0	0	0	4	0	0	2	0	0	0.857073	0		RPL27A	0.1836
ENSG00000168264	ENST00000366610	IRF2BP2	mRNA	0	0	0	4	0	0	2	0	0	0.857073	0		KPNB1	0.176257
ENSG00000165629	ENST00000335698	ATP5C1	mRNA	0	0	0	4	0	0	2	0	0	0.857073	0		RPL18A	0.176257
ENSG00000161179	ENST00000292778	YDJC	mRNA	0	0	0	4	0	0	2	0	0	0.857073	0		PKM2	0.176257
ENSG00000161016	ENST00000394920	RPL8	mRNA	0	2	2	4	5	0	2	3.5	1	0.654484	1.73626		FCER1A	0.163171
ENSG00000160310	ENST00000397637	PRMT2	mRNA	0	0	0	4	0	0	2	0	0	0.857073	0		FAM200B	0.161597
ENSG00000148308	ENST00000372097	GTF3C5	mRNA	0	0	0	4	1	0	2	0.5	0	0.857073	0.490425		CCDC72	0.161597
ENSG00000134278	ENST00000409402	SPIRE1	mRNA	0	0	0	4	0	0	2	0	0	0.857073	0		MRPS18B	0.161597
ENSG00000127022	ENST00000247461	CANX	mRNA	0	1	0	4	0	0	2	0.5	0	0.857073	0.490425		CLIC1	0.161597
ENSG00000126012	ENST00000375401	KDM5C	mRNA	0	1	4	4	1	0	2	1	2	0.476872	0.475563		SULT1A3	0.161597
ENSG00000125430	ENST00000360954	HS3ST3B1	mRNA	0	0	0	4	0	1	2	0	0.5	0.752225	-0.104847		PSENEN	0.161597
ENSG00000123562	ENST00000422154	MORF4L2	mRNA	0	0	0	4	0	0	2	0	0	0.857073	0		ZYG11A	0.161597
ENSG00000119335	ENST00000372692	SET	mRNA	0	0	0	4	1	4	2	0.5	2	0.476872	0.110224		MUC2	0.161597
ENSG00000113758	ENST00000309007	DBN1	mRNA	0	0	0	4	0	0	2	0	0	0.857073	0		TAF13	0.161597
ENSG00000111653	ENST00000412586	ING4	mRNA	0	0	0	4	0	0	2	0	0	0.857073	0		HTT	0.161597
ENSG00000110721	ENST00000265689	CHKA	mRNA	0	0	1	4	0	0	2	0	0.5	0.752225	-0.104847		PSMD12	0.161597
ENSG00000110492	ENST00000405308	MDK	mRNA	0	0	0	4	0	0	2	0	0	0.857073	0		ZNF136	0.161597
ENSG00000100246	ENST00000216068	DNAL4	mRNA	0	0	0	4	0	0	2	0	0	0.857073	0		ZNF177	0.161597
ENSG00000075420	ENST00000336824	FNDC3B	mRNA	0	0	0	4	0	0	2	0	0	0.857073	0		HES4	0.161597
ENSG00000067225	ENST00000335181	PKM2	mRNA	0	0	8	4	0	0	2	0	4	0.176257	-0.680815		ADAMTSL5	0.161597
ENSG00000198945	ENST00000361794	L3MBTL3	mRNA	0	0	0	3	0	1	1.5	0	0.5	0.580886	-0.104847		PBX1	0.161597
ENSG00000197622	ENST00000357235	CDC42SE1	mRNA	0	0	0	3	0	1	1.5	0	0.5	0.580886	-0.104847		DLK1	0.161597
ENSG00000196498	ENST00000356219	NCOR2	mRNA	0	0	0	3	0	1	1.5	0	0.5	0.580886	-0.104847		DGAT1	0.161597
ENSG00000196313	ENST00000358357	POM121	mRNA	0	0	0	3	0	0	1.5	0	0	0.685733	0		EP400	0.161597
ENSG00000189306	ENST00000323013	RRP7A	mRNA	0	1	0	3	1	2	1.5	1	1	0.483145	0.653175		CCDC125	0.161597
ENSG00000181163	ENST00000296930	NPM1	mRNA	0	2	0	3	0	0	1.5	1	0	0.685733	0.855764		SATB1	0.161597
ENSG00000179841	ENST00000430028	AKAP5	mRNA	0	0	0	3	0	2	1.5	0	1	0.483145	-0.202589		ADO	0.161597
ENSG00000176788	ENST00000322611	BASP1	mRNA	0	0	0	3	0	0	1.5	0	0	0.685733	0		YIPF6	0.161597
ENSG00000175130	ENST00000329421	MARCKSL1	mRNA	0	1	1	3	1	1	1.5	1	1	0.483145	0.653175		FRAT2	0.161597
ENSG00000174010	ENST00000328046	KLHL15	mRNA	0	0	0	3	0	3	1.5	0	1.5	0.391607	-0.294126		DHTKD1	0.161597
ENSG00000169429	ENST00000307407	IL8	mRNA	0	0	0	3	0	0	1.5	0	0	0.685733	0		C8orf42	0.161597
ENSG00000169213	ENST00000371655	RAB3B	mRNA	0	0	0	3	0	16	1.5	0	8	-0.455759	-1.14149		VWA1	0.161597
ENSG00000168077	ENST00000301904	SCARA3	mRNA	0	0	0	3	0	2	1.5	0	1	0.483145	-0.202589		SEPW1	0.161597
ENSG00000167283	ENST00000300688	ATP5L	mRNA	0	0	0	3	1	1	1.5	0.5	0.5	0.580886	0.385577		ZBTB33	0.161597
ENSG00000165323	ENST00000409404	FAT3	mRNA	0	0	0	3	2	8	1.5	1	4	0.00491795	0.174949		MUC20	0.161597
ENSG00000164236	ENST00000296657	ANKRD33B	mRNA	0	0	0	3	0	0	1.5	0	0	0.685733	0		RUFY1	0.161597
ENSG00000162757	ENST00000294811	C1orf74	mRNA	0	0	0	3	0	0	1.5	0	0	0.685733	0		SLCO3A1	0.161597
ENSG00000159217	ENST00000290341	IGF2BP1	mRNA	0	0	0	3	0	1	1.5	0	0.5	0.580886	-0.104847		UBE2O	0.161597
ENSG00000156172	ENST00000286688	C8orf37	mRNA	0	0	0	3	0	1	1.5	0	0.5	0.580886	-0.104847		DCTN2	0.161597
ENSG00000148175	ENST00000286713	STOM	mRNA	0	0	0	3	0	0	1.5	0	0	0.685733	0		RPL15	0.161597
ENSG00000145050	ENST00000518640	MANF	mRNA	0	0	0	3	0	3	1.5	0	1.5	0.391607	-0.294126		DDX23	0.161597
ENSG00000144283	ENST00000389757	PK4P	mRNA	0	0	0	3	0	1	1.5	0	0.5	0.580886	-0.104847		PITPNA	0.161597
ENSG00000143436	ENST00000368830	MRPL9	mRNA	0	0	0	3	0	1	1.5	0	0.5	0.580886	-0.104847		RAB40A	0.161597
ENSG00000141140	ENST00000378326	MYO19	mRNA	0	0	0	3	0	0	1.5	0	0	0.685733	0		POP7	0.161597
ENSG00000138668	ENST00000352301	HNRNPD	mRNA	0	0	0	3	0	0	1.5	0	0	0.685733	0		TP53RK	0.161597
ENSG00000138160	ENST00000260731	KIF11	mRNA	0	0	0	3	0	1	1.5	0	0.5	0.580886	-0.104847		C17orf79	0.161597
ENSG00000137309	ENST00000447654	HMGA1	mRNA	0	0	0	3	1	5	1.5	0.5	2.5	0.224306	0.0289973		ZNF554	0.161597
ENSG00000137154	ENST00000380394	RPS6	mRNA	0	1	1	3	3	6	1.5	2	3.5	0.0744053	0.777927		CDH2	0.161597
ENSG00000132182	ENST00000254508	NUP210	mRNA	0	0	1	3	0	1	1.5	0	1	0.483145	-0.202589		INO80E	0.161597
ENSG00000131116	ENST00000300811	ZNF428	mRNA	0	2	1	3	0	3	1.5	1	2	0.305533	0.475563		HINT1	0.161597
ENSG00000131018	ENST00000367255	SYNE1	mRNA	0	0	0	3	0	0	1.5	0	0	0.685733	0		DDX19A	0.161597
ENSG00000124529	ENST00000377364	HIST1H4B	mRNA	0	0	0	3	0	5	1.5	0	2.5	0.224306	-0.461427		CD320	0.161597
ENSG00000115524	ENST00000409915	SF3B1	mRNA	0	0	0	3	0	0	1.5	0	0	0.685733	0		NXN	0.161597
ENSG00000114626	ENST00000232744	ABTB1	mRNA	0	0	0	3	0	0	1.5	0	0	0.685733	0		ZNF526	0.161597
ENSG00000109920	ENST00000263773	FNBP4	mRNA	0	0	0	3	0	2	1.5	0	1	0.483145	-0.202589		C19orf55	0.161597
ENSG00000107331	ENST00000355090	ABCA2	mRNA	0	0	0	3	0	2	1.5	0	1	0.483145	-0.202589		CERCAM	0.161597
ENSG00000106025	ENST00000222747	TSPAN12	mRNA	0	0	0	3	0	0	1.5	0	0	0.685733	0		SCN3B	0.161597
ENSG00000103495	ENST00000322945	MAZ	mRNA	0	0	0	3	0	0	1.5	0	0	0.685733	0		CCT2	0.161597
ENSG00000102317	ENST00000376755	RBM3	mRNA	0	0	0	3	2	0	1.5	1	0	0.685733	0.855764		SGPL1	0.161597
ENSG00000100804	ENST00000361611	PSMB5	mRNA	0	0	0	3	0	0	1.5	0	0	0.685733	0		LRTM2	0.161597
ENSG00000100241	ENST00000380817	SBF1	mRNA	0	1	0	3	2	4	1.5	1.5	2	0.305533	0.766829		ZNF219	0.161597
ENSG00000089009	ENST00000202773	AC004086-1	mRNA	0	0	0	3	1	0	1.5	0.5	0	0.685733	0.490425		FUNDC2	0.161597
ENSG00000081154	ENST00000265260	PCNP	mRNA	0	0	0	3	0	2	1.5	0	1	0.483145	-0.202589		PCF11	0.161597
ENSG00000063322	ENST00000315588	MED29	mRNA	0	0	0	3	1	8	1.5	0.5	4	0.00491795	-0.190391		VCP	0.161597
ENSG00000040487	ENST00000400548	PQLC2	mRNA	0	0	0	3	0	0	1.5	0	0	0.685733	0		GDF9	0.161597
ENSG00000035141	ENST00000037869	FAM136A	mRNA	0	0	0	3	0	0	1.5	0	0	0.685733	0		RNF168	0.161597
ENSG00000013306	ENST00000377095	SLC25A39	mRNA	0	0	1	3	0	0	1.5	0	0.5	0.580886	-0.104847		POLR2H	0.161597
ENSG00000010404	ENST00000340855	IDS	mRNA	0	0	0	3	1	1	1.5	0.5	0.5	0.580886	0.385577		SR140	0.161597
ENSG00000004455	ENST00000373449	AK2	mRNA	0	0	0	3	0	0	1.5	0	0	0.685733	0		CAPN2	0.161597
ENSG00000230685	ENST00000457485	CLIC1	mRNA	0	0	0	2	0	0	1	0	0	0.491268	0		ACOT11	0.161597
ENSG00000221899	ENST00000408913	C14orf181	mRNA	0	0	0	2	0	2	1	0	1	0.288679	-0.202589		UBXN1	0.161597
ENSG00000221823	ENST00000234310	PPP3R1	mRNA	0	0	0	2	0	0	1	0	0	0.491268	0		SSTR5	0.161597
ENSG00000215475	ENST00000400405	SIAH3	mRNA	0	0	0	2	0	0	1	0	0	0.491268	0		FGF11	0.161597
ENSG00000213463	ENST00000256366	SYNJ2BP	mRNA	0	0	0	2	0	4	1	0	2	0.111067	-0.3802		RAVER1	0.161597
ENSG00000211584	ENST00000442218	SLC48A1	mRNA	0	0	0	2	0	0	1	0	0	0.491268	0		FDXR	0.161597
ENSG00000204469	ENST00000376033	BAT2	mRNA	0	0	2	2	0	0	1	0	1	0.288679	-0.202589		CCDC12	0.161597
ENSG00000203852	ENST00000403683	HIST2H3A	mRNA	0	4	0	2	2	26	1	3	13	-1.07428	0.212304		RRP1B	0.161597
ENSG00000198925	ENST00000361242	ATG9A	mRNA	0	0	0	2	0	0	1	0	0	0.491268	0		PSKH1	0.161597
ENSG00000198914	ENST00000361360	POU3F3	mRNA	0	0	0	2	1	1	1	0.5	0.5	0.38642	0.385577		PSMB4	0.161597
ENSG00000198053	ENST00000358771	SIRPA	mRNA	0	0	0	2	0	0	1	0	0	0.491268	0		DONSON	0.161597
ENSG00000196787	ENST00000359193	SMCHD1	mRNA	0	0	1	2	1	15	1	0.5	8	-0.650224	-0.651068		TMED4	0.161597
ENSG00000196199	ENST00000361479	MPHOSPH8	mRNA	0	0	0	2	0	0	1	0	0	0.491268	0		WASF2	0.161597
ENSG00000196176	ENST00000359907	HIST1H4A	mRNA	0	0	0	2	0	0	1	0	0	0.491268	0		RNF111	0.161597
ENSG00000188529	ENST00000492112	SFRS13A	mRNA	0	0	0	2	0	0	1	0	0	0.491268	0		ACSS1	0.161597
ENSG00000188033	ENST00000311437	ZNF490	mRNA	0	0	0	2	0	0	1	0	0	0.491268	0		XPC	0.161597
ENSG00000187860	ENST00000405659	CCDC157	mRNA	0	0	0	2	0	5	1	0	2.5	0.0298404	-0.461427		BUB3	0.161597
ENSG00000187498	ENST00000375820	COL4A1	mRNA	0	0	0	2	0	0	1	0	0	0.491268	0		TBRG1	0.161597
ENSG00000185989	ENST00000334062	RASA3	mRNA	0	0	0	2	0	0	1	0	0	0.491268	0		ANAPC1	0.161597
ENSG00000185917	ENST00000332131	SETD4	mRNA	0	0	0	2	0	0	1	0	0	0.491268	0		GFRA1	0.161597
ENSG00000185818	ENST00000331662	NAT8L	mRNA	0	0	0	2	0	2	1	0	1	0.288679	-0.202589		TKTL2	0.161597
ENSG00000185651	ENST00000342192	UBE2L3	mRNA	0	0	1	2	0	2	1	0	1.5	0.197142	-0.294126		HIRIP3	0.161597
ENSG00000185163	ENST00000397333	DDX51	mRNA	0	0	1	2	0	2	1	0	1.5	0.197142	-0.294126		MS4A2	0.161597
ENSG00000185068	ENST00000438073	GTF2H5	mRNA	0	1	0	2	0	1	1	0.5	0.5	0.38642	0.385577		PAK1	0.161597
ENSG00000183878	ENST00000329134	UTY	mRNA	0	0	0	2	0	0	1	0	0	0.491268	0		GSTO1	0.161597
ENSG00000182899	ENST00000464167	RPL35A	mRNA	0	0	0	2	1	1	1	0.5	0.5	0.38642	0.385577		SLC25A37	0.161597
ENSG00000179222	ENST00000375722	MAGED1	mRNA	0	0	0	2	0	0	1	0	0	0.491268	0		DIAPH2	0.161597
ENSG00000177917	ENST00000326446	ARL6IP6	mRNA	0	0	0	2	0	0	1	0	0	0.491268	0		TTBK1	0.161597
ENSG00000177542	ENST00000320230	SLC25A22	mRNA	0	0	0	2	0	0	1	0	0	0.491268	0		DGKQ	0.161597
ENSG00000177054	ENST00000446113	ZDHHC13	mRNA	0	0	0	2	0	0	1	0	0	0.491268	0		RQCD1	0.161597
ENSG00000175029	ENST00000309035	CTBP2	mRNA	0	0	0	2	0	0	1	0	0	0.491268	0		SPIB	0.161597
ENSG00000174748	ENST00000435882	RPL15	mRNA	0	0	0	2	0	0	1	0	0	0.491268	0		FOXK2	0.161597
ENSG00000172331	ENST00000393132	BPGM	mRNA	0	0	0	2	0	0	1	0	0	0.491268	0		RPTOR	0.161597
ENSG00000171314	ENST00000334828	PGAM1	mRNA	0	0	1	2	0	0	1	0	0.5	0.38642	-0.104847		RAB40B	0.161597
ENSG00000171208	ENST00000303155	NETO2	mRNA	0	0	0	2	0	0	1	0	0	0.491268	0		FTO	0.161597
ENSG00000170889	ENST00000391753	RPS9	mRNA	0	0	0	2	2	5	1	1	2.5	0.0298404	0.394336		MAN2C1	0.161597
ENSG00000170776	ENST00000394518	AKAP13	mRNA	0	0	0	2	0	7	1	0	3.5	-0.12006	-0.611328		PEX5	0.161597
ENSG00000169895	ENST00000380155	SYAP1	mRNA	0	0	0	2	0	2	1	0	1	0.288679	-0.202589		PSMB7	0.161597
ENSG00000169750	ENST00000306897	RAC3	mRNA	0	1	0	2	0	0	1	0.5	0	0.491268	0.490425		DNAJC1	0.161597
ENSG00000168028	ENST00000301821	RPSA	mRNA	0	0	0	2	2	6	1	1	3	-0.0470559	0.31744		WDR33	0.161597
ENSG00000167996	ENST00000406545	FTH1	mRNA	0	0	0	2	0	1	1	0	0.5	0.38642	-0.104847		SPDYE1	0.161597
ENSG00000167552	ENST00000301071	TUBA1A	mRNA	0	0	0	2	0	0	1	0	0	0.491268	0		EGLN1	0.161597
ENSG00000166454	ENST00000299575	ATMIN	mRNA	0	0	0	2	0	2	1	0	1	0.288679	-0.202589		DYNC1LI2	0.161597
ENSG00000166337	ENST00000299424	TAF10	mRNA	0	0	0	2	0	0	1	0	0	0.491268	0		CAPRIN1	0.161597
ENSG00000164924	ENST00000395951	YWHAZ	mRNA	0	0	0	2	0	0	1	0	0	0.491268	0		PRPF38B	0.161597
ENSG00000164902	ENST00000297540	PHAX	mRNA	0	0	0	2	0	0	1	0	0	0.491268	0		DPF2	0.161597
ENSG00000164818	ENST00000297440	HEATR2	mRNA	0	0	1	2	0	3	1	0	2	0.111067	-0.3802		SUV420H2	0.161597
ENSG00000164707	ENST00000354042	SLC13A4	mRNA	0	0	0	2	0	0	1	0	0	0.491268	0		IGHMBP2	0.161597
ENSG00000163399	ENST00000369496	ATP1A1	mRNA	0	0	0	2	0	1	1	0	0.5	0.38642	-0.104847		NES	0.161597
ENSG00000161653	ENST00000293404	NAGS	mRNA	0	0	0	2	0	1	1	0	0.5	0.38642	-0.104847		VPS4A	0.161597
ENSG00000161542	ENST00000446526	PRPSAP1	mRNA	0	0	0	2	1	0	1	0.5	0	0.491268	0.490425		KDM6B	0.161597
ENSG00000160932	ENST00000521003	LY6E	mRNA	0	0	0	2	0	0	1	0	0	0.491268	0		CC2D1A	0.161597
ENSG00000160469	ENST00000309383	BRSK1	mRNA	0	0	0	2	0	2	1	0	1	0.288679	-0.202589		SESN2	0.161597
ENSG00000160294	ENST00000397708	MCM3AP	mRNA	0	0	2	2	0	1	1	0	1.5	0.197142	-0.294126		RP4-697K14-7	0.161597
ENSG00000158864	ENST00000367993	NDUFS2	mRNA	0	0	2	2	1	0	1	0.5	1	0.288679	0.287836		KIF1A	0.161597
ENSG00000158828	ENST00000321556	PINK1	mRNA	0	0	0	2	0	0	1	0	0	0.491268	0		SERGEF	0.161597
ENSG00000157933	ENST00000378536	SKI	mRNA	0	0	4	2	0	2	1	0	3	-0.0470559	-0.538324		WDFY4	0.161597
ENSG00000157193	ENST00000347547	LRP8	mRNA	0	0	0	2	1	1	1	0.5	0.5	0.38642	0.385577		FBXL12	0.161597
ENSG00000155876	ENST00000380527	RRAGA	mRNA	0	0	0	2	0	0	1	0	0	0.491268	0		THRA	0.161597
ENSG00000154822	ENST00000285094	PLCL2	mRNA	0	0	0	2	0	1	1	0	0.5	0.38642	-0.104847		NKX2-2	0.161597
ENSG00000154783	ENST00000285046	FGD5	mRNA	0	0	0	2	0	5	1	0	2.5	0.0298404	-0.461427		SOX4	0.161597
ENSG00000154134	ENST00000397801	ROBO3	mRNA	0	1	0	2	0	0	1	0.5	0	0.491268	0.490425		SNRPC	0.161597
ENSG00000152601	ENST00000282488	MBNL1	mRNA	0	0	0	2	0	0	1	0	0	0.491268	0		ADCK4	0.161597
ENSG00000152284	ENST00000282111	TCF7L1	mRNA	0	0	0	2	0	0	1	0	0	0.491268	0		NAA50	0.161597
ENSG00000149948	ENST00000403681	HMGA2	mRNA	0	0	0	2	0	0	1	0	0	0.491268	0		WDR55	0.161597
ENSG00000146909	ENST00000275820	NOM1	mRNA	0	0	0	2	0	3	1	0	1.5	0.197142	-0.294126		RCL1	0.161597
ENSG00000146834	ENST00000414441	MEPCE	mRNA	0	0	0	2	0	0	1	0	0	0.491268	0		UBN1	0.161597
ENSG00000146166	ENST00000370657	LGSN	mRNA	0	0	0	2	0	0	1	0	0	0.491268	0		ESYT2	0.161597
ENSG00000145990	ENST00000379287	GFOD1	mRNA	0	0	0	2	0	2	1	0	1	0.288679	-0.202589		PHF13	0.161597
ENSG00000145555	ENST00000513610	MYO10	mRNA	0	0	0	2	0	1	1	0	0.5	0.38642	-0.104847		SDC1	0.161597
ENSG00000144791	ENST00000273317	LIMD1	mRNA	0	0	1	2	0	4	1	0	2.5	0.0298404	-0.461427		DLX2	0.161597
ENSG00000143761	ENST00000272102	ARF1	mRNA	0	4	0	2	1	2	1	2.5	1	0.288679	1.39401		RAB3GAP1	0.161597
ENSG00000141582	ENST00000269397	CBX4	mRNA	0	0	0	2	1	1	1	0.5	0.5	0.38642	0.385577		IFT57	0.161597
ENSG00000140391	ENST00000346495	TSPAN3	mRNA	0	0	0	2	0	0	1	0	0	0.491268	0		SMC4	0.161597
ENSG00000140025	ENST00000316738	C14orf143	mRNA	0	0	0	2	0	3	1	0	1.5	0.197142	-0.294126		TARS	0.161597
ENSG00000139645	ENST00000267116	ANKRD52	mRNA	0	0	0	2	0	1	1	0	0.5	0.38642	-0.104847		GOLPH3	0.161597
ENSG00000139644	ENST00000267115	TMBIM6	mRNA	0	0	6	2	0	2	1	0	4	-0.189548	-0.680815		LAMA4	0.161597
ENSG00000138760	ENST00000264896	SCARB2	mRNA	0	0	0	2	0	1	1	0	0.5	0.38642	-0.104847		NUDT3	0.161597
ENSG00000138035	ENST00000415374	PNPT1	mRNA	0	0	0	2	0	0	1	0	0	0.491268	0		MRPL2	0.161597
ENSG00000136758	ENST00000376016	YME1L1	mRNA	0	1	0	2	0	1	1	0.5	0.5	0.38642	0.385577		MRPL18	0.161597
ENSG00000136527	ENST00000453386	TRA2B	mRNA	0	0	0	2	0	0	1	0	0	0.491268	0		LDHB	0.161597
ENSG00000136319	ENST00000258821	TTC5	mRNA	0	0	0	2	0	0	1	0	0	0.491268	0		SUDS3	0.161597
ENSG00000136279	ENST00000468694	DBNL	mRNA	0	0	0	2	0	1	1	0	0.5	0.38642	-0.104847		NANOG	0.161597
ENSG00000136270	ENST00000361278	TBRG4	mRNA	0	0	0	2	0	0	1	0	0	0.491268	0		U47924-1	0.161597
ENSG00000135486	ENST00000420780	HNRNPA1	mRNA	0	0	12	2	0	6	1	0	9	-0.745594	-1.23686		COPS7A	0.161597
ENSG00000134851	ENST00000381334	TMEM165	mRNA	0	0	0	2	0	0	1	0	0	0.491268	0		ALDH2	0.161597
ENSG00000134602	ENST00000394335	MST4	mRNA	0	0	0	2	0	0	1	0	0	0.491268	0		NKX3-2	0.161597
ENSG00000134250	ENST00000256646	NOTCH2	mRNA	0	0	1	2	1	2	1	0.5	1.5	0.197142	0.196299		SUPT6H	0.161597
ENSG00000133687	ENST00000256062	TMTC1	mRNA	0	0	0	2	0	0	1	0	0	0.491268	0		MLX	0.161597
ENSG00000133597	ENST00000072869	ADCK2	mRNA	0	0	0	2	0	0	1	0	0	0.491268	0		RAI1	0.161597
[truncated: 11,410 more rows]

## Sheet: C_N overlap
GENE_ID	FC_C		GENE_ID	FC_N			Overlap
HLA-C	2.01528		EIF5A	1.93885			EIF5A
RPS2	1.91869		UBE2H	1.73626			UBE2H
RELN	1.79179		RPL8	1.73626			RPL8
RPL4	1.47458		PTMA	1.62225			PTMA
RPL7A	1.40395		CSNK1E	1.5966			CSNK1E
TMEM107	1.39597		HIST2H4A	1.5966			RPL15
STAT2	1.39106		RPL15	1.5966			LRRFIP1
HIST1H2BK	1.31189		RPS15A	1.5966			RPL19
MAT1A	1.31189		LRRFIP1	1.57526			KIF1C
C1D	1.28622		RPL19	1.54535			MAT1A
NUCKS1	1.28622		DUT	1.49175			HMGN2
HNRNPA1	1.27493		KIF1C	1.48372			ARF1
STARD8	1.27493		MAT1A	1.39765			HNRNPA1
FAM83H	1.27493		HMGN2	1.39401			MRPS26
RPS14	1.27493		ARF1	1.39401			PSMD9
RPL31	1.20441		COPS7B	1.39401			EEF1A1
FAM128B	1.17009		HNRNPA1	1.38925			PBX2
KLF15	1.16859		MRPS26	1.38925			PHGDH
EEF1A1	1.15645		PSMD9	1.38925			RPS2
C14orf4	1.14863		HN1	1.38925			KLF15
PTMA	1.14863		TMEM203	1.38925			RPL7A
MEIS3	1.14863		TSPAN17	1.38925			RPLP2
CDK2AP1	1.14863		EEF1A1	1.38925			GRB2
SIGMAR1	1.14863		THOC4	1.38925			RPS9
RPL3	1.14863		PBX2	1.38925			DCAF13
YWHAE	1.08076		SNN	1.38925			NENF
UBE2H	1.07235		HAUS6	1.38925			EEF1A2
RPS25	1.07235		UQCRH	1.30247			ERH
PGPEP1	1.04654		PHGDH	1.28441			EIF3K
SMG5	1.04379		RPS2	1.21031			HNRNPA3
DDX54	1.04379		TNRC18	1.18667			SFRP5
SET	1.04379		PSMA7	1.18667			NME4
IRS4	1.03711		OGFR	1.18667			SF3A1
HIST1H1E	1.03281		KLF15	1.16652			NONO
EIF4A1	1.03281		RPL7A	1.16652			C21orf33
HIST1H4C	1.01021		RPLP2	1.16652			HNRNPC
ZNF512B	1.01021		GRB2	1.14703			POLR2J
NACA	1.01021		RPS9	1.14703			RPL10
SUN1	1.01021		DCAF13	1.14703			CDKN1A
PARP1	1.01021		NENF	1.14703			RAB5C
NASP	1.01021		EEF1A2	1.14703			CYFIP2
EIF4G1	1.01021		ERH	1.14703			NCL
RPL28	1.01021		EIF3K	1.14703			RPS3A
SARS2	1.01021		HNRNPA3	1.14703			RPS3
PDIA4	1.01021		SFRP5	1.14703			RPL36
PIP5K1A	1.01021		NME4	1.14703			PHB2
METTL13	1.01021		SF3A1	1.14703			RPL13A
PSMD8	1.01021		NONO	1.14703			HOXB8
CENPB	1.01021		C21orf33	1.14703			PPIA
PRND	1.01021		HNRNPC	1.14703			SFXN1
NONO	1.01021		POLR2J	1.14703			RPL22
PPP6C	1.01021		ATP5O	1.14703			HUWE1
LONP2	1.01021		C10orf119	1.14703			EXTL3
RPLP2	0.987227		RUVBL2	1.14703			UQCRFS1
TAF15	0.946045		PTPN11	1.14703			CCDC72
TUBA1C	0.946045		FBLIM1	1.14703			FRAT2
AP1S1	0.946045		RPL10	1.14703			CFL1
FKBP8	0.946045		SERF2	1.14703			RAVER1
PITPNM3	0.946045		CDKN1A	1.14703			NAA50
HMGB2	0.946045		RAB5C	1.14703			EIF4EBP1
LARP4B	0.946045		SNRNP40	1.14703			MDH2
HNRNPL	0.946045		MXD1	1.14703			ENAH
NF2	0.905359		ZNF282	1.14703			HIST1H1E
PFAS	0.905359		CYFIP2	1.14703			TPT1
SEPT8	0.905359		RRBP1	1.14703			TPI1
MLEC	0.905359		BCL7C	1.14703			FBL
NPDC1	0.905359		MRPS17	1.14703			RPL23
PTPRS	0.905359		SFI1	1.14703			MT-CO1
ABHD8	0.905359		A26C1B	1.14703			TAF15
GNB1	0.905359		GLRX5	1.14703			RPS25
IER2	0.905359		CNTROB	1.14703			NPM3
DAB2IP	0.905359		NELF	1.14703			HMGB1
CD276	0.905359		TAGLN2	1.14703			STRAP
ATP12A	0.905359		FDX1	1.14703			INSIG1
RPL27	0.894734		RPS6KA1	1.14703			C22orf28
WDR5	0.857073		PRKAG2	1.14703			UBE2S
BCAP31	0.857073		EPB41L2	1.14703			YBX1
EIF3S8	0.857073		IP6K2	1.14703			RPL3
BSG	0.857073		LAPTM4A	1.14703			NACA
TSEN34	0.857073		NCL	1.13517			AC011479-1
PCBP1	0.857073		RPS3A	1.13517			LIX1L
RPSA	0.857073		RPS3	1.11426			CDK4
AMOTL1	0.857073		RPL36	1.09704			VGF
FDPS	0.857073		PHB2	1.09513			FBRSL1
PKN3	0.857073		ARID1B	1.09513			CHKA
UBAP2L	0.857073		PPP2CA	1.09513			MDK
RP11-369J21-6	0.857073		CBX6	1.09513			DIDO1
DGCR8	0.857073		RPL13A	1.06765			C2orf3
KAT2A	0.857073		HOXB8	1.06036			SLC25A5
SYNGR2	0.857073		PPIA	1.05827			NDUFS3
FAM83D	0.857073		MT-ND2	1.05827			SAMD4B
GNAS	0.857073		SFXN1	1.04218			UNC119B
SLC37A3	0.857073		RPL22	1.04218			TMEM129
PDPK1	0.857073		HUWE1	1.04218			EIF4A2
ZFYVE21	0.857073		EXTL3	1.04218			SSFA2
HSP90AA1	0.857073		UQCRFS1	1.04218			CAPNS1
SSRP1	0.857073		CCDC72	1.04218			RPL21
CDK4	0.857073		FRAT2	1.04218			IDH3B
CSDE1	0.857073		CFL1	1.04218			TCF3
PSAP	0.857073		RAVER1	1.04218			NPM1
SEPT2	0.857073		NAA50	1.04218			RBM3
IRF2BP2	0.857073		EIF4EBP1	1.04218			TSPYL2
ATP5C1	0.857073		MDH2	1.04218			ARL6IP4
YDJC	0.857073		UBE2QL1	1.04218			ABR
PRMT2	0.857073		PCGF3	1.04218			FEZF2
GTF3C5	0.857073		ICOSLG	1.04218			RAB11FIP4
SPIRE1	0.857073		C9orf72	1.04218			AKR1B1
CANX	0.857073		TLE3	1.04218			ANKRD39
MORF4L2	0.857073		DENR	1.04218			PSAP
DBN1	0.857073		COX4I1	1.04218			PCBP2
ING4	0.857073		RAB33B	1.04218			ARPC2
MDK	0.857073		ENAH	1.04218			RPL29
DNAL4	0.857073		POLE3	1.04218			ILF3
FNDC3B	0.857073		RNASEK	1.04218			ATF4
ACTG1	0.854508		CHMP2A	1.04218			STMN1
MT-ND4L	0.854508		HIST1H1E	1.03074			MLX
HIST1H1C	0.852739		RPS16	1.03074			RPL28
ACTB	0.820884		C20orf117	1.02532			RPS7
USMG5	0.809894		TPT1	1.00905			IMP3
PMAIP1	0.807617		TPI1	1.00905			AGPAT3
RPL8	0.788065		FBL	1.00905			MED22
RPL13	0.788065		RPL23	0.985269			ZNF205
RPL23	0.779735		MT-CO1	0.985269			TMEM9
MT-CO1	0.779735		TAF15	0.944441			CBX5
CAMK1D	0.768433		RPS25	0.944441			COMT
CKB	0.768433		NPM3	0.944441			NDUFS1
STMN3	0.752225		HMGB1	0.944441			ACTG1
SPTBN2	0.752225		STRAP	0.944441			SERBP1
CNOT2	0.752225		INSIG1	0.944441			FKRP
EIF3A	0.752225		C22orf28	0.944441			RPLP0
RSBN1	0.752225		SRSF1	0.944441			RPL23A
RAB21	0.752225		CCNYL1	0.944441			LYPD3
KIF26A	0.752225		UBE2S	0.927827			RPL4
SFXN1	0.752225		YBX1	0.927827			ZNF703
NFE2L1	0.752225		RPL3	0.906648			RPS6
DACT3	0.752225		NACA	0.855764			RPL27
HS3ST3B1	0.752225		AC011479-1	0.855764			CKB
CHKA	0.752225		LIX1L	0.855764			ARF6
EIF5A	0.72745		CDK4	0.855764			NRSN1
RPL13A	0.727352		VGF	0.855764			SBF1
AC100786-1	0.71608		FBRSL1	0.855764			IRAK1
KIF1C	0.71608		CHKA	0.855764			RSBN1
UBB	0.71608		MDK	0.855764			GNB1
ATXN7L3B	0.71608		DIDO1	0.855764			HSP90AB1
FKRP	0.71608		C2orf3	0.855764			DACT3
RPS8	0.706624		SLC25A5	0.855764			ETNK2
RPS3A	0.687207		NDUFS3	0.855764			SAE1
HYPK	0.685733		SAMD4B	0.855764			HNRNPD
HSPA1A	0.685733		UNC119B	0.855764			SAT1
CSNK1E	0.685733		TMEM129	0.855764			COPE
C2orf18	0.685733		EIF4A2	0.855764			VPS35
NAP1L4	0.685733		SSFA2	0.855764			MRPS24
APRT	0.685733		CAPNS1	0.855764			DHTKD1
SREBF2	0.685733		RPL21	0.855764			SESN2
ZNF280B	0.685733		IDH3B	0.855764			THRA
HNRNPAB	0.685733		TCF3	0.855764			SOX4
TRAPPC2	0.685733		RPL3	0.855764			C20orf20
YRDC	0.685733		NPM1	0.855764			LRRC47
P4HB	0.685733		RBM3	0.855764			ZNF146
SEPT9	0.685733		TSPYL2	0.855764			HDGF
GEMIN4	0.685733		ARL6IP4	0.855764			RPL34
MAGED1	0.685733		ABR	0.855764			ZNF771
PDE4DIP	0.685733		FEZF2	0.855764			RCC2
GRB2	0.685733		RAB11FIP4	0.855764			PGPEP1
CCDC106	0.685733		AKR1B1	0.855764			RPL18A
MUS81	0.685733		ANKRD39	0.855764			AC100778-1
GNB2	0.685733		SACM1L	0.855764			USMG5
DUS1L	0.685733		GFPT1	0.855764			RPS14
FASN	0.685733		PSAP	0.855764			FKBP8
TMEM208	0.685733		SLC25A29	0.855764			TMED9
AC011479-1	0.685733		PCBP2	0.855764			STUB1
COQ7	0.685733		AMZ2	0.855764			ATAD5
TUB	0.685733		SEMA4A	0.855764			RSL1D1
PDZD8	0.685733		BLOC1S2	0.855764			DHX37
CTSB	0.685733		MAPK12	0.855764			NUDC
SAP30L	0.685733		AFMID	0.855764			RRP7A
HIST1H2BD	0.685733		NPM1	0.855764			MARCKSL1
SLC16A1	0.685733		LDLRAD3	0.855764			RHEB
UCHL1	0.685733		RRS1	0.855764			ZNF787
DNAJB12	0.685733		EIF1AD	0.855764			TSC22D3
MED22	0.685733		PLEKHG5	0.855764			AC100786-1
GPC3	0.685733		ZNF561	0.855764			HNRNPA0
HES6	0.685733		LSM3	0.855764			ARL6IP1
SH3GL1	0.685733		AIMP1	0.855764			DCI
PREB	0.685733		ARPC2	0.855764			RPL13
SDCBP	0.685733		RPL29	0.855764			ZNF512B
HMGA1	0.685733		SPC24	0.855764			PARP1
ITM2C	0.685733		ACOX1	0.855764			PCBP1
GLUL	0.685733		RPL30	0.855764			RPSA
MORC2	0.685733		NUP205	0.855764			GNAS
SDF2	0.685733		SCYL1	0.855764			UCHL1
OSBPL2	0.685733		PRICKLE1	0.855764			RNF11
CITED1	0.685733		OLA1	0.855764			PSMD8
PMEPA1	0.685733		HINT2	0.855764			PTPRU
RNF11	0.685733		ILF3	0.855764			C22orf39
MRPS2	0.685733		ATF4	0.855764			C6orf48
SUPT7L	0.685733		AAMP	0.855764			SRA1
FGF23	0.685733		AIF1L	0.855764			C9orf86
ECE1	0.685733		PACSIN1	0.855764			MLF1
STK25	0.685733		CALD1	0.855764			GATAD2A
MCM3	0.685733		GTDC1	0.855764			BAP1
METAP2	0.685733		C9orf82	0.855764			SH2B2
FAM149A	0.685733		STMN1	0.855764			B4GALT5
ABCA2	0.685733		SYF2	0.855764			LPCAT1
EIF3B	0.685733		MRPS15	0.855764			DLG5
PPP6R1	0.685733		IGFBP2	0.855764			TUBG1
SYNGR1	0.685733		C5orf15	0.855764			RALY
ADRBK2	0.685733		CEP164	0.855764			PRDX1
FH	0.685733		UGDH	0.855764			RNF40
FKBP1A	0.685733		MLX	0.855764			C20orf132
SMOX	0.685733		RPL28	0.855764			MKNK2
EIF3I	0.685733		BLVRA	0.855764			MRPL28
LPHN1	0.685733		MTPN	0.855764			PRAF2
PTPRU	0.685733		TMEM205	0.855764			ZNF580
MRPL43	0.685733		TPD52L2	0.855764			HLA-A
GGNBP2	0.685733		ACIN1	0.855764			DDRGK1
CYP51A1	0.685733		EPDR1	0.855764			ZNF782
AC100778-1	0.685733		ST7L	0.855764			EWSR1
EDARADD	0.685733		TMEM98	0.855764			FAM156B
SETD5	0.685733		C12orf24	0.855764			IP6K1
UBXN6	0.685733		HIST3H2A	0.855764			SPSB4
FABP5	0.685733		RPS7	0.855764			KIF5B
ETFA	0.685733		RPUSD3	0.855764			CNBP
RLIM	0.685733		VPS26B	0.855764			HNRNPH1
FOXRED1	0.685733		SIDT2	0.855764			NGFRAP1
MYST1	0.685733		SOD1	0.855764			ASRGL1
TNRC6B	0.685733		FGFRL1	0.855764			ATAD3B
CEP68	0.685733		ABCC1	0.855764			GEMIN6
SLC25A5	0.685733		SYS1	0.855764			TMEM219
NDUFS3	0.685733		LPAR1	0.855764			ZNF711
HLA-A	0.685733		MRPL21	0.855764			MSN
PHF2	0.685733		SESTD1	0.855764			NHP2
EPHB4	0.685733		RP4-604K5-1	0.855764			ACTR1A
SUMO2	0.685733		CADM1	0.855764			PPM1B
YWHAQ	0.685733		EXOC3	0.855764			DMTF1
ATF4	0.685733		GTPBP6	0.855764			NFATC1
CLPP	0.685733		IMP3	0.855764			TBX2
SFRP5	0.685733		C9orf119	0.855764			TNFRSF10B
MLF2	0.685733		NDUFA11	0.855764			SERP1
ACCN4	0.685733		PPP1R3B	0.855764			IFIT3
C1orf144	0.685733		BMI1	0.855764			C1orf198
EDC4	0.685733		NKIRAS2	0.855764			BYSL
POM121	0.685733		OTUD4	0.855764			POLD2
NPM1	0.685733		AGPAT3	0.855764			POLR2F
BASP1	0.685733		ZFYVE27	0.855764			C1orf144
IL8	0.685733		PTPRD	0.855764			LAMC3
ANKRD33B	0.685733		LYPD1	0.855764			EDC4
C1orf74	0.685733		INCENP	0.855764			TRAPPC6A
STOM	0.685733		MED22	0.855764			SKAP2
MYO19	0.685733		DCAF5	0.855764			LONP2
HNRNPD	0.685733		SLC44A5	0.855764			GTF3C5
SYNE1	0.685733		TMOD1	0.855764			CANX
SF3B1	0.685733		FLNB	0.855764			AC004086-1
ABTB1	0.685733		DSC3	0.855764			RAC3
TSPAN12	0.685733		RPAIN	0.855764			PRPSAP1
MAZ	0.685733		HRASLS	0.855764			ROBO3
RBM3	0.685733		PRMT1	0.855764			UROD
PSMB5	0.685733		C20orf100	0.855764			CERK
AC004086-1	0.685733		CD97	0.855764			FLT4
PQLC2	0.685733		PRDX4	0.855764			ABCF2
FAM136A	0.685733		ZNF205	0.855764			GAS6
AK2	0.685733		LIAS	0.855764			TIMM22
SNRPB	0.663607		RPA2	0.855764			CBWD1
TMED9	0.654484		TMEM9	0.855764			PTER
FOXK1	0.654484		STK16	0.855764			SLC4A2
THRAP3	0.654484		GBE1	0.855764			SCNM1
CKAP4	0.654484		GPLD1	0.855764			JMJD8
RPL8	0.654484		NDUFS8	0.855764			FBRS
TPI1	0.630006		ABLIM1	0.855764			HS3ST3A1
RPS7	0.630006		CBX5	0.855764			LMO4
YKT6	0.630006		COMT	0.855764			PGLS
PPIA	0.61031		EBF4	0.855764			C10orf57
RPL19	0.61031		JMJD6	0.855764			NEK6
C9orf37	0.580886		PDE4A	0.855764			C6orf108
ANKRD13B	0.580886		WAPAL	0.855764			ANKRD27
DYNC1H1	0.580886		C1orf128	0.855764			AES
HIST2H3D	0.580886		HOMER3	0.855764			TTLL12
DCHS1	0.580886		NDUFS1	0.855764			MTAP
HNRPDL	0.580886		CD99	0.855764			FGFR3
ATP5A1	0.580886		ACTG1	0.852904			C6orf72
SKP2	0.580886		PARP6	0.852904			ATP6V0A1
PEMT	0.580886		SERBP1	0.852904			C20orf43
TRIM24	0.580886		FKRP	0.849488			KDM1A
PPP2R4	0.580886		RPL35	0.849488			ARPC4
RPL22	0.580886		RPLP0	0.792388			NUP62
PLS3	0.580886		RPL23A	0.792388			GRK6
HSP90AB1	0.580886		LYPD3	0.783616			UBOX5
HNRNPC	0.580886		RPL4	0.777927			MEX3D
SF3B2	0.580886		ZNF703	0.777927			UBE2C
HUWE1	0.580886		RPS6	0.777927			UBB
PCM1	0.580886		RPL27	0.766829			UBE2E3
SNX29	0.580886		CKB	0.766829			PRDX2
EXTL3	0.580886		ARF6	0.766829			SEPN1
CEBPA	0.580886		NRSN1	0.766829			U2AF1L4
C8orf33	0.580886		AGAP2	0.766829			PEX10
PRPF8	0.580886		SBF1	0.766829			HYOU1
FBXL18	0.580886		IRAK1	0.766829			DGKZ
MRPS34	0.580886		RPL15	0.766829			HES6
KARS	0.580886		CHERP	0.766829			TPM3
RSF1	0.580886		RSBN1	0.750916			GTF2A2
DRAP1	0.580886		GNB1	0.750916			OBFC2B
PRELID1	0.580886		HSP90AB1	0.750916			ACVR1B
PYGO2	0.580886		DACT3	0.750916			SYNE1
BAG3	0.580886		ETNK2	0.750916			ITPA
B3GAT3	0.580886		SAE1	0.750916			PEPD
MYH10	0.580886		HNRNPD	0.750916			OPTN
PRKAR2A	0.580886		SAT1	0.750916			PPP2R4
L3MBTL3	0.580886		COPE	0.750916			PPP1R8
CDC42SE1	0.580886		VPS35	0.750916			CUTA
NCOR2	0.580886		MRPS24	0.750916			OCIAD1
ATP5L	0.580886		DHTKD1	0.750916			PLEKHA1
IGF2BP1	0.580886		SESN2	0.750916			CPVL
C8orf37	0.580886		THRA	0.750916			CD276
PK4P	0.580886		SOX4	0.750916			TNRC6B
MRPL9	0.580886		C20orf20	0.750916			RAB11FIP3
KIF11	0.580886		LRRC47	0.750916			RPL31
SLC25A39	0.580886		CDKN2AIPNL	0.750916			POLD1
IDS	0.580886		PRKG1	0.750916			BAD
HIST1H4J	0.562946		DMXL1	0.750916			BRD2
TTYH3	0.562946		ZNF146	0.750916			PLEKHG4
HNRNPA0	0.562946		HGSNAT	0.750916			PLCXD1
ANKRD34A	0.562946		PTTG1	0.750916			PUF60
GADD45GIP1	0.562946		RAB6B	0.750916			MRPL36
LENG8	0.562946		HDGF	0.750916			TSEN34
RPS4X	0.559185		MED9	0.750916			OTUB1
RPS17	0.550595		YARS	0.750916			RPL9
YBX1	0.548779		NOL11	0.750916			CCT3
GABRA1	0.537306		NEDD8	0.750916			U2AF1
RPLP1	0.51986		SLC35B1	0.750916			CBS
RPL23A	0.513073		ZNHIT6	0.750916			HNRNPU
RPS3	0.496675		C3orf1	0.750916			PCDH15
LYN	0.491268		UNC5A	0.750916			HAX1
EIF5AL1	0.491268		RSRC2	0.750916			AZI1
PDCD6	0.491268		PRDM4	0.750916			TBRG4
NBPF15	0.491268		RPL34	0.750916			ATP5G2
C22orf39	0.491268		R3HCC1	0.750916			VHL
ZBTB9	0.491268		FAH	0.750916			MORC2
RXRB	0.491268		RAB18	0.750916			FBXO44
C6orf48	0.491268		CELF2	0.750916			HNRNPR
BAT1	0.491268		MAP3K10	0.750916			STK25
UBA52	0.491268		SNX17	0.750916			EIF4G1
TOMM6	0.491268		KCTD20	0.750916			PTPRS
FIS1	0.491268		HOXA10	0.750916			TBL1X
MRPL23	0.491268		BMPR2	0.750916			USP14
SRA1	0.491268		ZNF771	0.750916			NHP2L1
C2orf72	0.491268		RCC2	0.750916			CTTN
KIAA1279	0.491268		ZBTB4	0.750916			PITX1
DCAF12	0.491268		PFKFB3	0.750916			RUNX3
ZNF485	0.491268		STIP1	0.750916			FYN
QRICH1	0.491268		LARP6	0.750916			RPS19
GSTK1	0.491268		UBN2	0.750916			ALDH8A1
MAFG	0.491268		HS2ST1	0.750916			FEM1A
ZNF498	0.491268		RPL10	0.750916			MYBBP1A
FUT11	0.491268		NR1H2	0.750916			KDM5C
C9orf86	0.491268		PRR12	0.750916			ZNF428
IARS	0.491268		DHCR24	0.750916			KPNB1
PLEKHG4	0.491268		CDS2	0.750916			RUFY2
HBA2	0.491268		TM7SF3	0.750916			MEIS3
C2orf76	0.491268		PGPEP1	0.738481			FAM128B
WT1	0.491268		RPL18A	0.708439			SET
BTBD6	0.491268		AC010619-1	0.708439			NPDC1
THAP7	0.491268		AC100778-1	0.708439			STMN3
KCNK12	0.491268		USMG5	0.686953			EIF3A
GRID1	0.491268		MDGA1	0.685602			HNRPDL
MXRA7	0.491268		RPS14	0.656572			TRIM24
EXOC7	0.491268		FKBP8	0.653175			PLS3
MEX3D	0.491268		TMED9	0.653175			SNX29
C7orf41	0.491268		STUB1	0.653175			PGP
OAZ2	0.491268		ATAD5	0.653175			CHCHD8
RCC1	0.491268		RSL1D1	0.653175			ZHX1
FOXS1	0.491268		DHX37	0.653175			ANKH
RCC2	0.491268		NUDC	0.653175			DYNLT1
MLF1	0.491268		RRP7A	0.653175			NDUFS6
BET1L	0.491268		MARCKSL1	0.653175			RPL32
SRRM3	0.491268		RHEB	0.653175			SYT11
ARIH2	0.491268		ZNF787	0.653175			TSHZ3
MAGEF1	0.491268		TSPYL1	0.653175			PITX3
DIRAS1	0.491268		C15orf2	0.653175			BMP7
AURKAIP1	0.491268		HIST1H2AJ	0.653175			EXOSC5
CCDC85B	0.491268		TSC22D3	0.653175			MAP2K7
KLC2	0.491268		CGN	0.653175			SFRS8
ATP2A2	0.491268		RBM26	0.653175			ZNF136
GNG5	0.491268		MEA1	0.653175			HES4
SUSD5	0.491268		PNPO	0.653175			ADAMTSL5
NUDT4	0.491268		GGA2	0.653175			HIST2H2BE
MRP63	0.491268		SGK196	0.653175			SHMT2
GTPBP2	0.491268		CEBPB	0.653175			SLCO3A1
LASS6	0.491268		EXOSC10	0.653175			DRAP1
MALT1	0.491268		CHD6	0.653175			DDX23
RPS21	0.491268		PVR	0.653175			POP7
FBXL14	0.491268		DDX20	0.653175			HOXB9
ASXL1	0.491268		FZD3	0.608706			INO80E
RPS9	0.491268		AC100786-1	0.561638			HINT1
NFRKB	0.491268		HNRNPA0	0.561638			PRELID1
KLF13	0.491268		ARL6IP1	0.561638			NXN
DCXR	0.491268		DCI	0.561638			CERCAM
GPRIN1	0.491268		RPL13	0.561638			PSMB4
NDUFS5	0.491268		MT-ND6	0.561638			TMED4
TMEM223	0.491268		NDUFA13	0.561638			HIRIP3
RBPJ	0.491268		SENP3	0.561638			REXO4
ULK4	0.491268		RAN	0.561638			RPTOR
SLC43A2	0.491268		RBM8A	0.561638			FTO
GATAD2A	0.491268		LSM4	0.561638			PSMB7
METTL3	0.491268		MT-CO2	0.561638			NES
FAM69B	0.491268		C1orf69	0.561638			KIF1A
PPIL5	0.491268		SNRPD1	0.561638			PRKAR2A
DCAF13	0.491268		EGR1	0.561638			LDHB
TMUB1	0.491268		MEX3C	0.561638			NKX3-2
PBRM1	0.491268		FOXC1	0.561638			AVL9
BAP1	0.491268		TUBB	0.561638			TOMM22
ARPC2	0.491268		HIST2H2BF	0.561638			BZW1
FZD5	0.491268		FBXL19	0.561638			ATP5L
ARPC5	0.491268		FKBP4	0.535702			IDS
CAMK2N1	0.491268		ZNF512B	0.490425			POU3F3
DHRS3	0.491268		PARP1	0.490425			GTF2H5
AP2M1	0.491268		RPL28	0.490425			RPL35A
LRWD1	0.491268		PCBP1	0.490425			LRP8
C5orf45	0.491268		RPSA	0.490425			CBX4
SH2B2	0.491268		GNAS	0.490425			YME1L1
MUM1	0.491268		UCHL1	0.490425			EIF2AK1
FAM189B	0.491268		RNF11	0.490425			TXNDC5
TOR2A	0.491268		PSMD8	0.490425			BTBD12
PKD1L1	0.491268		PTPRU	0.490425			RBM10
B4GALT5	0.491268		C22orf39	0.490425			COX8A
WIPI2	0.491268		C6orf48	0.490425			PHLDA3
TSC22D3	0.491268		SRA1	0.490425			TTC7B
APPL1	0.491268		C9orf86	0.490425			RTF1
LPCAT1	0.491268		MLF1	0.490425			BBX
MERTK	0.491268		GATAD2A	0.490425			USF2
LIX1L	0.491268		BAP1	0.490425			EMD
NR3C2	0.491268		SH2B2	0.490425			PSMC5
DLG5	0.491268		B4GALT5	0.490425			NUDCD3
DSN1	0.491268		LPCAT1	0.490425			HYPK
ITPRIP	0.491268		DLG5	0.490425			ALDOA
CDKN2B	0.491268		HDGF	0.490425			GOLM1
ZMYM4	0.491268		TUBG1	0.490425			ATXN7L3
TBC1D7	0.491268		RALY	0.490425			MRE11A
RHOB	0.491268		PRDX1	0.490425			DPP3
C1orf43	0.491268		RAB5C	0.490425			SEPT8
HDGF	0.491268		RNF40	0.490425			PLEKHO1
SDHC	0.491268		C20orf132	0.490425			H2AFX
SERBP1	0.491268		MKNK2	0.490425			RPS12
CBLN2	0.491268		MRPL28	0.490425			C1D
POLG	0.491268		PRAF2	0.490425			HIST1H1C
NIPA2	0.491268		ZNF580	0.490425			RNF187
LOXL4	0.491268		HLA-A	0.490425			TUBA1C
CGREF1	0.491268		DDRGK1	0.490425			ALG10
PSAT1	0.491268		ZNF782	0.490425			ANP32B
DCAF8	0.491268		EWSR1	0.490425			VARS
CCT6B	0.491268		FAM156B	0.490425			NIPSNAP1
TUBG1	0.491268		IP6K1	0.490425			PMAIP1
DNMT1	0.491268		SPSB4	0.490425			EPB41L3
ILF3	0.491268		KIF5B	0.490425			E2F4
ORMDL1	0.491268		CNBP	0.490425			MT-CO3
VGF	0.491268		HNRNPH1	0.490425			EME2
PAICS	0.491268		NGFRAP1	0.490425			PPP1CC
WDR24	0.491268		ASRGL1	0.490425			HIST2H2AB
TRAF2	0.491268		ATAD3B	0.490425			SMARCC1
RALY	0.491268		GEMIN6	0.490425			PHB
DDX31	0.491268		TMEM219	0.490425			CENPV
ATPAF1	0.491268		ZNF711	0.490425			TMEM65
ITIH5	0.491268		MSN	0.490425			WDTC1
SEPT7	0.491268		NHP2	0.490425			UGGT1
ZNF205	0.491268		ACTR1A	0.490425			ARPP19
CAT	0.491268		PPM1B	0.490425			CDC42EP1
TJP2	0.491268		DMTF1	0.490425			TBC1D20
RPN2	0.491268		NFATC1	0.490425			BAT2D1
NENF	0.491268		TBX2	0.490425			TBCB
PRDX1	0.491268		TNFRSF10B	0.490425			C20orf27
ZBTB17	0.491268		SERP1	0.490425			SMC1A
ARID3A	0.491268		IFIT3	0.490425			RPS20
ODC1	0.491268		C1orf198	0.490425			NDUFS2
GGCX	0.491268		BYSL	0.490425			COX7C
SKP1	0.491268		POLD2	0.490425			CHD4
FBRSL1	0.491268		POLR2F	0.490425			PSMC1
B3GAT2	0.491268		C1orf144	0.490425			MRPL20
CHKA	0.491268		LAMC3	0.490425			COG8
MDK	0.491268		EDC4	0.490425			LSM12
SIAE	0.491268		TRAPPC6A	0.490425			HARS2
WFS1	0.491268		SKAP2	0.490425			NAA10
RPL34	0.491268		LONP2	0.490425			POLR3E
RAB5C	0.491268		GTF3C5	0.490425			CCNL2
TRIM16L	0.491268		CANX	0.490425			GNB2
GIT1	0.491268		AC004086-1	0.490425			PKM2
GCDH	0.491268		RAC3	0.490425			SPTAN1
PPP1R13L	0.491268		PRPSAP1	0.490425			C9orf75
RNF40	0.491268		ROBO3	0.490425			BSG
DNAJA3	0.491268		UROD	0.490425			CECR5
NOMO3	0.491268		CERK	0.490425			YWHAE
C16orf35	0.491268		FLT4	0.490425			FKBP1A
C20orf132	0.491268		ABCF2	0.490425			TMEM107
PTK6	0.491268		GAS6	0.490425			MYH9
EEF1A2	0.491268		TIMM22	0.490425			ANKRD34A
DIDO1	0.491268		CBWD1	0.490425			LENG8
ERH	0.491268		PTER	0.490425			PFDN2
RBM9	0.491268		SLC4A2	0.490425			GLTP
CABP7	0.491268		SCNM1	0.490425			BTBD2
MKNK2	0.491268		JMJD8	0.490425			ATP5B
MUL1	0.491268		FBRS	0.490425			NOP56
SLC9A1	0.491268		HS3ST3A1	0.490425			CYB5R3
ATXN7L3	0.491268		LMO4	0.490425			NOTCH2
MRPL28	0.491268		PGLS	0.490425			EIF3B
FDFT1	0.491268		C10orf57	0.490425			MYL6
XRCC5	0.491268		NEK6	0.490425			FAT3
RBMS2	0.491268		PRDX1	0.490425			RPS8
SEC31B	0.491268		C6orf108	0.490425			RPS15
TEAD2	0.491268		ANKRD27	0.490425			SLC25A6
PPP2R2C	0.491268		AES	0.490425			UBE2M
PFKP	0.491268		TTLL12	0.490425			RPS21
AP3D1	0.491268		MTAP	0.490425			U2AF2
TARBP1	0.491268		FGFR3	0.490425			FAM83H
RFC2	0.491268		C6orf72	0.490425			SMYD1
FYN	0.491268		ATP6V0A1	0.490425			RPS4X
ZNF195	0.491268		C20orf43	0.490425			RPL27A
C2orf3	0.491268		KDM1A	0.490425			RNPS1
C11orf31	0.491268		APOBEC3C	0.490425			HIST1H2AI
IRAK1	0.491268		ARPC4	0.490425			ZNF462
HMGN4	0.491268		MICB	0.490425			BAT2L
SAMD4B	0.491268		GTF2H4	0.490425			MIF
SOCS7	0.491268		NOL7	0.490425			C19orf43
THAP11	0.491268		C4B	0.490425			HMGA1
CDC42EP3	0.491268		C5orf55	0.490425			RBM9
UBE2Z	0.491268		FBXO16	0.490425
METTL11A	0.491268		TMX2	0.490425
NHP2	0.491268		GSTM2	0.490425
COMMD4	0.491268		NUP62	0.490425
ZIC5	0.491268		LCMT1	0.490425
ZNHIT3	0.491268		SPIRE2	0.490425
POLD2	0.491268		LRRC10B	0.490425
NME4	0.491268		C6orf48	0.490425
L3MBTL2	0.491268		MAFB	0.490425
KIF22	0.491268		MAP3K3	0.490425
CYFIP2	0.491268		SFMBT2	0.490425
THOC3	0.491268		ZNF511	0.490425
CLIC1	0.491268		TMEM229B	0.490425
PPP3R1	0.491268		GRK6	0.490425
SIAH3	0.491268		RAB40C	0.490425
SLC48A1	0.491268		ATG7	0.490425
ATG9A	0.491268		TRIM33	0.490425
SIRPA	0.491268		ADA	0.490425
MPHOSPH8	0.491268		CACNA1H	0.490425
HIST1H4A	0.491268		PTPN1	0.490425
SFRS13A	0.491268		RP1-21O18-1	0.490425
ZNF490	0.491268		PRELP	0.490425
COL4A1	0.491268		ZNF669	0.490425
RASA3	0.491268		GABRD	0.490425
SETD4	0.491268		BICD2	0.490425
UTY	0.491268		UBOX5	0.490425
MAGED1	0.491268		JAG2	0.490425
ARL6IP6	0.491268		H1FX	0.490425
SLC25A22	0.491268		BTBD9	0.490425
ZDHHC13	0.491268		PSMG1	0.490425
CTBP2	0.491268		ARHGEF37	0.490425
RPL15	0.491268		FBXL6	0.490425
BPGM	0.491268		ZFP41	0.490425
NETO2	0.491268		MEX3D	0.490425
RAC3	0.491268		SSR4	0.490425
TUBA1A	0.491268		SSTR2	0.490425
TAF10	0.491268		RPRML	0.490425
YWHAZ	0.491268		FLII	0.490425
PHAX	0.491268		ZBTB34	0.490425
SLC13A4	0.491268		EID2	0.490425
PRPSAP1	0.491268		C10orf111	0.490425
LY6E	0.491268		CCDC57	0.490425
PINK1	0.491268		UBE2C	0.490425
RRAGA	0.491268		MSRB3	0.490425
ROBO3	0.491268		CBX2	0.490425
MBNL1	0.491268		STAT5B	0.490425
TCF7L1	0.491268		C1orf151	0.490425
HMGA2	0.491268		CKS1B	0.490425
MEPCE	0.491268		HPSE2	0.490425
LGSN	0.491268		AGAP5	0.490425
TSPAN3	0.491268		IL16	0.490425
PNPT1	0.491268		PPID	0.490425
TRA2B	0.491268		ZNF160	0.490425
TTC5	0.491268		TMEM43	0.490425
TBRG4	0.491268		VSTM2A	0.490425
TMEM165	0.491268		UBB	0.490425
MST4	0.491268		HSPB2	0.490425
TMTC1	0.491268		CRTAP	0.490425
ADCK2	0.491268		C14orf142	0.490425
FAM113A	0.491268		USP47	0.490425
SFRS18	0.491268		UBE2E3	0.490425
PRKAA1	0.491268		OTUD3	0.490425
FXR2	0.491268		CNBP	0.490425
CHAC1	0.491268		AGPAT2	0.490425
ZNF384	0.491268		ANTXR1	0.490425
UROD	0.491268		NFU1	0.490425
MRPS26	0.491268		GRM5	0.490425
DTD1	0.491268		DTYMK	0.490425
ARMC7	0.491268		C7orf11	0.490425
PLCG1	0.491268		PRDX2	0.490425
RPAP2	0.491268		YIF1B	0.490425
SMAD9	0.491268		PPP1R14A	0.490425
SNX19	0.491268		ZNF641	0.490425
PEX5L	0.491268		YWHAB	0.490425
FXR1	0.491268		CENPN	0.490425
ERGIC1	0.491268		HPRT1	0.490425
HAND1	0.491268		TMEM63C	0.490425
OSBP	0.491268		RASEF	0.490425
UFSP2	0.491268		NSA2	0.490425
NAGLU	0.491268		CAMKV	0.490425
LGALS3BP	0.491268		APEH	0.490425
PDLIM1	0.491268		PLXNB1	0.490425
ISYNA1	0.491268		NHEDC2	0.490425
GPI	0.491268		GMPS	0.490425
C19orf53	0.491268		H3F3A	0.490425
NFKBIB	0.491268		C2orf48	0.490425
CERK	0.491268		TYW3	0.490425
DNMT3B	0.491268		SEPN1	0.490425
RABL2B	0.491268		U2AF1L4	0.490425
TP73	0.491268		LSS	0.490425
ADCYAP1R1	0.491268		GPBP1L1	0.490425
SYNJ2	0.491268		ATP5G1	0.490425
MCAM	0.491268		AGPAT6	0.490425
BCS1L	0.491268		CUL4B	0.490425
SDHA	0.491268		PEX10	0.490425
FLT4	0.491268		AP3S2	0.490425
ZZZ3	0.491268		CCNB2	0.490425
ABCF2	0.491268		DBI	0.490425
PLEKHO1	0.491268		USP25	0.490425
MRE11A	0.491268		SFRS13B	0.490425
RPS19	0.484084		CENPH	0.490425
DNAJC9	0.483145		ZNF117	0.490425
SUPT5H	0.483145		SCHIP1	0.490425
C16orf53	0.483145		C13orf27	0.490425
BHLHE22	0.483145		FOXO1	0.490425
DCTPP1	0.483145		HYOU1	0.490425
MYADM	0.483145		DGKZ	0.490425
RAD23A	0.483145		MED22	0.490425
TMEM167A	0.483145		FBXO38	0.490425
STRA13	0.483145		CISD2	0.490425
ALG10	0.483145		ADPRH	0.490425
ANP32B	0.483145		HES6	0.490425
CCT7	0.483145		TPM3	0.490425
NPM3	0.483145		ARNT	0.490425
STUB1	0.483145		MRPL24	0.490425
PRICKLE3	0.483145		TIPRL	0.490425
HIST1H2BJ	0.483145		URB1	0.490425
RRP7A	0.483145		LINS1	0.490425
AKAP5	0.483145		GTF2A2	0.490425
MARCKSL1	0.483145		OBFC2B	0.490425
SCARA3	0.483145		USO1	0.490425
NUP210	0.483145		PDE5A	0.490425
FNBP4	0.483145		HECW2	0.490425
ABCA2	0.483145		SSB	0.490425
PCNP	0.483145		SMEK2	0.490425
TMCO3	0.476872		TJAP1	0.490425
TPT1	0.476872		GMPR	0.490425
FBL	0.476872		TXN	0.490425
ERO1L	0.476872		TTLL4	0.490425
KDM5C	0.476872		ACVR1B	0.490425
SET	0.476872		C7orf23	0.490425
ACTN4	0.471882		TMED7	0.490425
RPL36	0.467819		BTF3L4	0.490425
RPL10	0.461599		HAPLN2	0.490425
EEF2	0.411832		PCNA	0.490425
RPLP0	0.4056		GRSF1	0.490425
RPL3	0.403732		LLGL1	0.490425
RUFY2	0.401525		UBE2D2	0.490425
SENP2	0.398878		SYNE1	0.490425
RPL5	0.398878		PPIL4	0.490425
BAT2	0.395645		ATPIF1	0.490425
PPP4C	0.395645		SUMF2	0.490425
C19orf43	0.395645		C15orf23	0.490425
YWHAG	0.391607		TNFRSF19	0.490425
AC024270-1	0.391607		PKMYT1	0.490425
TMOD3	0.391607		PTPRB	0.490425
TERF2	0.391607		NCLN	0.490425
FKBP14	0.391607		ITPA	0.490425
OAZ1	0.391607		TRIP10	0.490425
MYH9	0.391607		HIST1H1D	0.490425
VASH1	0.391607		PEPD	0.490425
WSB2	0.391607		MAGEA10	0.490425
PFDN2	0.391607		STX16	0.490425
PHRF1	0.391607		SLC36A1	0.490425
SRRM2	0.391607		OPTN	0.490425
NOP56	0.391607		C13orf1	0.490425
KLHL15	0.391607		ECD	0.490425
MANF	0.391607		C7orf49	0.490425
CKMT1B	0.38642		NT5C3	0.490425
HN1L	0.38642		NXPH1	0.490425
ATP6AP1L	0.38642		ZMYM2	0.490425
C11orf83	0.38642		C14orf156	0.490425
MT-CYB	0.38642		GALNT12	0.490425
CCDC69	0.38642		NDUFA8	0.490425
ZNF790	0.38642		PPP2R4	0.490425
GPAA1	0.38642		PPP1R8	0.490425
ATAD3A	0.38642		SRM	0.490425
TMEM195	0.38642		WDR8	0.490425
C6orf201	0.38642		TMEM59	0.490425
PGP	0.38642		PPP1R7	0.490425
NKX2-5	0.38642		PECR	0.490425
ATP6AP2	0.38642		FN1	0.490425
CHCHD8	0.38642		ATP6V1A	0.490425
PHLDA2	0.38642		CBLB	0.490425
PUF60	0.38642		CCNG1	0.490425
CDC42EP4	0.38642		CUTA	0.490425
IMPDH2	0.38642		CORO1C	0.490425
ADAMTSL1	0.38642		NUP98	0.490425
PACS1	0.38642		OCIAD1	0.490425
WBSCR16	0.38642		SLC6A4	0.490425
ESRRA	0.38642		PFN1	0.490425
ZNF581	0.38642		PLEKHA1	0.490425
NLGN2	0.38642		CASP2	0.490425
ZNF768	0.38642		CPVL	0.490425
UQCRFS1	0.38642		C7orf27	0.490425
FEN1	0.38642		LSR	0.490425
ZHX1	0.38642		TMEM147	0.490425
FASTK	0.38642		TFPT	0.490425
NOS3	0.38642		EEF1D	0.490425
FAM171A2	0.38642		EHD4	0.490425
DIP2A	0.38642		CD276	0.490425
C7orf30	0.38642		IL21R	0.490425
GTF3C6	0.38642		UBE2I	0.490425
VOPP1	0.38642		FAM48A	0.490425
LRRK1	0.38642		PIN4	0.490425
ANKH	0.38642		PCSK1N	0.490425
KCTD15	0.38642		RBBP8	0.490425
DYNLT1	0.38642		C20orf3	0.490425
NDUFS6	0.38642		CHRNA4	0.490425
SETD7	0.38642		BRD1	0.490425
EIF2B5	0.38642		TRMU	0.490425
RPL32	0.38642		TNRC6B	0.490425
ETNK2	0.38642		TSPO	0.490425
PTPRF	0.38642		MFNG	0.490425
SAE1	0.38642		MED15	0.490425
AKT1	0.38642		ATP5D	0.490425
PRDM15	0.38642		TSPAN15	0.490425
GNAL	0.38642		MRPS18A	0.490425
DHX38	0.38642		COL9A3	0.490425
HNRNPD	0.38642		CDV3	0.490425
DNAJB2	0.38642		RAB11FIP3	0.490425
WASF3	0.38642		FUS	0.490425
SYT11	0.38642		C20orf30	0.490425
DKC1	0.38642		GNAO1	0.490425
SAT1	0.38642		FDXACB1	0.490425
SMO	0.38642		B4GALT1	0.490425
TSHZ3	0.38642		DIS3	0.490425
TRIM25	0.38642		ERC1	0.490425
SF3B1	0.38642		FAM135A	0.490425
SENP6	0.38642		UNG	0.490425
CCDC86	0.38642		GRAMD4	0.490425
FAM149A	0.38642		SRI	0.490425
NEIL3	0.38642		PANX2	0.490425
PITX3	0.38642		ACADVL	0.490425
COPE	0.38642		HSD17B10	0.490425
SLC7A5	0.38642		SPEG	0.490425
COTL1	0.38642		RPL31	0.490425
VAPA	0.38642		ASNS	0.490425
BMP7	0.38642		PSME4	0.490425
SPTLC2	0.38642		POLD1	0.490425
SNAP29	0.38642		TRAF3IP2	0.490425
NUP188	0.38642		TNC	0.490425
NAT14	0.38642		PNKP	0.490425
PLEKHG2	0.38642		AGPS	0.490425
RAB11FIP3	0.38642		FUZ	0.490425
LTBP4	0.38642		SYNRG	0.490425
CTTN	0.38642		LAMP2	0.490425
EXOSC5	0.38642		RBM6	0.490425
USP33	0.38642		BAD	0.490425
MAP2K7	0.38642		DND1	0.490425
FAM50A	0.38642		MTFP1	0.490425
VPS35	0.38642		HLA-G	0.490425
CA11	0.38642		RNF5	0.490425
MRPS24	0.38642		SLC26A6	0.490425
SFRS8	0.38642		HLA-E	0.490425
KDM1A	0.38642		TSTD1	0.490425
ISY1	0.38642		EML6	0.490425
DUX4L2	0.38642		FAM22D	0.490425
HIST2H2BE	0.38642		EIF3CL	0.490425
SHMT2	0.38642		PDE7A	0.490425
D2HGDH	0.38642		BRD2	0.490425
CFL1	0.38642		TBKBP1	0.490425
HOXB9	0.38642		UBL5	0.490425
CACNB3	0.38642		PRIM1	0.490425
SNAPC4	0.38642		ZNF677	0.490425
EN2	0.38642		PSAP	0.490425
PPP1R9A	0.38642		PCBP2	0.490425
REXO4	0.38642		FLNA	0.490425
PTGFRN	0.38642		NF1	0.490425
HSPA8	0.38642		ZFP62	0.490425
AHCY	0.38642		AFAP1	0.490425
TRIOBP	0.38642		C20orf96	0.490425
PHGDH	0.38642		PLEKHG4	0.490425
C19orf10	0.38642		NAP1L1	0.490425
POU3F3	0.38642		ERCC6L	0.490425
GTF2H5	0.38642		ZFP36L1	0.490425
RPL35A	0.38642		ROBO2	0.490425
PGAM1	0.38642		NOC4L	0.490425
FTH1	0.38642		HDDC3	0.490425
ATP1A1	0.38642		ST6GALNAC3	0.490425
NAGS	0.38642		COL18A1	0.490425
LRP8	0.38642		PLCXD1	0.490425
PLCL2	0.38642		CLN8	0.490425
MYO10	0.38642		PUF60	0.490425
CBX4	0.38642		NDUFAF3	0.490425
ANKRD52	0.38642		SEC24C	0.490425
SCARB2	0.38642		TYMS	0.490425
YME1L1	0.38642		YES1	0.490425
DBNL	0.38642		DULLARD	0.490425
CNDP2	0.38642		CHRNA7	0.490425
TCEAL4	0.38642		RAB1B	0.490425
DHX30	0.38642		ANGEL2	0.490425
PTPN12	0.38642		RAX2	0.490425
DYNLRB1	0.38642		C3orf21	0.490425
RNF19B	0.38642		NET1	0.490425
NAA25	0.38642		EGFL7	0.490425
ERF	0.38642		TMCC1	0.490425
CSK	0.38642		MLLT3	0.490425
DDX17	0.38642		PTCRA	0.490425
HIRA	0.38642		DSEL	0.490425
ARCN1	0.38642		MRPL36	0.490425
EIF2AK1	0.38642		TADA3	0.490425
SNRPA	0.38642		TSEN34	0.490425
RPS12	0.338144		COMMD5	0.490425
RPL7	0.338144		IFFO2	0.490425
RPS26	0.305533		COL3A1	0.490425
SLC35A4	0.305533		KCNJ4	0.490425
KDM5C	0.305533		ICT1	0.490425
ALDH8A1	0.305533		NUDT8	0.490425
HIPK2	0.305533		OTUB1	0.490425
NRSN1	0.305533		DCTN5	0.490425
FEM1A	0.305533		PPIB	0.490425
ZNF428	0.305533		KIAA1731	0.490425
SBF1	0.305533		C7orf34	0.490425
VARS	0.288679		BRI3	0.490425
NUP62	0.288679		UQCRQ	0.490425
ZNF395	0.288679		SHROOM1	0.490425
C6orf120	0.288679		LIPH	0.490425
NIPSNAP1	0.288679		RPL9	0.490425
CDK5R1	0.288679		CDS1	0.490425
FNTA	0.288679		TGFBR2	0.490425
RICTOR	0.288679		EOMES	0.490425
OTUD7B	0.288679		CCT3	0.490425
BTG2	0.288679		SMC6	0.490425
RER1	0.288679		C19orf63	0.490425
PRR14	0.288679		U2AF1L4	0.490425
ATP6V1B2	0.288679		VPS28	0.490425
SNX12	0.288679		CPSF4	0.490425
BDP1	0.288679		ANO10	0.490425
PFKL	0.288679		U2AF1	0.490425
RHOT2	0.288679		CBS	0.490425
FANCI	0.288679		CCDC28B	0.490425
ATP5G2	0.288679		AMFR	0.490425
EPHA7	0.288679		TSC22D3	0.490425
IL2RA	0.288679		PDE6D	0.490425
UNK	0.288679		BAG4	0.490425
EIF2S3	0.288679		ZDHHC5	0.490425
LRRFIP1	0.288679		HK1	0.490425
PRDX6	0.288679		MTERFD1	0.490425
SF3A2	0.288679		GAL3ST2	0.490425
FAM38A	0.288679		CACNA2D1	0.490425
EPB41L3	0.288679		HNRNPU	0.490425
E2F4	0.288679		ZIC1	0.490425
HMGN2	0.288679		PTPRK	0.490425
ATAD5	0.288679		PAN3	0.490425
HSP90B1	0.288679		PDK1	0.490425
DPYSL5	0.288679		PCDH15	0.490425
DHX37	0.288679		PCDH15	0.490425
LIMA1	0.288679		CDH22	0.490425
ZNF263	0.288679		EBP	0.490425
C14orf181	0.288679		ARHGAP26	0.490425
BAT2	0.288679		SPOPL	0.490425
NAT8L	0.288679		AFF3	0.490425
SYAP1	0.288679		PDIA6	0.490425
ATMIN	0.288679		GUK1	0.490425
BRSK1	0.288679		GALNT2	0.490425
NDUFS2	0.288679		HAX1	0.490425
GFOD1	0.288679		ADAM15	0.490425
ARF1	0.288679		MCL1	0.490425
COX7C	0.288679		DMRTA2	0.490425
HIST1H3B	0.288679		DOPEY2	0.490425
CHD4	0.288679		AZI1	0.490425
RHEB	0.288679		SLC16A3	0.490425
PSMC1	0.288679		OSBPL1A	0.490425
COCH	0.288679		TOB1	0.490425
HNRNPM	0.288679		COPS3	0.490425
ENO1	0.288679		TMTC3	0.490425
RAB27A	0.288679		TMEM117	0.490425
ZNF674	0.266444		SHROOM3	0.490425
YJEFN3	0.266444		PRCP	0.490425
MRPS6	0.266444		TUBB2A	0.490425
PRAF2	0.266444		HIST1H2AB	0.490425
DECR2	0.266444		TLN1	0.490425
PEG10	0.266444		POLR1E	0.490425
PISD	0.266444		ATP6V1G1	0.490425
ARPC4	0.266444		NMT1	0.490425
ADSL	0.266444		TBRG4	0.490425
RNF103	0.266444		LCP1	0.490425
NRM	0.266444		ATP5G2	0.490425
PBX2	0.266444		MSI1	0.490425
GNL1	0.266444		DZIP1	0.490425
ZNRD1	0.266444		RNF138	0.490425
C1orf229	0.266444		ROCK2	0.490425
PPP2R2A	0.266444		SORT1	0.490425
FAM200A	0.266444		VHL	0.490425
ZBTB8B	0.266444		MORC2	0.490425
AL096711-1	0.266444		SRRM1	0.490425
MYCBP	0.266444		FBXO44	0.490425
REPIN1	0.266444		BTBD3	0.490425
TTLL3	0.266444		PAK4	0.490425
NUDT19	0.266444		TRPM4	0.490425
PPP1CB	0.266444		HEATR5A	0.490425
LBH	0.266444		DCTD	0.490425
ANKRD39	0.266444		SNRPN	0.490425
ZNF580	0.266444		APOL2	0.490425
ZBTB12	0.266444		IGLL1	0.490425
OLIG2	0.266444		HIP1	0.490425
PRR13	0.266444		EMG1	0.490425
RP11-195F19-10	0.266444		BECN1	0.490425
CCNI2	0.266444		HNRNPR	0.490425
AKT1S1	0.266444		RPL23	0.490425
C6orf47	0.266444		PPDPF	0.490425
C9orf129	0.266444		C20orf195	0.490425
PPAPDC1A	0.266444		SLC2A4RG	0.490425
FAM36A	0.266444		MBOAT7	0.490425
TGM2	0.266444		ZNF45	0.490425
NAGA	0.266444		ACSL3	0.490425
ARHGEF15	0.266444		WDR83	0.490425
FOXJ3	0.266444		CCDC18	0.490425
PNP	0.266444		TMPO	0.490425
RCSD1	0.266444		TAF12	0.490425
STK39	0.266444		EIF2B2	0.490425
BAZ1A	0.266444		KIF14	0.490425
WWP2	0.266444		MFN2	0.490425
DDRGK1	0.266444		MAD2L2	0.490425
GRK6	0.266444		STK25	0.490425
SPTAN1	0.266444		MOGS	0.490425
KANK2	0.266444		EIF4G1	0.490425
ENTPD4	0.266444		KLHL18	0.490425
ZGPAT	0.266444		SLC29A1	0.490425
C2orf55	0.266444		PPARD	0.490425
HSH2D	0.266444		RNF167	0.490425
ZNF782	0.266444		RAD51C	0.490425
LAMA2	0.266444		SUFU	0.490425
LAMA2	0.266444		EXOSC3	0.490425
XRCC6	0.266444		NCS1	0.490425
PRTN3	0.266444		SEC61B	0.490425
ZNF493	0.266444		CPVL	0.490425
ALKBH2	0.266444		TAX1BP1	0.490425
ZDHHC11	0.266444		PTPRS	0.490425
MCRS1	0.266444		C19orf2	0.490425
SECISBP2	0.266444		IL27RA	0.490425
SLC18A3	0.266444		GDAP1	0.490425
NHLRC1	0.266444		ZFAND1	0.490425
RPS19BP1	0.266444		TBL1X	0.490425
ZNF197	0.266444		USP14	0.490425
ZBTB6	0.266444		DNTTIP1	0.490425
NR2F2	0.266444		VSX1	0.490425
NR2F2	0.266444		RBM23	0.490425
UBOX5	0.266444		RBX1	0.490425
WT1	0.266444		ST13	0.490425
SEPT9	0.266444		ARSA	0.490425
C3orf26	0.266444		NHP2L1	0.490425
FAM23B	0.266444		DDTL	0.490425
CMTM4	0.266444		COMT	0.490425
ZNF623	0.266444		CCNK	0.490425
EWSR1	0.266444		LHX5	0.490425
CEP63	0.266444		EDEM2	0.490425
ORAI1	0.266444		AURKA	0.490425
NPLOC4	0.266444		BAX	0.490425
WRB	0.266444		POMGNT1	0.490425
ACBD4	0.266444		CTTN	0.490425
NPM1	0.266444		MYST3	0.490425
PPA1	0.266444		MEF2C	0.490425
PRKRA	0.266444		SAR1A	0.490425
SOCS4	0.266444		SDF4	0.490425
BBS10	0.266444		UBE2D1	0.490425
CITED4	0.266444		NUP133	0.490425
PACS2	0.266444		PITX1	0.490425
FAM156B	0.266444		ATP11A	0.490425
EIF3K	0.266444		HDAC4	0.490425
FBXO34	0.266444		POLD1	0.490425
FAM101A	0.266444		CSDA	0.490425
CTXN1	0.266444		FAM160A2	0.490425
C1orf65	0.266444		FAM184B	0.490425
PRM3	0.266444		USP2	0.490425
IMP3	0.266444		APBA2	0.490425
C12orf68	0.266444		KCNG1	0.490425
CHID1	0.266444		RUNX3	0.490425
TALDO1	0.266444		RUNX3	0.490425
SCN4B	0.266444		ANGEL1	0.490425
IRX5	0.266444		FYN	0.490425
ACSF3	0.266444		ZNF207	0.490425
MYO1D	0.266444		MPND	0.490425
PHLDB3	0.266444		CYB561	0.490425
CCDC101	0.266444		BAIAP2L1	0.490425
SLCO3A1	0.266444		FUCA2	0.490425
KCMF1	0.266444		RPS19	0.48185
HSD11B2	0.266444		ALDH8A1	0.475563
RTTN	0.266444		RPS28	0.475563
IP6K1	0.266444		FEM1A	0.475563
AMIGO3	0.266444		H3F3B	0.475563
UNC119B	0.266444		MYBBP1A	0.475563
EIF3F	0.266444		KDM5C	0.475563
PTPN2	0.266444		ZNF428	0.475563
TMEM9B	0.266444		MYBL2	0.475563
AGXT2L2	0.266444		ALG6	0.475563
SPSB4	0.266444		FAM13B	0.475563
UBE2C	0.266444		RPL26	0.475563
AGFG1	0.266444		GTF3C1	0.475563
GPR64	0.266444		KPNB1	0.466215
SSSCA1	0.266444		TMEM120B	0.466215
ZNF295	0.266444		LARP1	0.466215
ADRBK1	0.266444		TRIM71	0.466215
DHCR7	0.266444		RPL37A	0.403792
ZMAT3	0.266444		RUFY2	0.399921
KLHL6	0.266444		RPL11	0.399921
C2CD2L	0.266444		RPL14	0.394336
ADRA1D	0.266444		RPS9	0.394336
ETFDH	0.266444		HEXIM1	0.394336
GAA	0.266444		MTMR12	0.394336
NPTX1	0.266444		PPP4R2	0.394336
NRTN	0.266444		ILF3	0.394336
CCBL1	0.266444		MEIS3	0.394336
SOX7	0.266444		MRI1	0.394336
KIF5B	0.266444		FAM128B	0.385577
RNF34	0.266444		SET	0.385577
SCRT1	0.266444		NPDC1	0.385577
TMED10	0.266444		STMN3	0.385577
HOXD4	0.266444		EIF3A	0.385577
HNRNPA3	0.266444		HNRPDL	0.385577
FAM153B	0.266444		TRIM24	0.385577
BRD3	0.266444		PLS3	0.385577
CNBP	0.266444		SNX29	0.385577
CNBP	0.266444		PGP	0.385577
SDC2	0.266444		CHCHD8	0.385577
EFNA1	0.266444		ZHX1	0.385577
HNRNPH1	0.266444		ANKH	0.385577
TMEM129	0.266444		DYNLT1	0.385577
CHTF8	0.266444		NDUFS6	0.385577
SEMA4C	0.266444		RPL32	0.385577
SLC20A2	0.266444		SYT11	0.385577
MOBP	0.266444		TSHZ3	0.385577
PDHB	0.266444		PITX3	0.385577
ITFG3	0.266444		BMP7	0.385577
TK1	0.266444		EXOSC5	0.385577
OTUB1	0.266444		MAP2K7	0.385577
FAM57A	0.266444		SFRS8	0.385577
ENGASE	0.266444		ZNF136	0.385577
URM1	0.266444		HES4	0.385577
AKTIP	0.266444		ADAMTSL5	0.385577
MAP1A	0.266444		HIST2H2BE	0.385577
NGFRAP1	0.266444		SHMT2	0.385577
ILK	0.266444		SLCO3A1	0.385577
POLL	0.266444		DRAP1	0.385577
IKBIP	0.266444		DDX23	0.385577
GPT2	0.266444		POP7	0.385577
SLC39A13	0.266444		HOXB9	0.385577
GYLTL1B	0.266444		INO80E	0.385577
KIAA1462	0.266444		HINT1	0.385577
GEM	0.266444		PRELID1	0.385577
INTS8	0.266444		NXN	0.385577
NDUFAF2	0.266444		CERCAM	0.385577
SHISA5	0.266444		PSMB4	0.385577
PIGX	0.266444		TMED4	0.385577
RFC4	0.266444		HIRIP3	0.385577
IFT122	0.266444		REXO4	0.385577
YEATS2	0.266444		RPTOR	0.385577
C1orf212	0.266444		FTO	0.385577
C3orf75	0.266444		PSMB7	0.385577
SNRK	0.266444		NES	0.385577
PTPN13	0.266444		KIF1A	0.385577
C3orf17	0.266444		PRKAR2A	0.385577
GTPBP8	0.266444		LDHB	0.385577
TMEM169	0.266444		NKX3-2	0.385577
COL6A3	0.266444		AVL9	0.385577
RPRD2	0.266444		TOMM22	0.385577
RPL29	0.266444		BZW1	0.385577
ASRGL1	0.266444		ATP5L	0.385577
ADCY9	0.266444		IDS	0.385577
ALOX15	0.266444		POU3F3	0.385577
LEMD2	0.266444		GTF2H5	0.385577
SQSTM1	0.266444		RPL35A	0.385577
LY6E	0.266444		LRP8	0.385577
NACC1	0.266444		CBX4	0.385577
C7orf47	0.266444		YME1L1	0.385577
VAV2	0.266444		EIF2AK1	0.385577
AGPAT3	0.266444		TXNDC5	0.385577
PDXK	0.266444		BTBD12	0.385577
U2AF1	0.266444		RBM10	0.385577
PKNOX1	0.266444		COX8A	0.385577
PDE9A	0.266444		PHLDA3	0.385577
ATAD3B	0.266444		TTC7B	0.385577
CALM3	0.266444		RTF1	0.385577
ZYX	0.266444		BBX	0.385577
HK2	0.266444		USF2	0.385577
ATP13A2	0.266444		EMD	0.385577
ADPGK	0.266444		PSMC5	0.385577
GART	0.266444		NUDCD3	0.385577
IFNAR2	0.266444		WDR92	0.385577
KIAA1967	0.266444		HYPK	0.385577
B4GALT3	0.266444		VDAC1	0.385577
TSR2	0.266444		WDHD1	0.385577
C9orf21	0.266444		TOPORS	0.385577
GALNT14	0.266444		SIRPB2	0.385577
TRIM63	0.266444		ZNF567	0.385577
LDLRAP1	0.266444		PPARA	0.385577
RADIL	0.266444		SP1	0.385577
BRAF	0.266444		DUSP8	0.385577
ZNF618	0.266444		ZNF320	0.385577
FUK	0.266444		MRFAP1	0.385577
EIF4A2	0.266444		MPI	0.385577
ATAD2	0.266444		RIC8A	0.385577
UTP14A	0.266444		CSPG4	0.385577
FAM122B	0.266444		STOX2	0.385577
TTN	0.266444		RNASEH2C	0.385577
RHOC	0.266444		ZNF747	0.385577
MOV10	0.266444		PEF1	0.385577
MOV10	0.266444		CXCL16	0.385577
ATP5G3	0.266444		UBQLN4	0.385577
NEIL2	0.266444		NBEAL2	0.385577
FAM100A	0.266444		THEM4	0.385577
RASGRP3	0.266444		ZFP36L2	0.385577
RASGRP3	0.266444		SUV39H2	0.385577
GEMIN6	0.266444		ALDOA	0.385577
TIAL1	0.266444		ASB6	0.385577
ADAM17	0.266444		CSRNP1	0.385577
ASAP2	0.266444		SRP9	0.385577
MIPOL1	0.266444		TPM3	0.385577
SRFBP1	0.266444		TUFT1	0.385577
PDCD4	0.266444		ZNF593	0.385577
TMEM219	0.266444		BAHD1	0.385577
SLC22A9	0.266444		PELI2	0.385577
YTHDF1	0.266444		MAP3K7	0.385577
HYOU1	0.266444		SYNCRIP	0.385577
CELF1	0.266444		GOLM1	0.385577
DGKZ	0.266444		SCLY	0.385577
RGS10	0.266444		FOSB	0.385577
NPFFR1	0.266444		DDX39	0.385577
PARD3	0.266444		ZNF410	0.385577
FAM73B	0.266444		CCND2	0.385577
METTL11A	0.266444		TGIF2	0.385577
PTGES2	0.266444		KLHL12	0.385577
ALAD	0.266444		CACYBP	0.385577
UGCG	0.266444		AUP1	0.385577
CEP78	0.266444		RTKN	0.385577
VLDLR	0.266444		GNAI2	0.385577
LRP12	0.266444		GNPTAB	0.385577
ZNF711	0.266444		CCDC47	0.385577
MSN	0.266444		DHRS11	0.385577
CASK	0.266444		ZNHIT1	0.385577
ATXN7L1	0.266444		USF2	0.385577
C7orf50	0.266444		QPRT	0.385577
AIG1	0.266444		SAMHD1	0.385577
MUT	0.266444		SRSF5	0.385577
TNFRSF21	0.266444		C14orf145	0.385577
TNIP1	0.266444		CDC5L	0.385577
RNF145	0.266444		ORC6L	0.385577
YIPF5	0.266444		ATXN7L3	0.385577
SUMF1	0.266444		ARAF	0.385577
HSPD1	0.266444		TFRC	0.385577
CDCA7	0.266444		TAB2	0.385577
MALL	0.266444		RELT	0.385577
SNAP47	0.266444		ENTPD2	0.385577
LYST	0.266444		GOPC	0.385577
SLC39A1	0.266444		PHF20	0.385577
JTB	0.266444		MRE11A	0.385577
USP21	0.266444		SCAMP4	0.385577
DCAF6	0.266444		FADS3	0.385577
IGSF3	0.266444		PLXNA4	0.385577
EVI5L	0.266444		PPAPDC2	0.385577
COL6A2	0.266444		OSTC	0.385577
COL6A1	0.266444		FAM125B	0.385577
ATHL1	0.266444		ATP6V0A2	0.385577
ERBB2	0.266444		TMEM121	0.385577
AZI1	0.266444		XPOT	0.385577
TRIM65	0.266444		EFNA5	0.385577
TTYH2	0.266444		KIAA2026	0.385577
SAT2	0.266444		MAFA	0.385577
IMPA2	0.266444		CYC1	0.385577
RASL10B	0.266444		MRFAP1L1	0.385577
MYOCD	0.266444		ACAD9	0.385577
UBE2Q2	0.266444		PTRF	0.385577
GTF2A2	0.266444		SLC29A2	0.385577
WDR20	0.266444		DPP3	0.385577
FAM181A	0.266444		RGMB	0.385577
TMBIM6	0.266444		TLR10	0.385577
ESYT1	0.266444		NEGR1	0.385577
LMBR1L	0.266444		EGLN2	0.385577
OBFC2B	0.266444		SCAND1	0.385577
TCHP	0.266444		IRF2	0.385577
C12orf53	0.266444		C1orf31	0.385577
KLRG1	0.266444		DAPK3	0.385577
ETV6	0.266444		COX11	0.385577
PPA2	0.266444		ZNF367	0.385577
PRDM5	0.266444		SEPT8	0.385577
SSFA2	0.266444		CMBL	0.385577
DNA2	0.266444		SEPN1	0.385577
RPS24	0.266444		G6PD	0.385577
ACTR1A	0.266444		SIM2	0.385577
PREPL	0.266444		CACHD1	0.385577
PNPT1	0.266444		AFAP1L1	0.385577
PPM1B	0.266444		WDYHV1	0.385577
RTCD1	0.266444		KCTD18	0.385577
GRINL1A	0.266444		SEC16A	0.385577
DCUN1D5	0.266444		CDCA5	0.385577
NARS2	0.266444		GDF7	0.385577
MYO7A	0.266444		SEC11A	0.385577
MTCH1	0.266444		OBFC2B	0.385577
C6orf125	0.266444		PPIG	0.385577
SLC22A23	0.266444		LAMC1	0.385577
FOXP4	0.266444		POSTN	0.385577
FAM129B	0.266444		RAF1	0.385577
IMP4	0.266444		GTPBP3	0.385577
RPS6KC1	0.266444		KIAA0892	0.385577
RSAD1	0.266444		TRMT5	0.385577
APPL2	0.266444		RTN2	0.385577
MFSD9	0.266444		IRF1	0.385577
TAF5L	0.266444		KLHDC3	0.385577
SMPD2	0.266444		VAPB	0.385577
CD164	0.266444		C20orf108	0.385577
CD63	0.266444		CBX3	0.385577
MDFIC	0.266444		PCMT1	0.385577
DMTF1	0.266444		PANK3	0.385577
HRK	0.266444		WDR34	0.385577
GOLM1	0.266444		MRPL37	0.385577
EMP1	0.266444		MOBKL3	0.385577
FKBP11	0.266444		HTRA2	0.385577
VHL	0.266444		PFDN1	0.385577
KIAA0427	0.266444		BLMH	0.385577
ACTR3B	0.266444		PLEKHJ1	0.385577
RTN3	0.266444		ESRP2	0.385577
MPRIP	0.266444		POLR2E	0.385577
FBXO44	0.266444		CDC34	0.385577
PTPRA	0.266444		CAD	0.385577
FXC1	0.266444		ANKRD13A	0.385577
AC023024-2	0.266444		TMEM48	0.385577
ACAP3	0.266444		PLEKHO1	0.385577
ANKHD1	0.266444		GPR124	0.385577
PSME3	0.266444		CAPN1	0.385577
MGAT1	0.266444		NFIX	0.385577
NFATC1	0.266444		AGK	0.385577
EDA2R	0.266444		H2AFX	0.349885
C12orf65	0.266444		RPS12	0.33654
C12orf65	0.266444		C1D	0.33654
UCK1	0.266444		HIST1H1C	0.31744
LAMA5	0.266444		RNF187	0.31744
UNC13A	0.266444		RPL10A	0.31744
GNL3L	0.266444		XPNPEP3	0.31744
FAM155B	0.266444		RPSA	0.31744
ASH2L	0.266444		C10orf18	0.31744
SLC44A2	0.266444		RPS10	0.314316
HOXD13	0.266444		TUBA1C	0.287836
MRPS12	0.266444		ALG10	0.287836
CALU	0.266444		ANP32B	0.287836
RABL5	0.266444		VARS	0.287836
ATP6V1F	0.266444		NIPSNAP1	0.287836
MPST	0.266444		PMAIP1	0.287836
CANX	0.266444		EPB41L3	0.287836
ZNF384	0.266444		E2F4	0.287836
COX6B1	0.266444		MT-CO3	0.287836
CAPNS1	0.266444		EME2	0.287836
NKX2-4	0.266444		PPP1CC	0.287836
ALKBH7	0.266444		HIST2H2AB	0.287836
SOX9	0.266444		SMARCC1	0.287836
RUNX2	0.266444		PHB	0.287836
ATXN1	0.266444		CENPV	0.287836
TRERF1	0.266444		TMEM65	0.287836
PEPD	0.266444		WDTC1	0.287836
BCAS4	0.266444		UGGT1	0.287836
HOXC13	0.266444		ARPP19	0.287836
OPTN	0.266444		CDC42EP1	0.287836
CCDC70	0.266444		TBC1D20	0.287836
GIPC1	0.266444		BAT2D1	0.287836
PKN1	0.266444		TBCB	0.287836
TWIST1	0.266444		C20orf27	0.287836
HNRNPA2B1	0.266444		SMC1A	0.287836
COPA	0.266444		RPS20	0.287836
RPL21	0.266444		NDUFS2	0.287836
TMEM54	0.266444		COX7C	0.287836
FAM117A	0.266444		CHD4	0.287836
TBX2	0.266444		PSMC1	0.287836
TNFRSF10B	0.266444		MRPL20	0.287836
SERP1	0.266444		COG8	0.287836
SMAD9	0.266444		LSM12	0.287836
EPC1	0.266444		HARS2	0.287836
KIAA1217	0.266444		NAA10	0.287836
PLEKHG1	0.266444		POLR3E	0.287836
MTHFD1L	0.266444		CCNL2	0.287836
IFIT3	0.266444		TIGD1	0.287836
RHOQ	0.266444		TECPR2	0.287836
ACYP1	0.266444		NOC2L	0.287836
C1orf198	0.266444		DENND5A	0.287836
KLF12	0.266444		MTA1	0.287836
MYL12B	0.266444		CEP97	0.287836
TCF21	0.266444		ZNF771	0.287836
CAMSAP1L1	0.266444		LBX2	0.287836
PTCH2	0.266444		RPS6KB2	0.287836
CDC20	0.266444		GNB2	0.287836
APH1A	0.266444		BAHCC1	0.287836
PCTK3	0.266444		VKORC1	0.287836
KDM5B	0.266444		SLC25A46	0.287836
RPF1	0.266444		NLRX1	0.287836
MAP7D1	0.266444		TIAM1	0.287836
TMEM9	0.266444		JMY	0.287836
PPM1G	0.266444		ALDOA	0.287836
STAM2	0.266444		C11orf59	0.287836
MRPL3	0.266444		EFHD2	0.287836
ARMC8	0.266444		DIAPH1	0.287836
TXNDC15	0.266444		CCDC55	0.287836
SLC12A7	0.266444		USP9X	0.287836
THG1L	0.266444		ETF1	0.287836
BYSL	0.266444		MLL	0.287836
MDFI	0.266444		QSOX1	0.287836
QKI	0.266444		PLXNA1	0.287836
CUTA	0.266444		BRIX1	0.287836
RAB23	0.266444		TIMELESS	0.287836
TMEM14C	0.266444		EIF4H	0.287836
ST8SIA1	0.266444		ARMC1	0.287836
ING4	0.266444		SLC7A6	0.287836
EIF2B1	0.266444		USP14	0.287836
PPM1H	0.266444		SLMO2	0.287836
SLC11A2	0.266444		HNRNPH3	0.287836
C11orf58	0.266444		VIL2	0.287836
ELMOD1	0.266444		CMTM6	0.287836
SLC22A18	0.266444		ACTR6	0.287836
TMEM109	0.266444		CLNS1A	0.287836
MS4A6A	0.266444		PKM2	0.287836
ZNF330	0.266444		ANLN	0.287836
CHIC2	0.266444		SDHAF1	0.287836
DPH1	0.266444		HIST4H4	0.287836
PRKAR1A	0.266444		SPTAN1	0.287836
HSD17B1	0.266444		TRRAP	0.287836
CCNY	0.266444		KNTC1	0.287836
PITRM1	0.266444		MAF	0.287836
LZTS2	0.266444		SOX12	0.287836
TLX1	0.266444		C9orf75	0.287836
CDH23	0.266444		BSG	0.287836
RAPGEF1	0.266444		UBE2E3	0.287836
URGCP	0.266444		TSC22D4	0.287836
MRPL32	0.266444		TAF3	0.287836
LSM5	0.266444		NFIA	0.287836
HYAL4	0.266444		PLXDC1	0.287836
MET	0.266444		TRAPPC10	0.287836
ZC3HAV1	0.266444		PAXIP1	0.287836
PMPCB	0.266444		SURF4	0.287836
CDK6	0.266444		YIPF3	0.287836
CADM4	0.266444		CCDC102A	0.287836
GSK3A	0.266444		RNFT2	0.287836
CDC37	0.266444		RBM17	0.287836
HNRNPUL1	0.266444		XPO4	0.287836
C19orf29	0.266444		MYO5C	0.287836
SYDE1	0.266444		RBM42	0.287836
AES	0.266444		PPP1R8	0.287836
TLE6	0.266444		CEP72	0.287836
NFKBIB	0.266444		PSMB3	0.287836
SLC30A4	0.266444		PDCD5	0.287836
VPS18	0.266444		PGRMC1	0.287836
CSK	0.266444		KIF3B	0.287836
AAGAB	0.266444		SMEK1	0.287836
BCKDK	0.266444		PYGL	0.287836
UBFD1	0.266444		GGA1	0.287836
UBFD1	0.266444		ALKBH5	0.287836
FOXF1	0.266444		AFF4	0.287836
PLA2G15	0.266444		CECR5	0.287836
SETD6	0.266444		NFE2L3	0.287836
NME3	0.266444		TRIO	0.287836
CTCF	0.266444		GDE1	0.287836
ARHGEF7	0.266444		YWHAE	0.244436
ARHGEF7	0.266444		GTF3C4	0.244436
CD40LG	0.266444		FKBP1A	0.244436
PLP2	0.266444		TMEM107	0.227553
TBL1X	0.266444		HIST2H3A	0.212304
C18orf22	0.266444		MYH9	0.196299
CST3	0.266444		ANKRD34A	0.196299
E2F1	0.266444		LENG8	0.196299
IDH3B	0.266444		PFDN2	0.196299
SEC23B	0.266444		GLTP	0.196299
CDC25B	0.266444		BTBD2	0.196299
ADNP	0.266444		ATP5B	0.196299
APEX1	0.266444		HSBP1	0.196299
CCNB1IP1	0.266444		RBM43	0.196299
SLC25A17	0.266444		NR2F1	0.196299
SMCR7L	0.266444		HIST1H4H	0.196299
MTMR3	0.266444		HAX1	0.196299
ZMAT5	0.266444		KDM4B	0.196299
CCDC134	0.266444		NOP56	0.196299
POLR2F	0.266444		CYB5R3	0.196299
MICALL1	0.266444		RANBP1	0.196299
NHP2L1	0.266444		TCEB3	0.196299
ANKRD54	0.266444		FKRP	0.196299
CARD10	0.266444		NOTCH2	0.196299
SF3A1	0.266444		EIF3B	0.196299
HCN2	0.266444		DDOST	0.196299
NDUFB7	0.266444		ZNF829	0.196299
NRP1	0.266444		PUS1	0.196299
CDC7	0.266444		TRAP1	0.196299
SORBS1	0.266444		TMEM111	0.196299
SEMA4G	0.266444		ABCB6	0.196299
EPB41L4B	0.266444		RPS13	0.196299
MAP3K1	0.266444		ABL1	0.196299
MYL6	0.266444		STRN4	0.196299
WDR76	0.266444		R3HDM1	0.196299
ITGA6	0.266444		DNAJC11	0.196299
LAMB1	0.266444		C4orf43	0.196299
MAEA	0.266444		GPATCH8	0.196299
GANAB	0.266444		BOLA2	0.196299
RPLP0	0.266444		KIAA0174	0.196299
CRLS1	0.266444		FAM73A	0.196299
CNOT3	0.266444		TUFM	0.196299
PIGS	0.266444		KIAA0232	0.196299
ORC1L	0.266444		PHKG2	0.196299
TTC39A	0.266444		PGD	0.196299
SMARCD3	0.266444		ATBF1	0.196299
RFX3	0.266444		CCNI	0.196299
SCTR	0.266444		DDX5	0.196299
KEAP1	0.266444		CASC3	0.196299
STX7	0.266444		SOLH	0.196299
CAPN6	0.266444		CSNK2A1	0.196299
UBE2T	0.266444		TTC28	0.196299
TMEM131	0.266444		MYL6	0.196299
ADD2	0.266444		RCOR1	0.196299
GTSE1	0.266444		LRP6	0.196299
EED	0.266444		WNK1	0.196299
ACCN4	0.266444		MLL3	0.196299
ACTN1	0.266444		FAT3	0.174949
FAM3A	0.266444		HIST1H4D	0.174949
TCF3	0.266444		CIRBP	0.174949
MAP4K4	0.266444		RPS8	0.161567
CECR5	0.266444		RPS15	0.145713
GNB5	0.266444		SLC25A6	0.110224
KCNAB2	0.266444		UBE2M	0.110224
CYFIP1	0.266444		TRIM28	0.110224
ACSL4	0.266444		SMARCD2	0.110224
TFE3	0.266444		MRTO4	0.110224
MEF2A	0.266444		TMSB10	0.110224
SLC9A3R2	0.266444		SET	0.110224
CALCRL	0.266444		RPS21	0.110224
ZNF275	0.266444		DCUN1D2	0.110224
U2AF2	0.266444		TFDP1	0.110224
GPBP1	0.266444		SLC19A1	0.110224
TNK2	0.266444		C21orf58	0.110224
MRPS35	0.266444		OSBPL10	0.110224
LZTS1	0.266444		IGF1R	0.110224
RC3H2	0.266444		ZCCHC17	0.110224
ZFR	0.266444		PERP	0.110224
LAMC3	0.266444		VPS29	0.110224
CLPTM1L	0.266444		U2AF2	0.110224
ZNF800	0.266444		IFRD2	0.110224
AP2S1	0.266444		TMEM212	0.110224
PSMA4	0.266444		C9orf75	0.110224
VCAN	0.266444		ZFAND3	0.110224
FLT4	0.266444		TAF1	0.110224
UHRF1	0.266444		RPS5	0.108655
RANBP3	0.266444		FAM83H	0.108655
RRAGD	0.266444		SMYD1	0.108655
NDUFS1	0.266444		RPS4X	0.10766
CXorf56	0.266444		C17orf68	0.0946726
DPEP1	0.266444		RPL27A	0.0556955
DDX11	0.266444		RNPS1	0.045274
SLC25A39	0.266444		RPL18	0.045274
ABHD5	0.266444		HIST1H2AI	0.0289973
MRC2	0.266444		ZNF462	0.0289973
RANBP9	0.266444		BAT2L	0.0289973
MED24	0.266444		MIF	0.0289973
PKD1	0.266444		USP22	0.0289973
PLEKHG6	0.266444		C19orf43	0.0289973
CDK11A	0.266444		HSPA9	0.0289973
C16orf42	0.266444		PABPN1	0.0289973
TKTL1	0.266444		ZIC2	0.0289973
TRAPPC6A	0.266444		HMGA1	0.0289973
ELAC2	0.266444		FAM128A	0.0289973
GTF2IRD1	0.266444		HDAC2	0.0289973
AP2B1	0.266444		RPL9	0.0289973
CREBBP	0.266444		SIK3	0.0289973
MEOX1	0.266444		C9orf142	0.0289973
SKAP2	0.266444		NDUFB11	0.0289973
NDUFAB1	0.266444		RBM9	0.0289973
ARHGAP33	0.266444		SMARCE1	0.0289973
LASP1	0.266444		ARF5	0.0289973
MAD1L1	0.266444		TRIM41	0.0289973
BAD	0.266444		CD38	0.0289973
RP5-892G19-1	0.266444
BCKDHA	0.266444
RBM14	0.266444
GPX1	0.266444
PBX2	0.266444
PSMB8	0.266444
ARHGAP23	0.266444
PRRT4	0.266444
CCNL2	0.266444
LEPROT	0.266444
LNP1	0.266444
TMEM200C	0.266444
PRR13	0.266444
PCDHA9	0.266444
GNL1	0.266444
TATDN3	0.266444
ANKRD43	0.266444
MT-ATP6	0.266444
TLK1	0.266444
FAM114A1	0.266444
PIGN	0.266444
FITM2	0.266444
C1D	0.266444
C9orf86	0.266444
SLC6A9	0.266444
SLC35F1	0.266444
ASB13	0.266444
ZNF699	0.266444
NBR1	0.266444
COL25A1	0.266444
PALM3	0.266444
TCEA1	0.266444
KCNJ11	0.266444
TMEM186	0.266444
MAML2	0.266444
TSPYL2	0.266444
DIABLO	0.266444
GAS6	0.266444
PYCR1	0.266444
CEP63	0.266444
ARL6IP4	0.266444
PTCHD3	0.266444
IDH2	0.266444
ZNF707	0.266444
FGD6	0.266444
C10orf67	0.266444
FARSA	0.266444
GLDC	0.266444
ZC3H12D	0.266444
ZBED2	0.266444
TIMM22	0.266444
TOP3A	0.266444
SLC35E3	0.266444
VCPIP1	0.266444
DPP3	0.266444
EVX2	0.266444
HAP1	0.266444
ADCY5	0.266444
RAPH1	0.266444
CBWD1	0.266444
ZMAT3	0.266444
ANKRD20A4	0.266444
HDAC3	0.266444
GPR82	0.266444
MRPL36	0.266444
GSTA4	0.266444
MAP3K2	0.266444
HTRA4	0.266444
CRADD	0.266444
FAM110B	0.266444
CDKN2AIP	0.266444
SERINC2	0.266444
GNG4	0.266444
GLYCTK	0.266444
TMEM99	0.266444
KRT1	0.266444
C19orf33	0.266444
ZNF146	0.266444
TBC1D16	0.266444
SP2	0.266444
DIS3L	0.266444
PIP4K2C	0.266444
RIC3	0.266444
APBB1	0.266444
PTER	0.266444
ZNF219	0.266444
HNRNPK	0.266444
C9orf25	0.266444
SLC4A2	0.266444
TLX3	0.266444
PGRMC2	0.266444
RPN1	0.266444
SCNM1	0.266444
LRP5	0.266444
JMJD8	0.266444
C21orf33	0.266444
CBS	0.266444
ZNF362	0.266444
ABR	0.266444
SON	0.266444
MRPL10	0.266444
SPATA2L	0.266444
PEX10	0.266444
SNX22	0.266444
TSC22D3	0.266444
SSBP3	0.266444
FBRS	0.266444
NPTN	0.266444
ADAMTS3	0.266444
SLC25A28	0.266444
C3orf19	0.266444
ENAH	0.266444
TNIK	0.266444
HS3ST3A1	0.266444
RPIA	0.266444
FEZF2	0.266444
PLOD2	0.266444
GRIA4	0.266444
RP11-94I2-2	0.266444
THRB	0.266444
HMBS	0.266444
MTG1	0.266444
ZNF711	0.266444
ZNF660	0.266444
CTDSPL	0.266444
CIAO1	0.266444
LBR	0.266444
RIT1	0.266444
ENSA	0.266444
LMO4	0.266444
KIF2C	0.266444
NARF	0.266444
ARRB2	0.266444
DEF8	0.266444
ARHGAP17	0.266444
PML	0.266444
STON2	0.266444
FOXN4	0.266444
AEBP2	0.266444
YARS2	0.266444
PPP3CA	0.266444
CDKL2	0.266444
ITGA11	0.266444
SDCBP	0.266444
MYC	0.266444
TOR1A	0.266444
TOR1B	0.266444
MYST2	0.266444
ACBD6	0.266444
COQ10A	0.266444
BLOC1S1	0.266444
CAPRIN1	0.266444
C7orf68	0.266444
TMEM60	0.266444
PHC2	0.266444
ANKRD16	0.266444
KRBA1	0.266444
MYBBP1A	0.266444
RAB11FIP4	0.266444
UBE4B	0.266444
TMEM160	0.266444
PGLS	0.266444
GNL3L	0.266444
C14orf126	0.266444
MRPS12	0.266444
DYRK2	0.266444
MAP2K2	0.266444
SLC10A3	0.266444
UXT	0.266444
RRAS	0.266444
PRDX5	0.266444
TMEM149	0.266444
PLAGL2	0.266444
ERGIC3	0.266444
HNRNPR	0.266444
ITPA	0.266444
SNRPB	0.266444
SNRPD2	0.266444
NT5C	0.266444
PRICKLE4	0.266444
OBSL1	0.266444
CHPF	0.266444
EBPL	0.266444
DCAF10	0.266444
CLTA	0.266444
C10orf57	0.266444
DYNLL2	0.266444
KDM3B	0.266444
C13orf23	0.266444
DLST	0.266444
NEK6	0.266444
FOXO3	0.266444
KPTN	0.266444
STMN1	0.266444
RCOR3	0.266444
PRDX1	0.266444
ATP6V0B	0.266444
KCNQ4	0.266444
FBXO6	0.266444
MECR	0.266444
IGFBP5	0.266444
SPTBN1	0.266444
PCSK4	0.266444
EEF1B2	0.266444
EIF4G1	0.266444
KAT2B	0.266444
CSNK1A1	0.266444
H2AFY	0.266444
FAF2	0.266444
MAN2A1	0.266444
C6orf108	0.266444
SIM1	0.266444
BACH2	0.266444
HDDC2	0.266444
PSMD9	0.266444
MADD	0.266444
NRXN2	0.266444
NRXN2	0.266444
OCIAD1	0.266444
UNC119	0.266444
MMD	0.266444
HNF1B	0.266444
CAMTA2	0.266444
CDK5RAP3	0.266444
CUEDC2	0.266444
FBXW4	0.266444
BMPR1A	0.266444
CREB3	0.266444
C9orf46	0.266444
C1GALT1	0.266444
IMPDH1	0.266444
ETFB	0.266444
SLC1A5	0.266444
NUMBL	0.266444
CNTD2	0.266444
ANKRD27	0.266444
AES	0.266444
PTOV1	0.266444
SARS2	0.266444
PPP2CB	0.266444
SQLE	0.266444
CSPP1	0.266444
HOMER2	0.266444
NOMO1	0.266444
POLR2C	0.266444
ARHGEF7	0.266444
MAGED2	0.266444
ABHD12	0.266444
SLC8A3	0.266444
TTLL12	0.266444
PPM1F	0.266444
MTAP	0.266444
HNRNPC	0.266444
PABPC4	0.266444
ANAPC5	0.266444
ATRN	0.266444
WNT11	0.266444
AKR1B1	0.266444
SENP1	0.266444
RAPGEF3	0.266444
FBLN1	0.266444
UBE2A	0.266444
GPATCH1	0.266444
BAZ2A	0.266444
PICALM	0.266444
CRMP1	0.266444
FBXW11	0.266444
ATP6AP1	0.266444
C16orf80	0.266444
MAPK6	0.266444
TGFBR3	0.266444
PITX1	0.266444
SIRT2	0.266444
COASY	0.266444
FGFR3	0.266444
PDZD4	0.266444
THUMPD1	0.266444
NGEF	0.266444
DIP2B	0.266444
NDUFB4	0.266444
EYA2	0.266444
C6orf72	0.266444
KIAA2022	0.266444
VPS13D	0.266444
MAP4	0.266444
GPM6B	0.266444
DSG2	0.266444
MED17	0.266444
PARP3	0.266444
MSR1	0.266444
ATP6V0A1	0.266444
ABCF2	0.266444
SLAMF7	0.266444
ZDHHC6	0.266444
C20orf43	0.266444
PHLDB1	0.266444
BRCA1	0.266444
QPCTL	0.266444
ZNF200	0.266444
IL32	0.266444
CDK11A	0.266444
PROM1	0.266444
ADIPOR2	0.266444
GTF2IRD1	0.266444
ITGAL	0.266444
MYCBP2	0.266444
POLR2J	0.266444
KDM1A	0.266444
SF3B3	0.263097
CACNG8	0.263097
UBA2	0.245745
PDAP1	0.245745
ZNF703	0.245745
H2AFX	0.235565
PIM3	0.224306
HIST1H2AI	0.224306
IKZF3	0.224306
AD000671-3	0.224306
XIAP	0.224306
KHNYN	0.224306
SLC25A1	0.224306
HMGA1	0.224306
HIST1H4B	0.224306
HOXB8	0.20196
RPL12	0.197142
CCDC157	0.197142
WHSC2	0.197142
LIMK2	0.197142
CYB5D1	0.197142
ARL6IP1	0.197142
CD2BP2	0.197142
DCI	0.197142
RPL13	0.197142
CCT3	0.197142
C1orf187	0.197142
PCNT	0.197142
EPB41	0.197142
HNRNPU	0.197142
GLTP	0.197142
BTBD2	0.197142
EXOSC2	0.197142
PSMF1	0.197142
CDKN1A	0.197142
SENP5	0.197142
BMP8B	0.197142
ATP5B	0.197142
PTCD1	0.197142
SETD1A	0.197142
GCN1L1	0.197142
PHB2	0.197142
FAM115A	0.197142
CYB5R3	0.197142
PDCD7	0.197142
SPEN	0.197142
TRAPPC3	0.197142
UBE2L3	0.197142
DDX51	0.197142
MCM3AP	0.197142
NOM1	0.197142
C14orf143	0.197142
NOTCH2	0.197142
GINS2	0.197142
SLC6A8	0.197142
ZNFX1	0.197142
WDR48	0.197142
SNX5	0.197142
RPL27A	0.1836
KPNB1	0.176257
RPL18A	0.176257
PKM2	0.176257
FCER1A	0.163171
FAM200B	0.161597
CCDC72	0.161597
MRPS18B	0.161597
CLIC1	0.161597
SULT1A3	0.161597
PSENEN	0.161597
ZYG11A	0.161597
MUC2	0.161597
TAF13	0.161597
HTT	0.161597
PSMD12	0.161597
ZNF136	0.161597
ZNF177	0.161597
HES4	0.161597
ADAMTSL5	0.161597
PBX1	0.161597
DLK1	0.161597
DGAT1	0.161597
EP400	0.161597
CCDC125	0.161597
SATB1	0.161597
ADO	0.161597
YIPF6	0.161597
FRAT2	0.161597
DHTKD1	0.161597
C8orf42	0.161597
VWA1	0.161597
SEPW1	0.161597
ZBTB33	0.161597
MUC20	0.161597
RUFY1	0.161597
SLCO3A1	0.161597
UBE2O	0.161597
DCTN2	0.161597
RPL15	0.161597
DDX23	0.161597
PITPNA	0.161597
RAB40A	0.161597
POP7	0.161597
TP53RK	0.161597
C17orf79	0.161597
ZNF554	0.161597
CDH2	0.161597
INO80E	0.161597
HINT1	0.161597
DDX19A	0.161597
CD320	0.161597
NXN	0.161597
ZNF526	0.161597
C19orf55	0.161597
CERCAM	0.161597
SCN3B	0.161597
CCT2	0.161597
SGPL1	0.161597
LRTM2	0.161597
ZNF219	0.161597
FUNDC2	0.161597
PCF11	0.161597
VCP	0.161597
GDF9	0.161597
RNF168	0.161597
POLR2H	0.161597
SR140	0.161597
CAPN2	0.161597
ACOT11	0.161597
UBXN1	0.161597
SSTR5	0.161597
FGF11	0.161597
RAVER1	0.161597
FDXR	0.161597
CCDC12	0.161597
RRP1B	0.161597
PSKH1	0.161597
PSMB4	0.161597
DONSON	0.161597
TMED4	0.161597
WASF2	0.161597
RNF111	0.161597
ACSS1	0.161597
XPC	0.161597
BUB3	0.161597
TBRG1	0.161597
ANAPC1	0.161597
GFRA1	0.161597
TKTL2	0.161597
HIRIP3	0.161597
MS4A2	0.161597
PAK1	0.161597
GSTO1	0.161597
SLC25A37	0.161597
DIAPH2	0.161597
TTBK1	0.161597
DGKQ	0.161597
RQCD1	0.161597
SPIB	0.161597
FOXK2	0.161597
RPTOR	0.161597
RAB40B	0.161597
FTO	0.161597
MAN2C1	0.161597
PEX5	0.161597
PSMB7	0.161597
DNAJC1	0.161597
WDR33	0.161597
SPDYE1	0.161597
EGLN1	0.161597
DYNC1LI2	0.161597
CAPRIN1	0.161597
PRPF38B	0.161597
DPF2	0.161597
SUV420H2	0.161597
IGHMBP2	0.161597
NES	0.161597
VPS4A	0.161597
KDM6B	0.161597
CC2D1A	0.161597
SESN2	0.161597
RP4-697K14-7	0.161597
KIF1A	0.161597
SERGEF	0.161597
WDFY4	0.161597
FBXL12	0.161597
THRA	0.161597
NKX2-2	0.161597
SOX4	0.161597
SNRPC	0.161597
ADCK4	0.161597
NAA50	0.161597
WDR55	0.161597
RCL1	0.161597
UBN1	0.161597
ESYT2	0.161597
PHF13	0.161597
SDC1	0.161597
DLX2	0.161597
RAB3GAP1	0.161597
IFT57	0.161597
SMC4	0.161597
TARS	0.161597
GOLPH3	0.161597
LAMA4	0.161597
NUDT3	0.161597
MRPL2	0.161597
MRPL18	0.161597
LDHB	0.161597
SUDS3	0.161597
NANOG	0.161597
U47924-1	0.161597
COPS7A	0.161597
ALDH2	0.161597
NKX3-2	0.161597
SUPT6H	0.161597
MLX	0.161597
RAI1	0.161597
[truncated: 348 more rows]

## Sheet: RNA classes
gkudla@bifx-core:/homes2/gkudla/Solexa/GK/Ewelina_Macech/20181219_Ola_sequencing/mapping/transcript_biotypes
rRNA	69929		rRNA	69929
tRNA	21554		tRNA	21554
mRNA	12335		mRNA	12335
snRNA	5016		snRNA	5016
microRNA	2382		microRNA	2382
miscRNA	8830		other	16965
pseudo	5342
mtrRNA	936
pr-tr	797
snoRNA	760
lincRNA	299
Trec	1

## Sheet: Genomic position
Genomic position assigned using				RPS2	coding sequence, SNORD15A-intron (+)
UCSC Genome Browser on Human Feb. 2009 (GRCh37/hg19) Assembly				EIF5A	coding sequence, intron (+)
				PGPEP1	3'UTR (+)
				RPL8	coding sequence, (-)							CDS	269/152	56.5056			152
				C1D	coding sequence (-)							CDS+5'UTR	269/31	11.5242			31
				EEF1A1	coding sequence, 5'UTR, (-)							5'UTR	269/11	4.08922			11
				HNRNPA1	coding sequence (+)							intron+CDS	269/15	5.57621			15
				YWHAE	coding sequence (-)							3'UTR	269/12	4.46097			12
				RPL4	coding sequene, intron: SNORD18C, SNORD16, SNORD18A, (-)							CDS+3'UTR	269/26	9.66543			26
				RPL36	coding sequence, 3'UTR (+)
				SET	coding sequence 3'UTR (+)
				RPL19	coding sequence, (+)
				FKBP8	coding sequence (-)
				H2AFX	5'UTR, coding sequence (-)
				PTMA	coding sequence, 3'UTR, (+)
				SEPT8	coding sequence (-)
				PARP1	coding sequence, intron (-)
				EIF4G1	coding sequence (+)
				RPL28	coding sequence intron (+)
				PTPRS	coding sequence, intron (-)
				GABRA1	3'UTR (-)
				BSG	intron, coding sequence (+)
				TSEN34	coding sequence (+)
				PCBP1	coding sequence (+)
				RPSA	coding sequence intron:SNORA62 (+)
				RPS25	coding sequence (-)
				TPI1	coding sequence, 3'UTR (+)
				EIF3A	coding sequence, (+)
				CSNK1E	coding sequence (-)
				HNRNPA0	coding sequence (-)
				SFXN1	coding sequence (+)
				MED22	5'UTR (-)
				ANP32B	coding sequence (+)
				MORC2	coding sequence (-)
				STK25	coding sequence (-)
				NPM3	coding sequence, 5'UTR (-)
				HSP90AB1	coding sequence, 3'UTR, (+)
				FKBP1A	coding sequence, 5'UTR (-)
				SNX29	coding sequence (+)
				EXTL3	3'UTR (+)
				PPIA	coding sequence 3'UTR (+)
				ACTG1	coding sequence 5'UTR (-)
				TAF15	coding sequence, intron, 3'UTR (+)
				RPL27A	coding sequence, intron SNORA3, (+)						Intron-containing:	26
				HIST1H1E	coding sequence (+)						SNO RNA:	13
				RPL23	coding sequence, intron:SNORA21, (-)
				SIPA1	coding sequence (+)						SNORD15A
				RPS17	coding sequence (-)						SNORD18C
				KIF1C	coding sequence, 3'UTR (+)?						SNORD16
				VARS	intron, coding sequence (-)						SNORD18A
				SRA1	5'UTR (-)						SNORA62
				DACT3	coding sequence (-)						SNORA3
				PLEKHG4	coding sequence, 3'UTR (+)						SNORA21
				PLCXD1	coding sequence (+)						SNORD62A
				FKRP	3'UTR (+)						SNORD4A
				RCC2	coding sequence (-)						SNORD35A
				RPS27	coding sequence (+)						SNORD36C
				LMNB2	coding sequence 5'UTR (-)						SNORD38A
				RPS21	coding sequence intron (+)						SNORD38B
				RPS9	coding sequence (+)
				UQCRFS1	5'UTR coding sequence (-)
				LENG8	coding sequence (+)
				DCAF13	coding sequence (+)
				CCT3	5'UTR coding sequence (-)
				B4GALT5	5'UTR (-)
				TSC22D3	5'UTR coding sequence (-)
				HNRNPU	5'UTR, intron (-)
				ETNK2	5'UTR (-)
				HDGF	5'UTR, coding sequence (-)
				SERBP1	coding sequence (-)
				HNRNPD	coding sequence 3'UTR (-)
				ATP5G2	5'UTR coding sequence (-)
				SYT11	3'UTR (-)
				BAT2L	intron SNORD62A (+)
				ILF3	coding sequence (+)
				VGF	coding sequence (-)
				RALY	coding sequence (+)
				LRRFIP1	coding sequence (+)
				PRDX1	5'UTR coding sequence 3'UTR (-)
				FBRSL1	intron, coding sequence (+)
				CHKA	coding sequence (-)
				RAB5C	5'UTR coding sequence (-)
				COPE	coding sequence (-)
				RNF40	coding sequence 3'UTR (+)
				EEF1A2	coding sequence (-)
				DIDO1	intron coding sequence (-)
				BMP7	5'UTR (-)
				MKNK2	coding sequence (-)
				EPB41L3	coding sequence (-)
				YBX1	coding sequence (+)
				FYN	coding sequence (-)
				SLC25A5	coding sequence (+)
				RPL23A	coding sequence, intron SNORD4A (+)
				KPNB1	coding sequence (+)
				RPL10	coding sequence (+)
				RPLP2	coding sequence 5'UTR (+0
				PBX2	coding sequence (-)
				CCDC72	coding sequence (+)
				HLA-A	coding sequence (+)
				DDRGK1	coding sequence (-)
				HMGB1	coding sequence (-)
				RPL14	coding sequence (+)
				TMEM120B	3'UTR (+)
				HES4	coding sequence (-)
				NDUFA13	coding sequence (+)
				ADAMTSL5	5'UTR (+)
				IRAK1	coding sequence, 5'UTR (-)
				FRAT2	5'UTR, coding sequence (-)
				DHTKD1	coding sequence (+)
				NPM1	coding sequence (+)
				FAM156B	coding sequence (+)
				SAMD4B	coding sequence (+)
				EIF3K	coding sequence (+)
				IMP3	coding sequence, 5'UTR (-)
				UNC119B	3'UTR (+)
				DRAP1	coding sequence (+)
				RPL15	coding sequence 3'UTR (+)
				SMARCC1	5'UTR coding sequence (-)
				CFL1	5'UTR coding sequence (-)
				KIF5B	coding sequence, 3'UTR (-)
				CNBP	5'UTR coding sequence (-)
				OTUB1	coding sequence (+)
				NGFRAP1	coding sequence (+)
				ASRGL1	coding sequence (+)
				AGPAT3	3'UTR (+)
				U2AF1	coding sequence (-)
				ATAD3B	5'UTR coding sequence (+)
				PSMB4	coding sequence (+)
				TMED4	5'UTR coding sequence 3'UTR (-)
				HIST1H4H	coding sequence (-)
				FEZF2	coding sequence (-)
				NRSN1	3'UTR (-)
				DHX37	coding sequence (-)
				RPL37	coding sequence (-)
				HAX1	coding sequence (+)
				FEM1A	coding sequence (+)
				AZI1	coding sequence (+/-)
				RPTOR	coding sequence (+)
				OBFC2B	3'UTR (+)
				SSFA2	coding sequence (+)
				VHL	coding sequence (+)
				FBXO44	3'UTR(+)
				SESN2	coding sequence 3'UTR
				KIF1A	coding sequence (-)
				ARPP19	5'UTR (-)
				CANX	coding sequence (+)
				THRA	coding sequence (-)
				TBC1D20	coding sequence (+)
				SOX4	coding sequence, 3'UTR (+)
				RPS10	coding sequence (-)
				NAA50	5'UTR coding sequence (-)
				SFRP5	5'UTR (-)
				TMEM9	5'UTR coding sequence (-)
				BYSL	coding sequence (+)
				NCS1	coding sequence (+)
				POLD2	coding sequence (+/-)
				AVL9	coding sequence (+)
				AES	5'UTR coding sequence (-)
				TBL1X	intron (+)
				NHP2L1	5'UTR (-)
				SF3A1	coding sequence (-)
				RANBP1	coding sequence (+)
				CBX5	5'UTR (-)
				MYL6	coding sequence 3'UTR (+)
				PHGDH	coding sequence (+)
				NUDC	coding sequence (+)
				RPLP0	coding sequence (-)
				BZW1	coding sequence (+)
				CECR5	coding sequence (+/-)
				CYFIP2	coding sequence (+)
				LAMC3	coding sequence (+)
				FLT4	coding sequence (-)
				NDUFS1	coding sequence (-)
				HNRPDL	coding sequence, intron (-)
				ALG10	coding sequence, 3'UTR (+/-)
				STUB1	coding sequence (+)
				HNRNPC	5'UTR coding sequence (-)
				RPL13A	coding sequence, intron: SNORD35A (+)
				RPLP0	coding sequence, 3'UTR (-)
				MT-ND5	coding sequence mito (-)
				RPL37A	5'UTR, coding sequence (+)
				ARL6IP1	5'UTR, coding sequence (-)
				RPL35	coding sequence (-)
				ATP5B	coding sequence (-)
				CTTN	coding sequence, 3'UTR (+)
				RPL18	coding sequence, intron (-)
				RPS3	coding sequence (+)
				HMGN2	coding sequence
				PSMD9	coding sequence
				RPL7A	coding sequence, SNORD36C
				NENF	coding sequence
				NME4	coding sequence
				RPS3A	coding sequence
				PHB2	coding sequence
				RAVER1	coding sequence
				FBL	coding sequence
				RPL3	coding sequence
				NACA	coding sequence
				MDK	coding sequence
				CAPNS1	coding sequence
				RBM3	coding sequence,intron
				AKR1B1	coding sequence
				RPL29	coding sequence
				ATF4	coding sequence
				MLX	coding sequence
				RPS7	coding sequence
				ZNF703	coding sequence
				RPS6	coding sequence
				RPL27	coding sequence
				CKB	coding sequence
				ARF6	coding sequence, intron
				SAT1	coding sequence
				RPL34	coding sequence
				RPL18A	coding sequence
				RPS14	coding sequence
				MARCKSL1	coding sequence
				RPL13	coding sequence
				PSMD8	coding sequence
				TUBG1	coding sequence
				ZNF580	coding sequence
				GEMIN6	coding sequence
				TBX2	coding sequence, 3'UTR
				EDC4	coding sequence
				RAC3	5'UTR, intron
				ROBO3	coding sequence
				UROD	coding sequence,intron
				SCNM1	5'UTR, intron
				FBRS	coding sequence
				FGFR3	intron, 3'UTR
				UBE2C	coding sequence
				UBB	coding sequence
				PRDX2	coding sequence
				U2AF1L4	coding sequence
				HYOU1	coding sequence,intron
				HES6	5'UTR, coding sequence
				OPTN	coding sequence
				CUTA	coding sequence, intron
				CD276	coding sequence
				CBS	coding sequence
				TBRG4	coding sequence
				STMN3	coding sequence
				PGP	coding sequence
				DYNLT1	coding sequence, 3'UTR
				MAP2K7	coding sequence, 3'UTR
				SHMT2	coding sequence
				POP7	coding sequence
				INO80E	coding sequence
				PRELID1	coding sequence
				REXO4	coding sequence
				NKX3-2	coding sequence, intron
				PHLDA3	coding sequence,3'UTR
				USF2	coding sequence
				EMD	3'UTR
				RPS12	coding sequence, intron
				RNF187	coding sequence
				NIPSNAP1	5'UTR
				E2F4	coding sequence
				PHB	coding sequence
				CDC42EP1	coding sequence, 5'UTR
				TBCB	coding sequence, 3'UTR
				RPS20	coding sequence
				COX7C	5'UTR, CDS, MIR3607
				NAA10	coding sequence
				TMEM107	5'UTR
				EIF3B	coding sequence, intron
				RPS8	coding sequence, SNORD38A, SNORD38B
				UBE2M	coding sequence, 3'UTR
				RPS4X	coding sequence, intron
				MIF	coding sequence

## Sheet: DAVID_BP
Biological Process	Category	Term	RT	Count	%	P-Value	Benjamini
	GOTERM_BP_DIRECT	cytoplasmic translation	RT	56	4.4	3.1e-43	1.4e-39
	GOTERM_BP_DIRECT	translation	RT	73	5.7	1.7e-32	3.7e-29
	GOTERM_BP_DIRECT	rRNA processing	RT	31	2.4	4.3e-10	6.4e-07
	GOTERM_BP_DIRECT	mRNA splicing, via spliceosome	RT	37	2.9	1.2e-08	1.3e-05
	GOTERM_BP_DIRECT	chromatin remodeling	RT	32	2.5	1.1e-07	9.5e-05
	GOTERM_BP_DIRECT	RNA splicing	RT	34	2.7	3.1e-07	0.00023
	GOTERM_BP_DIRECT	positive regulation of transcription, DNA-templated	RT	76	6	8.7e-06	0.0055
	GOTERM_BP_DIRECT	cellular response to UV	RT	15	1.2	1.3e-05	0.007
	GOTERM_BP_DIRECT	ribosomal small subunit biogenesis	RT	9	0.7	1.5e-05	0.0074
	GOTERM_BP_DIRECT	negative regulation of apoptotic process	RT	59	4.6	2.1e-05	0.009
	GOTERM_BP_DIRECT	protein modification process	RT	17	1.3	2.2e-05	0.009
	GOTERM_BP_DIRECT	protein folding	RT	26	2	4.1e-05	0.015
	GOTERM_BP_DIRECT	mRNA processing	RT	31	2.4	5.1e-05	0.017
	GOTERM_BP_DIRECT	ribosomal large subunit assembly	RT	9	0.7	7e-05	0.022
	GOTERM_BP_DIRECT	negative regulation of transcription, DNA-templated	RT	62	4.9	8.5e-05	0.025
	GOTERM_BP_DIRECT	DNA repair	RT	37	2.9	9.5e-05	0.025
	GOTERM_BP_DIRECT	aerobic respiration	RT	15	1.2	9.6e-05	0.025
	GOTERM_BP_DIRECT	cellular protein modification process	RT	18	1.4	0.0001	0.025
	GOTERM_BP_DIRECT	protein stabilization	RT	30	2.4	0.00012	0.029
	GOTERM_BP_DIRECT	ribosome biogenesis	RT	11	0.9	0.00014	0.03
	GOTERM_BP_DIRECT	cell division	RT	44	3.5	0.00015	0.031
	GOTERM_BP_DIRECT	ribosomal small subunit assembly	RT	7	0.5	0.00019	0.037
	GOTERM_BP_DIRECT	apoptotic process	RT	61	4.8	0.00033	0.064
	GOTERM_BP_DIRECT	translational initiation	RT	12	0.9	0.00038	0.07
	GOTERM_BP_DIRECT	negative regulation of transcription from RNA polymerase II promoter	RT	88	6.9	0.00041	0.073
	GOTERM_BP_DIRECT	negative regulation of sequence-specific DNA binding transcription factor activity	RT	16	1.3	0.00051	0.087
	GOTERM_BP_DIRECT	alternative mRNA splicing, via spliceosome	RT	8	0.6	0.00067	0.11
	GOTERM_BP_DIRECT	proteasome-mediated ubiquitin-dependent protein catabolic process	RT	27	2.1	0.00072	0.11
	GOTERM_BP_DIRECT	positive regulation of apoptotic process	RT	37	2.9	0.00079	0.11
	GOTERM_BP_DIRECT	mRNA stabilization	RT	9	0.7	0.0008	0.11
	GOTERM_BP_DIRECT	negative regulation of ubiquitin protein ligase activity	RT	6	0.5	0.00081	0.11
	GOTERM_BP_DIRECT	cellular respiration	RT	10	0.8	0.00083	0.11
	GOTERM_BP_DIRECT	regulation of RNA splicing	RT	14	1.1	0.0011	0.14
	GOTERM_BP_DIRECT	mitochondrial respiratory chain complex I assembly	RT	12	0.9	0.0017	0.21
	GOTERM_BP_DIRECT	ubiquitin-dependent protein catabolic process	RT	32	2.5	0.0017	0.21
	GOTERM_BP_DIRECT	maturation of SSU-rRNA from tricistronic rRNA transcript (SSU-rRNA, 5.8S rRNA, LSU-rRNA)	RT	8	0.6	0.0017	0.21
	GOTERM_BP_DIRECT	ribosomal large subunit biogenesis	RT	8	0.6	0.0017	0.21
	GOTERM_BP_DIRECT	negative regulation of translation	RT	14	1.1	0.0019	0.22
	GOTERM_BP_DIRECT	protein K48-linked ubiquitination	RT	12	0.9	0.002	0.22
	GOTERM_BP_DIRECT	regulation of macroautophagy	RT	11	0.9	0.002	0.22
	GOTERM_BP_DIRECT	cellular response to epidermal growth factor stimulus	RT	10	0.8	0.0023	0.25
	GOTERM_BP_DIRECT	positive regulation of mitotic cell cycle	RT	8	0.6	0.0032	0.32
	GOTERM_BP_DIRECT	ER to Golgi vesicle-mediated transport	RT	18	1.4	0.0032	0.32
	GOTERM_BP_DIRECT	protein catabolic process	RT	12	0.9	0.0032	0.32
	GOTERM_BP_DIRECT	establishment of protein localization	RT	9	0.7	0.0035	0.34
	GOTERM_BP_DIRECT	IRES-dependent viral translational initiation	RT	5	0.4	0.0036	0.34
	GOTERM_BP_DIRECT	mitotic cell cycle	RT	20	1.6	0.0037	0.34
	GOTERM_BP_DIRECT	positive regulation of protein catabolic process	RT	14	1.1	0.004	0.37
	GOTERM_BP_DIRECT	liver regeneration	RT	9	0.7	0.0041	0.37
	GOTERM_BP_DIRECT	negative regulation of protein ubiquitination involved in ubiquitin-dependent protein catabolic process	RT	6	0.5	0.0042	0.37
	GOTERM_BP_DIRECT	circadian regulation of gene expression	RT	12	0.9	0.0045	0.39
	GOTERM_BP_DIRECT	spinal cord development	RT	8	0.6	0.0046	0.39
	GOTERM_BP_DIRECT	intrinsic apoptotic signaling pathway by p53 class mediator	RT	7	0.5	0.0047	0.39
	GOTERM_BP_DIRECT	protein autophosphorylation	RT	22	1.7	0.0048	0.4
	GOTERM_BP_DIRECT	neural tube closure	RT	13	1	0.005	0.4
	GOTERM_BP_DIRECT	regulation of transcription, DNA-templated	RT	83	6.5	0.0052	0.4
	GOTERM_BP_DIRECT	regulation of G1/S transition of mitotic cell cycle	RT	10	0.8	0.0053	0.4
	GOTERM_BP_DIRECT	regulation of endocytosis	RT	8	0.6	0.0054	0.4
	GOTERM_BP_DIRECT	regulation of mitotic metaphase/anaphase transition	RT	8	0.6	0.0054	0.4
	GOTERM_BP_DIRECT	RNA catabolic process	RT	8	0.6	0.0054	0.4
	GOTERM_BP_DIRECT	positive regulation of neuron apoptotic process	RT	11	0.9	0.0056	0.4
	GOTERM_BP_DIRECT	cellular senescence	RT	10	0.8	0.0061	0.43
	GOTERM_BP_DIRECT	protein polyubiquitination	RT	21	1.6	0.0061	0.43
	GOTERM_BP_DIRECT	reactive oxygen species metabolic process	RT	8	0.6	0.0063	0.43
	GOTERM_BP_DIRECT	positive regulation of B cell proliferation	RT	9	0.7	0.0064	0.43
	GOTERM_BP_DIRECT	mitochondrial ATP synthesis coupled proton transport	RT	11	0.9	0.007	0.45
	GOTERM_BP_DIRECT	regulation of cell fate specification	RT	5	0.4	0.007	0.45
	GOTERM_BP_DIRECT	DNA damage response, detection of DNA damage	RT	5	0.4	0.007	0.45
	GOTERM_BP_DIRECT	positive regulation of intrinsic apoptotic signaling pathway by p53 class mediator	RT	4	0.3	0.0071	0.46
	GOTERM_BP_DIRECT	cerebral cortex development	RT	12	0.9	0.0076	0.48
	GOTERM_BP_DIRECT	cellular response to transforming growth factor beta stimulus	RT	11	0.9	0.0078	0.48
	GOTERM_BP_DIRECT	positive regulation of transcription from RNA polymerase II promoter	RT	97	7.6	0.0082	0.5
	GOTERM_BP_DIRECT	generation of precursor metabolites and energy	RT	9	0.7	0.0083	0.5
	GOTERM_BP_DIRECT	regulation of apoptotic process	RT	26	2	0.009	0.54
	GOTERM_BP_DIRECT	cellular response to growth factor stimulus	RT	10	0.8	0.0097	0.56
	GOTERM_BP_DIRECT	neuron development	RT	10	0.8	0.0097	0.56
	GOTERM_BP_DIRECT	leukocyte migration	RT	7	0.5	0.0098	0.56
	GOTERM_BP_DIRECT	protein neddylation	RT	6	0.5	0.01	0.58
	GOTERM_BP_DIRECT	TOR signaling	RT	6	0.5	0.01	0.58
	GOTERM_BP_DIRECT	cerebellum development	RT	9	0.7	0.011	0.59
	GOTERM_BP_DIRECT	myeloid cell apoptotic process	RT	4	0.3	0.011	0.59
	GOTERM_BP_DIRECT	skeletal system development	RT	17	1.3	0.011	0.6
	GOTERM_BP_DIRECT	regulation of translational initiation	RT	7	0.5	0.011	0.6
	GOTERM_BP_DIRECT	cortical actin cytoskeleton organization	RT	7	0.5	0.011	0.6
	GOTERM_BP_DIRECT	histone acetylation	RT	11	0.9	0.012	0.61
	GOTERM_BP_DIRECT	maturation of LSU-rRNA	RT	5	0.4	0.012	0.62
	GOTERM_BP_DIRECT	positive regulation of neural precursor cell proliferation	RT	6	0.5	0.013	0.64
	GOTERM_BP_DIRECT	chaperone-mediated protein folding	RT	8	0.6	0.013	0.65
	GOTERM_BP_DIRECT	regulation of protein stability	RT	13	1	0.013	0.66
	GOTERM_BP_DIRECT	erythrocyte differentiation	RT	9	0.7	0.013	0.66
	GOTERM_BP_DIRECT	mitotic metaphase plate congression	RT	8	0.6	0.015	0.7
	GOTERM_BP_DIRECT	in utero embryonic development	RT	23	1.8	0.015	0.7
	GOTERM_BP_DIRECT	negative regulation of mRNA splicing, via spliceosome	RT	6	0.5	0.015	0.7
	GOTERM_BP_DIRECT	mitochondrial electron transport, cytochrome c to oxygen	RT	6	0.5	0.015	0.7
	GOTERM_BP_DIRECT	positive regulation of cytoplasmic translation	RT	5	0.4	0.015	0.7
	GOTERM_BP_DIRECT	protein peptidyl-prolyl isomerization	RT	7	0.5	0.016	0.7
	GOTERM_BP_DIRECT	positive regulation of signal transduction by p53 class mediator	RT	4	0.3	0.016	0.7
	GOTERM_BP_DIRECT	negative regulation of erythrocyte differentiation	RT	4	0.3	0.016	0.7
	GOTERM_BP_DIRECT	negative regulation of nuclear-transcribed mRNA catabolic process, deadenylation-dependent decay	RT	4	0.3	0.016	0.7
	GOTERM_BP_DIRECT	cellular response to hydrogen peroxide	RT	11	0.9	0.017	0.75
	GOTERM_BP_DIRECT	chromatin organization	RT	26	2	0.017	0.76
	GOTERM_BP_DIRECT	regulation of cell shape	RT	18	1.4	0.018	0.76
	GOTERM_BP_DIRECT	proteasomal protein catabolic process	RT	7	0.5	0.018	0.76
	GOTERM_BP_DIRECT	regulation of focal adhesion assembly	RT	6	0.5	0.018	0.76
	GOTERM_BP_DIRECT	positive regulation of I-kappaB kinase/NF-kappaB signaling	RT	21	1.6	0.018	0.76
	GOTERM_BP_DIRECT	cell cycle	RT	34	2.7	0.018	0.76
	GOTERM_BP_DIRECT	regulation of translation	RT	12	0.9	0.019	0.76
	GOTERM_BP_DIRECT	heart development	RT	23	1.8	0.019	0.77
	GOTERM_BP_DIRECT	3'-UTR-mediated mRNA destabilization	RT	5	0.4	0.019	0.77
	GOTERM_BP_DIRECT	response to ethanol	RT	16	1.3	0.02	0.79
	GOTERM_BP_DIRECT	brain development	RT	27	2.1	0.02	0.79
	GOTERM_BP_DIRECT	ATP-dependent chromatin remodeling	RT	7	0.5	0.02	0.8
	GOTERM_BP_DIRECT	blood vessel development	RT	8	0.6	0.021	0.8
	GOTERM_BP_DIRECT	regulation of circadian rhythm	RT	10	0.8	0.022	0.8
	GOTERM_BP_DIRECT	pentose-phosphate shunt, oxidative branch	RT	3	0.2	0.022	0.8
	GOTERM_BP_DIRECT	retrograde neuronal dense core vesicle transport	RT	3	0.2	0.022	0.8
	GOTERM_BP_DIRECT	dTMP biosynthetic process	RT	3	0.2	0.022	0.8
	GOTERM_BP_DIRECT	anterograde neuronal dense core vesicle transport	RT	3	0.2	0.022	0.8
	GOTERM_BP_DIRECT	CUT catabolic process	RT	3	0.2	0.022	0.8
	GOTERM_BP_DIRECT	rhythmic process	RT	11	0.9	0.022	0.8
	GOTERM_BP_DIRECT	mitotic spindle organization	RT	9	0.7	0.023	0.84
	GOTERM_BP_DIRECT	lipid particle organization	RT	5	0.4	0.023	0.84
	GOTERM_BP_DIRECT	regulation of cell growth	RT	11	0.9	0.026	0.91
	GOTERM_BP_DIRECT	regulation of cell cycle	RT	30	2.4	0.026	0.91
	GOTERM_BP_DIRECT	mitochondrial electron transport, NADH to ubiquinone	RT	8	0.6	0.026	0.91
	GOTERM_BP_DIRECT	protein sumoylation	RT	8	0.6	0.026	0.91
	GOTERM_BP_DIRECT	positive regulation of peptidyl-serine phosphorylation	RT	12	0.9	0.027	0.91
	GOTERM_BP_DIRECT	regulation of GTPase activity	RT	12	0.9	0.027	0.91
	GOTERM_BP_DIRECT	CRD-mediated mRNA stabilization	RT	4	0.3	0.028	0.91
	GOTERM_BP_DIRECT	nuclear-transcribed mRNA catabolic process	RT	5	0.4	0.028	0.91
	GOTERM_BP_DIRECT	maturation of SSU-rRNA	RT	5	0.4	0.028	0.91
	GOTERM_BP_DIRECT	positive regulation of protein export from nucleus	RT	5	0.4	0.028	0.91
	GOTERM_BP_DIRECT	cytoskeleton-dependent intracellular transport	RT	5	0.4	0.028	0.91
	GOTERM_BP_DIRECT	positive regulation of proteasomal protein catabolic process	RT	5	0.4	0.028	0.91
	GOTERM_BP_DIRECT	nucleosome disassembly	RT	5	0.4	0.028	0.91
	GOTERM_BP_DIRECT	midbrain development	RT	6	0.5	0.028	0.91
	GOTERM_BP_DIRECT	regulation of nucleotide-excision repair	RT	6	0.5	0.028	0.91
	GOTERM_BP_DIRECT	spliceosomal snRNP assembly	RT	6	0.5	0.028	0.91
	GOTERM_BP_DIRECT	transcription from RNA polymerase II promoter	RT	24	1.9	0.029	0.91
	GOTERM_BP_DIRECT	response to drug	RT	28	2.2	0.029	0.93
	GOTERM_BP_DIRECT	cellular response to hypoxia	RT	16	1.3	0.03	0.94
	GOTERM_BP_DIRECT	MAPK cascade	RT	15	1.2	0.03	0.94
	GOTERM_BP_DIRECT	endocytic recycling	RT	9	0.7	0.03	0.94
	GOTERM_BP_DIRECT	regulation of gene expression	RT	25	2	0.031	0.96
	GOTERM_BP_DIRECT	neuron projection development	RT	15	1.2	0.032	0.97
	GOTERM_BP_DIRECT	monoubiquitinated histone H2A deubiquitination	RT	6	0.5	0.033	0.97
	GOTERM_BP_DIRECT	positive regulation of activated T cell proliferation	RT	6	0.5	0.033	0.97
	GOTERM_BP_DIRECT	DNA-dependent DNA replication	RT	6	0.5	0.033	0.97
	GOTERM_BP_DIRECT	odontogenesis of dentin-containing tooth	RT	9	0.7	0.033	0.97
	GOTERM_BP_DIRECT	T cell differentiation in thymus	RT	7	0.5	0.033	0.97
	GOTERM_BP_DIRECT	extrinsic apoptotic signaling pathway via death domain receptors	RT	7	0.5	0.033	0.97
	GOTERM_BP_DIRECT	regulation of stem cell differentiation	RT	5	0.4	0.033	0.97
	GOTERM_BP_DIRECT	positive regulation of proteolysis	RT	5	0.4	0.033	0.97
	GOTERM_BP_DIRECT	regulation of type I interferon-mediated signaling pathway	RT	3	0.2	0.035	0.98
	GOTERM_BP_DIRECT	negative regulation of peptidyl-lysine acetylation	RT	3	0.2	0.035	0.98
	GOTERM_BP_DIRECT	positive regulation of transcription from RNA polymerase II promoter in response to oxidative stress	RT	3	0.2	0.035	0.98
	GOTERM_BP_DIRECT	positive regulation of translation	RT	11	0.9	0.035	0.98
	GOTERM_BP_DIRECT	spinal cord association neuron differentiation	RT	4	0.3	0.035	0.99
	GOTERM_BP_DIRECT	intrinsic apoptotic signaling pathway in response to DNA damage	RT	8	0.6	0.036	0.99
	GOTERM_BP_DIRECT	hydrogen ion transmembrane transport	RT	15	1.2	0.036	0.99
	GOTERM_BP_DIRECT	aging	RT	20	1.6	0.036	1
	GOTERM_BP_DIRECT	cellular response to hormone stimulus	RT	6	0.5	0.037	1
	GOTERM_BP_DIRECT	actin cytoskeleton organization	RT	19	1.5	0.038	1
	GOTERM_BP_DIRECT	response to oxidative stress	RT	14	1.1	0.038	1
	GOTERM_BP_DIRECT	negative regulation of canonical Wnt signaling pathway	RT	16	1.3	0.039	1
	GOTERM_BP_DIRECT	translational elongation	RT	5	0.4	0.039	1
	GOTERM_BP_DIRECT	positive regulation of double-strand break repair	RT	7	0.5	0.041	1
	GOTERM_BP_DIRECT	regulation of signal transduction by p53 class mediator	RT	7	0.5	0.041	1
	GOTERM_BP_DIRECT	G1/S transition of mitotic cell cycle	RT	10	0.8	0.042	1
	GOTERM_BP_DIRECT	cellular response to DNA damage stimulus	RT	26	2	0.042	1
	GOTERM_BP_DIRECT	glycogen metabolic process	RT	6	0.5	0.042	1
	GOTERM_BP_DIRECT	positive regulation of axonogenesis	RT	6	0.5	0.042	1
	GOTERM_BP_DIRECT	regulation of mitotic cell cycle	RT	9	0.7	0.043	1
	GOTERM_BP_DIRECT	regulation of alternative mRNA splicing, via spliceosome	RT	9	0.7	0.043	1
	GOTERM_BP_DIRECT	positive regulation of isotype switching	RT	4	0.3	0.044	1
	GOTERM_BP_DIRECT	neurotrophin TRK receptor signaling pathway	RT	4	0.3	0.044	1
	GOTERM_BP_DIRECT	CDP-diacylglycerol biosynthetic process	RT	4	0.3	0.044	1
	GOTERM_BP_DIRECT	glutamine metabolic process	RT	5	0.4	0.046	1
	GOTERM_BP_DIRECT	positive regulation of ubiquitin-protein transferase activity	RT	5	0.4	0.046	1
	GOTERM_BP_DIRECT	positive regulation of cardiac muscle hypertrophy	RT	5	0.4	0.046	1
	GOTERM_BP_DIRECT	response to toxic substance	RT	11	0.9	0.046	1
	GOTERM_BP_DIRECT	response to cold	RT	7	0.5	0.046	1
	GOTERM_BP_DIRECT	response to ischemia	RT	9	0.7	0.046	1
	GOTERM_BP_DIRECT	cellular response to heat	RT	8	0.6	0.047	1
	GOTERM_BP_DIRECT	histone deacetylation	RT	8	0.6	0.047	1
	GOTERM_BP_DIRECT	positive regulation of actin filament polymerization	RT	8	0.6	0.047	1
	GOTERM_BP_DIRECT	neural tube development	RT	6	0.5	0.047	1
	GOTERM_BP_DIRECT	response to glucose	RT	10	0.8	0.048	1
	GOTERM_BP_DIRECT	apoptotic signaling pathway	RT	10	0.8	0.048	1
	GOTERM_BP_DIRECT	neuron projection morphogenesis	RT	9	0.7	0.05	1
	GOTERM_BP_DIRECT	protection from natural killer cell mediated cytotoxicity	RT	3	0.2	0.05	1
	GOTERM_BP_DIRECT	mitotic centrosome separation	RT	3	0.2	0.05	1
	GOTERM_BP_DIRECT	cerebellum morphogenesis	RT	3	0.2	0.05	1
	GOTERM_BP_DIRECT	histone H4-R3 methylation	RT	3	0.2	0.05	1
	GOTERM_BP_DIRECT	5S class rRNA transcription from RNA polymerase III type 1 promoter	RT	3	0.2	0.05	1
	GOTERM_BP_DIRECT	positive regulation of exit from mitosis	RT	3	0.2	0.05	1
	GOTERM_BP_DIRECT	transmembrane receptor protein tyrosine phosphatase signaling pathway	RT	3	0.2	0.05	1
	GOTERM_BP_DIRECT	response to xenobiotic stimulus	RT	23	1.8	0.05	1
	GOTERM_BP_DIRECT	cell redox homeostasis	RT	7	0.5	0.051	1
	GOTERM_BP_DIRECT	embryo implantation	RT	7	0.5	0.051	1
	GOTERM_BP_DIRECT	cellular response to glucose starvation	RT	8	0.6	0.051	1
	GOTERM_BP_DIRECT	positive regulation of transcription initiation from RNA polymerase II promoter	RT	8	0.6	0.051	1
	GOTERM_BP_DIRECT	actin filament organization	RT	15	1.2	0.052	1
	GOTERM_BP_DIRECT	mRNA transport	RT	11	0.9	0.052	1
	GOTERM_BP_DIRECT	vacuolar acidification	RT	5	0.4	0.053	1
	GOTERM_BP_DIRECT	proteasomal ubiquitin-independent protein catabolic process	RT	5	0.4	0.053	1
	GOTERM_BP_DIRECT	cellular response to interleukin-7	RT	4	0.3	0.053	1
	GOTERM_BP_DIRECT	endosomal lumen acidification	RT	4	0.3	0.053	1
	GOTERM_BP_DIRECT	positive regulation of peptidase activity	RT	4	0.3	0.053	1
	GOTERM_BP_DIRECT	negative regulation of substrate adhesion-dependent cell spreading	RT	4	0.3	0.053	1
	GOTERM_BP_DIRECT	mitochondrial electron transport, ubiquinol to cytochrome c	RT	4	0.3	0.053	1
	GOTERM_BP_DIRECT	regulation of autophagosome assembly	RT	4	0.3	0.053	1
	GOTERM_BP_DIRECT	methylation	RT	12	0.9	0.055	1
	GOTERM_BP_DIRECT	negative regulation of protein ubiquitination	RT	8	0.6	0.055	1
	GOTERM_BP_DIRECT	regulation of transcription from RNA polymerase II promoter	RT	125	9.8	0.057	1
	GOTERM_BP_DIRECT	protein K48-linked deubiquitination	RT	6	0.5	0.059	1
	GOTERM_BP_DIRECT	regulation of heart contraction	RT	6	0.5	0.059	1
	GOTERM_BP_DIRECT	base-excision repair	RT	6	0.5	0.059	1
	GOTERM_BP_DIRECT	histone H3 acetylation	RT	8	0.6	0.06	1
	GOTERM_BP_DIRECT	response to peptide hormone	RT	8	0.6	0.06	1
	GOTERM_BP_DIRECT	aorta development	RT	5	0.4	0.06	1
	GOTERM_BP_DIRECT	regulation of cell size	RT	5	0.4	0.06	1
	GOTERM_BP_DIRECT	mitotic cell cycle phase transition	RT	5	0.4	0.06	1
	GOTERM_BP_DIRECT	protein transport	RT	37	2.9	0.061	1
	GOTERM_BP_DIRECT	animal organ regeneration	RT	7	0.5	0.061	1
	GOTERM_BP_DIRECT	platelet aggregation	RT	7	0.5	0.061	1
	GOTERM_BP_DIRECT	dendrite development	RT	7	0.5	0.061	1
	GOTERM_BP_DIRECT	positive regulation of nuclear-transcribed mRNA catabolic process, deadenylation-dependent decay	RT	4	0.3	0.064	1
	GOTERM_BP_DIRECT	ruffle assembly	RT	4	0.3	0.064	1
	GOTERM_BP_DIRECT	endoplasmic reticulum mannose trimming	RT	4	0.3	0.064	1
	GOTERM_BP_DIRECT	regulation of cellular protein localization	RT	4	0.3	0.064	1
	GOTERM_BP_DIRECT	phosphatidylcholine acyl-chain remodeling	RT	4	0.3	0.064	1
	GOTERM_BP_DIRECT	supramolecular fiber organization	RT	4	0.3	0.064	1
	GOTERM_BP_DIRECT	extrinsic apoptotic signaling pathway in absence of ligand	RT	6	0.5	0.066	1
	GOTERM_BP_DIRECT	mitotic sister chromatid segregation	RT	6	0.5	0.066	1
	GOTERM_BP_DIRECT	protein localization to cell surface	RT	6	0.5	0.066	1
	GOTERM_BP_DIRECT	response to hypoxia	RT	18	1.4	0.066	1
	GOTERM_BP_DIRECT	epithelial to mesenchymal transition	RT	7	0.5	0.066	1
	GOTERM_BP_DIRECT	polyadenylation-dependent snoRNA 3'-end processing	RT	3	0.2	0.067	1
	GOTERM_BP_DIRECT	ribosomal large subunit export from nucleus	RT	3	0.2	0.067	1
	GOTERM_BP_DIRECT	positive regulation of protein polyubiquitination	RT	3	0.2	0.067	1
	GOTERM_BP_DIRECT	hepatocyte proliferation	RT	3	0.2	0.067	1
	GOTERM_BP_DIRECT	ribosomal small subunit export from nucleus	RT	3	0.2	0.067	1
	GOTERM_BP_DIRECT	actin polymerization-dependent cell motility	RT	3	0.2	0.067	1
	GOTERM_BP_DIRECT	tRNA transcription from RNA polymerase III promoter	RT	3	0.2	0.067	1
	GOTERM_BP_DIRECT	transcription initiation from RNA polymerase III promoter	RT	3	0.2	0.067	1
	GOTERM_BP_DIRECT	segment specification	RT	3	0.2	0.067	1
	GOTERM_BP_DIRECT	regulation of G0 to G1 transition	RT	5	0.4	0.068	1
	GOTERM_BP_DIRECT	monoubiquitinated histone deubiquitination	RT	5	0.4	0.068	1
	GOTERM_BP_DIRECT	cell aging	RT	5	0.4	0.068	1
	GOTERM_BP_DIRECT	regulation of multicellular organism growth	RT	5	0.4	0.068	1
	GOTERM_BP_DIRECT	regulation of signal transduction	RT	8	0.6	0.07	1
	GOTERM_BP_DIRECT	cellular iron ion homeostasis	RT	8	0.6	0.07	1
	GOTERM_BP_DIRECT	positive regulation of myoblast differentiation	RT	7	0.5	0.072	1
	GOTERM_BP_DIRECT	lactation	RT	7	0.5	0.072	1
	GOTERM_BP_DIRECT	positive regulation of T cell differentiation	RT	6	0.5	0.073	1
	GOTERM_BP_DIRECT	actin filament bundle assembly	RT	6	0.5	0.073	1
	GOTERM_BP_DIRECT	neuron migration	RT	13	1	0.074	1
	GOTERM_BP_DIRECT	regulation of cell motility	RT	4	0.3	0.075	1
	GOTERM_BP_DIRECT	mRNA destabilization	RT	4	0.3	0.075	1
	GOTERM_BP_DIRECT	retrograde transport, endosome to Golgi	RT	10	0.8	0.076	1
	GOTERM_BP_DIRECT	positive regulation of mRNA splicing, via spliceosome	RT	5	0.4	0.077	1
	GOTERM_BP_DIRECT	cell proliferation	RT	18	1.4	0.077	1
	GOTERM_BP_DIRECT	positive regulation of cell proliferation	RT	44	3.5	0.078	1
	GOTERM_BP_DIRECT	thymus development	RT	7	0.5	0.078	1
	GOTERM_BP_DIRECT	mitochondrial translation	RT	11	0.9	0.079	1
	GOTERM_BP_DIRECT	cholesterol biosynthetic process	RT	6	0.5	0.08	1
	GOTERM_BP_DIRECT	G2/M transition of mitotic cell cycle	RT	8	0.6	0.081	1
	GOTERM_BP_DIRECT	protein localization to plasma membrane	RT	16	1.3	0.082	1
	GOTERM_BP_DIRECT	positive regulation of epithelial to mesenchymal transition	RT	7	0.5	0.085	1
	GOTERM_BP_DIRECT	nuclear pore organization	RT	3	0.2	0.086	1
	GOTERM_BP_DIRECT	cellular response to increased oxygen levels	RT	3	0.2	0.086	1
	GOTERM_BP_DIRECT	alpha-beta T cell differentiation	RT	3	0.2	0.086	1
	GOTERM_BP_DIRECT	circadian behavior	RT	3	0.2	0.086	1
	GOTERM_BP_DIRECT	antigen processing and presentation of endogenous peptide antigen via MHC class I via ER pathway, TAP-independent	RT	3	0.2	0.086	1
	GOTERM_BP_DIRECT	activated T cell proliferation	RT	3	0.2	0.086	1
	GOTERM_BP_DIRECT	positive regulation of attachment of mitotic spindle microtubules to kinetochore	RT	3	0.2	0.086	1
	GOTERM_BP_DIRECT	neural crest formation	RT	3	0.2	0.086	1
	GOTERM_BP_DIRECT	positive regulation by host of viral genome replication	RT	3	0.2	0.086	1
	GOTERM_BP_DIRECT	cellular response to phorbol 13-acetate 12-myristate	RT	3	0.2	0.086	1
	GOTERM_BP_DIRECT	negative regulation of protein dephosphorylation	RT	3	0.2	0.086	1
	GOTERM_BP_DIRECT	chaperone-mediated autophagy	RT	3	0.2	0.086	1
	GOTERM_BP_DIRECT	regulation of cytoskeleton organization	RT	5	0.4	0.086	1
	GOTERM_BP_DIRECT	regulation of mitophagy	RT	4	0.3	0.087	1
	GOTERM_BP_DIRECT	formation of cytoplasmic translation initiation complex	RT	4	0.3	0.087	1
	GOTERM_BP_DIRECT	blood vessel remodeling	RT	6	0.5	0.087	1
	GOTERM_BP_DIRECT	positive regulation of insulin secretion involved in cellular response to glucose stimulus	RT	6	0.5	0.087	1
	GOTERM_BP_DIRECT	intracellular protein transport	RT	28	2.2	0.09	1
	GOTERM_BP_DIRECT	osteoblast differentiation	RT	13	1	0.094	1
	GOTERM_BP_DIRECT	positive regulation of double-strand break repair via homologous recombination	RT	6	0.5	0.095	1
	GOTERM_BP_DIRECT	actin filament polymerization	RT	6	0.5	0.095	1
	GOTERM_BP_DIRECT	cellular response to unfolded protein	RT	5	0.4	0.095	1
	GOTERM_BP_DIRECT	response to mechanical stimulus	RT	8	0.6	0.099	1
	GOTERM_BP_DIRECT	regulation of neuron apoptotic process	RT	4	0.3	0.1	1

## Sheet: Panther_GO
Analysis Type:	PANTHER Overrepresentation Test (Released 20220712)
Annotation Version and Release Date:	PANTHER version 17.0 Released 2022-02-22
Analyzed List:	upload_1 (Homo sapiens)
Reference List:	Homo sapiens (all genes in database)
Test Type:	FISHER
Correction:	FDR
PANTHER GO-Slim Biological Process	Homo sapiens - REFLIST (20589)	upload_1 (519)	upload_1 (expected)	upload_1 (over/under)	upload_1 (fold Enrichment)	upload_1 (raw P-value)	upload_1 (FDR)
phosphatidylcholine biosynthetic process (GO:0006656)	6	3	.15	+	19.84	1.11E-03	0.0398
ribosomal large subunit assembly (GO:0000027)	18	5	.45	+	11.02	2.06E-04	0.00951
cytoplasmic translation (GO:0002181)	48	13	1.21	+	10.74	2.31E-09	3.95e-07
ribosomal small subunit biogenesis (GO:0042274)	52	11	1.31	+	8.39	3.46E-07	3.21e-05
maturation of SSU-rRNA from tricistronic rRNA transcript (SSU-rRNA, 5.8S rRNA, LSU-rRNA) (GO:0000462)	28	5	.71	+	7.08	1.18E-03	0.0411
ribonucleoprotein complex assembly (GO:0022618)	95	16	2.39	+	6.68	1.35E-08	1.99e-06
ribonucleoprotein complex subunit organization (GO:0071826)	99	16	2.50	+	6.41	2.26E-08	2.79e-06
ribosomal large subunit biogenesis (GO:0042273)	52	8	1.31	+	6.1	1.05E-04	0.00508
ribosome biogenesis (GO:0042254)	167	24	4.21	+	5.7	6.19E-11	1.96e-08
ribonucleoprotein complex biogenesis (GO:0022613)	223	29	5.62	+	5.16	5.68E-12	3.15e-09
translational elongation (GO:0006414)	254	32	6.40	+	5	9.63E-13	2.14e-09
translation (GO:0006412)	254	32	6.40	+	5	9.63E-13	1.07e-09
peptide biosynthetic process (GO:0043043)	257	32	6.48	+	4.94	1.28E-12	9.48e-10
rRNA metabolic process (GO:0016072)	117	14	2.95	+	4.75	4.37E-06	0.000269
rRNA processing (GO:0006364)	110	13	2.77	+	4.69	1.08E-05	0.000631
amide biosynthetic process (GO:0043604)	295	32	7.44	+	4.3	3.48E-11	1.29e-08
peptide metabolic process (GO:0006518)	318	32	8.02	+	3.99	2.02E-10	4.97e-08
regulation of translation (GO:0006417)	103	10	2.60	+	3.85	4.78E-04	0.0208
regulation of cellular amide metabolic process (GO:0034248)	109	10	2.75	+	3.64	7.19E-04	0.029
posttranscriptional regulation of gene expression (GO:0010608)	138	12	3.48	+	3.45	3.44E-04	0.0156
ncRNA processing (GO:0034470)	197	17	4.97	+	3.42	2.37E-05	0.00128
ncRNA metabolic process (GO:0034660)	251	21	6.33	+	3.32	4.20E-06	0.000266
regulation of cell cycle process (GO:0010564)	136	11	3.43	+	3.21	1.05E-03	0.0387
cellular amide metabolic process (GO:0043603)	412	33	10.39	+	3.18	2.06E-08	2.69e-06
RNA splicing (GO:0008380)	221	17	5.57	+	3.05	9.00E-05	0.00444
mRNA splicing, via spliceosome (GO:0000398)	176	13	4.44	+	2.93	8.40E-04	0.0327
RNA splicing, via transesterification reactions with bulged adenosine as nucleophile (GO:0000377)	176	13	4.44	+	2.93	8.40E-04	0.0322
RNA splicing, via transesterification reactions (GO:0000375)	176	13	4.44	+	2.93	8.40E-04	0.0316
organonitrogen compound biosynthetic process (GO:1901566)	692	48	17.44	+	2.75	1.04E-09	2.1e-07
cellular protein-containing complex assembly (GO:0034622)	348	24	8.77	+	2.74	1.88E-05	0.00105
RNA processing (GO:0006396)	481	33	12.12	+	2.72	5.86E-07	5.21e-05
protein-containing complex assembly (GO:0065003)	367	24	9.25	+	2.59	4.20E-05	0.00212
protein-containing complex subunit organization (GO:0043933)	452	29	11.39	+	2.55	1.50E-05	0.000856
gene expression (GO:0010467)	2894	129	72.95	+	1.77	1.37E-10	3.8e-08
cellular nitrogen compound metabolic process (GO:0034641)	3265	144	82.30	+	1.75	1.77E-11	7.85e-09
cellular protein metabolic process (GO:0044267)	1765	74	44.49	+	1.66	2.55E-05	0.00135
cellular macromolecule biosynthetic process (GO:0034645)	2326	97	58.63	+	1.65	1.23E-06	9.09e-05
cellular nitrogen compound biosynthetic process (GO:0044271)	2352	98	59.29	+	1.65	9.91E-07	7.86e-05
macromolecule biosynthetic process (GO:0009059)	2332	97	58.78	+	1.65	1.28E-06	9.16e-05
organic substance biosynthetic process (GO:1901576)	2773	115	69.90	+	1.65	9.38E-08	9.91e-06
biosynthetic process (GO:0009058)	2778	115	70.03	+	1.64	1.30E-07	1.31e-05
cellular biosynthetic process (GO:0044249)	2731	113	68.84	+	1.64	1.54E-07	1.49e-05
RNA metabolic process (GO:0016070)	2410	98	60.75	+	1.61	2.66E-06	0.000174
nucleic acid metabolic process (GO:0090304)	2686	107	67.71	+	1.58	2.07E-06	0.000139
nucleobase-containing compound metabolic process (GO:0006139)	2928	116	73.81	+	1.57	9.42E-07	7.75e-05
cellular aromatic compound metabolic process (GO:0006725)	2989	118	75.35	+	1.57	8.50E-07	7.25e-05
heterocycle metabolic process (GO:0046483)	2978	117	75.07	+	1.56	1.15E-06	8.83e-05
organic cyclic compound metabolic process (GO:1901360)	3041	119	76.66	+	1.55	1.38E-06	9.55e-05
regulation of gene expression (GO:0010468)	2106	81	53.09	+	1.53	1.84E-04	0.00871
cellular metabolic process (GO:0044237)	5332	201	134.41	+	1.5	2.80E-10	6.22e-08
nitrogen compound metabolic process (GO:0006807)	5018	189	126.49	+	1.49	1.73E-09	3.2e-07
protein metabolic process (GO:0019538)	2090	78	52.68	+	1.48	5.59E-04	0.0239
macromolecule metabolic process (GO:0043170)	4815	178	121.37	+	1.47	3.30E-08	3.66e-06
primary metabolic process (GO:0044238)	5251	194	132.37	+	1.47	4.18E-09	6.63e-07
cellular macromolecule metabolic process (GO:0044260)	3864	140	97.40	+	1.44	6.83E-06	0.00041
organonitrogen compound metabolic process (GO:1901564)	2573	93	64.86	+	1.43	4.78E-04	0.0212
regulation of macromolecule metabolic process (GO:0060255)	2533	91	63.85	+	1.43	7.21E-04	0.0286
regulation of metabolic process (GO:0019222)	2659	95	67.03	+	1.42	5.76E-04	0.0241
organic substance metabolic process (GO:0071704)	5685	203	143.31	+	1.42	2.41E-08	2.82e-06
metabolic process (GO:0008152)	5907	210	148.90	+	1.41	1.50E-08	2.07e-06
cellular component organization or biogenesis (GO:0071840)	2644	93	66.65	+	1.4	1.14E-03	0.0403
cellular process (GO:0009987)	10019	301	252.56	+	1.19	2.81E-05	0.00145
immune response (GO:0006955)	541	3	13.64	-	0.22	1.11E-03	0.0404
metal ion transport (GO:0030001)	313	0	7.89	-	< 0,01	6.87E-04	0.0282
