# Supplementary material for: The RNA-Binding Landscape of HAX1 Protein Indicates Its Involvement in Translation and Ribosome Assembly
Source: Cells. 2022 Sep 20;11(19):2943. doi: 10.3390/cells11192943 (PMC9564044; doi:10.3390/cells11192943)
Supplement: Supplementary file 1 [file cells-11-02943-s001.zip › S3.xlsx]

## Sheet: Gene name
Gene ID CRAC		Gene ID RIP		CRAC_RIP overlap
RPL4		DDX17		RPL4
RPL7A		RPS24		RPL7A
TMEM107		OGT		TMEM107
STAT2		SRSF10		STAT2
C1D		KHDC4		C1D
STARD8		PSMA7		STARD8
RPL31		CCNL1		RPL31
RPL3		SLC25A37		RPL3
RPS25		EXOSC9		RPS25
SMG5		WSB1		SMG5
DDX54		SUGP2		DDX54
SET		TTC14		SET
HIST1H1E		RNF216		HIST1H1E
EIF4A1		NAA40		EIF4A1
ZNF512B		FAN1		ZNF512B
NACA		RPL7		NACA
SUN1		MAT2A		SUN1
NASP		ZNF550		NASP
EIF4G1		RPL5		EIF4G1
RPL28		YY1		RPL28
SARS2		SLFN13		SARS2
PDIA4		RPL14		PDIA4
NONO		DYNC1LI2		NONO
RPLP2		CWC25		RPLP2
PITPNM3		VAMP1		PITPNM3
NF2		MRPS15		NF2
PFAS		PNN		PFAS
SEPT8		NMT1		SEPT8
IER2		CDC37		IER2
RPL27		ILF3		RPL27
FDPS		CALM2		FDPS
DGCR8		RPL38		DGCR8
KAT2A		STX16		KAT2A
SLC37A3		RBM39		SLC37A3
HSP90AA1		P3H1		HSP90AA1
SSRP1		NR2C1		SSRP1
GTF3C5		CIAO1		GTF3C5
CANX		FAM32A		CANX
MORF4L2		CEP85		MORF4L2
DBN1		SIRT7		DBN1
ING4		MPHOSPH6		ING4
MDK		EIF5		MDK
ACTG1		SRSF11		ACTG1
HIST1H1C		ANKRD49		HIST1H1C
RPL8		GAS5		RPL8
RPL13		ASXL1		RPL13
CNOT2		SNHG4		CNOT2
RSBN1		RNASEH2B		RSBN1
CHKA		CDCA3		CHKA
RPL13A		CEP83		RPL13A
FKRP		EPM2AIP1		FKRP
RPS8		TROAP		RPS8
HYPK		VEGFA		HYPK
CSNK1E		TBCA		CSNK1E
NAP1L4		RBM33		NAP1L4
TRAPPC2		PTRH2		TRAPPC2
P4HB		PRPF39		P4HB
SEPT9		RFX8		SEPT9
MAGED1		STMN1		MAGED1
CCDC106		TTI1		CCDC106
MUS81		GTF3C3		MUS81
DUS1L		ZNF202		DUS1L
TMEM208		NEDD8		TMEM208
CTSB		GOLGA8B		CTSB
SAP30L		EDRF1		SAP30L
HIST1H2BD		AC022400.8		HIST1H2BD
UCHL1		MTCH1		UCHL1
DNAJB12		PPHLN1		DNAJB12
MED22		LSM3		MED22
SH3GL1		NXF1		SH3GL1
PREB		PTPN7		PREB
SDCBP		RNASEH2C		SDCBP
HMGA1		RPL4		HMGA1
MORC2		GOLGA8A		MORC2
OSBPL2		PARP2		OSBPL2
MRPS2		PFDN4		MRPS2
SUPT7L		MAEA		SUPT7L
STK25		CWC15		STK25
MCM3		MTERF4		MCM3
METAP2		NFX1		METAP2
FAM149A		NGDN		FAM149A
ABCA2		TBC1D14		ABCA2
EIF3I		U2SURP		EIF3I
GGNBP2		ZNF75A		GGNBP2
UBXN6		CLNS1A		UBXN6
FOXRED1		HIST1H1C		FOXRED1
CEP68		ZFAS1		CEP68
ATF4		ZBTB40		ATF4
ACCN4		PCMTD2		ACCN4
EDC4		RSL1D1		EDC4
NPM1		MORF4L2		NPM1
BASP1		CENPT		BASP1
MYO19		CPSF6		MYO19
HNRNPD		TMA7		HNRNPD
SF3B1		NUSAP1		SF3B1
RBM3		POLD3		RBM3
AC004086-1		SELENOS		AC004086-1
PQLC2		RP9		PQLC2
FAM136A		PSPC1		FAM136A
SNRPB		WDR70		SNRPB
RPL8		DRAP1		RPL8
RPL19		ILF2		RPL19
DYNC1H1		RPL10A		DYNC1H1
RPL22		CMSS1		RPL22
HSP90AB1		TRIM52		HSP90AB1
HNRNPC		CSPP1		HNRNPC
SF3B2		DSTN		SF3B2
PCM1		PCGF3		PCM1
MRPS34		FAM204A		MRPS34
KARS		TMEM18		KARS
RSF1		THUMPD2		RSF1
DRAP1		RPL3		DRAP1
PRKAR2A		POLR1C		PRKAR2A
L3MBTL3		SNX1		L3MBTL3
MRPL9		ZNF266		MRPL9
SLC25A39		SCNM1		SLC25A39
GADD45GIP1		KANSL2		GADD45GIP1
LENG8		EXOSC8		LENG8
RPS17		CSNK1G2		RPS17
RPLP1		CHD2		RPLP1
RPL23A		ASB6		RPL23A
PDCD6		UBXN4		PDCD6
NBPF15		ATP5PD		NBPF15
RXRB		ZUP1		RXRB
C6orf48		CLK3		C6orf48
UBA52		CCDC66		UBA52
QRICH1		EME1		QRICH1
GSTK1		H1FX		GSTK1
C9orf86		ENTPD4		C9orf86
IARS		BUB1B		IARS
PLEKHG4		ULK3		PLEKHG4
C2orf76		RPL36A		C2orf76
WT1		BCOR		WT1
BTBD6		INTS6L		BTBD6
THAP7		FAM133B		THAP7
EXOC7		PRPF40A		EXOC7
ARIH2		C11orf58		ARIH2
MAGEF1		MOK		MAGEF1
AURKAIP1		SLC17A9		AURKAIP1
GTPBP2		WDR55		GTPBP2
ASXL1		HBEGF		ASXL1
RPS9		CDK5RAP1		RPS9
NFRKB		DAXX		NFRKB
ULK4		SECISBP2		ULK4
METTL3		RALY		METTL3
DCAF13		CSTF3		DCAF13
ARPC5		ILF3-DT		ARPC5
TOR2A		CCDC12		TOR2A
TSC22D3		USP48		TSC22D3
LPCAT1		DEF6		LPCAT1
DLG5		NOL12		DLG5
DSN1		METTL17		DSN1
POLG		UBAC1		POLG
DCAF8		CEP95		DCAF8
DNMT1		HJURP		DNMT1
ILF3		SELENOO		ILF3
VGF		STK10		VGF
WDR24		NASP		WDR24
RALY		TNFAIP2		RALY
DDX31		SETDB1		DDX31
SEPT7		ZNF195		SEPT7
RPN2		TUBGCP5		RPN2
PRDX1		EBNA1BP2		PRDX1
ZBTB17		MIR155HG		ZBTB17
GGCX		PRPF38B		GGCX
SKP1		TERT		SKP1
FBRSL1		TEPSIN		FBRSL1
CHKA		PCID2		CHKA
MDK		ABCC5		MDK
TRIM16L		ASCC2		TRIM16L
GCDH		TRAIP		GCDH
RNF40		CARD9		RNF40
DNAJA3		CDCA8		DNAJA3
DIDO1		NIFK		DIDO1
MKNK2		LPIN1		MKNK2
ATXN7L3		WDR73		ATXN7L3
MRPL28		NARS		MRPL28
SEC31B		CLASRP		SEC31B
PFKP		ATP6V1G1		PFKP
AP3D1		PAK1IP1		AP3D1
TARBP1		BCCIP		TARBP1
FYN		WDR19		FYN
ZNF195		NABP1		ZNF195
METTL11A		ZNF33B		METTL11A
COMMD4		LRPAP1		COMMD4
L3MBTL2		ANAPC4		L3MBTL2
KIF22		POLE		KIF22
CLIC1		HECTD4		CLIC1
MPHOSPH8		TIA1		MPHOSPH8
RASA3		NAXD		RASA3
SETD4		NEMF		SETD4
MAGED1		RPN2		MAGED1
RPL15		ZDHHC6		RPL15
NETO2		ZNF513		NETO2
TAF10		SREK1IP1		TAF10
PHAX		SNHG17		PHAX
PRPSAP1		SRSF2		PRPSAP1
LY6E		MAPKAPK5		LY6E
TSPAN3		PSMD6		TSPAN3
PNPT1		AL034397.3		PNPT1
TRA2B		COA4		TRA2B
TBRG4		DSN1		TBRG4
TMEM165		GATA2		TMEM165
PRKAA1		ECPAS		PRKAA1
CHAC1		UBR5		CHAC1
ZNF384		OCRL		ZNF384
MRPS26		ZNF767P		MRPS26
PLCG1		PCBP1-AS1		PLCG1
SMAD9		CD33		SMAD9
NAGLU		E2F1		NAGLU
C19orf53		TIMM21		C19orf53
NFKBIB		ACTR5		NFKBIB
RABL2B		MAPK12		RABL2B
SYNJ2		TNFRSF10B		SYNJ2
BCS1L		C3orf62		BCS1L
SDHA		SLX4		SDHA
FLT4		NFRKB		FLT4
ABCF2		SETDB2		ABCF2
SUPT5H		NSMCE4A		SUPT5H
RAD23A		QARS		RAD23A
ANP32B		GUSB		ANP32B
STUB1		TCF25		STUB1
PRICKLE3		PARP3		PRICKLE3
RRP7A		TRIT1		RRP7A
FNBP4		CYB5RL		FNBP4
ABCA2		CASP4		ABCA2
PCNP		MTRF1		PCNP
TMCO3		AZI2		TMCO3
KDM5C		UQCRB		KDM5C
SET		TNIP2		SET
ACTN4		DDX27		ACTN4
RPLP0		SF3B6		RPLP0
RPL3		TRIM22		RPL3
RUFY2		TUBGCP6		RUFY2
RPL5		GEN1		RPL5
BAT2		ZNF706		BAT2
FKBP14		RPL32		FKBP14
MYH9		PSMG4		MYH9
PFDN2		GON4L		PFDN2
PHRF1		ITPR3		PHRF1
SRRM2		LINS1		SRRM2
NOP56		IER2		NOP56
ATAD3A		AIP		ATAD3A
PGP		TIMM44		PGP
PUF60		SEC31B		PUF60
FASTK		UBE2O		FASTK
DIP2A		FAM50A		DIP2A
GTF3C6		TRMO		GTF3C6
LRRK1		TADA3		LRRK1
DYNLT1		DNMT1		DYNLT1
EIF2B5		WDR74		EIF2B5
RPL32		PYURF		RPL32
PRDM15		URB1		PRDM15
DHX38		DIDO1		DHX38
HNRNPD		STXBP3		HNRNPD
SYT11		NUDT6		SYT11
DKC1		PRMT1		DKC1
SAT1		RBBP7		SAT1
TRIM25		PIBF1		TRIM25
SF3B1		PPFIA1		SF3B1
SENP6		ZNF274		SENP6
CCDC86		ABRAXAS2		CCDC86
FAM149A		C20orf194		FAM149A
CTTN		CLK4		CTTN
EXOSC5		ATAT1		EXOSC5
USP33		CCDC137		USP33
FAM50A		NADK		FAM50A
MRPS24		TWISTNB		MRPS24
KDM1A		WWP2		KDM1A
SNAPC4		DELE1		SNAPC4
REXO4		MCM7		REXO4
HSPA8		ITGAL		HSPA8
PHGDH		GTPBP2		PHGDH
LRP8		LMF2		LRP8
CBX4		GBP5		CBX4
CNDP2		CCNH		CNDP2
DHX30		CXCL8		DHX30
DYNLRB1		KIAA0319L		DYNLRB1
NAA25		ME3		NAA25
CSK		NAP1L4		CSK
DDX17		CYP27B1		DDX17
SNRPA		PPP4R2		SNRPA
RPL7		RPF1		RPL7
RPS26		STK19		RPS26
KDM5C		RPL23AP42		KDM5C
SBF1		MED23		SBF1
NUP62		SCAND2P		NUP62
CDK5R1		POP5		CDK5R1
FNTA		AKAP8L		FNTA
PRR14		WDR35		PRR14
BDP1		KANK1		BDP1
PFKL		LUC7L		PFKL
RHOT2		CIT		RHOT2
FANCI		FASTK		FANCI
EIF2S3		STX1A		EIF2S3
LRRFIP1		BCS1L		LRRFIP1
E2F4		CHCHD4		E2F4
ATAD5		SMURF1		ATAD5
HSP90B1		CCDC84		HSP90B1
DHX37		UGGT2		DHX37
BAT2		ZNF512		BAT2
PSMC1		DPCD		PSMC1
COCH		AL118516.1		COCH
HNRNPM		CSNK2B		HNRNPM
MRPS6		ING3		MRPS6
DECR2		CCDC88C		DECR2
PISD		ZC3H12A		PISD
RNF103		MAP3K13		RNF103
PBX2		RARS2		PBX2
GNL1		RPARP-AS1		GNL1
PPP2R2A		CCDC77		PPP2R2A
FAM200A		GTF2I		FAM200A
MYCBP		SLC26A6		MYCBP
TTLL3		CEP57		TTLL3
PRR13		MPST		PRR13
AKT1S1		AC139491.2		AKT1S1
PNP		CRBN		PNP
BAZ1A		AFDN		BAZ1A
WWP2		CYTH1		WWP2
DDRGK1		SF1		DDRGK1
SPTAN1		STUB1		SPTAN1
ENTPD4		IFT122		ENTPD4
ZGPAT		NCBP3		ZGPAT
HSH2D		CCS		HSH2D
LAMA2		IMP3		LAMA2
LAMA2		SLC22A15		LAMA2
XRCC6		RBM4B		XRCC6
ALKBH2		KLRA1P		ALKBH2
ZDHHC11		EDF1		ZDHHC11
SECISBP2		ARIH2		SECISBP2
RPS19BP1		PMPCA		RPS19BP1
NR2F2		FBXO38		NR2F2
NR2F2		PSRC1		NR2F2
UBOX5		PANK4		UBOX5
WT1		PTCD1		WT1
SEPT9		SF3A3		SEPT9
EWSR1		COX20		EWSR1
CEP63		MRPL46		CEP63
NPM1		AARS2		NPM1
PRKRA		C12orf65		PRKRA
PACS2		ZSCAN9		PACS2
EIF3K		ZNF192P1		EIF3K
IMP3		APBB3		IMP3
TALDO1		CNOT3		TALDO1
IRX5		AMPD2		IRX5
ACSF3		AC105339.2		ACSF3
SLCO3A1		NBPF14		SLCO3A1
RTTN		PLEKHM1P1		RTTN
PTPN2		CHD9		PTPN2
SSSCA1		FERMT3		SSSCA1
ZMAT3		KPNA1		ZMAT3
C2CD2L		BLOC1S4		C2CD2L
RNF34		ZFAND2A		RNF34
BRD3		HINFP		BRD3
CNBP		ARMH1		CNBP
CNBP		COX17		CNBP
OTUB1		PI4KA		OTUB1
ENGASE		IMP4		ENGASE
URM1		ZNF7		URM1
POLL		MNDA		POLL
IKBIP		PPRC1		IKBIP
SLC39A13		AP4B1		SLC39A13
NDUFAF2		SMARCA4		NDUFAF2
IFT122		PUM3		IFT122
YEATS2		GAS8		YEATS2
PTPN13		ZNF3		PTPN13
GTPBP8		DUSP2		GTPBP8
LY6E		TCOF1		LY6E
U2AF1		AQR		U2AF1
PDE9A		TBC1D10C		PDE9A
ATAD3B		EID1		ATAD3B
ADPGK		BRWD1		ADPGK
FUK		CENPC		FUK
EIF4A2		RANBP1		EIF4A2
ATAD2		PLEKHJ1		ATAD2
UTP14A		NPRL2		UTP14A
RHOC		PABPC1L		RHOC
MOV10		UCKL1		MOV10
MOV10		ING5		MOV10
RASGRP3		RPL27		RASGRP3
RASGRP3		TMEM259		RASGRP3
SRFBP1		SNORD4A		SRFBP1
TMEM219		TUBE1		TMEM219
DGKZ		GRIPAP1		DGKZ
RGS10		WDFY4		RGS10
PARD3		GLA		PARD3
METTL11A		ZSWIM8		METTL11A
VLDLR		KPNA6		VLDLR
ZNF711		ELMOD3		ZNF711
C7orf50		DNAJC11		C7orf50
TNIP1		FAM193B		TNIP1
CDCA7		DERL3		CDCA7
SNAP47		TBRG4		SNAP47
LYST		OSBPL5		LYST
SLC39A1		APOPT1		SLC39A1
EVI5L		ING4		EVI5L
ERBB2		METAP1D		ERBB2
UBE2Q2		GPN3		UBE2Q2
LMBR1L		SNORA33		LMBR1L
TCHP		QRICH1		TCHP
DNA2		UIMC1		DNA2
RPS24		SNRNP48		RPS24
PNPT1		MON2		PNPT1
MTCH1		NRDC		MTCH1
IMP4		NAGLU		IMP4
RSAD1		DCAF4		RSAD1
APPL2		DFFA		APPL2
SMPD2		TBC1D32		SMPD2
DMTF1		ZNF213-AS1		DMTF1
FKBP11		TEFM		FKBP11
VHL		HMGXB4		VHL
MPRIP		YY1AP1		MPRIP
PTPRA		SUZ12P1		PTPRA
ACAP3		XRCC3		ACAP3
ANKHD1		ISG20L2		ANKHD1
C12orf65		UPF3A		C12orf65
C12orf65		DDX31		C12orf65
UCK1		WDR27		UCK1
GNL3L		PTPN3		GNL3L
MRPS12		BICD2		MRPS12
MPST		DDX47		MPST
CANX		CAMK2G		CANX
ZNF384		C1orf112		ZNF384
TRERF1		LSM5		TRERF1
FAM117A		LINC01089		FAM117A
TNFRSF10B		DHX40		TNFRSF10B
SMAD9		PREX1		SMAD9
EPC1		HARS		EPC1
IFIT3		INO80E		IFIT3
RHOQ		HERC2P2		RHOQ
PTCH2		SNHG29		PTCH2
KDM5B		AARS		KDM5B
RPF1		RPL28		RPF1
MAP7D1		NCOR1		MAP7D1
PPM1G		NAP1L1		PPM1G
ING4		RBM6		ING4
EIF2B1		UNC119		EIF2B1
SLC11A2		ZNF567		SLC11A2
C11orf58		RANBP6		C11orf58
DPH1		ZBED5		DPH1
URGCP		MRPS26		URGCP
MRPL32		ARFIP2		MRPL32
LSM5		EBAG9		LSM5
PMPCB		HSPBAP1		PMPCB
CDC37		RGS1		CDC37
AES		GPBP1L1		AES
NFKBIB		SKIV2L		NFKBIB
CSK		FAM107B		CSK
UBFD1		USP8		UBFD1
UBFD1		TUT7		UBFD1
PLA2G15		ATP5F1E		PLA2G15
SETD6		DDX12P		SETD6
NME3		DUS3L		NME3
CTCF		DNAH14		CTCF
ARHGEF7		HEATR3		ARHGEF7
ARHGEF7		TMEM44-AS1		ARHGEF7
E2F1		AL355987.4		E2F1
APEX1		ZNF79		APEX1
CCNB1IP1		STAG3		CCNB1IP1
POLR2F		TAPBPL		POLR2F
MICALL1		YARS		MICALL1
ANKRD54		OSGEP		ANKRD54
NRP1		RAB3GAP2		NRP1
MYL6		EXOG		MYL6
MAEA		UBE3B		MAEA
RPLP0		RPLP1		RPLP0
CNOT3		RAD51AP1		CNOT3
GTSE1		CLCN6		GTSE1
ACCN4		CCHCR1		ACCN4
ACTN1		HOOK2		ACTN1
FAM3A		TAF1		FAM3A
CYFIP1		PTBP2		CYFIP1
GPBP1		AC092338.1		GPBP1
ZNF800		DHX34		ZNF800
PSMA4		TSC1		PSMA4
FLT4		CEP162		FLT4
RANBP3		CEP55		RANBP3
DDX11		ADRM1		DDX11
SLC25A39		VRK3		SLC25A39
PKD1		RPS15A		PKD1
PLEKHG6		CHMP2A		PLEKHG6
CDK11A		TTC17		CDK11A
GTF2IRD1		CHD5		GTF2IRD1
CREBBP		STX3		CREBBP
LASP1		SLTM		LASP1
PBX2		LARS		PBX2
CCNL2		EIF3J		CCNL2
PRR13		SP110		PRR13
GNL1		EEF1D		GNL1
C1D		RHEX		C1D
C9orf86		ZDHHC17		C9orf86
ZNF699		P2RX7		ZNF699
TSPYL2		LTO1		TSPYL2
DIABLO		HMMR		DIABLO
CEP63		PRPF4		CEP63
ARL6IP4		ANAPC13		ARL6IP4
FARSA		ZGPAT		FARSA
ZMAT3		RASSF1		ZMAT3
HDAC3		IRF3		HDAC3
MRPL36		TRAP1		MRPL36
GSTA4		ARPC5		GSTA4
GLYCTK		ACSL5		GLYCTK
DIS3L		MRPL20		DIS3L
ZNF219		DDX19B		ZNF219
HNRNPK		PPP1R3E		HNRNPK
SCNM1		AC007038.1		SCNM1
LRP5		NUMA1		LRP5
ABR		TNF		ABR
SON		SASS6		SON
TSC22D3		LIG1		TSC22D3
SLC25A28		NUPL2		SLC25A28
TNIK		PGBD4		TNIK
HMBS		CD46		HMBS
MTG1		PPP1R21		MTG1
ZNF711		AARSD1		ZNF711
CIAO1		ANK2		CIAO1
RIT1		SPATA5L1		RIT1
ENSA		SDF4		ENSA
KIF2C		HPDL		KIF2C
NARF		MIER1		NARF
ARRB2		DCAF15		ARRB2
PML		VPS16		PML
YARS2		FGFR1OP		YARS2
SDCBP		SNORD100		SDCBP
MYC		SPTLC1		MYC
ACBD6		DCAF1		ACBD6
COQ10A		RBMX		COQ10A
CAPRIN1		TANGO2		CAPRIN1
ANKRD16		CAMLG		ANKRD16
MYBBP1A		ZFYVE19		MYBBP1A
GNL3L		CHTF18		GNL3L
MRPS12		ZNF277		MRPS12
MAP2K2		NPHP4		MAP2K2
UXT		MYSM1		UXT
ERGIC3		ACTR1B		ERGIC3
SNRPB		LMBR1L		SNRPB
CLTA		TRIM27		CLTA
DLST		EP400P1		DLST
STMN1		MT-CO3		STMN1
PRDX1		PGGHG		PRDX1
ATP6V0B		ARMCX6		ATP6V0B
MECR		GSDMB		MECR
PCSK4		DPF2		PCSK4
EEF1B2		UBTF		EEF1B2
EIF4G1		ATRX		EIF4G1
H2AFY		LDB1		H2AFY
HDDC2		FAHD1		HDDC2
PSMD9		DOP1A		PSMD9
MADD		TMEM43		MADD
NRXN2		ZNF764		NRXN2
NRXN2		LSMEM1		NRXN2
UNC119		BRAT1		UNC119
CDK5RAP3		ZNF500		CDK5RAP3
CUEDC2		VAMP4		CUEDC2
ETFB		DDX60L		ETFB
AES		RPS9		AES
SARS2		DCTN2		SARS2
CSPP1		MOV10		CSPP1
HOMER2		FKBP14		HOMER2
ARHGEF7		SNHG11		ARHGEF7
PPM1F		NUDCD3		PPM1F
HNRNPC		HYLS1		HNRNPC
GPATCH1		GBA2		GPATCH1
COASY		CCNB1IP1		COASY
KIAA2022		GLMN		KIAA2022
VPS13D		ABHD11		VPS13D
MED17		GOPC		MED17
PARP3		TPM3		PARP3
ATP6V0A1		PPWD1		ATP6V0A1
ABCF2		FMR1		ABCF2
ZDHHC6		DOCK2		ZDHHC6
PHLDB1		STARD3		PHLDB1
BRCA1		AC010186.2		BRCA1
ZNF200		AMPD3		ZNF200
CDK11A		C1orf52		CDK11A
GTF2IRD1		BIRC2		GTF2IRD1
ITGAL		RNU5A-8P		ITGAL
MYCBP2		NKAPD1		MYCBP2
POLR2J		MAP3K8		POLR2J
KDM1A		RRN3P3		KDM1A
PDAP1		TEP1		PDAP1
PIM3		AC232271.1		PIM3
HMGA1		DOT1L		HMGA1
CCDC157		STAG3L5P		CCDC157
CYB5D1		WBP1		CYB5D1
RPL13		AC080038.2		RPL13
CCT3		SLC25A28		CCT3
PCNT		ZNF789		PCNT
EXOSC2		NDUFA13		EXOSC2
PTCD1		JUN		PTCD1
PHB2		SUMO1P1		PHB2
UBE2L3		ZC3H7A		UBE2L3
DDX51		MAP3K4		DDX51
MCM3AP		MED6		MCM3AP
NOM1		GRPEL1		NOM1
ZNFX1		DUSP28		ZNFX1
SNX5		WTAP		SNX5
RPL18A		DIS3L2		RPL18A
FAM200B		RBBP5		FAM200B
CLIC1		PSMA3		CLIC1
TAF13		DHX29		TAF13
HTT		PTK2B		HTT
DGAT1		MIR503HG		DGAT1
EP400		FBXW5		EP400
CCDC125		OXSM		CCDC125
RUFY1		ATAD2B		RUFY1
SLCO3A1		MAP7D3		SLCO3A1
UBE2O		AL118506.1		UBE2O
DCTN2		SCYL3		DCTN2
RPL15		EIF2AK4		RPL15
DDX23		DUSP8P5		DDX23
ZNF554		ANGEL2		ZNF554
INO80E		RAB29		INO80E
DDX19A		BIN2		DDX19A
ZNF526		PSME2		ZNF526
ZNF219		COG4		ZNF219
PCF11		PRKAB1		PCF11
GDF9		GOLGA8N		GDF9
POLR2H		ATP13A1		POLR2H
CAPN2		IFI16		CAPN2
ACOT11		FANCG		ACOT11
CCDC12		EFCAB7		CCDC12
RRP1B		PXN-AS1		RRP1B
TMED4		SNORD101		TMED4
XPC		KMT2C		XPC
BUB3		RBM25		BUB3
TBRG1		ZNF777		TBRG1
PAK1		ING2		PAK1
GSTO1		SNHG7		GSTO1
SLC25A37		FANCB		SLC25A37
DIAPH2		RSKR		DIAPH2
DGKQ		ENDOV		DGKQ
MAN2C1		ADGRE5		MAN2C1
DNAJC1		CYB561		DNAJC1
WDR33		POR		WDR33
DYNC1LI2		BMS1P1		DYNC1LI2
CAPRIN1		BMS1		CAPRIN1
PRPF38B		TCHP		PRPF38B
DPF2		NRDE2		DPF2
IGHMBP2		FAM156A		IGHMBP2
VPS4A		GNAI2		VPS4A
CC2D1A		PGM3		CC2D1A
WDFY4		ABHD18		WDFY4
FBXL12		KMT2E-AS1		FBXL12
WDR55		NONO		WDR55
UBN1		AC139493.2		UBN1
IFT57		HOXA11		IFT57
SMC4		FDPS		SMC4
MRPL2		TAX1BP1		MRPL2
SUDS3		CEP57L1		SUDS3
COPS7A		EXOC3-AS1		COPS7A
MLX		ARHGEF39		MLX
LENG1		PHACTR3		LENG1
DOT1L		PML		DOT1L
STK3		CTNNBL1		STK3
EEF2K		TMEM63A		EEF2K
KPNA3		PI4KAP1		KPNA3
PPIL2		LZTR1		PPIL2
SIRT1		AASDH		SIRT1
SUPT16H		CYTH4		SUPT16H
DNM1L		MTERF2		DNM1L
BZRAP1		SLCO4A1		BZRAP1
PLXND1		NAA10		PLXND1
SNX11		MTCP1		SNX11
TECPR1		ZMYND11		TECPR1
GPATCH3		GCNA		GPATCH3
ZNF512B		GNA12		ZNF512B
NACA		C5orf63		NACA
ANKFY1		TRAM1L1		ANKFY1
RBM10		SNORD12B		RBM10
UFSP1		BCLAF3		UFSP1
BAIAP2		ZRSR2		BAIAP2
DDIT3		CCP110		DDIT3
ZMAT3		CLBA1		ZMAT3
NDUFB8		SPG11		NDUFB8
PMPCA		NPTN-IT1		PMPCA
CTSB		ZNF292		CTSB
LRRC14		PMS2CL		LRRC14
ZNF394		ACTN1		ZNF394
DFFA		POLR1D		DFFA
LPCAT1		AC010761.1		LPCAT1
MRPS5		KPNA5		MRPS5
RCBTB1		UTRN		RCBTB1
DOCK6		IQCE		DOCK6
LRRFIP1		LRRC27		LRRFIP1
AARS2		POC5		AARS2
ACTR1B		CSNK1E		ACTR1B
NRXN2		SLC4A7		NRXN2
CYTH1		AC007182.2		CYTH1
LSM5		TMEM218		LSM5
CCDC130		ICA1L		CCDC130
SNRNP70		AC245060.7		SNRNP70
USP11		ZNF780B		USP11
CEP192		TPM2		CEP192
HECTD1		ABT1		HECTD1
PSMC5		AC093627.5		PSMC5
ITCH		RXYLT1		ITCH
KIFAP3		NR1H3		KIFAP3
IPO5		POP4		IPO5
FLYWCH1		UTP14A		FLYWCH1
NUDCD3		DMXL2		NUDCD3
BZRAP1		PTOV1-AS2		BZRAP1
PLCXD1		SKP1		PLCXD1
NOB1		STK36		NOB1
NCOR1		SLC25A36		NCOR1
ESPL1		HPS1		ESPL1
FAM98C		GRAMD1B		FAM98C
CSNK1G2		OSBPL1A		CSNK1G2
PDRG1		ARHGAP9		PDRG1
AC004086-1		RUVBL1		AC004086-1
RPS6		COG3		RPS6
HAUS3		SNORA3B		HAUS3
ARL16		PLOD3		ARL16
BRD2		EIF4A1		BRD2
MT-CO3		ABHD3		MT-CO3
EME2		SMG1P2		EME2
ANKRD36B		COMMD10		ANKRD36B
PLXNB2		CSTB		PLXNB2
TSC22D2		ITPR1		TSC22D2
HMGB1		AC007383.2		HMGB1
ZDHHC17		PPP1R12A		ZDHHC17
POLR1D		C6orf226		POLR1D
WT1		IFIT3		WT1
SMARCC1		MTHFD2L		SMARCC1
RSL1D1		JDP2		RSL1D1
SAAL1		AC004812.2		SAAL1
BMS1		MIR29B2CHG		BMS1
HNRNPK		DLG5		HNRNPK
VPS11		DYNC1H1		VPS11
ABT1		CASP1		ABT1
TSPAN3		COMMD4		TSPAN3
SLTM		ZNF674-AS1		SLTM
UGGT1		RPS6KL1		UGGT1
TPP2		INPP4A		TPP2
ZFC3H1		CIRBP		ZFC3H1
ADRM1		SLC27A2		ADRM1
PIN1		MTFMT		PIN1
TBC1D20		PPOX		TBC1D20
SYMPK		C10orf88		SYMPK
EBNA1BP2		ZNF75D		EBNA1BP2
VEGFA		TRAPPC13		VEGFA
ERLIN1		DHX57		ERLIN1
ZKSCAN1		ATG7		ZKSCAN1
AMH		BATF		AMH
NUDC		RNF123		NUDC
MRPL20		PHRF1		MRPL20
LONP1		CAMKV		LONP1
TRA2A		ADAMTS1		TRA2A
GNL3		GON7		GNL3
KIAA1143		MYCBP2		KIAA1143
FBXO41		CBFA2T2		FBXO41
ZNF496		MRPL28		ZNF496
ZNF142		MED17		ZNF142
HARS2		KIFAP3		HARS2
ERICH1		PIGM		ERICH1
NAA10		ZSCAN29		NAA10
ACO2		NBPF10		ACO2
HSP90AB1		DGKQ		HSP90AB1
GRIPAP1		UBR2		GRIPAP1
POLR3E		BRF1		POLR3E
KIAA2022		LINC00641		KIAA2022
VPS13D		MTFR1L		VPS13D
PLEKHG6		PHF20L1		PLEKHG6
RPS15		ZNF839		RPS15
NCL		UBE2Q2		NCL
STK4		SLC12A9		STK4
YY1		SNRPA		YY1
CCDC157		HIP1R		CCDC157
RPS9		ATAD2		RPS9
KDM5A		TADA2A		KDM5A
WBP11		IK		WBP11
HLA-C		ARGLU1
RPS2		DDX39B
RELN		RSRP1
HIST1H2BK		RPL23A
MAT1A		SRSF7
NUCKS1		UHRF2
HNRNPA1		PAXBP1
FAM83H		RPS25
RPS14		TBCC
FAM128B		TAF1D
KLF15		NFATC2IP
EEF1A1		RBM5
C14orf4		SNHG3
PTMA		MRPS25
MEIS3		SNX5
CDK2AP1		CREBZF
SIGMAR1		C19orf53
YWHAE		THAP9-AS1
UBE2H		AHI1
PGPEP1		RABGGTB
IRS4		RPL35
HIST1H4C		MYCBP
PARP1		RPL6
PIP5K1A		LRP8
METTL13		PTCD3
PSMD8		USF1
CENPB		SNHG8
PRND		PSMG3
PPP6C		NCF4
LONP2		CDCA7
TAF15		EIF4A2
TUBA1C		RPL19
AP1S1		AHSA2P
FKBP8		PSMA3-AS1
HMGB2		SNHG12
LARP4B		CEP152
HNRNPL		PFDN5
MLEC		SNHG1
NPDC1		DDX55
PTPRS		ANKRD10
ABHD8		BRD8
GNB1		MBD4
DAB2IP		CCDC59
CD276		DCAF8
ATP12A		ATP5ME
WDR5		RPL13A
BCAP31		AC021078.1
EIF3S8		SNHG6
BSG		PPP5C
TSEN34		KIF22
PCBP1		DDX39A
RPSA		CCNL2
AMOTL1		LUC7L3
PKN3		UQCC1
UBAP2L		CHPF2
RP11-369J21-6		TAF7
SYNGR2		FAM216A
FAM83D		KNTC1
GNAS		SUPT7L
PDPK1		HDAC1
ZFYVE21		FNBP4
CDK4		GSTK1
CSDE1		CCDC130
PSAP		KLHL36
SEPT2		WDR46
IRF2BP2		RPL32P3
ATP5C1		PNISR
YDJC		GTF3C6
PRMT2		ATF7IP2
SPIRE1		AL390728.4
DNAL4		RBM4
FNDC3B		LENG8
MT-ND4L		NOP56
ACTB		METTL3
USMG5		ZMYM2
PMAIP1		UFD1
RPL23		RPS11
MT-CO1		ZNF207
CAMK1D		PPIE
CKB		SNHG15
STMN3		RNF207
SPTBN2		CCDC150
EIF3A		RWDD1
RAB21		RPUSD4
KIF26A		ENOSF1
SFXN1		WDR59
NFE2L1		HSPA8
DACT3		RPS17
HS3ST3B1		DMAP1
EIF5A		UBXN11
AC100786-1		DMTF1
KIF1C		HP1BP3
UBB		ANKLE2
ATXN7L3B		EZH1
RPS3A		MIR17HG
HSPA1A		OTUD3
C2orf18		AC012360.3
APRT		MRI1
SREBF2		ORC6
ZNF280B		ZRANB2
HNRNPAB		DBF4B
YRDC		MTDH
GEMIN4		PODXL2
PDE4DIP		DGKD
GRB2		DDX5
GNB2		DDAH2
FASN		ZNF331
AC011479-1		DHX36
COQ7		SLBP
TUB		FBXO9
PDZD8		TACC3
SLC16A1		EXOSC2
GPC3		RPL22
HES6		ERCC3
ITM2C		HIST1H1D
GLUL		PON2
SDF2		LINC01138
CITED1		MLKL
PMEPA1		CPT1A
RNF11		THOC1
FGF23		SEPT7P2
ECE1		SNRNP25
EIF3B		NOL7
PPP6R1		PRPF3
SYNGR1		QTRT2
ADRBK2		PPM1G
FH		METTL1
FKBP1A		LINC00926
SMOX		AC068831.7
LPHN1		LETMD1
PTPRU		MLX
MRPL43		ERVK3-1
CYP51A1		HSH2D
AC100778-1		HMGN1
EDARADD		PGS1
SETD5		IFFO1
FABP5		GGA1
ETFA		EIF3G
RLIM		SNHG5
MYST1		ZNF83
TNRC6B		SAP30BP
SLC25A5		C2orf49
NDUFS3		RPL31
HLA-A		ZCRB1
PHF2		IFI35
EPHB4		TXLNA
SUMO2		TTC31
YWHAQ		CCT3
CLPP		RSRC2
SFRP5		OSBPL3
MLF2		ZNF577
C1orf144		RPL22L1
POM121		RPS27
IL8		URI1
ANKRD33B		CENPJ
C1orf74		SARS
STOM		NOB1
SYNE1		PPIEL
ABTB1		RPS27A
TSPAN12		FLAD1
MAZ		RPS8
PSMB5		DDX41
AK2		SON
TMED9		RRP7BP
FOXK1		RABL6
THRAP3		MSL3
CKAP4		BTN2A1
TPI1		LSM7
RPS7		ARHGAP15
YKT6		SNHG19
PPIA		PMS1
C9orf37		CYTH2
ANKRD13B		CCNB1
HIST2H3D		RFXAP
DCHS1		AL158152.1
HNRPDL		POLM
ATP5A1		PHIP
SKP2		ADGRE4P
PEMT		FAM219B
TRIM24		SPG7
PPP2R4		DCAF13
PLS3		CCDC93
HUWE1		PIF1
SNX29		POLR3E
EXTL3		PNP
CEBPA		SLC7A6OS
C8orf33		KAT5
PRPF8		AC087481.3
FBXL18		ANKZF1
PRELID1		KIF2C
PYGO2		BRIX1
BAG3		NIT2
B3GAT3		PSME1
MYH10		TARBP1
CDC42SE1		TIGD1
NCOR2		ZGRF1
ATP5L		PLCB2
IGF2BP1		TCERG1
C8orf37		SMYD2
PK4P		TRA2A
KIF11		CCDC189
IDS		MAN2A2
HIST1H4J		CLUHP3
TTYH3		EIF2S2
HNRNPA0		THUMPD3-AS1
ANKRD34A		NELFE
RPS4X		POLR3D
YBX1		TTF2
GABRA1		NCAPH
RPS3		HSP90B1
LYN		TBRG1
EIF5AL1		RPP38
C22orf39		DNTTIP2
ZBTB9		TRMT1
BAT1		MED8
TOMM6		MAPK8IP3
FIS1		MED19
MRPL23		CLTCL1
SRA1		ZNF276
C2orf72		UTP18
KIAA1279		DDX24
DCAF12		IKBKB
ZNF485		AKAP8
MAFG		CLK1
ZNF498		IST1
FUT11		NOSIP
HBA2		DENND3
KCNK12		TRA2B
GRID1		RBM48
MXRA7		P4HB
MEX3D		FOS
C7orf41		PMM2
OAZ2		RNF113A
RCC1		RPF2
FOXS1		CHD8
RCC2		SERF2
MLF1		ODF2
BET1L		PCSK7
SRRM3		MRPS21
DIRAS1		DDX11
CCDC85B		LSG1
KLC2		NACA
ATP2A2		SS18L1
GNG5		ARHGEF7
SUSD5		BRD9
NUDT4		CARS
MRP63		CACNA2D4
LASS6		LSM8
MALT1		SNAPC4
RPS21		TRMT13
FBXL14		USP42
KLF13		LBHD1
DCXR		AKAP17A
GPRIN1		GDI1
NDUFS5		NCBP2-AS2
TMEM223		RPLP2
RBPJ		RPS15
SLC43A2		ZFC3H1
GATAD2A		NISCH
FAM69B		E4F1
PPIL5		EIF2B4
TMUB1		PCF11
PBRM1		KRI1
BAP1		CXXC1
ARPC2		FRG1
FZD5		NDUFAF7
CAMK2N1		PAIP2
DHRS3		NBPF8
AP2M1		NOL8
LRWD1		RPS6
C5orf45		TOP3B
SH2B2		CRYBB2P1
MUM1		ZNF593
FAM189B		COX19
PKD1L1		TRMU
B4GALT5		HIST1H1E
WIPI2		OGA
APPL1		IFRD1
MERTK		TRIO
LIX1L		FKBP15
NR3C2		SFPQ
ITPRIP		AC079466.1
CDKN2B		TXLNG
ZMYM4		PRKRIP1
TBC1D7		SNHG20
RHOB		CEP295
C1orf43		RAB44
HDGF		HDC
SDHC		TMEM147-AS1
SERBP1		FAM192A
CBLN2		OTUB1
NIPA2		PGBD2
LOXL4		P4HTM
CGREF1		AURKB
PSAT1		PTPRE
CCT6B		NADSYN1
TUBG1		MITD1
ORMDL1		BRPF1
PAICS		PHKG2
TRAF2		KAT2A
ATPAF1		ZNF317
ITIH5		ZNF830
ZNF205		ZNF226
CAT		TRMT44
TJP2		SZT2
NENF		PKN2
ARID3A		PSMC3IP
ODC1		RAD52
B3GAT2		HERC2P10
SIAE		CCNT2
WFS1		ZPR1
RPL34		PPP1R15A
RAB5C		ANXA1
GIT1		GMNN
PPP1R13L		POLQ
NOMO3		ZFYVE27
C16orf35		CYBC1
C20orf132		IP6K2
PTK6		SPSB3
EEF1A2		ALKBH2
ERH		DDX18
RBM9		NAT9
CABP7		ZNF224
MUL1		VPS13B
SLC9A1		UQCRQ
FDFT1		PRPF4B
XRCC5		SFSWAP
RBMS2		RHOT2
TEAD2		POLE3
PPP2R2C		LIAS
RFC2		EIF2B5
C2orf3		KDM2B
C11orf31		SPDL1
IRAK1		FBXL19-AS1
HMGN4		HGS
SAMD4B		ISL2
SOCS7		RNF8
THAP11		PIEZO1
CDC42EP3		STRIP2
UBE2Z		GTF3A
NHP2		GIGYF1
ZIC5		EIF3D
ZNHIT3		CSF3R
POLD2		HEMK1
NME4		CHMP1B
CYFIP2		GNL3
THOC3		KAT8
PPP3R1		NSA2
SIAH3		ITPRID2
SLC48A1		GATAD1
ATG9A		TRNT1
SIRPA		NUP62
HIST1H4A		RPL41
SFRS13A		EBLN2
ZNF490		DDX56
COL4A1		NSUN5P2
UTY		GUSBP11
ARL6IP6		RRAGB
SLC25A22		KHDC1
ZDHHC13		CCDC124
CTBP2		RTF2
BPGM		NKIRAS2
RAC3		PWWP3A
TUBA1A		NAA16
YWHAZ		CCDC82
SLC13A4		TBC1D8
PINK1		ACAP1
RRAGA		BTAF1
ROBO3		AC004475.1
MBNL1		TYW5
TCF7L1		USP4
HMGA2		FGFR1
MEPCE		HMG20B
LGSN		SETD4
TTC5		CASP8
MST4		C1orf35
TMTC1		ARL16
ADCK2		WHAMM
FAM113A		SGSM2
SFRS18		TJAP1
FXR2		XPC
UROD		ARHGAP25
DTD1		MTOR
ARMC7		CNDP2
RPAP2		WDR75
SNX19		CCDC14
PEX5L		VCPKMT
FXR1		CDK5RAP3
ERGIC1		AC132008.2
HAND1		PCNT
OSBP		POLG2
UFSP2		XPO5
LGALS3BP		PPP1R12C
PDLIM1		MUC20-OT1
ISYNA1		JUNB
GPI		EIF2D
CERK		MAPK14
DNMT3B		DPY19L3
TP73		SPAG5
ADCYAP1R1		UQCRC2
MCAM		PHKA2
ZZZ3		KATNB1
PLEKHO1		MRTO4
MRE11A		STIP1
RPS19		DHX37
DNAJC9		ZNF692
C16orf53		MAGOHB
BHLHE22		SAT1
DCTPP1		NIP7
MYADM		ANAPC2
TMEM167A		BIN3
STRA13		TNFAIP3
ALG10		FIGNL1
CCT7		MAD2L1BP
NPM3		ZMYM5
HIST1H2BJ		UBR1
AKAP5		DAGLB
MARCKSL1		CCDC57
SCARA3		EXOC3
NUP210		PGP
TPT1		DNM2
FBL		ATG16L1
ERO1L		INO80
RPL36		UTP3
RPL10		HSP90AA1
EEF2		SMNDC1
SENP2		DNAJC2
PPP4C		ID2
C19orf43		RGS10
YWHAG		RRP8
AC024270-1		MRPL21
TMOD3		NAT10
TERF2		C12orf75
OAZ1		RBM26
VASH1		YAE1
WSB2		PPP2R3C
KLHL15		NT5C3A
MANF		ARFGAP1
CKMT1B		TTLL3
HN1L		ZCCHC8
ATP6AP1L		C18orf21
C11orf83		IGBP1
MT-CYB		KMT2B
CCDC69		FEZ2
ZNF790		PASK
GPAA1		WRN
TMEM195		KIAA0556
C6orf201		CHMP4B
NKX2-5		PKD2
ATP6AP2		FST
CHCHD8		AC009533.1
PHLDA2		UBXN8
CDC42EP4		TRIM13
IMPDH2		DPP7
ADAMTSL1		CRELD2
PACS1		RPL37A
WBSCR16		PCYT1A
ESRRA		N4BP2L2
ZNF581		GADD45B
NLGN2		EIF1
ZNF768		VPS11
UQCRFS1		TRIM38
FEN1		EVL
ZHX1		MIR222HG
NOS3		SH3GLB2
FAM171A2		RPAIN
C7orf30		SEPT6
VOPP1		TRMT10B
ANKH		MAPRE1
KCTD15		ZBTB48
NDUFS6		RIOK3
SETD7		ACAA1
ETNK2		DDIT3
PTPRF		ATP8B4
SAE1		PPP2R2D
AKT1		DNAJC8
GNAL		GGNBP2
DNAJB2		MCL1
WASF3		RRN3P1
SMO		RPP30
TSHZ3		PSMC3
NEIL3		ZWINT
PITX3		IFT57
COPE		ZBTB17
SLC7A5		LRP5L
COTL1		SUN1
VAPA		UBE2Q1
BMP7		GVQW3
SPTLC2		METAP2
SNAP29		SUDS3
NUP188		FAM161A
NAT14		AP1B1
PLEKHG2		MRPL33
RAB11FIP3		TOE1
LTBP4		DGCR8
MAP2K7		DHX15
VPS35		VAMP3
CA11		ZNF335
SFRS8		GPBP1
ISY1		SIN3B
DUX4L2		LARP7
HIST2H2BE		SLFN11
SHMT2		LETM1
D2HGDH		PAXX
CFL1		USP15
HOXB9		MIR3142HG
CACNB3		FAM177A1
EN2		CCDC142
PPP1R9A		LDLR
PTGFRN		ACAD8
AHCY		LYRM2
TRIOBP		STRIP1
C19orf10		SETD6
POU3F3		HAUS8
GTF2H5		L3MBTL2
RPL35A		THADA
PGAM1		SLC4A1AP
FTH1		GPATCH1
ATP1A1		FAAP100
NAGS		CHCHD3
PLCL2		ZNFX1
MYO10		TRMT10C
ANKRD52		FOSB
SCARB2		EXOC1
YME1L1		CARD8
DBNL		PLCG2
TCEAL4		TRDC
PTPN12		FGD3
RNF19B		MARK3
ERF		MIGA2
HIRA		SSR1
ARCN1		ITGB3BP
EIF2AK1		SNHG26
RPS12		RBM19
SLC35A4		NOP58
ALDH8A1		AFG3L1P
HIPK2		CUEDC2
NRSN1		RECQL4
FEM1A		CEBPZ
ZNF428		ZNF598
VARS		PDCD11
ZNF395		PPAN
C6orf120		SH3BP2
NIPSNAP1		EXOSC10
RICTOR		SYCP2L
OTUD7B		TAF1C
BTG2		GTF3C5
RER1		RELL2
ATP6V1B2		MAPKAPK5-AS1
SNX12		HNRNPDL
ATP5G2		SNRNP70
EPHA7		FBXW7
IL2RA		MRPL12
UNK		MBTPS1
PRDX6		HADH
SF3A2		NSFL1C
FAM38A		NOM1
EPB41L3		TPP2
HMGN2		UTP25
DPYSL5		ATG4B
LIMA1		CDK5RAP2
ZNF263		MTF2
C14orf181		MCM10
NAT8L		DNAH1
SYAP1		CHRM3-AS2
ATMIN		MTA1
BRSK1		C12orf43
NDUFS2		ZNF783
GFOD1		CAPG
ARF1		TMEM138
COX7C		C5orf34
HIST1H3B		RPS26
CHD4		IQCB1
RHEB		MAPKAPK2
ENO1		ATR
RAB27A		ZNF160
ZNF674		DNAJA3
YJEFN3		STK25
PRAF2		NSMCE1
PEG10		GIHCG
ARPC4		ATP6V1E1
ADSL		CLINT1
NRM		LTV1
ZNRD1		MED22
C1orf229		TACO1
ZBTB8B		WASHC4
AL096711-1		TRPM2
REPIN1		MICAL1
NUDT19		ZNF117
PPP1CB		MYO9B
LBH		CARS2
ANKRD39		GLYR1
ZNF580		SLU7
ZBTB12		GARS-DT
OLIG2		SDAD1
RP11-195F19-10		ADAT2
CCNI2		ACIN1
C6orf47		GTF2E2
C9orf129		AIMP1
PPAPDC1A		LEO1
FAM36A		CLSTN1
TGM2		KLHL17
NAGA		REV1
ARHGEF15		ZNF333
FOXJ3		RBM22
RCSD1		SETMAR
STK39		MCM3
GRK6		SRPK2
KANK2		RAF1
C2orf55		EZH2
ZNF782		C21orf58
PRTN3		POLR3GL
ZNF493		NUP85
MCRS1		ALKBH3
SLC18A3		PLK1
NHLRC1		AC060780.1
ZNF197		SMARCB1
ZBTB6		MRRF
C3orf26		ME1
FAM23B		AC073869.1
CMTM4		PAXIP1-AS1
ZNF623		ZNF638
ORAI1		EAPP
NPLOC4		VPS4A
WRB		C9orf85
ACBD4		NSMF
PPA1		PLK4
SOCS4		PIN1
BBS10		LYAR
CITED4		ATF4
FAM156B		PTS
FBXO34		TAZ
FAM101A		ATF3
CTXN1		DDX10
C1orf65		DYNC1I2
PRM3		NKTR
C12orf68		PACSIN2
CHID1		GABPB1-AS1
SCN4B		HDDC2
MYO1D		UBN1
PHLDB3		AC124319.1
CCDC101		EHMT1
KCMF1		POLI
HSD11B2		ZNRD1ASP
IP6K1		PLEKHM2
AMIGO3		TCIRG1
UNC119B		MKS1
EIF3F		C9orf78
TMEM9B		ORC3
AGXT2L2		GBF1
SPSB4		UCHL1
UBE2C		TTC21B
AGFG1		ENGASE
GPR64		RECQL5
ZNF295		DNAJB1
ADRBK1		TRAPPC2L
DHCR7		RBM45
KLHL6		ZCCHC9
ADRA1D		NIT1
ETFDH		SENP7
GAA		ANKS3
NPTX1		ICE1
NRTN		C7orf43
CCBL1		CCDC86
SOX7		DIP2A
KIF5B		SGF29
SCRT1		TRMT11
TMED10		RPL17
HOXD4		N6AMT1
HNRNPA3		TAF6L
FAM153B		TPX2
SDC2		OXLD1
EFNA1		RHOBTB3
HNRNPH1		EWSR1
TMEM129		ZNF529
CHTF8		LRRK1
SEMA4C		AP3D1
SLC20A2		TRIM66
MOBP		CHMP4A
PDHB		OGDHL
ITFG3		TOP2A
TK1		UBA3
FAM57A		DDB2
AKTIP		COA5
MAP1A		POMGNT1
NGFRAP1		GGA3
ILK		NXF3
GPT2		DHX30
GYLTL1B		DDX51
KIAA1462		HEATR5B
GEM		UBC
INTS8		KCNK5
SHISA5		AC108488.1
PIGX		TBC1D9B
RFC4		RNPC3
C1orf212		SAFB2
C3orf75		ATP5IF1
SNRK		TRMT6
C3orf17		NFIL3
TMEM169		MIR4453HG
COL6A3		CLDN15
RPRD2		PPARGC1B
RPL29		RTRAF
ASRGL1		CCT6P1
ADCY9		MPHOSPH10
ALOX15		CHMP5
LEMD2		AC008124.1
SQSTM1		ANAPC15
NACC1		UPF2
C7orf47		LYST
VAV2		PRAM1
AGPAT3		PPP1R7
PDXK		HIST2H2BD
PKNOX1		CROCCP2
CALM3		MRNIP
ZYX		PPP1R12B
HK2		KDM4C
ATP13A2		STRN4
GART		RUVBL2
IFNAR2		MYL12A
KIAA1967		ANKFY1
B4GALT3		LY6G5B
TSR2		TRAPPC11
C9orf21		CACTIN
GALNT14		MYO19
TRIM63		WDR62
LDLRAP1		USE1
RADIL		WDR5B
BRAF		PLEK
ZNF618		THEM4
FAM122B		FAHD2A
TTN		THOC2
ATP5G3		DDX49
NEIL2		CMTR1
FAM100A		BAG5
GEMIN6		ATL2
TIAL1		ANKRD36B
ADAM17		MKNK1
ASAP2		CFAP298
MIPOL1		MRPS5
PDCD4		APTR
SLC22A9		COQ9
YTHDF1		CCDC174
HYOU1		MYO1F
CELF1		ERCC5
NPFFR1		LTB4R
FAM73B		CLUH
PTGES2		PDCL3
ALAD		VHL
UGCG		RUNDC1
CEP78		PYM1
LRP12		USP45
MSN		NDUFV1
CASK		LINC01572
ATXN7L1		MAN1B1
AIG1		TBL2
MUT		DIS3L
TNFRSF21		METTL18
RNF145		WDR11
YIPF5		LRRC45
SUMF1		PKD2L1
HSPD1		GMFG
MALL		KIN
JTB		CBX4
USP21		PRAME
DCAF6		EFHC1
IGSF3		TMEM131L
COL6A2		PPIF
COL6A1		GTSE1
ATHL1		SP100
AZI1		WDR53
TRIM65		LINC00235
TTYH2		PPFIBP2
SAT2		NRBP1
IMPA2		GLYCTK
RASL10B		TRIM4
MYOCD		NFYC-AS1
GTF2A2		PRKAA1
WDR20		BZW2
FAM181A		NOC3L
TMBIM6		HPS4
ESYT1		NLRC5
OBFC2B		RXRB
C12orf53		PAN2
KLRG1		CHD3
ETV6		DUS1L
PPA2		TSR1
PRDM5		SLC16A1-AS1
SSFA2		RASSF4
ACTR1A		DHPS
PREPL		PINX1
PPM1B		ATM
RTCD1		ERV3-1
GRINL1A		PLAUR
DCUN1D5		MRE11
NARS2		ZNF248
MYO7A		CEPT1
C6orf125		ANKRD10-IT1
SLC22A23		SSU72
FOXP4		CRAMP1
FAM129B		SNHG25
RPS6KC1		LINC00599
MFSD9		HECTD1
TAF5L		AMDHD2
CD164		POGLUT1
CD63		TACC1
MDFIC		ZC3H15
HRK		DUSP6
GOLM1		NKAP
EMP1		HOXA9
KIAA0427		RBBP6
ACTR3B		ISCU
RTN3		SMTN
FBXO44		GADD45GIP1
FXC1		BAG1
AC023024-2		POLR3A
PSME3		IFRD2
MGAT1		USP36
NFATC1		VWDE
EDA2R		ZCCHC17
LAMA5		EIF3J-DT
UNC13A		SNAPC5
FAM155B		PRPF31
ASH2L		EIF3H
SLC44A2		MYH3
HOXD13		GPATCH11
CALU		MNAT1
RABL5		ZNF131
ATP6V1F		RPS24P8
COX6B1		NELFCD
CAPNS1		AC099343.3
NKX2-4		PLK3
ALKBH7		MYBL2
SOX9		ANKRD13D
RUNX2		MYL6B
ATXN1		FLYWCH1
PEPD		MYBBP1A
BCAS4		FASTKD3
HOXC13		DEPDC1
OPTN		DNAJC3-DT
CCDC70		NAPG
GIPC1		RRP1
PKN1		AL133338.1
TWIST1		MDN1
HNRNPA2B1		TRAF3IP3
COPA		EPG5
RPL21		RNF149
TMEM54		INO80B
TBX2		SENP6
SERP1		MIR9-3HG
KIAA1217		FCHSD1
PLEKHG1		PARVG
MTHFD1L		SPPL2B
ACYP1		PDE3B
C1orf198		TMEM237
KLF12		CDC45
MYL12B		RGL2
TCF21		NECAP1
CAMSAP1L1		ITFG2
CDC20		NDUFB8
APH1A		SPEF2
PCTK3		MRPS7
TMEM9		SURF6
STAM2		AD000864.1
MRPL3		TRAK1
ARMC8		BTN2A3P
TXNDC15		CDAN1
SLC12A7		ZMYND8
THG1L		AC139530.2
BYSL		NME2
MDFI		TBP
QKI		NDE1
CUTA		COG7
RAB23		SLC3A2
TMEM14C		USP11
ST8SIA1		PHF20
PPM1H		FRYL
ELMOD1		CAPN2
SLC22A18		TRIM39
TMEM109		BNIP3
MS4A6A		XPA
ZNF330		TFB1M
CHIC2		TMPOP2
PRKAR1A		SP140L
HSD17B1		SNRPA1
CCNY		SDR39U1
PITRM1		PGAP1
LZTS2		NOP53
TLX1		WDR91
CDH23		RFC1
RAPGEF1		TRIM37
HYAL4		ZSWIM7
MET		ZC3H8
ZC3HAV1		FAM118A
CDK6		MAPK11
CADM4		AC110079.1
GSK3A		CDK10
HNRNPUL1		CCDC9B
C19orf29		SSSCA1
SYDE1		TRAPPC8
TLE6		RSAD1
SLC30A4		NTNG2
VPS18		SLC9A8
AAGAB		DDX23
BCKDK		L3HYPDH
FOXF1		ZBTB11
CD40LG		P2RY11
PLP2		VAV1
TBL1X		POLG
C18orf22		PRDM15
CST3		CCDC18-AS1
IDH3B		PAK1
SEC23B		NSUN5P1
CDC25B		MUS81
ADNP		ANKS1A
SLC25A17		NARF
SMCR7L		RTTN
MTMR3		KIAA0895L
ZMAT5		STAR
CCDC134		TIMELESS
NHP2L1		FANCD2
CARD10		DGAT1
SF3A1		AC135050.6
HCN2		ATG16L2
NDUFB7		EXOC7
CDC7		C1orf174
SORBS1		C12orf73
SEMA4G		ODF2L
EPB41L4B		URB1-AS1
MAP3K1		KARS
WDR76		ARRDC1-AS1
ITGA6		PRR13
LAMB1		CAMSAP1
GANAB		KLHL35
CRLS1		TSEN54
PIGS		MRPL44
ORC1L		TSEN2
TTC39A		AC012615.1
SMARCD3		GPS1
RFX3		INTS11
SCTR		ABCF2
KEAP1		CWC22
STX7		SMCHD1
CAPN6		GTF2IP20
UBE2T		THAP7
TMEM131		CYTH3
ADD2		UBR4
EED		MRPL9
TCF3		TMEM161B
MAP4K4		SMG1
CECR5		CCDC136
GNB5		GTPBP6
KCNAB2		MAP3K14
ACSL4		THOP1
TFE3		SAP18
MEF2A		RCBTB2
SLC9A3R2		UVSSA
CALCRL		CALCOCO2
ZNF275		KRTCAP2
U2AF2		PEX1
TNK2		TYK2
MRPS35		ATPSCKMT
LZTS1		NDUFA10
RC3H2		DYNLT1
ZFR		PMM1
LAMC3		AC087481.2
CLPTM1L		CCDC43
AP2S1		ANKRD36C
VCAN		MANBAL
UHRF1		NVL
RRAGD		SLC16A14
NDUFS1		MAP2K2
CXorf56		NCAPD3
DPEP1		VTI1A
ABHD5		SHPRH
MRC2		UBE3A
RANBP9		CC2D1A
MED24		NOD1
C16orf42		CDC16
TKTL1		LINC00467
TRAPPC6A		UQCC2
ELAC2		RBM3
AP2B1		CNST
MEOX1		BRD3
SKAP2		AKAP10
NDUFAB1		CXCL2
ARHGAP33		METTL14
MAD1L1		AC040162.1
BAD		IQGAP3
RP5-892G19-1		ACBD6
BCKDHA		ARHGAP45
RBM14		PPP6R2
GPX1		EXO5
PSMB8		ERVK13-1
ARHGAP23		DKC1
PRRT4		TIAF1
LEPROT		TONSL
LNP1		TCEA3
TMEM200C		ZNF182
PCDHA9		ARID4A
TATDN3		TRUB2
ANKRD43		OXA1L
MT-ATP6		KMT5A
TLK1		IVNS1ABP
FAM114A1		KIF18A
PIGN		C11orf71
FITM2		FTSJ3
SLC6A9		CDC40
SLC35F1		CFAP44
ASB13		PRR22
NBR1		WDHD1
COL25A1		NDUFAF5
PALM3		KLC1
TCEA1		RUFY2
KCNJ11		ANKRD36
TMEM186		HARS2
MAML2		IFT172
GAS6		BX640514.2
PYCR1		ZNF558
PTCHD3		AC016773.1
IDH2		AMH
ZNF707		LINC00888
FGD6		CPSF1
C10orf67		RELCH
GLDC		ZBTB8OS
ZC3H12D		FASTKD1
ZBED2		SLC25A29
TIMM22		AGPAT5
TOP3A		ANKMY2
SLC35E3		TMEM165
VCPIP1		KRT8P39
DPP3		AC009404.1
EVX2		DCUN1D4
HAP1		AEN
ADCY5		DNAJC25
RAPH1		CBX3
CBWD1		LSM6
ANKRD20A4		C19orf44
GPR82		MCM5
MAP3K2		CUEDC1
HTRA4		DAPK3
CRADD		AP001893.1
FAM110B		STAG3L4
CDKN2AIP		NDUFAF6
SERINC2		ADAT1
GNG4		ARHGAP27
TMEM99		AC093752.1
KRT1		CHAF1A
C19orf33		DDX19A
ZNF146		ERMARD
TBC1D16		IRX5
SP2		NUF2
PIP4K2C		COPS6
RIC3		USP33
APBB1		FGFR1OP2
PTER		SNX14
C9orf25		DDHD1
SLC4A2		RP9P
TLX3		DCAF5
PGRMC2		PSMD7
RPN1		TRERF1
JMJD8		TOP1MT
C21orf33		AC068473.5
CBS		PMFBP1
ZNF362		AC239868.1
MRPL10		CCNF
SPATA2L		FAM160A2
PEX10		AL391684.1
SNX22		PUF60
SSBP3		PRPSAP2
FBRS		HSPA5
NPTN		SRP14
ADAMTS3		ERLIN2
C3orf19		CUTALP
ENAH		DCTN6
HS3ST3A1		ANKRD55
RPIA		MRPL1
FEZF2		CUL1
PLOD2		MASTL
GRIA4		PRKRA
RP11-94I2-2		TELO2
THRB		PLXNB2
ZNF660		IQCC
CTDSPL		NFXL1
LBR		GBP3
LMO4		AC009283.1
DEF8		HMGXB3
ARHGAP17		KIF23
STON2		AC009022.1
FOXN4		KDM8
AEBP2		TMEM80
PPP3CA		KIAA1109
CDKL2		ABCF3
ITGA11		PYCR2
TOR1A		NBPF11
TOR1B		UTP20
MYST2		HDAC3
BLOC1S1		UBXN6
C7orf68		RUFY1
TMEM60		AC126323.1
PHC2		NSUN6
KRBA1		PIGL
RAB11FIP4		CDK2
UBE4B		WASHC2C
TMEM160		PES1
PGLS		TMEM198B
C14orf126		POLR1E
DYRK2		NPM1
SLC10A3		USP16
RRAS		MRPL38
PRDX5		AP1G2
TMEM149		CD69
PLAGL2		HAGHL
HNRNPR		PNKP
ITPA		AC006333.2
SNRPD2		LRSAM1
NT5C		TAMM41
PRICKLE4		PDIA5
OBSL1		HMBS
CHPF		SPAG7
EBPL		MYNN
DCAF10		SH2B1
C10orf57		JMJD6
DYNLL2		NCK1
KDM3B		POLL
C13orf23		ATAD3A
NEK6		KDM5B
FOXO3		MED15
KPTN		GORAB
RCOR3		TMEM161A
KCNQ4		SFI1
FBXO6		SYMPK
IGFBP5		HERC1
SPTBN1		VPS13C
KAT2B		NEURL4
CSNK1A1		PIGG
FAF2		SMARCC2
MAN2A1		KDM4A-AS1
C6orf108		MORC2
SIM1		IER5
BACH2		LONP1
OCIAD1		RCCD1
MMD		HERC2P9
HNF1B		TSPOAP1
CAMTA2		STAB1
FBXW4		P2RX1
BMPR1A		ADPGK
CREB3		BRICD5
C9orf46		FBXL15
C1GALT1		STX2
IMPDH1		WHRN
SLC1A5		PIGO
NUMBL		FAM13A
CNTD2		GBGT1
ANKRD27		MNS1
PTOV1		CROT
PPP2CB		SART3
SQLE		TRMT5
NOMO1		PANK2
POLR2C		CIDECP1
MAGED2		CD300LF
ABHD12		ZMAT2
SLC8A3		PPP4R3A
TTLL12		TNIP1
MTAP		ZNF230
PABPC4		AC090607.2
ANAPC5		TFIP11
ATRN		C16orf91
WNT11		CCDC50
AKR1B1		GOLGA2P5
SENP1		AL050341.2
RAPGEF3		PRC1
FBLN1		MICA
UBE2A		ECD
BAZ2A		ZNF302
PICALM		MMS19
CRMP1		DNPEP
FBXW11		VPS52
ATP6AP1		DBN1
C16orf80		AKR1A1
MAPK6		FANCA
TGFBR3		SBNO2
PITX1		INTS3
SIRT2		FAM160B2
FGFR3		DTWD1
PDZD4		E2F6
THUMPD1		ANP32B
NGEF		OFD1
DIP2B		SRRM1
NDUFB4		CACNB1
EYA2		ATXN7L2
C6orf72		MPHOSPH8
MAP4		SMARCE1
GPM6B		MLXIP
DSG2		FAF1
MSR1		CZIB
SLAMF7		SCAPER
C20orf43		AC108134.3
QPCTL		IPO5
IL32		ENOX2
PROM1		SLC41A3
ADIPOR2		DDX28
SF3B3		SULT1A1
CACNG8		TSPYL2
UBA2		ZNF200
ZNF703		RBM28
H2AFX		ZNF142
HIST1H2AI		PARGP1
IKZF3		MRGBP
AD000671-3		ZNF675
XIAP		CAPN7
KHNYN		PSD4
SLC25A1		COQ8A
HIST1H4B		ARHGAP4
HOXB8		MIA3
RPL12		METTL22
WHSC2		AC022167.2
LIMK2		LLPH
ARL6IP1		AC022211.2
CD2BP2		EIF2B1
DCI		GINS4
C1orf187		IWS1
EPB41		CDYL
HNRNPU		FRA10AC1
GLTP		MCM3AP
BTBD2		CENPU
PSMF1		SLC8B1
CDKN1A		SLC25A38
[truncated: 3,219 more rows]

## Sheet: DAVID_BP
Functional Annotation Chart	Category	Term	RT	Genes	Count	%	P-Value	Benjamini
Gene Ontology	GOTERM_BP_DIRECT	translation	RT		47	7.1	2.4e-24	6.9e-21
Biological Process	GOTERM_BP_DIRECT	cytoplasmic translation	RT		29	4.4	1.9e-20	2.8e-17
DAVID	GOTERM_BP_DIRECT	rRNA processing	RT		27	4.1	7.5e-14	7.2e-11
	GOTERM_BP_DIRECT	positive regulation of transcription, DNA-templated	RT		56	8.5	2.2e-09	1.6e-06
	GOTERM_BP_DIRECT	mitochondrial translation	RT		17	2.6	6.5e-08	3.8e-05
	GOTERM_BP_DIRECT	negative regulation of transcription, DNA-templated	RT		46	6.9	8.1e-08	3.9e-05
	GOTERM_BP_DIRECT	chromatin remodeling	RT		22	3.3	1.8e-07	7.5e-05
	GOTERM_BP_DIRECT	regulation of apoptotic process	RT		25	3.8	9.3e-07	0.00034
	GOTERM_BP_DIRECT	regulation of cell cycle	RT		29	4.4	1.4e-06	0.00044
	GOTERM_BP_DIRECT	mRNA splicing, via spliceosome	RT		22	3.3	2.4e-06	0.00069
	GOTERM_BP_DIRECT	DNA repair	RT		27	4.1	3.4e-06	0.00088
	GOTERM_BP_DIRECT	ribosome biogenesis	RT		10	1.5	3.9e-06	0.00093
	GOTERM_BP_DIRECT	chromatin organization	RT		24	3.6	8.4e-06	0.0018
	GOTERM_BP_DIRECT	ribosomal small subunit biogenesis	RT		7	1.1	2.8e-05	0.0058
	GOTERM_BP_DIRECT	protein folding	RT		17	2.6	9.3e-05	0.017
	GOTERM_BP_DIRECT	protein stabilization	RT		20	3	9.5e-05	0.017
	GOTERM_BP_DIRECT	regulation of transcription, DNA-templated	RT		54	8.2	0.00017	0.029
	GOTERM_BP_DIRECT	regulation of RNA splicing	RT		11	1.7	0.00019	0.031
	GOTERM_BP_DIRECT	RNA splicing	RT		18	2.7	0.00026	0.039
	GOTERM_BP_DIRECT	translational initiation	RT		9	1.4	0.00027	0.039
	GOTERM_BP_DIRECT	positive regulation of dendritic spine morphogenesis	RT		6	0.9	0.00056	0.077
	GOTERM_BP_DIRECT	positive regulation of transcription from RNA polymerase II promoter	RT		60	9.1	0.00078	0.1
	GOTERM_BP_DIRECT	regulation of cellular protein localization	RT		5	0.8	0.0011	0.14
	GOTERM_BP_DIRECT	positive regulation of mRNA splicing, via spliceosome	RT		6	0.9	0.0013	0.15
	GOTERM_BP_DIRECT	proteasome-mediated ubiquitin-dependent protein catabolic process	RT		17	2.6	0.0013	0.15
	GOTERM_BP_DIRECT	DNA recombination	RT		10	1.5	0.0014	0.15
	GOTERM_BP_DIRECT	response to endoplasmic reticulum stress	RT		10	1.5	0.0015	0.16
	GOTERM_BP_DIRECT	histone H3-K4 demethylation	RT		4	0.6	0.0016	0.17
	GOTERM_BP_DIRECT	histone acetylation	RT		9	1.4	0.0018	0.18
	GOTERM_BP_DIRECT	circadian regulation of gene expression	RT		9	1.4	0.002	0.19
	GOTERM_BP_DIRECT	positive regulation of apoptotic process	RT		22	3.3	0.0022	0.21
	GOTERM_BP_DIRECT	transcription, DNA-templated	RT		11	1.7	0.0027	0.24
	GOTERM_BP_DIRECT	nucleosome disassembly	RT		5	0.8	0.0028	0.24
	GOTERM_BP_DIRECT	centrosome cycle	RT		7	1.1	0.003	0.25
	GOTERM_BP_DIRECT	positive regulation of protein localization to chromosome, telomeric region	RT		3	0.5	0.003	0.25
	GOTERM_BP_DIRECT	positive regulation of protein ubiquitination	RT		9	1.4	0.0035	0.28
	GOTERM_BP_DIRECT	mitochondrion organization	RT		9	1.4	0.0048	0.37
	GOTERM_BP_DIRECT	intrinsic apoptotic signaling pathway in response to endoplasmic reticulum stress	RT		6	0.9	0.0049	0.37
	GOTERM_BP_DIRECT	mRNA processing	RT		16	2.4	0.0051	0.38
	GOTERM_BP_DIRECT	regulation of protein localization	RT		9	1.4	0.0056	0.4
	GOTERM_BP_DIRECT	regulation of interferon-gamma-mediated signaling pathway	RT		3	0.5	0.0059	0.42
	GOTERM_BP_DIRECT	nucleosome assembly	RT		11	1.7	0.0064	0.44
	GOTERM_BP_DIRECT	ribosomal large subunit assembly	RT		5	0.8	0.0067	0.45
	GOTERM_BP_DIRECT	alternative mRNA splicing, via spliceosome	RT		5	0.8	0.0078	0.51
	GOTERM_BP_DIRECT	telomere maintenance	RT		7	1.1	0.009	0.56
	GOTERM_BP_DIRECT	histone H3 acetylation	RT		7	1.1	0.009	0.56
	GOTERM_BP_DIRECT	gonad development	RT		4	0.6	0.0092	0.56
	GOTERM_BP_DIRECT	cytoplasmic translational initiation	RT		3	0.5	0.0097	0.57
	GOTERM_BP_DIRECT	positive regulation of peptidyl-lysine acetylation	RT		3	0.5	0.0097	0.57
	GOTERM_BP_DIRECT	regulation of protein stability	RT		9	1.4	0.01	0.58
	GOTERM_BP_DIRECT	negative regulation of protein binding	RT		8	1.2	0.01	0.58
	GOTERM_BP_DIRECT	mitotic metaphase plate congression	RT		6	0.9	0.011	0.6
	GOTERM_BP_DIRECT	cellular response to UV	RT		7	1.1	0.011	0.62
	GOTERM_BP_DIRECT	positive regulation of protein binding	RT		8	1.2	0.012	0.63
	GOTERM_BP_DIRECT	cell cycle	RT		21	3.2	0.012	0.65
	GOTERM_BP_DIRECT	negative regulation of transcription from RNA polymerase II promoter	RT		45	6.8	0.013	0.66
	GOTERM_BP_DIRECT	regulation of embryonic development	RT		6	0.9	0.013	0.66
	GOTERM_BP_DIRECT	monoubiquitinated histone H2A deubiquitination	RT		5	0.8	0.013	0.66
	GOTERM_BP_DIRECT	negative regulation of intracellular estrogen receptor signaling pathway	RT		4	0.6	0.014	0.66
	GOTERM_BP_DIRECT	negative regulation of histone H3-K9 methylation	RT		3	0.5	0.014	0.67
	GOTERM_BP_DIRECT	protein K63-linked ubiquitination	RT		6	0.9	0.014	0.67
	GOTERM_BP_DIRECT	regulation of mitotic cell cycle	RT		7	1.1	0.016	0.72
	GOTERM_BP_DIRECT	DNA replication	RT		10	1.5	0.016	0.73
	GOTERM_BP_DIRECT	activation of cysteine-type endopeptidase activity involved in apoptotic process	RT		8	1.2	0.016	0.73
	GOTERM_BP_DIRECT	positive regulation of translation	RT		8	1.2	0.017	0.77
	GOTERM_BP_DIRECT	activation of innate immune response	RT		5	0.8	0.019	0.81
	GOTERM_BP_DIRECT	regulation of circadian rhythm	RT		7	1.1	0.019	0.82
	GOTERM_BP_DIRECT	PERK-mediated unfolded protein response	RT		3	0.5	0.019	0.82
	GOTERM_BP_DIRECT	positive regulation of proteasomal protein catabolic process	RT		4	0.6	0.022	0.9
	GOTERM_BP_DIRECT	maturation of SSU-rRNA	RT		4	0.6	0.022	0.9
	GOTERM_BP_DIRECT	apoptotic process	RT		30	4.5	0.022	0.9
	GOTERM_BP_DIRECT	protein polyubiquitination	RT		12	1.8	0.024	0.92
	GOTERM_BP_DIRECT	regulation of mitotic spindle organization	RT		4	0.6	0.025	0.92
	GOTERM_BP_DIRECT	regulation of MAPK cascade	RT		5	0.8	0.025	0.92
	GOTERM_BP_DIRECT	establishment of cell polarity	RT		5	0.8	0.025	0.92
	GOTERM_BP_DIRECT	RNA catabolic process	RT		5	0.8	0.025	0.92
	GOTERM_BP_DIRECT	endoplasmic reticulum unfolded protein response	RT		6	0.9	0.025	0.92
	GOTERM_BP_DIRECT	negative regulation of protein kinase activity by regulation of protein phosphorylation	RT		3	0.5	0.025	0.92
	GOTERM_BP_DIRECT	chaperone-mediated autophagy	RT		3	0.5	0.025	0.92
	GOTERM_BP_DIRECT	muscle cell development	RT		4	0.6	0.029	1
	GOTERM_BP_DIRECT	translational elongation	RT		4	0.6	0.029	1
	GOTERM_BP_DIRECT	negative regulation of NF-kappaB transcription factor activity	RT		8	1.2	0.029	1
	GOTERM_BP_DIRECT	protein targeting to membrane	RT		6	0.9	0.029	1
	GOTERM_BP_DIRECT	limb development	RT		5	0.8	0.03	1
	GOTERM_BP_DIRECT	protein ubiquitination	RT		25	3.8	0.031	1
	GOTERM_BP_DIRECT	regulation of macroautophagy	RT		6	0.9	0.031	1
	GOTERM_BP_DIRECT	hepatocyte growth factor receptor signaling pathway	RT		3	0.5	0.032	1
	GOTERM_BP_DIRECT	substrate-dependent cell migration, cell extension	RT		3	0.5	0.032	1
	GOTERM_BP_DIRECT	endothelial cell chemotaxis	RT		3	0.5	0.032	1
	GOTERM_BP_DIRECT	positive regulation of signal transduction by p53 class mediator	RT		3	0.5	0.032	1
	GOTERM_BP_DIRECT	protein autophosphorylation	RT		12	1.8	0.032	1
	GOTERM_BP_DIRECT	response to peptide hormone	RT		6	0.9	0.034	1
	GOTERM_BP_DIRECT	negative regulation of apoptotic process	RT		26	3.9	0.034	1
	GOTERM_BP_DIRECT	positive regulation of transcription from RNA polymerase I promoter	RT		4	0.6	0.036	1
	GOTERM_BP_DIRECT	rhythmic process	RT		7	1.1	0.037	1
	GOTERM_BP_DIRECT	activation of protein kinase activity	RT		7	1.1	0.037	1
	GOTERM_BP_DIRECT	erythrocyte homeostasis	RT		3	0.5	0.039	1
	GOTERM_BP_DIRECT	DNA catabolic process, endonucleolytic	RT		3	0.5	0.039	1
	GOTERM_BP_DIRECT	positive regulation of cellular component movement	RT		3	0.5	0.039	1
	GOTERM_BP_DIRECT	mitochondrial DNA replication	RT		3	0.5	0.039	1
	GOTERM_BP_DIRECT	chromosome organization	RT		4	0.6	0.041	1
	GOTERM_BP_DIRECT	monoubiquitinated histone deubiquitination	RT		4	0.6	0.045	1
	GOTERM_BP_DIRECT	cell aging	RT		4	0.6	0.045	1
	GOTERM_BP_DIRECT	cellular response to nerve growth factor stimulus	RT		5	0.8	0.045	1
	GOTERM_BP_DIRECT	positive regulation of DNA repair	RT		5	0.8	0.045	1
	GOTERM_BP_DIRECT	ubiquitin-dependent ERAD pathway	RT		7	1.1	0.046	1
	GOTERM_BP_DIRECT	fructose 6-phosphate metabolic process	RT		3	0.5	0.047	1
	GOTERM_BP_DIRECT	protein folding in endoplasmic reticulum	RT		3	0.5	0.047	1
	GOTERM_BP_DIRECT	positive regulation of endoplasmic reticulum stress-induced intrinsic apoptotic signaling pathway	RT		3	0.5	0.047	1
	GOTERM_BP_DIRECT	endosomal vesicle fusion	RT		3	0.5	0.047	1
	GOTERM_BP_DIRECT	positive regulation of vascular associated smooth muscle cell apoptotic process	RT		3	0.5	0.047	1
	GOTERM_BP_DIRECT	transcription from RNA polymerase II promoter	RT		14	2.1	0.047	1
	GOTERM_BP_DIRECT	protein import into nucleus	RT		8	1.2	0.048	1
	GOTERM_BP_DIRECT	regulation of DNA repair	RT		5	0.8	0.049	1
	GOTERM_BP_DIRECT	cellular response to interleukin-4	RT		4	0.6	0.05	1
	GOTERM_BP_DIRECT	ovarian follicle development	RT		5	0.8	0.052	1
	GOTERM_BP_DIRECT	toxin transport	RT		5	0.8	0.052	1
	GOTERM_BP_DIRECT	osteoblast proliferation	RT		3	0.5	0.055	1
	GOTERM_BP_DIRECT	positive regulation of cell size	RT		3	0.5	0.055	1
	GOTERM_BP_DIRECT	positive regulation of methylation-dependent chromatin silencing	RT		3	0.5	0.055	1
	GOTERM_BP_DIRECT	positive regulation of telomere maintenance in response to DNA damage	RT		3	0.5	0.055	1
	GOTERM_BP_DIRECT	negative regulation of histone acetylation	RT		3	0.5	0.055	1
	GOTERM_BP_DIRECT	intracellular signal transduction	RT		22	3.3	0.057	1
	GOTERM_BP_DIRECT	modulation of synaptic transmission	RT		6	0.9	0.058	1
	GOTERM_BP_DIRECT	positive regulation of histone acetylation	RT		4	0.6	0.06	1
	GOTERM_BP_DIRECT	regulation of double-strand break repair	RT		4	0.6	0.06	1
	GOTERM_BP_DIRECT	regulation of cell shape	RT		10	1.5	0.063	1
	GOTERM_BP_DIRECT	regulation of endodeoxyribonuclease activity	RT		2	0.3	0.063	1
	GOTERM_BP_DIRECT	VEGF-activated neuropilin signaling pathway	RT		2	0.3	0.063	1
	GOTERM_BP_DIRECT	cellular response to putrescine	RT		2	0.3	0.063	1
	GOTERM_BP_DIRECT	regulation of nucleic acid-templated transcription	RT		2	0.3	0.063	1
	GOTERM_BP_DIRECT	mitochondrial iron ion transport	RT		2	0.3	0.063	1
	GOTERM_BP_DIRECT	positive regulation of metanephric ureteric bud development	RT		2	0.3	0.063	1
	GOTERM_BP_DIRECT	histone deubiquitination	RT		3	0.5	0.064	1
	GOTERM_BP_DIRECT	branching involved in mammary gland duct morphogenesis	RT		3	0.5	0.064	1
	GOTERM_BP_DIRECT	cellular response to epidermal growth factor stimulus	RT		5	0.8	0.064	1
	GOTERM_BP_DIRECT	regulation of G-protein coupled receptor protein signaling pathway	RT		5	0.8	0.064	1
	GOTERM_BP_DIRECT	mitotic cytokinesis	RT		6	0.9	0.064	1
	GOTERM_BP_DIRECT	response to gamma radiation	RT		4	0.6	0.065	1
	GOTERM_BP_DIRECT	maturation of SSU-rRNA from tricistronic rRNA transcript (SSU-rRNA, 5.8S rRNA, LSU-rRNA)	RT		4	0.6	0.065	1
	GOTERM_BP_DIRECT	ribosomal large subunit biogenesis	RT		4	0.6	0.065	1
	GOTERM_BP_DIRECT	microtubule-based movement	RT		7	1.1	0.067	1
	GOTERM_BP_DIRECT	negative regulation of cell proliferation	RT		22	3.3	0.067	1
	GOTERM_BP_DIRECT	response to hypoxia	RT		11	1.7	0.07	1
	GOTERM_BP_DIRECT	vascular endothelial growth factor receptor signaling pathway	RT		4	0.6	0.071	1
	GOTERM_BP_DIRECT	ubiquitin-dependent protein catabolic process	RT		15	2.3	0.072	1
	GOTERM_BP_DIRECT	diacylglycerol metabolic process	RT		3	0.5	0.073	1
	GOTERM_BP_DIRECT	base-excision repair, gap-filling	RT		3	0.5	0.073	1
	GOTERM_BP_DIRECT	maintenance of protein location in nucleus	RT		3	0.5	0.073	1
	GOTERM_BP_DIRECT	regulation of stem cell population maintenance	RT		3	0.5	0.073	1
	GOTERM_BP_DIRECT	regulation of GTPase activity	RT		7	1.1	0.073	1
	GOTERM_BP_DIRECT	positive regulation of peptidyl-serine phosphorylation	RT		7	1.1	0.073	1
	GOTERM_BP_DIRECT	positive regulation of protein targeting to mitochondrion	RT		4	0.6	0.076	1
	GOTERM_BP_DIRECT	positive regulation of protein targeting to membrane	RT		4	0.6	0.076	1
	GOTERM_BP_DIRECT	positive regulation of axonogenesis	RT		4	0.6	0.076	1
	GOTERM_BP_DIRECT	regulation of transcription from RNA polymerase II promoter	RT		67	10.1	0.078	1
	GOTERM_BP_DIRECT	semaphorin-plexin signaling pathway involved in axon guidance	RT		3	0.5	0.082	1
	GOTERM_BP_DIRECT	negative regulation of programmed cell death	RT		3	0.5	0.082	1
	GOTERM_BP_DIRECT	establishment of epithelial cell polarity	RT		3	0.5	0.082	1
	GOTERM_BP_DIRECT	maturation of LSU-rRNA	RT		3	0.5	0.082	1
	GOTERM_BP_DIRECT	negative regulation of TOR signaling	RT		4	0.6	0.082	1
	GOTERM_BP_DIRECT	branching involved in blood vessel morphogenesis	RT		4	0.6	0.082	1
	GOTERM_BP_DIRECT	negative regulation of DNA binding	RT		4	0.6	0.082	1
	GOTERM_BP_DIRECT	negative regulation of proteasomal ubiquitin-dependent protein catabolic process	RT		4	0.6	0.089	1
	GOTERM_BP_DIRECT	protein phosphorylation	RT		23	3.5	0.089	1
	GOTERM_BP_DIRECT	histone deacetylation	RT		5	0.8	0.09	1
	GOTERM_BP_DIRECT	regulation of G1/S transition of mitotic cell cycle	RT		5	0.8	0.09	1
	GOTERM_BP_DIRECT	protein acetylation	RT		3	0.5	0.092	1
	GOTERM_BP_DIRECT	regulation of DNA strand elongation	RT		3	0.5	0.092	1
	GOTERM_BP_DIRECT	negative regulation of intrinsic apoptotic signaling pathway in response to DNA damage by p53 class mediator	RT		3	0.5	0.092	1
	GOTERM_BP_DIRECT	negative regulation of tyrosine phosphorylation of STAT protein	RT		3	0.5	0.092	1
	GOTERM_BP_DIRECT	regulation of cell differentiation involved in embryonic placenta development	RT		2	0.3	0.093	1
	GOTERM_BP_DIRECT	lamellipodium organization	RT		2	0.3	0.093	1
	GOTERM_BP_DIRECT	late endosomal microautophagy	RT		2	0.3	0.093	1
	GOTERM_BP_DIRECT	lymph vessel morphogenesis	RT		2	0.3	0.093	1
	GOTERM_BP_DIRECT	positive regulation of retinal ganglion cell axon guidance	RT		2	0.3	0.093	1
	GOTERM_BP_DIRECT	regulation of retinal ganglion cell axon guidance	RT		2	0.3	0.093	1
	GOTERM_BP_DIRECT	cold acclimation	RT		2	0.3	0.093	1
	GOTERM_BP_DIRECT	positive regulation of telomerase activity	RT		4	0.6	0.095	1
	GOTERM_BP_DIRECT	base-excision repair	RT		4	0.6	0.095	1
	GOTERM_BP_DIRECT	regulation of protein phosphorylation	RT		5	0.8	0.095	1
	GOTERM_BP_DIRECT	positive regulation of cysteine-type endopeptidase activity involved in apoptotic process	RT		5	0.8	0.095	1
	GOTERM_BP_DIRECT	small GTPase mediated signal transduction	RT		8	1.2	0.095	1

## Sheet: Panther GO BP
Analysis Type:	PANTHER Overrepresentation Test (Released 20220202)
Annotation Version and Release Date:	PANTHER version 17.0 Released 2022-02-22
Analyzed List:	upload_1 (Homo sapiens)
Reference List:	Homo sapiens (all genes in database)
Test Type:	FISHER
Correction:	FDR
PANTHER GO-Slim Biological Process	Homo sapiens - REFLIST (20589)	upload_1 (691)	upload_1 (expected)	upload_1 (over/under)	upload_1 (fold Enrichment)	upload_1 (raw P-value)	upload_1 (FDR)
ribosomal large subunit assembly (GO:0000027)	18	5	.60	+	8.28	7.36E-04	2.07E-02
cytoplasmic translation (GO:0002181)	48	13	1.61	+	8.07	6.23E-08	6.29E-06
histone acetylation (GO:0016573)	35	7	1.17	+	5.96	3.70E-04	1.23E-02
protein acetylation (GO:0006473)	45	9	1.51	+	5.96	5.48E-05	2.83E-03
internal protein amino acid acetylation (GO:0006475)	36	7	1.21	+	5.79	4.30E-04	1.36E-02
peptidyl-lysine acetylation (GO:0018394)	36	7	1.21	+	5.79	4.30E-04	1.34E-02
internal peptidyl-lysine acetylation (GO:0018393)	36	7	1.21	+	5.79	4.30E-04	1.33E-02
ribosomal small subunit biogenesis (GO:0042274)	52	10	1.75	+	5.73	2.86E-05	1.67E-03
ribosomal large subunit biogenesis (GO:0042273)	52	9	1.75	+	5.16	1.46E-04	6.00E-03
ribosome biogenesis (GO:0042254)	167	27	5.60	+	4.82	1.93E-10	2.85E-08
protein acylation (GO:0043543)	76	12	2.55	+	4.70	2.68E-05	1.66E-03
rRNA processing (GO:0006364)	110	17	3.69	+	4.60	7.80E-07	6.19E-05
rRNA metabolic process (GO:0016072)	117	18	3.93	+	4.58	3.94E-07	3.50E-05
translational elongation (GO:0006414)	254	35	8.52	+	4.11	2.24E-11	8.28E-09
translation (GO:0006412)	254	35	8.52	+	4.11	2.24E-11	7.10E-09
peptide biosynthetic process (GO:0043043)	257	35	8.63	+	4.06	3.00E-11	8.32E-09
ribonucleoprotein complex biogenesis (GO:0022613)	223	30	7.48	+	4.01	1.01E-09	1.25E-07
peptide metabolic process (GO:0006518)	318	39	10.67	+	3.65	3.86E-11	7.78E-09
amide biosynthetic process (GO:0043604)	295	36	9.90	+	3.64	2.49E-10	3.25E-08
protein folding (GO:0006457)	107	13	3.59	+	3.62	1.44E-04	6.03E-03
regulation of translation (GO:0006417)	103	12	3.46	+	3.47	3.64E-04	1.24E-02
posttranscriptional regulation of gene expression (GO:0010608)	138	16	4.63	+	3.45	4.29E-05	2.38E-03
ribonucleoprotein complex assembly (GO:0022618)	95	11	3.19	+	3.45	6.63E-04	1.89E-02
ribonucleoprotein complex subunit organization (GO:0071826)	99	11	3.32	+	3.31	9.05E-04	2.48E-02
chromatin organization (GO:0006325)	118	13	3.96	+	3.28	3.45E-04	1.20E-02
regulation of cellular amide metabolic process (GO:0034248)	109	12	3.66	+	3.28	5.79E-04	1.71E-02
protein polyubiquitination (GO:0000209)	100	11	3.36	+	3.28	9.75E-04	2.61E-02
regulation of mRNA metabolic process (GO:1903311)	110	12	3.69	+	3.25	6.24E-04	1.80E-02
ncRNA metabolic process (GO:0034660)	251	27	8.42	+	3.21	4.43E-07	3.78E-05
ncRNA processing (GO:0034470)	197	21	6.61	+	3.18	9.44E-06	5.99E-04
mRNA metabolic process (GO:0016071)	316	33	10.61	+	3.11	4.49E-08	4.75E-06
mRNA splicing, via spliceosome (GO:0000398)	176	18	5.91	+	3.05	6.59E-05	3.25E-03
RNA splicing, via transesterification reactions with bulged adenosine as nucleophile (GO:0000377)	176	18	5.91	+	3.05	6.59E-05	3.18E-03
RNA splicing, via transesterification reactions (GO:0000375)	176	18	5.91	+	3.05	6.59E-05	3.11E-03
RNA processing (GO:0006396)	481	49	16.14	+	3.04	5.13E-11	9.49E-09
mRNA processing (GO:0006397)	229	23	7.69	+	2.99	8.82E-06	5.76E-04
cellular amide metabolic process (GO:0043603)	412	41	13.83	+	2.97	3.74E-09	4.37E-07
RNA splicing (GO:0008380)	221	20	7.42	+	2.70	1.26E-04	5.38E-03
positive regulation of RNA metabolic process (GO:0051254)	287	23	9.63	+	2.39	2.51E-04	9.28E-03
positive regulation of nucleobase-containing compound metabolic process (GO:0045935)	309	24	10.37	+	2.31	2.62E-04	9.54E-03
cellular macromolecule catabolic process (GO:0044265)	453	31	15.20	+	2.04	3.65E-04	1.23E-02
cellular protein metabolic process (GO:0044267)	1765	118	59.24	+	1.99	2.75E-12	1.22E-09
organonitrogen compound biosynthetic process (GO:1901566)	692	46	23.22	+	1.98	2.83E-05	1.70E-03
positive regulation of nitrogen compound metabolic process (GO:0051173)	559	37	18.76	+	1.97	2.23E-04	8.38E-03
positive regulation of cellular metabolic process (GO:0031325)	617	39	20.71	+	1.88	2.94E-04	1.03E-02
macromolecule catabolic process (GO:0009057)	497	31	16.68	+	1.86	1.64E-03	4.29E-02
positive regulation of macromolecule metabolic process (GO:0010604)	608	37	20.41	+	1.81	9.33E-04	2.52E-02
protein metabolic process (GO:0019538)	2090	122	70.14	+	1.74	4.00E-09	4.44E-07
positive regulation of metabolic process (GO:0009893)	680	39	22.82	+	1.71	1.77E-03	4.58E-02
gene expression (GO:0010467)	2894	163	97.13	+	1.68	5.23E-11	8.94E-09
cellular protein modification process (GO:0006464)	1220	68	40.95	+	1.66	8.72E-05	4.03E-03
protein modification process (GO:0036211)	1220	68	40.95	+	1.66	8.72E-05	3.95E-03
cellular component biogenesis (GO:0044085)	1024	57	34.37	+	1.66	3.84E-04	1.25E-02
cellular nitrogen compound metabolic process (GO:0034641)	3265	179	109.58	+	1.63	3.61E-11	8.02E-09
macromolecule modification (GO:0043412)	1331	72	44.67	+	1.61	1.21E-04	5.37E-03
organonitrogen compound metabolic process (GO:1901564)	2573	136	86.35	+	1.57	1.50E-07	1.39E-05
RNA metabolic process (GO:0016070)	2410	127	80.88	+	1.57	6.19E-07	5.09E-05
nucleic acid metabolic process (GO:0090304)	2686	141	90.15	+	1.56	1.33E-07	1.28E-05
cellular macromolecule metabolic process (GO:0044260)	3864	200	129.68	+	1.54	2.28E-10	3.16E-08
macromolecule metabolic process (GO:0043170)	4815	249	161.60	+	1.54	2.40E-13	5.34E-10
nitrogen compound metabolic process (GO:0006807)	5018	256	168.41	+	1.52	3.72E-13	4.12E-10
cellular metabolic process (GO:0044237)	5332	268	178.95	+	1.50	4.00E-13	2.96E-10
heterocycle metabolic process (GO:0046483)	2978	149	99.95	+	1.49	7.95E-07	6.08E-05
primary metabolic process (GO:0044238)	5251	262	176.23	+	1.49	2.17E-12	1.21E-09
nucleobase-containing compound metabolic process (GO:0006139)	2928	146	98.27	+	1.49	1.51E-06	1.08E-04
cellular aromatic compound metabolic process (GO:0006725)	2989	148	100.32	+	1.48	1.85E-06	1.28E-04
cellular macromolecule biosynthetic process (GO:0034645)	2326	115	78.06	+	1.47	3.49E-05	1.99E-03
macromolecule biosynthetic process (GO:0009059)	2332	115	78.27	+	1.47	4.51E-05	2.44E-03
organic cyclic compound metabolic process (GO:1901360)	3041	149	102.06	+	1.46	2.87E-06	1.93E-04
organelle organization (GO:0006996)	1879	92	63.06	+	1.46	3.86E-04	1.24E-02
cellular nitrogen compound biosynthetic process (GO:0044271)	2352	115	78.94	+	1.46	6.25E-05	3.15E-03
cellular component organization or biogenesis (GO:0071840)	2644	127	88.74	+	1.43	5.38E-05	2.84E-03
organic substance metabolic process (GO:0071704)	5685	273	190.80	+	1.43	3.43E-11	8.46E-09
metabolic process (GO:0008152)	5907	279	198.25	+	1.41	1.03E-10	1.64E-08
cellular biosynthetic process (GO:0044249)	2731	126	91.66	+	1.37	2.76E-04	9.87E-03
organic substance biosynthetic process (GO:1901576)	2773	126	93.07	+	1.35	5.64E-04	1.72E-02
biosynthetic process (GO:0009058)	2778	126	93.23	+	1.35	5.73E-04	1.72E-02
cellular process (GO:0009987)	10019	402	336.25	+	1.20	8.54E-07	6.32E-05
biological_process (GO:0008150)	10991	419	368.88	+	1.14	1.66E-04	6.59E-03
Unclassified (UNCLASSIFIED)	9598	272	322.12	-	.84	1.66E-04	6.71E-03
response to stimulus (GO:0050896)	3119	75	104.68	-	.72	1.39E-03	3.67E-02
multicellular organismal process (GO:0032501)	1439	24	48.30	-	.50	1.23E-04	5.36E-03
immune system process (GO:0002376)	694	7	23.29	-	.30	1.89E-04	7.23E-03
immune response (GO:0006955)	541	4	18.16	-	.22	1.86E-04	7.26E-03
G protein-coupled receptor signaling pathway (GO:0007186)	442	3	14.83	-	.20	5.82E-04	1.70E-02
system process (GO:0003008)	301	1	10.10	-	.10	8.72E-04	2.42E-02
