# Supplementary material for: The RNA-Binding Landscape of HAX1 Protein Indicates Its Involvement in Translation and Ribosome Assembly
Source: Cells. 2022 Sep 20;11(19):2943. doi: 10.3390/cells11192943 (PMC9564044; doi:10.3390/cells11192943)
Supplement: Supplementary file 1 [file cells-11-02943-s001.zip › S4.xlsx]

## Sheet: all
gene_id	gene_symbol	biotype	KO#1_log2FC	KO#1_padj	KO#2_log2FC	KO#2_padj	KO#1+2_log2FC	KO#1+2_padj
ENSG00000276903	H2AC16	protein_coding	-3.67587	6.20971e-181	-4.8159	3.9853e-182	-4.10999	1.70556e-43
ENSG00000130707	ASS1	protein_coding	1.99971	1.34675e-152	1.40107	1.94882e-73	1.71331	1.97392e-28
ENSG00000119922	IFIT2	protein_coding	1.39952	1.98508e-119	0.0847913	0.316462	0.43269	0.0515453
ENSG00000148180	GSN	protein_coding	1.18262	3.57608e-104	1.68651	5.26772e-221	1.43942	7.09293e-29
ENSG00000010327	STAB1	protein_coding	1.6082	4.31055e-102	-0.612181	5.40569e-14	0.0754969	0.294058
ENSG00000162433	AK4	protein_coding	1.46024	8.29977e-99	1.43536	1.34761e-95	1.44865	2.11587e-112
ENSG00000119917	IFIT3	protein_coding	1.21371	1.48307e-93	-0.0458599	0.630327	0.213246	0.121577
ENSG00000132205	EMILIN2	protein_coding	1.07879	3.15351e-93	0.606991	2.55954e-29	0.837085	1.30534e-11
ENSG00000188157	AGRN	protein_coding	1.91785	1.36015e-88	0.952632	2.42657e-21	1.41815	9.59238e-07
ENSG00000137628	DDX60	protein_coding	1.5139	2.93605e-77	0.959331	3.08018e-30	1.2388	1.63047e-16
ENSG00000135052	GOLM1	protein_coding	1.46809	8.81779e-77	0.182242	0.056913	0.636255	0.0254717
ENSG00000168209	DDIT4	protein_coding	1.76834	5.77813e-73	0.999688	6.77392e-23	1.40067	8.47836e-13
ENSG00000143575	HAX1	protein_coding	-1.45797	4.52254e-72	-0.651634	5.3533e-16	-0.905263	0.000123039
ENSG00000152402	GUCY1A2	protein_coding	1.44916	4.51728e-61	1.80501	1.97085e-96	1.63172	7.23963e-43
ENSG00000197971	MBP	protein_coding	0.574726	2.38185e-59	0.297479	2.40601e-16	0.425909	1.37481e-07
ENSG00000166446	CDYL2	protein_coding	3.05225	4.25896e-59	1.23207	2.08453e-09	2.21107	1.87841e-05
ENSG00000196141	SPATS2L	protein_coding	1.14123	4.14123e-57	0.648373	2.18303e-18	0.890412	3.77969e-11
ENSG00000147138	GPR174	protein_coding	-2.67917	1.32588e-55	-0.505286	8.23572e-05	-0.170157	0.0911955
ENSG00000080200	CRYBG3	protein_coding	1.18484	7.1876e-52	1.4689	2.33972e-80	1.33041	2.69754e-40
ENSG00000148411	NACC2	protein_coding	0.86578	9.58946e-52	-0.100651	0.175395	0.191895	0.211001
ENSG00000134278	SPIRE1	protein_coding	1.30243	4.54505e-51	1.5029	1.33631e-69	1.405	1.90372e-51
ENSG00000076706	MCAM	protein_coding	1.01596	1.0129e-49	0.613614	2.15192e-18	0.809243	4.98772e-12
ENSG00000104081	BMF	protein_coding	1.03867	5.76004e-49	1.13541	1.19822e-59	1.08828	2.86162e-58
ENSG00000185215	TNFAIP2	protein_coding	1.0146	9.7947e-49	0.505342	2.10304e-12	0.750812	4.19563e-08
ENSG00000135776	ABCB10	protein_coding	-0.710331	3.85578e-47	-0.61072	1.513e-35	-0.659571	1.50572e-36
ENSG00000204264	PSMB8	protein_coding	1.21634	5.18283e-47	0.994501	1.7483e-31	1.10258	1.8167e-29
ENSG00000221963	APOL6	protein_coding	1.00825	2.00898e-46	0.164137	0.0486739	0.483785	0.0220665
ENSG00000187608	ISG15	protein_coding	1.32833	3.32242e-46	-0.120328	0.319454	0.154049	0.161744
ENSG00000133101	CCNA1	protein_coding	1.07179	8.02428e-46	0.230775	0.00611408	0.563319	0.0104513
ENSG00000105205	CLC	protein_coding	-1.82713	8.92577e-46	-3.61263	3.07755e-92	-2.30015	1.22548e-06
ENSG00000131650	KREMEN2	protein_coding	1.97446	8.98645e-46	0.370083	0.0147825	1.0785	0.00676049
ENSG00000131711	MAP1B	protein_coding	2.41507	3.59841e-45	1.19676	1.75396e-11	1.8145	3.39888e-06
ENSG00000111052	LIN7A	protein_coding	-0.755766	5.32656e-45	-0.936873	1.94176e-68	-0.839544	3.71851e-37
ENSG00000173898	SPTBN2	protein_coding	1.13157	1.24035e-44	0.979544	1.30535e-33	1.05682	3.73948e-36
ENSG00000132274	TRIM22	protein_coding	1.82523	1.84372e-44	0.477701	0.000779609	1.09476	0.00237225
ENSG00000168671	UGT3A2	protein_coding	-0.852629	4.14724e-44	-0.676017	3.90124e-29	-0.758404	1.10662e-28
ENSG00000115295	CLIP4	protein_coding	1.49531	1.53056e-43	1.46177	5.75556e-42	1.48113	1.73691e-50
ENSG00000110811	P3H3	protein_coding	1.3222	6.13343e-43	1.08133	1.02453e-28	1.2032	4.42477e-30
ENSG00000166801	FAM111A	protein_coding	0.676718	1.02647e-42	0.951706	2.95075e-86	0.811743	9.16435e-23
ENSG00000138642	HERC6	protein_coding	1.30092	3.89129e-42	1.17777	1.06317e-34	1.24159	1.72404e-40
ENSG00000185745	IFIT1	protein_coding	1.13658	5.00942e-42	-0.0890088	0.430778	0.193753	0.156642
ENSG00000134247	PTGFRN	protein_coding	0.83147	2.38447e-41	0.572317	6.40789e-20	0.698585	5.4827e-16
ENSG00000273749	CYFIP1	protein_coding	0.701899	4.32951e-41	1.07298	6.81227e-98	0.884645	9.04456e-18
ENSG00000124006	OBSL1	protein_coding	0.912914	8.55329e-41	0.997573	2.71756e-49	0.95618	4.98351e-47
ENSG00000096433	ITPR3	protein_coding	1.15272	2.31518e-40	1.01467	1.49939e-31	1.08496	4.28559e-34
ENSG00000137965	IFI44	protein_coding	1.92842	4.23642e-40	0.324664	0.040665	1.03745	0.00792517
ENSG00000187796	CARD9	protein_coding	0.865823	7.89744e-40	0.353846	2.45961e-07	0.593801	1.25755e-05
ENSG00000119408	NEK6	protein_coding	0.612279	9.28737e-40	0.503667	3.11894e-27	0.557094	1.01149e-27
ENSG00000022556	NLRP2	protein_coding	-1.52547	3.02248e-39	0.586539	8.24397e-10	-0.00855661	0.940546
ENSG00000168394	TAP1	protein_coding	1.68322	9.43213e-39	1.55386	3.58154e-33	1.62105	7.46796e-39
ENSG00000148082	SHC3	protein_coding	1.34113	2.04021e-38	1.05598	8.35759e-24	1.20216	7.34411e-25
ENSG00000130725	UBE2M	protein_coding	-0.705203	5.44235e-38	-0.119358	0.0538212	-0.312817	0.0267554
ENSG00000130413	STK33	protein_coding	1.71204	1.28451e-37	0.133618	0.412891	0.598353	0.034203
ENSG00000258227	CLEC5A	protein_coding	0.828324	1.57498e-37	-0.879239	4.07812e-32	0.0274017	0.811669
ENSG00000147459	DOCK5	protein_coding	1.80452	2.03185e-37	1.92187	5.63824e-43	1.86604	3.27877e-41
ENSG00000107281	NPDC1	protein_coding	1.00456	2.59816e-37	1.0157	1.41428e-38	1.01181	1.16699e-44
ENSG00000250312	ZNF718	protein_coding	-1.84815	2.80655e-37	-0.420137	0.000911803	-0.579359	0.0448546
ENSG00000075340	ADD2	protein_coding	1.11965	1.67933e-36	2.1786	4.31876e-149	1.65154	6.17427e-08
ENSG00000145287	PLAC8	protein_coding	-0.915814	3.81339e-36	-0.200766	0.0078559	-0.431276	0.00950093
ENSG00000169991	IFFO2	protein_coding	1.41446	2.87873e-35	0.686563	1.09837e-08	1.05721	7.76751e-08
ENSG00000100320	RBFOX2	protein_coding	1.57512	1.97068e-34	1.87903	1.4598e-50	1.73322	7.12493e-37
ENSG00000099204	ABLIM1	protein_coding	-1.29713	2.39381e-34	-1.91271	3.73856e-64	-1.55863	7.07952e-24
ENSG00000130726	TRIM28	protein_coding	-0.706968	3.08561e-34	-0.209861	0.000658715	-0.387148	0.00265782
ENSG00000162909	CAPN2	protein_coding	0.572517	3.25229e-34	0.332289	6.01634e-12	0.445649	4.95173e-09
ENSG00000101445	PPP1R16B	protein_coding	1.26725	1.31947e-33	0.843588	5.02833e-15	1.05537	2.15318e-14
ENSG00000179218	CALR	protein_coding	-0.425569	2.03611e-33	-0.470505	6.13393e-41	-0.447441	1.03053e-40
ENSG00000187772	LIN28B	protein_coding	-0.57432	3.352e-33	-0.468147	7.7559e-23	-0.519416	9.17393e-24
ENSG00000145604	SKP2	protein_coding	-0.462773	9.59252e-33	-0.435102	1.66241e-29	-0.449869	4.5784e-40
ENSG00000054983	GALC	protein_coding	-0.809475	1.59319e-32	-1.00791	1.39867e-48	-0.905155	2.21099e-37
ENSG00000091490	SEL1L3	protein_coding	1.3529	3.56796e-32	0.6155	3.7245e-07	0.983517	5.97038e-07
ENSG00000030419	IKZF2	protein_coding	-1.19561	5.88191e-32	-0.839831	3.41602e-17	-0.997566	5.97019e-16
ENSG00000163563	MNDA	protein_coding	-0.989204	7.79994e-32	-1.61695	1.5277e-73	-1.24823	5.9457e-16
ENSG00000156011	PSD3	protein_coding	1.36484	1.44851e-31	-0.676737	1.4476e-06	0.0632726	0.429586
ENSG00000128322	IGLL1	protein_coding	-0.883179	1.65418e-31	-1.33975	1.97565e-69	-1.07775	2.13481e-17
ENSG00000104267	CA2	protein_coding	-0.847213	3.54219e-31	-0.308353	2.47412e-05	-0.508988	0.000266586
ENSG00000144369	FAM171B	protein_coding	1.38353	6.12334e-31	0.577794	4.99759e-06	0.984769	2.87757e-06
ENSG00000168461	RAB31	protein_coding	0.443325	7.91966e-31	0.206394	3.10361e-07	0.319018	2.45177e-05
ENSG00000149257	SERPINH1	protein_coding	1.16787	8.04958e-31	1.10152	9.83026e-28	1.13694	4.13226e-34
ENSG00000166532	RIMKLB	protein_coding	-2.01568	3.42577e-30	0.0134454	0.950007	-0.073702	0.426793
ENSG00000265972	TXNIP	protein_coding	0.57019	1.93987e-29	0.216791	5.72401e-05	0.376412	0.000218562
ENSG00000135069	PSAT1	protein_coding	0.683719	2.73318e-29	0.18398	0.00560743	0.408333	0.00190867
ENSG00000116641	DOCK7	protein_coding	0.794138	2.8686e-29	1.03482	2.03348e-50	0.919346	2.27336e-25
ENSG00000055118	KCNH2	protein_coding	-0.741201	3.96697e-29	-1.35708	2.07029e-92	-0.984164	1.3735e-10
ENSG00000140465	CYP1A1	protein_coding	2.74248	6.02685e-29	0.346191	0.10987	1.56549	0.00569475
ENSG00000180628	PCGF5	protein_coding	1.12941	7.01524e-29	1.08587	4.96361e-27	1.10997	1.22124e-32
ENSG00000213762	ZNF134	protein_coding	-0.630444	8.49142e-29	0.0967301	0.141221	-0.103765	0.509077
ENSG00000165891	E2F7	protein_coding	1.38837	1.35077e-28	1.61725	1.21176e-39	1.50652	4.22942e-32
ENSG00000163840	DTX3L	protein_coding	0.760332	4.17156e-28	0.892289	2.69241e-39	0.827351	7.24429e-32
ENSG00000198771	RCSD1	protein_coding	0.704712	4.44468e-28	-0.416455	2.3691e-09	0.063463	0.648976
ENSG00000146072	TNFRSF21	protein_coding	1.09487	6.27632e-28	0.980681	1.11315e-22	1.04034	2.28175e-28
ENSG00000100504	PYGL	protein_coding	0.439611	6.48386e-28	0.180972	2.23022e-05	0.298197	0.000196265
ENSG00000269343	ZNF587B	protein_coding	-0.709757	6.78315e-28	-0.15953	0.0237419	-0.347135	0.0126005
ENSG00000121053	EPX	protein_coding	-1.62918	2.10828e-27	-2.2301	5.17342e-44	-1.89316	5.50988e-27
ENSG00000110400	NECTIN1	protein_coding	-1.27475	2.27124e-27	-2.1639	2.71582e-71	-1.58524	5.79054e-09
ENSG00000196814	MVB12B	protein_coding	1.17839	2.33267e-27	0.214993	0.080666	0.57919	0.0186706
ENSG00000103260	METRN	protein_coding	1.98244	5.20438e-27	0.884462	4.15873e-06	1.40595	7.93114e-05
ENSG00000101577	LPIN2	protein_coding	0.679286	5.7541e-27	0.546869	8.3902e-18	0.613131	3.71993e-20
ENSG00000153395	LPCAT1	protein_coding	-0.43941	8.49485e-27	-0.516617	6.50929e-37	-0.47746	3.82525e-30
ENSG00000165801	ARHGEF40	protein_coding	0.903969	9.93234e-27	0.718032	2.89556e-17	0.810729	7.80975e-19
ENSG00000198435	NRARP	protein_coding	1.43949	1.22769e-26	1.07549	5.00425e-15	1.2641	4.76831e-18
ENSG00000158122	PRXL2C	protein_coding	0.824652	1.33056e-26	0.699514	1.79828e-19	0.763564	1.13565e-23
ENSG00000115232	ITGA4	protein_coding	-0.417267	1.61483e-26	-0.188998	3.77388e-06	-0.28488	0.000104102
ENSG00000171766	GATM	protein_coding	0.895669	1.68261e-26	1.22422	1.36446e-50	1.06135	5.86154e-22
ENSG00000136830	NIBAN2	protein_coding	1.17782	3.44254e-26	0.196681	0.12647	0.656663	0.00345056
ENSG00000157227	MMP14	protein_coding	0.526527	4.77669e-26	0.528742	1.36596e-26	0.528512	1.74121e-33
ENSG00000095303	PTGS1	protein_coding	0.723603	5.56457e-26	-0.0846384	0.367325	0.180087	0.246085
ENSG00000128791	TWSG1	protein_coding	0.718574	5.95802e-26	0.654244	7.41067e-22	0.68767	4.26036e-27
ENSG00000112394	SLC16A10	protein_coding	0.902041	1.45805e-25	1.36422	3.965e-61	1.13395	1.38441e-17
ENSG00000265190	ANXA8	protein_coding	-2.04001	1.49858e-25	-2.89496	1.43913e-37	-2.40836	3.59758e-32
ENSG00000131845	AC005261.1	protein_coding	-0.654623	2.21412e-25	0.0102781	0.924888	-0.192602	0.192507
ENSG00000184009	ACTG1	protein_coding	0.445412	2.50571e-25	0.154921	0.00074302	0.28666	0.00111424
ENSG00000180011	ZADH2	protein_coding	0.511917	2.57595e-25	0.446756	1.33623e-19	0.479471	5.60344e-24
ENSG00000100889	PCK2	protein_coding	0.697967	2.68723e-25	0.121651	0.143355	0.373592	0.00976505
ENSG00000160293	VAV2	protein_coding	0.75617	3.41574e-25	0.620542	2.29997e-17	0.688633	9.70157e-20
ENSG00000049449	RCN1	protein_coding	0.768696	3.50139e-25	0.617727	1.26414e-16	0.693429	4.33511e-19
ENSG00000138646	HERC5	protein_coding	0.62048	4.11091e-25	0.8392	2.53432e-46	0.727782	1.22582e-20
ENSG00000160360	GPSM1	protein_coding	2.02815	6.66825e-25	-1.35546	1.66709e-06	0.0438099	0.360034
ENSG00000081760	AACS	protein_coding	1.16493	8.7704e-25	1.18227	6.57467e-26	1.17625	1.45788e-29
ENSG00000151690	MFSD6	protein_coding	1.18297	1.12828e-24	1.16397	3.33705e-24	1.17535	2.12222e-27
ENSG00000141682	PMAIP1	protein_coding	0.960166	3.14045e-24	0.556688	5.21414e-09	0.751482	9.7242e-09
ENSG00000071205	ARHGAP10	protein_coding	1.49262	3.24289e-24	2.54588	1.46604e-75	2.04283	2.26833e-10
ENSG00000122025	FLT3	protein_coding	0.863967	3.94355e-24	1.42391	1.85983e-68	1.14722	2.33588e-14
ENSG00000166598	HSP90B1	protein_coding	-0.438927	5.07414e-24	-0.650012	2.87891e-52	-0.53339	9.48271e-15
ENSG00000078596	ITM2A	protein_coding	-0.602625	5.31287e-24	-0.47933	7.48615e-16	-0.537451	2.00263e-17
ENSG00000106948	AKNA	protein_coding	0.764722	6.64844e-24	0.308296	9.93529e-05	0.520231	6.20089e-05
ENSG00000112290	WASF1	protein_coding	0.866647	7.73197e-24	1.25481	4.65336e-51	1.06247	1.87606e-18
ENSG00000198538	ZNF28	protein_coding	-12.4697	7.73197e-24	-5.27395	3.26351e-84	-0.145714	3.18292e-07
ENSG00000154127	UBASH3B	protein_coding	0.719022	8.51518e-24	0.374368	3.98583e-07	0.538254	5.16501e-07
ENSG00000101000	PROCR	protein_coding	1.48449	1.04986e-23	0.268541	0.0873953	0.76397	0.0127427
ENSG00000152556	PFKM	protein_coding	-0.513728	1.15911e-23	-0.368994	5.47929e-13	-0.435034	3.77631e-14
ENSG00000196116	TDRD7	protein_coding	0.781459	1.43054e-23	0.789557	2.0552e-24	0.787375	1.73187e-28
ENSG00000139116	KIF21A	protein_coding	0.609253	2.85761e-23	0.76935	1.47416e-37	0.688968	5.35274e-24
ENSG00000112218	GPR63	protein_coding	1.4424	3.2946e-23	0.809107	6.6484e-08	1.13361	2.71169e-08
ENSG00000123159	GIPC1	protein_coding	1.02406	7.49538e-23	1.31573	1.17078e-38	1.17393	4.06545e-24
ENSG00000198131	ZNF544	protein_coding	-0.552107	7.49538e-23	-0.0650777	0.375255	-0.233494	0.0657637
ENSG00000092067	CEBPE	protein_coding	-0.600864	1.18423e-22	-1.07408	9.61421e-68	-0.793813	2.10128e-10
ENSG00000175591	P2RY2	protein_coding	-0.591712	1.85716e-22	-0.354126	8.25147e-09	-0.456773	3.61463e-08
ENSG00000130766	SESN2	protein_coding	1.18385	1.9816e-22	0.544674	1.34568e-05	0.858917	3.80961e-06
ENSG00000138678	GPAT3	protein_coding	1.09579	2.38782e-22	0.687641	2.76795e-09	0.892335	2.13451e-10
ENSG00000092010	PSME1	protein_coding	0.494934	2.73895e-22	0.644128	6.09053e-38	0.567765	7.66187e-21
ENSG00000107130	NCS1	protein_coding	0.458616	2.90581e-22	0.210649	2.39437e-05	0.322733	4.96205e-05
ENSG00000204519	ZNF551	protein_coding	-0.532485	3.0911e-22	0.0404795	0.608507	-0.150104	0.282933
ENSG00000206557	TRIM71	protein_coding	-1.51628	3.22996e-22	-0.739221	2.55913e-07	-1.04639	2.35469e-07
ENSG00000135114	OASL	protein_coding	2.37154	3.36028e-22	-2.97421	1.77846e-07	0.0271742	0.430144
ENSG00000205726	ITSN1	protein_coding	0.828126	3.57844e-22	0.858715	3.33321e-24	0.845507	1.0935e-27
ENSG00000119397	CNTRL	protein_coding	0.411135	3.91059e-22	0.320074	6.90839e-14	0.363703	3.75285e-15
ENSG00000067992	PDK3	protein_coding	0.857704	4.42958e-22	0.998604	3.08018e-30	0.929566	1.96329e-25
ENSG00000115267	IFIH1	protein_coding	1.57965	4.48227e-22	1.76343	3.91012e-28	1.67799	9.72413e-28
ENSG00000226137	BAIAP2-DT	lncRNA	0.853088	4.48227e-22	1.01982	4.63658e-32	0.938455	1.28805e-25
ENSG00000087253	LPCAT2	protein_coding	-0.487001	4.71472e-22	-0.519251	3.45383e-25	-0.503584	1.42451e-27
ENSG00000145779	TNFAIP8	protein_coding	-0.571617	5.60506e-22	-0.519215	1.3643e-18	-0.545079	2.31198e-22
ENSG00000197020	ZNF100	protein_coding	-10.0556	5.60774e-22	0.220233	0.00632417	-0.00761187	0.83468
ENSG00000107957	SH3PXD2A	protein_coding	1.14027	5.86234e-22	0.749097	5.19703e-10	0.945391	7.5231e-11
ENSG00000020181	ADGRA2	protein_coding	1.06366	7.38942e-22	0.0523953	0.74542	0.342445	0.0784142
ENSG00000152443	ZNF776	protein_coding	-0.602073	8.65704e-22	0.159034	0.0155327	-0.0711276	0.662309
ENSG00000133048	CHI3L1	protein_coding	1.16324	1.4017e-21	1.44581	5.79813e-34	1.30961	1.31708e-23
ENSG00000141380	SS18	protein_coding	0.413821	3.02052e-21	0.412462	1.99939e-20	0.408655	2.48699e-26
ENSG00000100300	TSPO	protein_coding	1.27088	3.3034e-21	1.12678	4.73458e-17	1.20094	1.61285e-19
ENSG00000170677	SOCS6	protein_coding	0.647684	4.45898e-21	0.693425	1.82652e-24	0.671951	1.09447e-26
ENSG00000100784	RPS6KA5	protein_coding	0.670317	4.58797e-21	0.216984	0.00527194	0.422853	0.000828781
ENSG00000138795	LEF1	protein_coding	1.44119	4.58797e-21	2.28716	2.74113e-56	1.89829	2.32856e-15
ENSG00000165138	ANKS6	protein_coding	1.02223	5.9517e-21	1.38109	2.63288e-39	1.20467	7.35867e-21
ENSG00000139174	PRICKLE1	protein_coding	0.988751	8.85979e-21	1.19011	1.04268e-30	1.09288	6.88958e-25
ENSG00000154930	ACSS1	protein_coding	0.746391	9.27451e-21	0.563993	2.86103e-12	0.654159	1.10173e-13
ENSG00000167123	CERCAM	protein_coding	1.11577	1.08124e-20	0.567085	5.12535e-06	0.839903	3.82405e-07
ENSG00000083844	ZNF264	protein_coding	-0.559291	1.1158e-20	0.0964926	0.168261	-0.119347	0.428531
ENSG00000127418	FGFRL1	protein_coding	0.849135	1.65599e-20	0.85526	4.18268e-21	0.853964	9.17393e-24
ENSG00000143801	PSEN2	protein_coding	1.69039	1.69371e-20	0.178937	0.330262	0.700575	0.0282236
ENSG00000055147	FAM114A2	protein_coding	-0.720134	2.16959e-20	0.138693	0.100156	-0.0815845	0.598174
ENSG00000025039	RRAGD	protein_coding	0.518443	2.78102e-20	0.900597	1.89701e-62	0.706831	4.07941e-11
ENSG00000164506	STXBP5	protein_coding	-0.438958	3.38131e-20	-0.222146	4.73028e-06	-0.313743	1.4117e-05
ENSG00000083444	PLOD1	protein_coding	0.605329	3.7053e-20	-0.114153	0.163519	0.145255	0.345234
ENSG00000172687	ZNF738	protein_coding	-11.4263	5.25217e-20	-0.317072	0.0123764	-0.0132596	0.684833
ENSG00000049656	CLPTM1L	protein_coding	-0.409104	1.04512e-19	-0.524511	4.3734e-32	-0.463212	8.83179e-20
ENSG00000185386	MAPK11	protein_coding	0.741005	1.05446e-19	0.473651	1.25351e-08	0.605408	2.86946e-10
ENSG00000104611	SH2D4A	protein_coding	0.964835	1.10366e-19	-0.68783	2.51827e-08	0.0488488	0.643922
ENSG00000106780	MEGF9	protein_coding	0.690463	1.5987e-19	0.528456	7.12767e-12	0.609371	4.67251e-14
ENSG00000141664	ZCCHC2	protein_coding	0.793345	1.70262e-19	0.707491	8.24403e-16	0.751007	6.84781e-19
ENSG00000212719	LINC02693	lncRNA	0.983971	2.05471e-19	0.940713	4.62955e-18	0.965713	3.19908e-22
ENSG00000240065	PSMB9	protein_coding	2.93288	2.18807e-19	3.31626	2.72249e-25	3.13971	1.66028e-22
ENSG00000064115	TM7SF3	protein_coding	-0.359116	2.46764e-19	-0.444818	1.90208e-29	-0.400183	1.69524e-21
ENSG00000172175	MALT1	protein_coding	0.411727	2.53989e-19	0.393995	5.53199e-18	0.403581	4.50381e-24
ENSG00000100055	CYTH4	protein_coding	0.800853	2.73244e-19	0.724948	3.22145e-16	0.76504	1.10262e-20
ENSG00000118922	KLF12	protein_coding	1.26882	3.92205e-19	1.42615	1.8948e-24	1.35101	1.24914e-22
ENSG00000154822	PLCL2	protein_coding	-0.6585	3.93849e-19	-0.178221	0.0211977	-0.353245	0.00593967
ENSG00000135048	CEMIP2	protein_coding	1.22177	4.06711e-19	0.859257	6.76983e-10	1.045	3.96565e-12
ENSG00000166974	MAPRE2	protein_coding	0.560292	4.55501e-19	0.419261	3.94126e-11	0.488595	1.18442e-12
ENSG00000135919	SERPINE2	protein_coding	1.44028	6.02946e-19	0.897563	5.88958e-08	1.17636	3.41925e-09
ENSG00000146416	AIG1	protein_coding	-0.675141	6.38265e-19	-1.02213	6.20142e-40	-0.830326	8.90615e-16
ENSG00000177707	NECTIN3	protein_coding	-3.8023	6.77238e-19	-4.3602	8.61102e-19	-4.09837	2.74399e-32
ENSG00000147852	VLDLR	protein_coding	0.98409	7.13028e-19	0.295367	0.0118347	0.619599	0.000704049
ENSG00000116260	QSOX1	protein_coding	0.484997	7.60952e-19	0.152347	0.0122965	0.300532	0.00273662
ENSG00000143153	ATP1B1	protein_coding	1.12137	7.72646e-19	1.0967	2.53852e-18	1.11312	3.19908e-22
ENSG00000163659	TIPARP	protein_coding	-0.446223	8.84354e-19	0.0113539	0.885061	-0.154046	0.221399
ENSG00000003096	KLHL13	protein_coding	0.747868	9.05518e-19	0.921295	5.38444e-29	0.837257	8.06398e-24
ENSG00000101695	RNF125	protein_coding	0.637228	1.16202e-18	0.489408	1.89204e-11	0.562337	1.96878e-13
ENSG00000127084	FGD3	protein_coding	0.573317	1.47364e-18	0.619505	6.38096e-22	0.597659	1.09477e-23
ENSG00000147649	MTDH	protein_coding	-0.346888	1.50635e-18	-0.0663283	0.175171	-0.179258	0.0438122
ENSG00000065923	SLC9A7	protein_coding	1.32196	1.83331e-18	2.33234	2.57536e-60	1.83773	1.43649e-08
ENSG00000204514	ZNF814	protein_coding	-0.589004	1.99438e-18	0.089819	0.274606	-0.125163	0.409736
ENSG00000101639	CEP192	protein_coding	0.440677	2.23263e-18	0.346916	8.11736e-12	0.392345	1.78916e-13
ENSG00000112773	TENT5A	protein_coding	-0.445932	2.31201e-18	-0.721003	1.04755e-46	-0.5611	1.93731e-11
ENSG00000180667	YOD1	protein_coding	-0.576345	2.31201e-18	-0.366206	3.32707e-08	-0.459241	1.43141e-08
ENSG00000204592	HLA-E	protein_coding	0.441784	2.34556e-18	0.0369398	0.632844	0.213663	0.0627065
ENSG00000106123	EPHB6	protein_coding	1.30516	2.35953e-18	0.740632	1.58512e-06	1.03265	2.29772e-08
ENSG00000175866	BAIAP2	protein_coding	1.29814	2.35999e-18	0.627059	4.37518e-05	0.965784	3.00262e-06
ENSG00000121966	CXCR4	protein_coding	-0.690395	2.38984e-18	-1.00993	3.48439e-37	-0.832942	1.01498e-15
ENSG00000151012	SLC7A11	protein_coding	0.760143	2.48508e-18	0.777793	2.24416e-19	0.770043	1.72007e-20
ENSG00000172794	RAB37	protein_coding	0.830851	2.86753e-18	-0.158655	0.16936	0.131502	0.332319
ENSG00000151917	BEND6	protein_coding	-0.659368	3.73919e-18	-0.413118	4.19237e-08	-0.523518	4.33879e-09
ENSG00000198420	TCAF1	protein_coding	0.982465	4.09898e-18	1.23465	3.28628e-29	1.11283	5.87862e-22
ENSG00000141385	AFG3L2	protein_coding	0.360337	4.10232e-18	0.26042	6.18808e-10	0.308777	7.54191e-11
ENSG00000114850	SSR3	protein_coding	-0.371932	4.48089e-18	-0.500829	2.075e-32	-0.431533	1.92343e-16
ENSG00000138031	ADCY3	protein_coding	0.653616	4.95927e-18	0.410893	1.04564e-07	0.527539	1.27609e-08
ENSG00000107593	PKD2L1	protein_coding	-0.829793	5.46356e-18	0.10237	0.35399	-0.0960361	0.516213
ENSG00000128294	TPST2	protein_coding	0.76788	6.0543e-18	-0.299763	0.00209299	0.0869221	0.513334
ENSG00000149639	SOGA1	protein_coding	0.954163	6.79669e-18	0.771108	4.54673e-12	0.864592	5.30503e-15
ENSG00000276644	DACH1	protein_coding	-0.792162	1.01416e-17	-0.68616	8.63931e-14	-0.737953	8.02907e-16
ENSG00000131981	LGALS3	protein_coding	1.52143	1.07513e-17	0.232681	0.186793	0.69265	0.0238943
ENSG00000196684	HSH2D	protein_coding	-0.629086	1.10305e-17	-1.43356	5.32036e-76	-0.889846	7.46432e-05
ENSG00000074416	MGLL	protein_coding	-1.21235	1.1202e-17	-2.41674	2.2877e-50	-1.58657	3.2423e-06
ENSG00000114446	IFT57	protein_coding	-0.578832	1.19086e-17	-0.438516	1.03597e-10	-0.503199	5.15069e-12
ENSG00000151632	AKR1C2	protein_coding	-4.02414	1.19086e-17	-6.55608	7.42213e-10	-4.85853	5.5119e-28
ENSG00000113569	NUP155	protein_coding	-0.333	2.00581e-17	-0.230494	7.64053e-09	-0.27744	2.06602e-09
ENSG00000139737	SLAIN1	protein_coding	-0.516926	2.00581e-17	-0.144498	0.0302816	-0.285048	0.00848709
ENSG00000065150	IPO5	protein_coding	-0.263786	2.02489e-17	-0.225313	4.96772e-13	-0.243948	2.28807e-17
ENSG00000172889	EGFL7	protein_coding	1.5788	2.52713e-17	0.432397	0.0212203	1.02868	0.000336755
ENSG00000176845	METRNL	protein_coding	0.644412	2.64954e-17	0.277645	0.000529207	0.448695	6.7895e-05
ENSG00000149218	ENDOD1	protein_coding	1.50241	2.68357e-17	1.43042	5.95417e-16	1.47289	1.39205e-19
ENSG00000158079	PTPDC1	protein_coding	0.854396	2.70317e-17	0.86708	4.2836e-18	0.863844	2.00351e-21
ENSG00000196576	PLXNB2	protein_coding	0.665519	3.24926e-17	0.76498	9.12782e-23	0.715385	1.58937e-19
ENSG00000163812	ZDHHC3	protein_coding	-0.33583	3.29537e-17	-0.313371	2.60505e-15	-0.325331	1.36629e-21
ENSG00000138496	PARP9	protein_coding	0.957161	3.76303e-17	0.809439	1.34712e-12	0.886519	2.40468e-16
ENSG00000124785	NRN1	protein_coding	0.783953	4.34459e-17	0.777084	5.41467e-17	0.78198	3.34721e-20
ENSG00000164308	ERAP2	protein_coding	0.47168	5.23569e-17	0.314209	4.86543e-08	0.389973	2.84931e-09
ENSG00000130005	GAMT	protein_coding	2.013	5.77001e-17	1.37743	2.04273e-08	1.71724	2.10128e-10
ENSG00000111962	UST	protein_coding	1.41931	5.83389e-17	0.931096	7.62072e-08	1.18657	2.37436e-10
ENSG00000145284	SCD5	protein_coding	0.558191	6.35978e-17	1.26432	4.65207e-90	0.906943	1.25437e-07
ENSG00000141401	IMPA2	protein_coding	0.751413	6.97029e-17	0.268279	0.00595264	0.493631	0.000339594
ENSG00000214796	AC098934.1	transcribed_unprocessed_pseudogene	0.708004	7.38959e-17	0.695476	1.56221e-16	0.703305	5.08823e-20
ENSG00000148175	STOM	protein_coding	0.336844	7.59804e-17	0.406133	1.77738e-24	0.371163	7.02333e-20
ENSG00000172466	ZNF24	protein_coding	0.358251	7.77314e-17	0.457189	7.24188e-28	0.402439	2.28807e-17
ENSG00000165912	PACSIN3	protein_coding	0.896428	7.83272e-17	0.783816	3.48299e-13	0.842528	2.56736e-16
ENSG00000169224	GCSAML	protein_coding	0.913558	8.88117e-17	0.374011	0.00114097	0.632395	6.99281e-05
ENSG00000122042	UBL3	protein_coding	-0.661692	9.22425e-17	-0.450313	8.60683e-09	-0.549825	5.24638e-12
ENSG00000171791	BCL2	protein_coding	0.56266	9.45276e-17	0.928722	7.33754e-45	0.742973	1.10218e-11
ENSG00000115884	SDC1	protein_coding	3.3273	9.5206e-17	1.24271	0.00200269	2.51226	1.07539e-05
ENSG00000170340	B3GNT2	protein_coding	0.430447	9.71397e-17	0.183239	0.000992111	0.295355	0.000336755
ENSG00000146281	PM20D2	protein_coding	-0.366905	9.75764e-17	-0.0806479	0.131004	-0.195078	0.0316611
ENSG00000154839	SKA1	protein_coding	0.509802	1.04402e-16	0.193017	0.00380528	0.335649	0.000719813
ENSG00000163527	STT3B	protein_coding	-0.375989	1.05967e-16	-0.370345	1.71448e-16	-0.375837	6.5321e-20
ENSG00000186827	TNFRSF4	protein_coding	1.45467	1.16805e-16	0.0897455	0.648728	0.713497	0.0135144
ENSG00000078369	GNB1	protein_coding	0.276151	1.24242e-16	-0.044061	0.326245	0.105862	0.327245
ENSG00000083845	RPS5	protein_coding	-0.619774	1.29264e-16	-0.0511925	0.634237	-0.23125	0.102396
ENSG00000150753	CCT5	protein_coding	-0.395672	1.33884e-16	-0.356736	1.13974e-13	-0.377082	1.28137e-16
ENSG00000145050	MANF	protein_coding	-0.478078	1.38006e-16	-0.729741	9.58922e-37	-0.590139	1.97732e-13
ENSG00000173372	C1QA	protein_coding	3.03362	1.39772e-16	2.65913	5.48637e-13	2.8629	2.82479e-15
ENSG00000181381	DDX60L	protein_coding	0.635367	1.71638e-16	0.734984	3.72049e-22	0.68601	7.46019e-20
ENSG00000122694	GLIPR2	protein_coding	0.777466	1.82348e-16	0.586402	7.86197e-10	0.68232	4.57811e-12
ENSG00000092621	PHGDH	protein_coding	0.397997	1.84279e-16	0.103842	0.0692638	0.236141	0.0108481
ENSG00000197119	SLC25A29	protein_coding	0.739689	1.89125e-16	0.425325	4.48094e-06	0.578007	3.24721e-07
ENSG00000165449	SLC16A9	protein_coding	1.5986	1.98945e-16	1.57364	3.44715e-16	1.5929	4.63598e-19
ENSG00000197461	PDGFA	protein_coding	0.92259	2.03754e-16	1.01551	4.44162e-20	0.97174	4.59745e-20
ENSG00000077984	CST7	protein_coding	-0.604843	2.33579e-16	-1.81043	1.44414e-123	-0.892629	0.00400187
ENSG00000221978	CCNL2	protein_coding	0.400476	2.43642e-16	0.000975871	0.992629	0.176681	0.125717
ENSG00000197128	ZNF772	protein_coding	-0.550601	2.54319e-16	-0.134547	0.0707715	-0.2883	0.0132955
ENSG00000130787	HIP1R	protein_coding	0.908209	2.6128e-16	1.03281	2.73804e-21	0.973249	7.25939e-20
ENSG00000154188	ANGPT1	protein_coding	0.949111	2.83182e-16	1.52184	2.85853e-43	1.24309	5.89507e-14
ENSG00000197563	PIGN	protein_coding	0.449803	3.49584e-16	0.429534	5.55978e-15	0.440186	2.92102e-18
ENSG00000073910	FRY	protein_coding	0.888767	3.62642e-16	1.04	3.77897e-22	0.965916	2.41732e-18
ENSG00000120833	SOCS2	protein_coding	0.945003	4.03247e-16	1.33308	7.57514e-33	1.14402	2.08715e-17
ENSG00000126353	CCR7	protein_coding	-3.54371	4.5316e-16	-4.93094	1.93878e-14	-4.13078	4.17153e-27
ENSG00000116251	RPL22	protein_coding	0.441607	5.02228e-16	0.289801	1.94442e-07	0.361438	3.85638e-08
ENSG00000131069	ACSS2	protein_coding	0.774929	5.60181e-16	0.662883	5.08211e-12	0.721618	1.18819e-15
ENSG00000096092	TMEM14A	protein_coding	1.05003	6.42662e-16	1.37467	1.04782e-27	1.21778	3.25623e-18
ENSG00000171606	ZNF274	protein_coding	-0.507301	6.6652e-16	0.0353767	0.706407	-0.147424	0.287226
ENSG00000167552	TUBA1A	protein_coding	0.812254	7.39977e-16	0.0328226	0.83636	0.342984	0.0509753
ENSG00000172543	CTSW	protein_coding	0.761911	7.49697e-16	0.0298614	0.843666	0.32213	0.0558674
ENSG00000188822	CNR2	protein_coding	1.04096	7.87024e-16	-0.121878	0.443918	0.148626	0.235919
ENSG00000138604	GLCE	protein_coding	0.654003	9.2675e-16	0.901357	3.44014e-30	0.77844	1.06354e-16
ENSG00000148341	SH3GLB2	protein_coding	0.683526	1.18605e-15	0.529066	8.62438e-10	0.60502	7.29384e-12
ENSG00000165280	VCP	protein_coding	-0.29991	1.22018e-15	-0.379205	8.06411e-25	-0.337087	4.49293e-17
ENSG00000135378	PRRG4	protein_coding	1.05822	1.25528e-15	1.24678	4.89986e-22	1.15829	2.06219e-20
ENSG00000188483	IER5L	protein_coding	2.2735	1.26538e-15	0.769895	0.0057339	1.60992	8.59762e-05
ENSG00000157870	PRXL2B	protein_coding	1.14263	1.30809e-15	0.796106	4.43953e-08	0.972519	2.00006e-10
ENSG00000175387	SMAD2	protein_coding	0.380404	1.31555e-15	0.492167	6.85161e-26	0.434694	2.0585e-16
ENSG00000122729	ACO1	protein_coding	0.67925	1.3586e-15	0.79693	1.29418e-21	0.740526	3.42946e-20
ENSG00000137767	SQOR	protein_coding	0.575923	1.3586e-15	0.221688	0.00435808	0.383292	0.000482097
ENSG00000155254	MARVELD1	protein_coding	0.905356	1.3586e-15	0.627079	4.79421e-08	0.766127	7.00672e-10
ENSG00000160789	LMNA	protein_coding	0.6118	1.3586e-15	0.265951	0.00093608	0.425788	0.000152006
ENSG00000163069	SGCB	protein_coding	0.99031	1.41928e-15	1.68882	9.67129e-47	1.34992	3.25296e-12
ENSG00000071575	TRIB2	protein_coding	1.07884	1.54625e-15	0.900346	3.38389e-11	0.99365	2.83428e-14
ENSG00000130559	CAMSAP1	protein_coding	0.35943	1.54625e-15	0.322553	9.23979e-13	0.341128	6.13446e-17
ENSG00000197256	KANK2	protein_coding	0.852935	1.77889e-15	0.634629	4.40462e-09	0.743345	4.12881e-11
ENSG00000148358	GPR107	protein_coding	0.451205	2.01561e-15	0.36742	1.40387e-10	0.40898	5.36248e-13
ENSG00000112294	ALDH5A1	protein_coding	0.46169	2.11825e-15	0.457192	2.81933e-15	0.459914	4.85891e-18
ENSG00000111666	CHPT1	protein_coding	-0.406477	2.19182e-15	-0.344795	1.84633e-11	-0.374632	1.98859e-14
ENSG00000204054	LINC00963	lncRNA	0.708194	2.42356e-15	0.244364	0.0122632	0.45677	0.000763297
ENSG00000141540	TTYH2	protein_coding	1.17243	2.42383e-15	1.02997	3.63733e-12	1.1071	1.75962e-15
ENSG00000251369	ZNF550	protein_coding	-0.591249	2.87336e-15	0.0667177	0.490922	-0.139494	0.353663
ENSG00000167315	ACAA2	protein_coding	0.434909	2.92921e-15	0.381001	5.30407e-12	0.407801	5.52445e-15
ENSG00000186272	ZNF17	protein_coding	-0.609372	2.99504e-15	0.00840479	0.951724	-0.185517	0.201009
ENSG00000141424	SLC39A6	protein_coding	0.398622	3.09077e-15	0.226486	1.69593e-05	0.306869	4.10944e-06
ENSG00000198466	ZNF587	protein_coding	-0.572856	3.11196e-15	0.197815	0.00696512	-0.0534741	0.752738
ENSG00000142621	FHAD1	protein_coding	1.29135	3.65569e-15	-0.0394499	0.853372	0.178552	0.134584
ENSG00000068137	PLEKHH3	protein_coding	1.49783	4.60305e-15	1.75548	5.58633e-21	1.63484	2.45664e-18
ENSG00000095321	CRAT	protein_coding	1.07353	4.73652e-15	0.62736	6.79258e-06	0.849252	3.13858e-07
ENSG00000141646	SMAD4	protein_coding	0.370535	4.73652e-15	0.449891	2.58984e-22	0.409918	9.78548e-19
ENSG00000105967	TFEC	protein_coding	0.598348	5.15657e-15	1.01507	5.57957e-44	0.804372	1.3308e-11
ENSG00000152492	CCDC50	protein_coding	0.433695	5.87129e-15	0.405057	3.39754e-13	0.420154	9.22295e-17
ENSG00000101782	RIOK3	protein_coding	0.372037	6.13872e-15	0.0826412	0.162337	0.212504	0.0212984
ENSG00000128268	MGAT3	protein_coding	1.31276	6.24609e-15	0.408715	0.0169924	0.86744	0.000321767
ENSG00000070087	PFN2	protein_coding	1.05329	6.32003e-15	1.27577	3.61358e-22	1.16914	6.81164e-19
ENSG00000119541	VPS4B	protein_coding	0.379778	6.32003e-15	0.304524	5.54838e-10	0.341656	3.39378e-12
ENSG00000164604	GPR85	protein_coding	-0.428671	6.40523e-15	0.160973	0.00575851	-0.0636258	0.695899
ENSG00000114739	ACVR2B	protein_coding	0.73136	7.8301e-15	1.10139	4.22817e-33	0.914212	3.23119e-13
ENSG00000101493	ZNF516	protein_coding	0.583897	1.06292e-14	0.362714	2.54799e-06	0.467133	3.73643e-07
ENSG00000158470	B4GALT5	protein_coding	-0.298618	1.06292e-14	-0.446119	6.26647e-32	-0.365295	4.88604e-12
ENSG00000198829	SUCNR1	protein_coding	0.766311	1.09337e-14	0.0419188	0.757358	0.26605	0.120504
ENSG00000198805	PNP	protein_coding	-0.432112	1.13459e-14	-0.669991	4.91031e-34	-0.535845	1.50935e-11
ENSG00000115109	EPB41L5	protein_coding	1.0293	1.17848e-14	1.8842	2.91705e-51	1.47851	1.09084e-10
ENSG00000141458	NPC1	protein_coding	0.592023	1.21143e-14	0.212438	0.0104344	0.384547	0.00104836
ENSG00000196776	CD47	protein_coding	-0.290779	1.46238e-14	-0.286828	2.41837e-14	-0.289245	9.26435e-20
ENSG00000185274	GALNT17	protein_coding	-5.00689	1.48291e-14	-5.58078	6.07226e-13	-5.34457	6.4527e-25
ENSG00000111678	C12orf57	protein_coding	0.621699	1.67169e-14	0.391072	2.4053e-06	0.501156	1.82954e-07
ENSG00000162976	SLC66A3	protein_coding	0.856196	1.69081e-14	1.02804	4.57369e-21	0.945028	8.60898e-18
ENSG00000153113	CAST	protein_coding	0.834876	1.79719e-14	0.464469	3.53935e-05	0.648264	5.94391e-07
ENSG00000198833	UBE2J1	protein_coding	-0.363296	1.79719e-14	-0.316633	2.57829e-11	-0.339485	4.67251e-14
ENSG00000004468	CD38	protein_coding	-0.803677	1.90486e-14	-0.743514	6.62786e-13	-0.777513	1.54862e-17
ENSG00000143333	RGS16	protein_coding	0.691145	1.94009e-14	0.604258	2.06805e-11	0.647944	6.83173e-14
ENSG00000186652	PRG2	protein_coding	-1.37663	1.97418e-14	-1.51658	5.44168e-17	-1.45618	7.66187e-21
ENSG00000173258	ZNF483	protein_coding	0.701646	2.11213e-14	0.899895	1.82244e-23	0.801625	7.56149e-16
ENSG00000111912	NCOA7	protein_coding	0.539025	2.31415e-14	0.548264	4.84542e-15	0.545493	3.91948e-18
ENSG00000205293	LINC01602	lncRNA	-0.68367	2.35132e-14	-0.153725	0.117949	-0.337689	0.0175188
ENSG00000086300	SNX10	protein_coding	-0.481983	2.35442e-14	-0.568544	1.15293e-19	-0.525173	5.79329e-18
ENSG00000255112	CHMP1B	protein_coding	0.444328	2.68307e-14	0.432341	1.02476e-13	0.439006	6.37929e-17
ENSG00000005381	MPO	protein_coding	-0.400924	2.8051e-14	-0.742886	1.47381e-46	-0.544176	2.76936e-08
ENSG00000113140	SPARC	protein_coding	1.47899	3.41941e-14	-1.3129	8.61763e-07	0.0364797	0.573659
ENSG00000164292	RHOBTB3	protein_coding	0.483656	3.45397e-14	0.45185	1.3002e-12	0.468843	2.64705e-16
ENSG00000090097	PCBP4	protein_coding	1.11667	3.50461e-14	0.787552	1.36996e-07	0.956276	3.50825e-10
ENSG00000198585	NUDT16	protein_coding	0.844085	3.77655e-14	1.02875	3.03809e-21	0.941134	5.10419e-19
ENSG00000136802	LRRC8A	protein_coding	0.515533	3.78852e-14	0.203295	0.00584269	0.345548	0.000662381
ENSG00000117143	UAP1	protein_coding	-0.422503	3.9679e-14	-0.193531	0.000900392	-0.290457	0.000232755
ENSG00000121064	SCPEP1	protein_coding	0.444538	4.05208e-14	-0.0266658	0.777445	0.176817	0.171404
ENSG00000245680	ZNF585B	protein_coding	-1.02468	4.66393e-14	0.214167	0.0853876	-0.0547973	0.683779
ENSG00000114859	CLCN2	protein_coding	0.97158	5.81527e-14	0.502366	0.000161269	0.73547	2.78058e-06
ENSG00000106976	DNM1	protein_coding	0.985025	6.1042e-14	0.626251	2.72876e-06	0.806611	4.40665e-08
ENSG00000152990	ADGRA3	protein_coding	-0.435165	6.50341e-14	0.611331	1.20153e-29	0.0518588	0.735264
ENSG00000113504	SLC12A7	protein_coding	-0.864617	6.90723e-14	-0.459885	3.23886e-05	-0.637827	3.13858e-07
ENSG00000145220	LYAR	protein_coding	-0.354361	8.3835e-14	0.100411	0.0653532	-0.0791053	0.577685
ENSG00000085117	CD82	protein_coding	0.624924	9.26152e-14	-0.200709	0.0378053	0.104981	0.481688
ENSG00000152270	PDE3B	protein_coding	-0.324916	9.57971e-14	-0.306757	1.7169e-12	-0.316754	1.31757e-16
ENSG00000134779	TPGS2	protein_coding	0.449071	1.07589e-13	0.399895	3.83144e-11	0.424132	1.78916e-13
ENSG00000001561	ENPP4	protein_coding	0.962091	1.25802e-13	1.18808	5.89622e-21	1.07979	4.7907e-17
ENSG00000134531	EMP1	protein_coding	1.27966	1.28193e-13	1.28414	6.57214e-14	1.28512	5.12261e-15
ENSG00000116191	RALGPS2	protein_coding	1.12967	1.30654e-13	0.59689	0.000130632	0.872462	1.13027e-06
ENSG00000056097	ZFR	protein_coding	-0.29683	1.58046e-13	-0.214123	1.6686e-07	-0.252679	7.67918e-09
ENSG00000083828	ZNF586	protein_coding	-0.566505	1.71145e-13	-0.0734236	0.457411	-0.241718	0.0687881
ENSG00000197457	STMN3	protein_coding	0.585739	1.73401e-13	-0.0570248	0.619245	0.201981	0.17715
ENSG00000186814	ZSCAN30	protein_coding	0.714938	1.76707e-13	0.588529	1.68158e-09	0.654443	7.93377e-13
ENSG00000158292	GPR153	protein_coding	1.17026	1.7926e-13	0.683322	2.50431e-05	0.939848	8.50607e-08
ENSG00000138764	CCNG2	protein_coding	1.11007	1.86413e-13	1.49752	1.0201e-24	1.31283	1.20898e-15
ENSG00000126709	IFI6	protein_coding	1.12051	1.90376e-13	0.171209	0.298972	0.599549	0.00959903
ENSG00000074695	LMAN1	protein_coding	0.282934	1.96157e-13	0.269026	2.5459e-12	0.277401	2.09045e-16
ENSG00000187475	H1-6	protein_coding	-1.51818	2.28777e-13	0.0519779	0.790803	-0.0806183	0.456602
ENSG00000133313	CNDP2	protein_coding	0.631864	2.31579e-13	0.252514	0.00532703	0.42544	0.000519207
ENSG00000078142	PIK3C3	protein_coding	0.44789	2.34402e-13	0.545872	9.85305e-20	0.496801	5.59809e-16
ENSG00000161405	IKZF3	protein_coding	-2.70084	2.42498e-13	-3.10928	6.48985e-15	-2.92967	1.7093e-22
ENSG00000163590	PPM1L	protein_coding	0.876095	2.48515e-13	0.820412	6.50446e-12	0.85048	3.82862e-14
ENSG00000077942	FBLN1	protein_coding	-1.20624	2.53236e-13	-0.50978	0.000609184	-0.795772	1.30421e-05
ENSG00000134759	ELP2	protein_coding	0.328217	2.53236e-13	0.307058	8.74982e-12	0.317552	3.98433e-15
ENSG00000122490	SLC66A2	protein_coding	0.509579	2.54456e-13	0.335631	2.30457e-06	0.417996	1.90845e-07
ENSG00000129250	KIF1C	protein_coding	0.758523	2.76941e-13	0.721024	3.05277e-12	0.743277	2.09049e-15
ENSG00000198176	TFDP1	protein_coding	-0.281856	2.81511e-13	-0.263504	5.40703e-12	-0.272099	6.46409e-16
ENSG00000164543	STK17A	protein_coding	-0.524394	2.86395e-13	-0.7068	4.11304e-23	-0.609966	1.31079e-14
ENSG00000213186	TRIM59	protein_coding	-0.458851	2.90166e-13	-0.439225	1.90442e-12	-0.450564	1.16777e-16
ENSG00000127946	HIP1	protein_coding	0.84389	2.90466e-13	1.05826	6.77488e-21	0.953865	4.37698e-16
ENSG00000119403	PHF19	protein_coding	0.355988	3.13199e-13	0.231099	6.97151e-06	0.289081	8.46298e-07
ENSG00000173548	SNX33	protein_coding	0.835508	3.13199e-13	0.560413	1.57621e-06	0.698688	1.11656e-08
ENSG00000141644	MBD1	protein_coding	0.39304	3.16423e-13	0.354205	5.24172e-11	0.373318	1.3664e-13
ENSG00000143507	DUSP10	protein_coding	0.763141	3.19375e-13	0.94429	2.1148e-20	0.858754	3.41442e-18
ENSG00000106003	LFNG	protein_coding	0.56081	3.21038e-13	-0.0336879	0.771213	0.210018	0.149357
ENSG00000113552	GNPDA1	protein_coding	-0.387903	3.24579e-13	-0.515895	1.06637e-22	-0.447545	6.87464e-15
ENSG00000056558	TRAF1	protein_coding	0.739115	3.54817e-13	-0.0938021	0.485906	0.216097	0.179315
ENSG00000176788	BASP1	protein_coding	-2.24552	3.66504e-13	-3.32857	4.10557e-18	-2.70817	2.46082e-20
ENSG00000153339	TRAPPC8	protein_coding	0.33457	3.8945e-13	0.329907	5.72877e-13	0.332973	6.87118e-16
ENSG00000119522	DENND1A	protein_coding	0.495903	4.3041e-13	0.173518	0.0221727	0.316841	0.00229584
ENSG00000112715	VEGFA	polymorphic_pseudogene	0.369128	4.36767e-13	-0.210717	9.86071e-05	0.0685798	0.667824
ENSG00000158201	ABHD3	protein_coding	0.605842	4.36767e-13	0.700707	1.62015e-17	0.655019	1.56488e-16
ENSG00000017797	RALBP1	protein_coding	0.302078	4.57182e-13	0.326749	2.44728e-15	0.314746	4.55963e-18
ENSG00000177606	JUN	protein_coding	0.869437	4.64095e-13	0.272142	0.0321035	0.549629	0.00129741
ENSG00000169504	CLIC4	protein_coding	0.316272	4.77897e-13	0.398278	1.42888e-20	0.356976	2.56265e-16
ENSG00000134444	RELCH	protein_coding	0.413101	5.19261e-13	0.431296	2.95867e-14	0.422714	4.24023e-16
ENSG00000135083	CCNJL	protein_coding	1.12399	5.19261e-13	1.12198	3.68282e-13	1.12895	1.98877e-15
ENSG00000155363	MOV10	protein_coding	0.56681	5.19261e-13	0.59122	3.06717e-14	0.579914	2.86997e-15
ENSG00000152242	C18orf25	protein_coding	0.383765	5.2641e-13	0.237571	1.62977e-05	0.307242	1.17658e-06
ENSG00000124067	SLC12A4	protein_coding	1.04614	5.40943e-13	0.307052	0.0411853	0.66543	0.000936412
ENSG00000054523	KIF1B	protein_coding	0.812178	6.09624e-13	0.538488	2.43645e-06	0.673516	7.20849e-08
ENSG00000060138	YBX3	protein_coding	-0.330164	6.45103e-13	-0.281553	9.89156e-10	-0.304868	1.49296e-12
ENSG00000159348	CYB5R1	protein_coding	-1.23501	6.61389e-13	-0.453154	0.00329748	-0.752444	0.000298016
ENSG00000117477	CCDC181	protein_coding	2.7249	6.88946e-13	3.07145	1.4945e-16	2.91409	2.11023e-15
ENSG00000105186	ANKRD27	protein_coding	-0.256021	7.81075e-13	-0.00280785	0.965991	-0.115235	0.222179
ENSG00000116574	RHOU	protein_coding	-0.515709	8.24354e-13	-1.15174	8.5835e-55	-0.757856	1.49395e-06
ENSG00000158966	CACHD1	protein_coding	1.20827	8.24354e-13	1.65036	3.06035e-24	1.44134	9.179e-16
ENSG00000151726	ACSL1	protein_coding	0.483667	8.41586e-13	0.274756	9.86071e-05	0.374417	2.53633e-06
ENSG00000264247	LINC00909	lncRNA	0.557576	8.49732e-13	0.630964	1.92786e-16	0.59616	7.85165e-17
ENSG00000235106	BRD3OS	protein_coding	0.581227	8.82359e-13	0.568211	2.12594e-12	0.576396	4.26984e-15
ENSG00000175198	PCCA	protein_coding	-0.551929	9.87605e-13	-0.927807	9.51009e-33	-0.714551	1.37173e-10
ENSG00000066926	FECH	protein_coding	0.539659	1.01546e-12	0.35983	3.37915e-06	0.446426	9.16871e-08
ENSG00000117016	RIMS3	protein_coding	1.50953	1.01546e-12	1.06788	6.89478e-07	1.30541	1.23615e-09
ENSG00000128578	STRIP2	protein_coding	0.625535	1.08026e-12	0.443063	7.40552e-07	0.53477	2.8963e-09
ENSG00000183665	TRMT12	protein_coding	-1.80816	1.20043e-12	-0.418054	0.0319523	-0.840172	0.0061849
ENSG00000111605	CPSF6	protein_coding	-0.267966	1.2567e-12	-0.0225082	0.701822	-0.128872	0.146331
ENSG00000176105	YES1	protein_coding	0.403872	1.33061e-12	0.308936	1.1674e-07	0.355288	1.29995e-09
ENSG00000197182	MIRLET7BHG	lncRNA	1.3297	1.60067e-12	1.37803	1.33408e-13	1.36027	8.38592e-15
ENSG00000184363	PKP3	protein_coding	0.883321	1.65722e-12	-2.33349	1.31528e-34	0.00275311	0.975825
ENSG00000100065	CARD10	protein_coding	2.7406	1.72461e-12	0.140302	0.414431	1.70776	0.00277476
ENSG00000136868	SLC31A1	protein_coding	0.403634	1.73145e-12	0.260542	8.92836e-06	0.329226	4.31578e-07
ENSG00000179104	TMTC2	protein_coding	0.644861	1.77972e-12	1.05912	3.32411e-33	0.851607	2.96584e-11
ENSG00000059588	TARBP1	protein_coding	-0.312619	1.79232e-12	-0.138291	0.00352185	-0.214215	0.000851657
ENSG00000136840	ST6GALNAC4	protein_coding	0.775392	1.87275e-12	0.229206	0.0557971	0.479332	0.00233337
ENSG00000099810	MTAP	protein_coding	-0.357085	2.06354e-12	-0.254851	7.97724e-07	-0.302191	1.2899e-08
ENSG00000054793	ATP9A	protein_coding	-7.53632	2.38359e-12	1.59533	1.85146e-25	0.0062091	0.865627
ENSG00000137269	LRRC1	protein_coding	0.789144	2.43642e-12	0.918283	8.63776e-17	0.858302	1.23577e-16
ENSG00000165802	NSMF	protein_coding	0.489809	2.50877e-12	0.622676	1.29179e-19	0.555376	4.21402e-14
ENSG00000183688	RFLNB	protein_coding	-0.355513	2.89178e-12	-0.257564	5.9628e-07	-0.302927	1.43571e-08
ENSG00000077238	IL4R	protein_coding	0.5763	3.48336e-12	0.214084	0.0177018	0.381001	0.000776536
ENSG00000058804	NDC1	protein_coding	-0.259324	3.52869e-12	-0.13514	0.000595037	-0.190874	0.000175587
ENSG00000167775	CD320	protein_coding	-0.593116	3.73083e-12	-0.460818	6.05609e-08	-0.523036	1.23615e-09
ENSG00000204261	PSMB8-AS1	lncRNA	1.62085	3.73083e-12	1.29559	3.54331e-08	1.47199	9.15616e-11
ENSG00000181649	PHLDA2	protein_coding	1.9082	4.28323e-12	0.104967	0.598917	0.981491	0.0120433
ENSG00000125510	OPRL1	polymorphic_pseudogene	0.929187	4.30212e-12	0.248671	0.0798891	0.569226	0.00241267
ENSG00000121406	ZNF549	protein_coding	-0.475882	4.42591e-12	0.292363	9.2552e-06	-0.0149613	0.939621
ENSG00000158555	GDPD5	protein_coding	1.04138	4.74162e-12	1.08541	3.27439e-13	1.06699	7.5441e-14
ENSG00000143554	SLC27A3	protein_coding	0.59202	4.77923e-12	0.43562	5.28582e-07	0.513172	3.81932e-09
ENSG00000153774	CFDP1	protein_coding	-0.423457	5.00131e-12	0.0674051	0.392843	-0.112888	0.415884
ENSG00000135631	RAB11FIP5	protein_coding	1.8023	5.48248e-12	-0.262743	0.201798	0.0691754	0.243794
ENSG00000187961	KLHL17	protein_coding	0.526983	6.34488e-12	0.771188	3.93835e-25	0.646854	2.9164e-12
ENSG00000141452	RMC1	protein_coding	0.501261	6.38063e-12	0.243186	0.00161706	0.361719	0.00012401
ENSG00000154832	CXXC1	protein_coding	0.316788	6.43323e-12	0.168221	0.000570333	0.236927	8.79504e-05
ENSG00000137834	SMAD6	protein_coding	1.29206	6.97027e-12	1.73654	1.13267e-21	1.52762	2.68729e-14
ENSG00000163346	PBXIP1	protein_coding	0.750059	8.10771e-12	0.612382	2.77407e-08	0.683115	9.92766e-11
ENSG00000205084	TMEM231	protein_coding	1.00318	8.1821e-12	1.05048	4.21556e-13	1.03302	7.24639e-15
ENSG00000134440	NARS1	protein_coding	0.329912	8.54877e-12	0.196223	8.30504e-05	0.259263	1.2291e-05
ENSG00000111371	SLC38A1	protein_coding	0.323122	9.68724e-12	0.175119	0.000457755	0.244172	7.71979e-05
ENSG00000091181	IL5RA	protein_coding	-2.21409	9.78298e-12	-3.31687	5.3533e-16	-2.69783	3.92288e-20
ENSG00000008710	PKD1	protein_coding	0.460386	9.79347e-12	0.280296	6.83105e-05	0.361792	5.54659e-06
ENSG00000175175	PPM1E	protein_coding	1.0049	1.04262e-11	-0.725248	2.7178e-05	0.0459826	0.641888
ENSG00000170017	ALCAM	protein_coding	-0.294982	1.0497e-11	-0.349987	2.81668e-16	-0.321911	1.77019e-15
ENSG00000179630	LACC1	protein_coding	1.28648	1.05624e-11	1.38077	1.28373e-13	1.34176	1.32133e-14
ENSG00000119471	HSDL2	protein_coding	0.4036	1.08901e-11	0.409937	3.40948e-12	0.407899	3.25106e-15
ENSG00000169155	ZBTB43	protein_coding	0.400475	1.09438e-11	0.33875	1.14975e-08	0.369994	7.85536e-12
ENSG00000154146	NRGN	protein_coding	0.982188	1.0981e-11	-0.194413	0.227644	0.112732	0.342293
ENSG00000100911	PSME2	protein_coding	0.399007	1.12124e-11	0.340322	8.73372e-09	0.36915	5.52309e-11
ENSG00000111879	FAM184A	protein_coding	1.26732	1.13308e-11	1.66206	2.68473e-20	1.47883	1.34772e-15
ENSG00000124570	SERPINB6	protein_coding	0.601739	1.23582e-11	-1.7389	8.10981e-54	-0.00959597	0.929293
ENSG00000101665	SMAD7	protein_coding	0.689126	1.25628e-11	0.310468	0.00351899	0.488782	0.000147211
ENSG00000198624	CCDC69	protein_coding	0.572816	1.27851e-11	0.504092	2.71237e-09	0.540493	2.24002e-12
ENSG00000198113	TOR4A	protein_coding	0.55655	1.29721e-11	0.233557	0.00811719	0.381484	0.000615358
ENSG00000186951	PPARA	protein_coding	0.947524	1.31264e-11	1.05581	1.74356e-14	1.00717	5.97949e-15
ENSG00000103966	EHD4	protein_coding	0.506753	1.33527e-11	0.392632	2.29712e-07	0.449982	4.30884e-10
ENSG00000213753	CENPBD1P1	transcribed_processed_pseudogene	-0.595326	1.35344e-11	0.0264017	0.842648	-0.165567	0.263176
ENSG00000235162	C12orf75	protein_coding	-0.452953	1.51248e-11	-1.03809	6.00097e-54	-0.676483	4.48377e-06
ENSG00000071539	TRIP13	protein_coding	-0.34474	1.55361e-11	-0.402798	1.55862e-15	-0.373281	5.65735e-15
ENSG00000168071	CCDC88B	protein_coding	0.693808	1.55466e-11	0.0857506	0.52584	0.337222	0.0352643
ENSG00000115339	GALNT3	protein_coding	-0.471816	1.56885e-11	-0.380945	4.87117e-08	-0.424985	1.9054e-10
ENSG00000107819	SFXN3	protein_coding	0.543257	1.63076e-11	0.7945	2.32388e-24	0.667803	1.49296e-12
ENSG00000069956	MAPK6	protein_coding	-0.34131	1.65406e-11	-0.264929	2.10468e-07	-0.30055	4.29956e-09
ENSG00000173083	HPSE	protein_coding	0.839723	1.71442e-11	1.71827	1.03431e-49	1.29928	5.13449e-09
ENSG00000160285	LSS	protein_coding	0.466121	1.71645e-11	0.350394	6.48676e-07	0.407838	2.20016e-09
ENSG00000159433	STARD9	protein_coding	0.777223	1.84467e-11	0.967205	1.78996e-17	0.873019	1.77235e-13
ENSG00000177303	CASKIN2	protein_coding	1.40218	1.8712e-11	1.21509	6.19456e-09	1.31957	1.18528e-11
ENSG00000155657	TTN	protein_coding	-1.71196	2.05232e-11	-2.53442	3.96946e-18	-2.0835	6.87108e-18
ENSG00000109743	BST1	protein_coding	0.770716	2.13799e-11	0.774482	1.12087e-11	0.776779	7.28963e-14
ENSG00000174516	PELI3	protein_coding	0.901542	2.45863e-11	0.448029	0.0012222	0.677175	9.88677e-06
ENSG00000114805	PLCH1	protein_coding	-0.765733	2.46233e-11	-3.04286	1.179e-74	-0.87075	0.036156
ENSG00000143674	MAP3K21	protein_coding	0.876504	2.6198e-11	1.06903	8.08885e-17	0.977746	7.67822e-15
ENSG00000261645	DISC1FP1	lncRNA	-1.392	2.7732e-11	-3.38287	1.42054e-29	-1.85487	0.000340939
ENSG00000116005	PCYOX1	protein_coding	0.459071	2.79398e-11	0.238665	0.0010013	0.341508	7.7578e-05
ENSG00000165716	DIPK1B	protein_coding	0.752109	2.81217e-11	0.702901	4.30035e-10	0.731186	1.47159e-12
ENSG00000168675	LDLRAD4	protein_coding	0.780545	2.81217e-11	1.21907	2.06232e-27	1.00435	4.34464e-12
ENSG00000101752	MIB1	protein_coding	0.294656	2.89518e-11	0.493633	1.23843e-30	0.381526	7.45581e-09
ENSG00000149485	FADS1	protein_coding	0.3354	2.90409e-11	0.283528	3.14121e-08	0.30952	4.90757e-11
ENSG00000095370	SH2D3C	protein_coding	0.971943	2.93416e-11	1.0302	9.38088e-13	1.00606	8.97939e-14
ENSG00000100418	DESI1	protein_coding	-0.419678	3.0856e-11	-0.90737	2.24703e-46	-0.613629	1.44896e-06
ENSG00000167535	CACNB3	protein_coding	1.61202	3.0856e-11	0.962036	8.75926e-05	1.31745	3.51356e-07
ENSG00000178229	ZNF543	protein_coding	-0.657608	3.20467e-11	0.0224034	0.880752	-0.172949	0.256539
ENSG00000180044	C3orf80	protein_coding	0.516656	3.27132e-11	0.808076	1.10528e-26	0.658877	6.56604e-11
ENSG00000070214	SLC44A1	protein_coding	0.407906	3.45292e-11	0.266005	2.8526e-05	0.335089	2.52452e-07
ENSG00000173546	CSPG4	protein_coding	0.615615	4.10342e-11	0.906966	8.08298e-24	0.761535	2.04282e-12
ENSG00000123094	RASSF8	protein_coding	-1.83856	4.20816e-11	-1.43881	2.89217e-08	-1.64488	2.34784e-12
ENSG00000167695	TLCD3A	protein_coding	0.641767	4.20816e-11	0.431299	1.37761e-05	0.536803	7.76619e-08
ENSG00000131899	LLGL1	protein_coding	0.588008	4.23243e-11	0.417473	4.01308e-06	0.501575	3.92697e-08
ENSG00000157933	SKI	protein_coding	0.726356	4.67519e-11	0.290364	0.0113239	0.492054	0.000692489
ENSG00000167549	CORO6	protein_coding	1.40553	4.78734e-11	0.260543	0.177561	0.84662	0.003102
ENSG00000113387	SUB1	protein_coding	-0.464577	4.81406e-11	-0.437438	4.38602e-10	-0.447569	2.46334e-11
ENSG00000133169	BEX1	protein_coding	-0.384033	4.92855e-11	-0.562731	1.04089e-22	-0.4643	5.06552e-11
ENSG00000116675	DNAJC6	protein_coding	1.0675	5.06505e-11	1.17484	1.91957e-13	1.129	1.90716e-14
ENSG00000125347	IRF1	protein_coding	0.473485	5.2203e-11	0.460223	1.4219e-10	0.468181	6.9557e-13
ENSG00000162104	ADCY9	protein_coding	0.810372	5.40789e-11	0.601829	1.27388e-06	0.7059	4.02349e-08
ENSG00000185340	GAS2L1	protein_coding	0.631565	5.86926e-11	-0.0989958	0.427707	0.184493	0.232627
ENSG00000185112	FAM43A	protein_coding	0.72214	6.06571e-11	0.326505	0.00439849	0.514395	0.000161817
ENSG00000183647	ZNF530	protein_coding	-0.510575	6.93199e-11	0.0903257	0.354145	-0.113311	0.449331
ENSG00000106789	CORO2A	protein_coding	-0.338829	7.51953e-11	-1.39878	3.27696e-151	-0.557588	0.0264911
ENSG00000136878	USP20	protein_coding	0.347588	7.66809e-11	0.380357	5.72877e-13	0.364201	7.28665e-14
ENSG00000122862	SRGN	protein_coding	-0.408049	7.69985e-11	-1.00267	1.23098e-60	-0.625277	2.15814e-05
ENSG00000112419	PHACTR2	protein_coding	0.38332	7.82815e-11	0.111298	0.110485	0.233939	0.00992036
ENSG00000171132	PRKCE	protein_coding	1.08215	7.886e-11	1.05077	2.00766e-10	1.07325	1.9843e-12
ENSG00000163191	S100A11	protein_coding	0.580371	8.01666e-11	-0.103454	0.366278	0.172498	0.259934
ENSG00000033178	UBA6	protein_coding	-0.294147	8.20286e-11	0.238666	1.17183e-07	-0.00153184	0.992041
ENSG00000162729	IGSF8	protein_coding	0.805273	8.22842e-11	0.575962	4.20843e-06	0.689698	7.85574e-08
ENSG00000168792	ABHD15	protein_coding	0.631174	8.38931e-11	0.538895	3.14139e-08	0.58595	3.47988e-10
ENSG00000130052	STARD8	protein_coding	-0.629413	8.43408e-11	-0.468395	9.56565e-07	-0.546624	2.03276e-09
ENSG00000101751	POLI	protein_coding	0.570552	8.47207e-11	0.548606	4.7631e-10	0.561427	5.66751e-12
ENSG00000141696	P3H4	protein_coding	0.934457	9.16559e-11	0.48093	0.00108043	0.709715	1.09117e-05
ENSG00000119912	IDE	protein_coding	-0.274572	9.51556e-11	-0.363761	2.26183e-18	-0.316922	9.82967e-13
ENSG00000124126	PREX1	protein_coding	0.57859	9.84677e-11	0.14254	0.172311	0.331608	0.0127168
ENSG00000102780	DGKH	protein_coding	0.72004	1.08699e-10	1.06269	2.20626e-22	0.891285	1.76548e-11
ENSG00000069869	NEDD4	protein_coding	0.401719	1.1168e-10	0.474077	8.89867e-15	0.438519	3.83274e-14
ENSG00000177150	FAM210A	protein_coding	0.359364	1.157e-10	0.242375	2.41593e-05	0.298176	8.34497e-07
ENSG00000122778	KIAA1549	protein_coding	0.896104	1.18501e-10	0.498762	0.000374354	0.693465	1.71996e-05
ENSG00000083812	ZNF324	protein_coding	-0.484848	1.23354e-10	0.0306258	0.7822	-0.147298	0.283042
ENSG00000184500	PROS1	protein_coding	0.885251	1.24288e-10	1.50405	8.68426e-31	1.20367	7.41018e-11
ENSG00000159788	RGS12	protein_coding	0.686097	1.26001e-10	1.30112	1.07885e-38	0.998794	1.59519e-09
ENSG00000013275	PSMC4	protein_coding	-0.302714	1.28453e-10	-0.281645	2.05853e-09	-0.29129	3.39378e-12
ENSG00000136807	CDK9	protein_coding	0.374887	1.28973e-10	0.297818	4.33091e-07	0.334892	7.55619e-09
ENSG00000187239	FNBP1	protein_coding	0.466529	1.41675e-10	0.375575	3.02613e-07	0.416273	1.20225e-08
ENSG00000257093	DENND11	protein_coding	0.408525	1.41675e-10	0.562205	1.33063e-19	0.483931	4.1746e-12
ENSG00000132199	ENOSF1	protein_coding	0.387044	1.4552e-10	0.362013	1.95062e-09	0.374799	1.06912e-11
ENSG00000141425	RPRD1A	protein_coding	0.323159	1.4962e-10	0.413974	3.39293e-18	0.364873	2.04793e-12
ENSG00000127022	CANX	protein_coding	-0.223043	1.76333e-10	-0.348545	1.61399e-25	-0.27947	1.16056e-08
ENSG00000143786	CNIH3	protein_coding	1.0605	1.76535e-10	0.794581	2.09543e-06	0.937817	3.11939e-09
ENSG00000197535	MYO5A	protein_coding	0.507141	1.82953e-10	0.311505	0.00014105	0.404816	5.79485e-06
ENSG00000107201	DDX58	protein_coding	0.536935	1.90324e-10	0.403441	2.15939e-06	0.469273	9.21766e-09
ENSG00000178695	KCTD12	protein_coding	0.864942	1.90735e-10	1.04212	4.67761e-15	0.957935	5.09317e-13
ENSG00000128965	CHAC1	protein_coding	1.64262	1.97582e-10	0.953933	0.000232245	1.33061	1.52175e-06
ENSG00000173218	VANGL1	protein_coding	0.585123	1.97582e-10	0.813579	9.5826e-20	0.700217	1.84939e-12
ENSG00000135047	CTSL	protein_coding	0.544263	1.99898e-10	0.507008	2.83837e-09	0.527938	6.48201e-12
ENSG00000138794	CASP6	protein_coding	0.654624	2.06123e-10	1.07329	1.3654e-27	0.864221	9.1892e-11
ENSG00000166479	TMX3	protein_coding	0.321899	2.31682e-10	0.319338	2.60942e-10	0.320401	3.25718e-12
ENSG00000080608	PUM3	protein_coding	-0.322994	2.33714e-10	-0.332397	5.03155e-11	-0.328091	1.27071e-12
ENSG00000078668	VDAC3	protein_coding	-0.320289	2.48015e-10	-0.107287	0.0653182	-0.196876	0.012374
ENSG00000179832	MROH1	protein_coding	0.768892	2.50392e-10	0.35484	0.00462462	0.556018	0.000114174
ENSG00000126882	FAM78A	protein_coding	0.352812	2.52581e-10	0.258382	5.60536e-06	0.30334	1.94516e-07
ENSG00000134569	LRP4	protein_coding	1.30055	2.59576e-10	1.6903	1.97698e-17	1.50995	2.10278e-13
ENSG00000105639	JAK3	protein_coding	0.831507	2.67594e-10	-0.0429356	0.813331	0.169755	0.240692
ENSG00000181090	EHMT1	protein_coding	0.334722	2.67594e-10	0.288567	6.21302e-08	0.311201	4.72833e-10
ENSG00000103381	CPPED1	protein_coding	-0.553405	2.71598e-10	-1.28416	1.51081e-44	-0.827674	3.19978e-06
ENSG00000157514	TSC22D3	protein_coding	0.927729	2.78428e-10	1.05905	2.50847e-13	0.995446	3.75838e-12
ENSG00000215252	GOLGA8B	protein_coding	0.564495	2.78428e-10	0.299718	0.00121486	0.426073	4.95914e-05
ENSG00000213976	AC010615.1	unprocessed_pseudogene	-8.166	3.02109e-10	0.880044	0.000457446	0.000278568	0.998014
ENSG00000266412	NCOA4	protein_coding	-0.324769	3.25333e-10	-0.440353	3.32631e-18	-0.378378	2.63714e-11
ENSG00000119138	KLF9	protein_coding	0.531331	3.37996e-10	0.857641	5.12679e-26	0.693247	2.07723e-10
ENSG00000184588	PDE4B	protein_coding	0.79361	3.44811e-10	-0.429858	0.0021797	0.0621486	0.62085
ENSG00000085365	SCAMP1	protein_coding	-0.414496	3.49011e-10	-0.12788	0.0852147	-0.242377	0.0119155
ENSG00000168056	LTBP3	protein_coding	0.938914	3.66137e-10	0.999637	1.2981e-11	0.976031	5.97089e-13
ENSG00000128641	MYO1B	protein_coding	0.416199	3.74461e-10	1.09307	1.73997e-69	0.744488	6.4016e-06
ENSG00000276043	UHRF1	protein_coding	-0.292139	4.05814e-10	0.0364927	0.609639	-0.098849	0.385433
ENSG00000080709	KCNN2	protein_coding	1.4578	4.19587e-10	1.66631	2.90704e-13	1.57525	2.92939e-13
ENSG00000188070	C11orf95	protein_coding	0.409365	4.67651e-10	0.322953	1.23439e-06	0.365707	4.93511e-09
ENSG00000167543	TP53I13	protein_coding	0.59425	4.72235e-10	0.489622	3.17944e-07	0.541902	5.4897e-09
ENSG00000111196	MAGOHB	protein_coding	-0.328918	4.77163e-10	-0.186791	0.000649671	-0.250382	4.91817e-05
ENSG00000144355	DLX1	protein_coding	0.698223	4.81745e-10	0.6236	2.26357e-08	0.662933	1.5433e-10
ENSG00000123989	CHPF	protein_coding	1.05145	5.20721e-10	0.802669	2.24508e-06	0.931075	3.06869e-08
ENSG00000076555	ACACB	protein_coding	0.864588	5.23914e-10	0.270651	0.0608308	0.550663	0.0020749
ENSG00000109107	ALDOC	protein_coding	0.752448	5.40388e-10	-0.0649842	0.695445	0.232838	0.156642
ENSG00000004399	PLXND1	protein_coding	0.533022	5.5734e-10	0.186547	0.0463449	0.347653	0.00383275
ENSG00000164877	MICALL2	protein_coding	0.789501	5.73599e-10	-0.0639015	0.71481	0.243021	0.146789
ENSG00000109089	CDR2L	protein_coding	1.10379	5.76764e-10	0.806864	6.47223e-06	0.963446	4.3451e-08
ENSG00000132970	WASF3	protein_coding	0.72707	5.79598e-10	0.603289	2.97083e-07	0.667955	1.67554e-09
ENSG00000164070	HSPA4L	protein_coding	-0.331114	5.81939e-10	0.29592	2.2824e-08	0.0161107	0.959839
ENSG00000180353	HCLS1	protein_coding	0.381995	6.03257e-10	0.0996895	0.181145	0.224909	0.0197868
ENSG00000130706	ADRM1	protein_coding	-0.334698	6.14507e-10	-0.426727	1.02124e-15	-0.378376	5.29186e-12
ENSG00000154447	SH3RF1	protein_coding	0.773344	6.5989e-10	1.406	2.10026e-32	1.095	1.99986e-09
ENSG00000132388	UBE2G1	protein_coding	-0.339512	6.60412e-10	-0.312699	1.01905e-08	-0.326903	1.03541e-11
ENSG00000171617	ENC1	protein_coding	0.635749	6.74834e-10	0.657699	1.08978e-10	0.649828	3.67902e-12
ENSG00000211829	TRDC	TR_C_gene	-0.348436	6.80063e-10	-0.263031	4.29678e-06	-0.302615	1.40348e-07
ENSG00000149809	TM7SF2	protein_coding	1.01676	6.85114e-10	0.968017	3.38265e-09	0.999738	2.85437e-11
ENSG00000179981	TSHZ1	protein_coding	0.533935	6.85114e-10	0.478329	3.17578e-08	0.506972	3.44536e-10
ENSG00000065882	TBC1D1	protein_coding	-0.272258	7.17701e-10	0.190478	2.08698e-05	-0.015669	0.932782
ENSG00000169925	BRD3	protein_coding	0.515393	7.17701e-10	0.352618	3.23428e-05	0.430565	1.8151e-06
ENSG00000180817	PPA1	protein_coding	-0.386436	7.17701e-10	-0.337064	8.26396e-08	-0.36003	3.0118e-09
ENSG00000116663	FBXO6	protein_coding	0.822221	7.35813e-10	-0.0630859	0.721418	0.23567	0.155511
ENSG00000198258	UBL5	protein_coding	-0.418202	7.50465e-10	-0.265729	0.000130637	-0.333135	1.19821e-05
ENSG00000174951	FUT1	protein_coding	2.34	7.50477e-10	-0.0429603	0.812743	0.088822	0.0801103
ENSG00000163636	PSMD6	protein_coding	-0.294006	7.52357e-10	-0.301781	2.68246e-10	-0.296707	2.86238e-12
ENSG00000170571	EMB	protein_coding	-0.310002	7.58587e-10	-0.345145	4.2478e-12	-0.327582	1.12457e-12
ENSG00000119396	RAB14	protein_coding	0.308441	7.93798e-10	0.271741	1.24102e-07	0.28558	6.06892e-10
ENSG00000142669	SH3BGRL3	protein_coding	0.618926	8.39219e-10	-0.00159476	0.992622	0.243299	0.11527
ENSG00000177125	ZBTB34	protein_coding	0.370018	8.39219e-10	0.46496	4.09774e-15	0.417845	2.55265e-12
ENSG00000155380	SLC16A1	protein_coding	-0.27875	9.16195e-10	-0.169813	0.000342667	-0.217827	4.00164e-05
ENSG00000057019	DCBLD2	protein_coding	0.422336	9.45213e-10	0.367081	1.18295e-07	0.394832	8.82693e-10
ENSG00000188785	ZNF548	protein_coding	-0.564331	9.45213e-10	0.0930113	0.400646	-0.115246	0.45302
ENSG00000130813	SHFL	protein_coding	1.61649	1.08323e-09	1.89074	2.94293e-13	1.76848	1.94066e-12
ENSG00000138760	SCARB2	protein_coding	0.396013	1.08612e-09	0.709622	2.51655e-30	0.547342	1.18272e-08
ENSG00000059573	ALDH18A1	protein_coding	-0.250784	1.08656e-09	-0.244303	2.4816e-09	-0.247614	4.82554e-12
ENSG00000185813	PCYT2	protein_coding	0.381876	1.09674e-09	0.378631	1.23263e-09	0.38069	2.84706e-11
ENSG00000188352	FOCAD	protein_coding	-0.379632	1.12174e-09	-0.194873	0.00276661	-0.274358	0.000316471
ENSG00000234676	IFT74-AS1	lncRNA	4.44938	1.12892e-09	0.0449739	0.675787	2.54482	0.0121039
ENSG00000166377	ATP9B	protein_coding	0.430933	1.15705e-09	0.360247	4.33349e-07	0.395129	7.31747e-09
ENSG00000198825	INPP5F	protein_coding	0.595902	1.18003e-09	0.743462	8.43713e-15	0.672044	1.94066e-12
ENSG00000260401	AP002761.4	lncRNA	-0.53342	1.21385e-09	-0.42333	1.3864e-06	-0.476777	5.40836e-08
ENSG00000206418	RAB12	protein_coding	0.471333	1.24127e-09	0.442517	1.07832e-08	0.458306	6.36588e-11
ENSG00000101574	METTL4	protein_coding	0.473931	1.24339e-09	0.597686	4.36927e-15	0.536852	1.36166e-12
ENSG00000134256	CD101	protein_coding	1.1353	1.33311e-09	-0.266631	0.154341	0.0849847	0.382012
ENSG00000117877	CD3EAP	protein_coding	-0.347115	1.35828e-09	-0.296713	2.2329e-07	-0.321248	1.95194e-09
ENSG00000065183	WDR3	protein_coding	-0.253118	1.36916e-09	-0.175611	4.16493e-05	-0.211824	1.68527e-06
ENSG00000119537	KDSR	protein_coding	0.421401	1.37475e-09	0.676125	5.48175e-24	0.545597	8.20983e-10
ENSG00000075426	FOSL2	protein_coding	0.590778	1.39599e-09	0.520009	9.65317e-08	0.556085	2.85206e-09
ENSG00000069702	TGFBR3	protein_coding	-0.71802	1.42148e-09	-0.523335	6.21849e-06	-0.618387	2.74491e-08
ENSG00000187514	PTMA	protein_coding	-0.303387	1.42148e-09	-0.107904	0.0587299	-0.178017	0.0113159
ENSG00000113356	POLR3G	protein_coding	-0.567435	1.43091e-09	-0.110508	0.30799	-0.275864	0.0310881
ENSG00000074660	SCARF1	protein_coding	2.19438	1.50292e-09	0.74407	0.0198166	1.57687	0.000313937
ENSG00000181894	ZNF329	protein_coding	-0.475657	1.52556e-09	0.287243	0.000153386	-0.0162281	0.934195
ENSG00000101608	MYL12A	protein_coding	0.360937	1.55868e-09	0.280755	3.67202e-06	0.318617	1.55017e-07
ENSG00000100505	TRIM9	protein_coding	1.33957	1.62249e-09	0.798818	0.000317542	1.0878	2.91532e-06
ENSG00000183134	PTGDR2	protein_coding	1.98532	1.63233e-09	-0.203824	0.269438	0.0638648	0.222054
ENSG00000145506	NKD2	protein_coding	-0.477173	1.65221e-09	0.00173872	0.990897	-0.161898	0.230963
ENSG00000165661	QSOX2	protein_coding	0.303495	1.66474e-09	0.15867	0.00317323	0.226579	0.0003103
ENSG00000122547	EEPD1	protein_coding	0.512992	1.67299e-09	0.0312161	0.823353	0.2329	0.0835768
ENSG00000152223	EPG5	protein_coding	0.5972	1.78163e-09	0.568335	8.76401e-09	0.582647	1.42583e-09
ENSG00000158163	DZIP1L	protein_coding	0.731231	1.81002e-09	1.00786	9.91143e-18	0.875423	9.99367e-13
ENSG00000214194	SMIM30	protein_coding	-0.388324	1.81519e-09	-0.354744	3.93911e-08	-0.370729	1.57344e-09
ENSG00000096063	SRPK1	protein_coding	-0.239846	1.99887e-09	-0.277171	1.94744e-12	-0.258225	6.64838e-13
ENSG00000121691	CAT	protein_coding	-0.325697	2.2333e-09	-0.273518	6.30052e-07	-0.297788	1.85951e-08
ENSG00000165434	PGM2L1	protein_coding	0.553387	2.37511e-09	0.435907	3.19203e-06	0.496305	1.34595e-08
ENSG00000126778	SIX1	protein_coding	1.45527	2.39037e-09	0.962565	8.06787e-05	1.23082	4.58721e-07
ENSG00000099889	ARVCF	protein_coding	1.82169	2.45515e-09	1.67289	3.76801e-08	1.76292	6.87984e-10
ENSG00000115419	GLS	protein_coding	-0.257988	2.65479e-09	-0.228861	1.40622e-07	-0.24292	6.82491e-10
ENSG00000175354	PTPN2	protein_coding	0.309993	2.70842e-09	0.288412	3.14139e-08	0.298948	1.64775e-10
ENSG00000213468	FIRRE	lncRNA	-0.408864	2.77166e-09	-0.338767	8.76763e-07	-0.372205	2.08356e-08
ENSG00000176890	TYMS	protein_coding	0.425972	3.10186e-09	0.275371	0.000187695	0.342691	1.45223e-05
ENSG00000148943	LIN7C	protein_coding	-0.29552	3.13879e-09	-0.203848	6.2547e-05	-0.246415	2.91698e-06
ENSG00000105176	URI1	protein_coding	-0.309748	3.27218e-09	-0.0942662	0.119906	-0.183482	0.0205675
ENSG00000038002	AGA	protein_coding	0.626063	3.35086e-09	0.145563	0.243183	0.359061	0.0110615
ENSG00000182389	CACNB4	protein_coding	0.756717	3.35086e-09	0.512104	6.80648e-05	0.634972	2.17623e-06
ENSG00000134602	STK26	protein_coding	-0.334453	3.4559e-09	-0.258313	6.68817e-06	-0.293555	2.94113e-07
ENSG00000242265	PEG10	protein_coding	-3.40091	3.56573e-09	-1.70583	1.17035e-05	-2.35767	4.42385e-09
ENSG00000130202	NECTIN2	protein_coding	0.62309	3.61748e-09	0.279819	0.0111441	0.440169	0.000487511
ENSG00000101745	ANKRD12	protein_coding	0.372208	3.64013e-09	0.441018	1.11558e-12	0.406615	2.63462e-11
ENSG00000249471	ZNF324B	protein_coding	-0.613298	3.69778e-09	0.0340129	0.816759	-0.155498	0.304553
ENSG00000119392	GLE1	protein_coding	0.297179	3.699e-09	0.115896	0.0412504	0.198463	0.00535218
ENSG00000111674	ENO2	protein_coding	1.2032	3.71401e-09	1.64594	4.92133e-17	1.44214	1.09441e-12
ENSG00000120992	LYPLA1	protein_coding	-0.363161	3.85378e-09	-0.032195	0.724023	-0.159725	0.14375
ENSG00000136824	SMC2	protein_coding	0.3181	3.89345e-09	0.437458	1.05682e-16	0.375701	2.00609e-10
ENSG00000101849	TBL1X	protein_coding	0.957711	3.89729e-09	1.01126	2.90265e-10	0.992663	1.35104e-11
ENSG00000114023	FAM162A	protein_coding	-0.387764	3.92995e-09	-0.206175	0.00258189	-0.28506	0.000225204
ENSG00000083312	TNPO1	protein_coding	-0.243073	3.9881e-09	-0.239047	6.06958e-09	-0.23953	2.72626e-11
ENSG00000136153	LMO7	protein_coding	0.547427	4.36969e-09	0.949463	3.47529e-26	0.745489	5.81664e-09
ENSG00000150637	CD226	protein_coding	1.12204	4.38788e-09	0.219451	0.228635	0.631089	0.00921468
ENSG00000115758	ODC1	protein_coding	-0.338199	4.42115e-09	-0.266133	5.13098e-06	-0.299245	2.57008e-07
ENSG00000106868	SUSD1	protein_coding	0.427471	4.43572e-09	0.369203	4.52802e-07	0.398811	3.2068e-09
ENSG00000179163	FUCA1	protein_coding	0.53207	4.62663e-09	0.630149	1.60202e-12	0.582404	1.632e-11
ENSG00000169692	AGPAT2	protein_coding	0.331342	4.92171e-09	0.0432222	0.648691	0.170638	0.0882538
ENSG00000111817	DSE	protein_coding	0.373074	4.99966e-09	0.543893	1.095e-18	0.457369	6.57276e-11
ENSG00000199879	RNVU1-22	snRNA	-1.48853	5.1038e-09	-1.19195	6.9735e-07	-1.35549	1.6405e-10
ENSG00000110934	BIN2	protein_coding	-0.419783	5.22106e-09	0.0566909	0.558078	-0.115947	0.402491
ENSG00000204177	BMS1P1	transcribed_unprocessed_pseudogene	-0.866757	5.24196e-09	-0.986124	3.16261e-11	-0.935049	5.17311e-13
ENSG00000006534	ALDH3B1	protein_coding	0.474167	5.26526e-09	-0.262119	0.00307423	0.0797698	0.623158
ENSG00000165702	GFI1B	protein_coding	0.700395	5.27696e-09	0.360496	0.00343432	0.526961	5.76772e-05
ENSG00000204524	ZNF805	protein_coding	-0.590708	5.29852e-09	0.0977381	0.423903	-0.110977	0.475483
ENSG00000163362	INAVA	protein_coding	0.54108	5.37407e-09	0.369198	9.31358e-05	0.454024	1.31235e-06
ENSG00000141627	DYM	protein_coding	0.328051	5.55353e-09	0.257364	6.74858e-06	0.291685	8.87324e-08
ENSG00000196358	NTNG2	protein_coding	0.487199	5.62585e-09	0.0980391	0.34998	0.265025	0.0319505
ENSG00000169252	ADRB2	protein_coding	0.742551	5.79096e-09	1.11753	6.42664e-20	0.936235	2.71518e-11
ENSG00000164975	SNAPC3	protein_coding	-0.407942	5.85177e-09	-0.438691	2.68246e-10	-0.42537	1.93949e-12
ENSG00000105612	DNASE2	protein_coding	0.548775	5.86716e-09	0.129296	0.259002	0.312336	0.0159957
ENSG00000079215	SLC1A3	protein_coding	-0.539823	6.22886e-09	-0.15173	0.132657	-0.300087	0.0118513
ENSG00000135677	GNS	protein_coding	0.312395	6.46755e-09	0.145517	0.0128792	0.223779	0.00084532
ENSG00000166398	KIAA0355	protein_coding	0.956245	6.59877e-09	1.28056	9.81477e-16	1.12633	5.31041e-12
ENSG00000196867	ZFP28	protein_coding	0.740033	6.63455e-09	0.421284	0.00118056	0.582142	1.16903e-05
ENSG00000162734	PEA15	protein_coding	0.36535	7.61319e-09	0.0839218	0.304419	0.209358	0.0309518
ENSG00000143889	HNRNPLL	protein_coding	-0.35931	7.99162e-09	-0.438207	9.74469e-13	-0.397522	4.79781e-11
ENSG00000165025	SYK	protein_coding	0.207633	8.10491e-09	-0.0371334	0.456268	0.0819553	0.406924
ENSG00000171121	KCNMB3	protein_coding	-3.89574	8.40277e-09	-1.85251	4.99511e-06	-2.58575	3.84902e-10
ENSG00000171421	MRPL36	protein_coding	-0.489789	8.46839e-09	-0.565611	1.84512e-11	-0.528799	2.37438e-11
ENSG00000026508	CD44	protein_coding	0.324162	8.50781e-09	-0.0696889	0.332541	0.10953	0.387619
ENSG00000165233	CARD19	protein_coding	0.45455	8.65081e-09	0.450821	9.05567e-09	0.454001	2.11851e-10
ENSG00000142230	SAE1	protein_coding	-0.315458	9.3051e-09	-0.18878	0.000963812	-0.245039	0.000106899
ENSG00000136874	STX17	protein_coding	0.360274	9.5894e-09	0.633154	7.89605e-26	0.494331	3.615e-08
ENSG00000136111	TBC1D4	protein_coding	0.299812	9.6858e-09	0.54006	3.35874e-27	0.411292	1.1139e-07
ENSG00000141753	IGFBP4	protein_coding	-0.330598	9.85148e-09	-0.745531	1.51665e-38	-0.497696	7.00555e-06
ENSG00000149782	PLCB3	protein_coding	0.389728	9.91792e-09	0.261702	0.000186243	0.323165	3.42466e-06
ENSG00000097021	ACOT7	protein_coding	0.345427	1.00941e-08	-0.259307	4.45862e-05	0.0467357	0.789595
ENSG00000160932	LY6E	protein_coding	0.556299	1.01719e-08	-0.046158	0.746942	0.192688	0.198308
ENSG00000166165	CKB	protein_coding	0.789963	1.01719e-08	0.494393	0.000364526	0.639777	1.14474e-05
ENSG00000027697	IFNGR1	protein_coding	-0.394611	1.05866e-08	-0.326813	2.34803e-06	-0.358776	8.24093e-08
ENSG00000114062	UBE3A	protein_coding	-0.222856	1.08029e-08	-0.00926619	0.890862	-0.102272	0.217342
ENSG00000189339	SLC35E2B	protein_coding	0.481617	1.08681e-08	0.0774398	0.48846	0.249953	0.0472831
ENSG00000092820	EZR	protein_coding	-0.268761	1.08905e-08	-0.466166	1.28761e-24	-0.354965	1.94237e-07
ENSG00000182179	UBA7	protein_coding	0.91014	1.11855e-08	1.36021	4.54045e-19	1.14564	1.69738e-11
ENSG00000072210	ALDH3A2	protein_coding	-0.343384	1.13381e-08	-0.388478	6.43701e-11	-0.366011	1.1806e-11
ENSG00000023171	GRAMD1B	protein_coding	-0.402966	1.13785e-08	-0.933816	1.99274e-40	-0.607821	1.07539e-05
ENSG00000187634	SAMD11	protein_coding	2.02285	1.13785e-08	1.47439	3.0883e-05	1.78536	2.52126e-07
ENSG00000128789	PSMG2	protein_coding	0.302437	1.14814e-08	0.180003	0.00100295	0.237041	7.43105e-05
ENSG00000128683	GAD1	protein_coding	1.32629	1.15558e-08	1.5413	1.15461e-11	1.44811	1.58632e-11
ENSG00000234444	ZNF736	protein_coding	0.353887	1.15877e-08	0.472022	5.10739e-15	0.412796	4.46996e-11
ENSG00000185633	NDUFA4L2	protein_coding	1.90989	1.24272e-08	1.50463	7.11078e-06	1.73468	7.32539e-08
ENSG00000178202	POGLUT3	protein_coding	0.263633	1.2609e-08	0.320195	1.61348e-12	0.291582	1.44876e-11
ENSG00000151773	CCDC122	protein_coding	1.86018	1.31318e-08	1.79252	3.27852e-08	1.84247	1.60907e-09
ENSG00000222724	RNU2-63P	snRNA	-0.86116	1.33447e-08	-0.575042	8.5858e-05	-0.710906	1.57386e-06
ENSG00000121297	TSHZ3	protein_coding	1.31755	1.34212e-08	0.383854	0.0661783	0.87788	0.00124104
ENSG00000101558	VAPA	protein_coding	0.253117	1.39043e-08	0.213154	2.24508e-06	0.232472	3.70192e-08
ENSG00000111530	CAND1	protein_coding	-0.211897	1.40836e-08	-0.0371939	0.46876	-0.114386	0.100385
ENSG00000171574	ZNF584	protein_coding	-0.457766	1.43694e-08	0.128668	0.149801	-0.0823184	0.600519
ENSG00000145386	CCNA2	protein_coding	-0.294206	1.45236e-08	0.254998	8.61474e-07	0.00893697	0.979963
ENSG00000171105	INSR	protein_coding	0.461454	1.50509e-08	0.899468	5.75003e-31	0.673955	1.30343e-07
ENSG00000160447	PKN3	protein_coding	0.632897	1.50907e-08	1.04996	7.50261e-23	0.843513	5.7164e-10
ENSG00000152503	TRIM36	protein_coding	0.599258	1.52827e-08	0.630801	1.5163e-09	0.619493	7.99957e-11
ENSG00000166794	PPIB	protein_coding	-0.339705	1.63963e-08	-0.509143	4.25539e-18	-0.416006	4.7414e-09
ENSG00000197785	ATAD3A	protein_coding	0.317182	1.70556e-08	-0.152421	0.0130244	0.0720867	0.63007
ENSG00000118508	RAB32	protein_coding	-0.48605	1.71091e-08	-0.986017	5.05466e-31	-0.686351	9.21414e-07
ENSG00000124762	CDKN1A	protein_coding	1.49207	1.71643e-08	0.640909	0.010471	1.10669	0.000140219
ENSG00000115750	TAF1B	protein_coding	-0.339148	1.73018e-08	0.00361094	0.973811	-0.1312	0.240792
ENSG00000137492	THAP12	protein_coding	-0.305874	1.73018e-08	-0.145881	0.0124178	-0.216011	0.00188387
ENSG00000119927	GPAM	protein_coding	-0.291601	1.77101e-08	-0.145689	0.00918956	-0.211118	0.0006229
ENSG00000198133	TMEM229B	protein_coding	0.980581	1.79787e-08	0.113319	0.540925	0.454492	0.0341444
ENSG00000164050	PLXNB1	protein_coding	0.527005	1.8026e-08	0.449062	1.69738e-06	0.488156	5.99429e-08
ENSG00000121579	NAA50	protein_coding	-0.192954	1.80876e-08	-0.200347	3.57126e-09	-0.197158	4.88604e-12
ENSG00000149289	ZC3H12C	protein_coding	0.855955	1.83176e-08	0.747938	8.16804e-07	0.808192	1.27273e-08
ENSG00000143815	LBR	protein_coding	-0.219498	1.90682e-08	-0.197817	3.65657e-07	-0.208033	1.50343e-09
ENSG00000103415	HMOX2	protein_coding	-0.408945	1.93056e-08	-0.184721	0.0159539	-0.279137	0.00143781
ENSG00000168234	TTC39C	protein_coding	0.310905	2.11647e-08	0.355982	6.58797e-11	0.333616	3.80055e-11
ENSG00000104998	IL27RA	protein_coding	0.430079	2.14618e-08	0.0645393	0.560508	0.222156	0.0579197
ENSG00000081913	PHLPP1	protein_coding	0.517069	2.18133e-08	0.638479	1.27754e-12	0.578693	4.20893e-11
ENSG00000123191	ATP7B	protein_coding	1.63792	2.25309e-08	1.44695	6.57808e-07	1.55775	2.24506e-08
ENSG00000102753	KPNA3	protein_coding	-0.278742	2.26306e-08	-0.228466	5.40837e-06	-0.254388	7.99615e-08
ENSG00000125657	TNFSF9	protein_coding	0.90169	2.30701e-08	0.53854	0.000860062	0.725394	1.24418e-05
ENSG00000128059	PPAT	protein_coding	-0.220275	2.35902e-08	0.402755	1.70405e-26	0.0756716	0.637
ENSG00000135525	MAP7	protein_coding	-0.754186	2.36531e-08	-1.01429	1.48975e-13	-0.885374	6.77175e-13
ENSG00000134987	WDR36	protein_coding	-0.233474	2.38727e-08	-0.189433	7.35872e-06	-0.210753	3.70214e-08
ENSG00000121073	SLC35B1	protein_coding	-0.33342	2.40814e-08	-0.330563	2.19548e-08	-0.332409	7.84505e-10
ENSG00000118276	B4GALT6	protein_coding	-1.77702	2.42017e-08	2.49342	2.77104e-33	0.0399073	0.269359
ENSG00000145293	ENOPH1	protein_coding	-0.34789	2.45382e-08	0.190035	0.00275695	-0.0322205	0.858956
ENSG00000105851	PIK3CG	protein_coding	-0.281595	2.57168e-08	-0.266067	1.59293e-07	-0.274029	7.51871e-10
ENSG00000147044	CASK	protein_coding	1.05921	2.57667e-08	1.19392	1.58548e-10	1.13706	6.12636e-11
ENSG00000230124	ACBD6	protein_coding	-0.325157	2.59759e-08	-0.0849181	0.226372	-0.18447	0.034633
ENSG00000116771	AGMAT	protein_coding	0.482987	2.67178e-08	-0.159632	0.113312	0.116624	0.445046
ENSG00000186230	ZNF749	protein_coding	-0.490529	2.74112e-08	0.0804077	0.460085	-0.112206	0.453234
ENSG00000177239	MAN1B1	protein_coding	0.338789	2.79646e-08	0.225333	0.000354625	0.27937	1.2648e-05
ENSG00000082397	EPB41L3	protein_coding	0.861136	2.80858e-08	0.704678	5.26875e-06	0.792483	2.93782e-08
ENSG00000017483	SLC38A5	protein_coding	-0.333401	2.81932e-08	-0.265195	1.17517e-05	-0.296637	4.31252e-07
ENSG00000128989	ARPP19	protein_coding	-0.217966	2.9114e-08	-0.107021	0.0155567	-0.155951	0.00237225
ENSG00000166896	ATP23	protein_coding	-0.396832	2.95742e-08	-0.142293	0.0708334	-0.246348	0.00780484
ENSG00000111300	NAA25	protein_coding	-0.244611	2.95971e-08	-0.0712679	0.180189	-0.145214	0.0318304
ENSG00000109756	RAPGEF2	protein_coding	0.788523	3.04464e-08	1.93386	1.36698e-48	1.34292	5.78801e-05
ENSG00000109814	UGDH	protein_coding	0.41381	3.04464e-08	1.09701	1.21169e-55	0.743667	9.9262e-06
ENSG00000186918	ZNF395	protein_coding	0.571689	3.07999e-08	1.35215	3.42557e-45	0.961344	1.03243e-06
ENSG00000150768	DLAT	protein_coding	-0.222746	3.12682e-08	-0.237485	2.16834e-09	-0.229765	2.86711e-11
ENSG00000176058	TPRN	protein_coding	0.348198	3.12682e-08	0.137618	0.0494935	0.234839	0.00416276
ENSG00000114686	MRPL3	protein_coding	-0.289568	3.1515e-08	-0.221448	2.99486e-05	-0.253462	1.42345e-06
ENSG00000126261	UBA2	protein_coding	-0.340479	3.17909e-08	-0.210495	0.00123345	-0.26577	0.000138202
ENSG00000177674	AGTRAP	protein_coding	0.467537	3.17909e-08	-0.312485	0.000582256	0.0508762	0.761159
ENSG00000091409	ITGA6	protein_coding	0.45608	3.18391e-08	0.405068	1.00147e-06	0.430587	1.12401e-08
ENSG00000196415	PRTN3	protein_coding	-0.576934	3.2069e-08	-0.729595	1.57353e-12	-0.648268	1.20634e-09
ENSG00000134324	LPIN1	protein_coding	-0.338724	3.22028e-08	-0.468463	7.62301e-15	-0.399742	2.26833e-10
ENSG00000078808	SDF4	protein_coding	0.30202	3.2547e-08	-0.251727	9.34562e-06	0.0352303	0.848111
ENSG00000147010	SH3KBP1	protein_coding	0.348408	3.29639e-08	0.0473233	0.603732	0.185065	0.0802409
ENSG00000184979	USP18	protein_coding	0.730417	3.35332e-08	0.645125	1.03967e-06	0.689391	4.17624e-08
ENSG00000242125	SNHG3	lncRNA	-0.283325	3.36717e-08	-0.26126	1.19362e-07	-0.271281	1.87023e-09
ENSG00000171848	RRM2	protein_coding	-0.249221	3.55953e-08	-0.340692	1.06553e-14	-0.29171	1.34801e-09
ENSG00000069966	GNB5	protein_coding	0.469957	3.58047e-08	0.351271	4.84653e-05	0.409479	1.15301e-06
ENSG00000139269	INHBE	protein_coding	2.59151	3.59809e-08	0.243377	0.168427	1.72156	0.00241267
ENSG00000143870	PDIA6	protein_coding	-0.251785	3.65671e-08	-0.497582	1.05542e-29	-0.35536	4.71573e-06
ENSG00000169860	P2RY1	protein_coding	-0.427224	3.68867e-08	0.113184	0.202699	-0.085596	0.576253
ENSG00000054277	OPN3	protein_coding	-0.708387	3.74221e-08	-0.882982	8.55774e-12	-0.799454	7.40957e-12
ENSG00000171206	TRIM8	protein_coding	0.60263	3.81824e-08	0.142589	0.261793	0.338662	0.0189191
ENSG00000104055	TGM5	protein_coding	-0.656303	3.87994e-08	-2.17228	1.23914e-51	-0.950787	0.0102965
ENSG00000125170	DOK4	protein_coding	0.900324	3.91415e-08	0.556812	0.000688977	0.736792	6.61801e-06
ENSG00000067167	TRAM1	protein_coding	-0.332251	3.91555e-08	-0.0102871	0.923334	-0.136694	0.216732
ENSG00000106397	PLOD3	protein_coding	0.456605	4.00099e-08	-0.0120065	0.933722	0.183684	0.175805
ENSG00000112561	TFEB	protein_coding	1.36116	4.0838e-08	0.517366	0.024368	0.976251	0.000379791
ENSG00000106799	TGFBR1	protein_coding	0.221398	4.11555e-08	0.206632	3.1228e-07	0.214009	8.82693e-10
ENSG00000198793	MTOR	protein_coding	0.307137	4.14347e-08	-0.0771996	0.270654	0.102339	0.433351
ENSG00000116161	CACYBP	protein_coding	-0.286705	4.22139e-08	-0.227486	1.76315e-05	-0.256133	6.3487e-07
ENSG00000100462	PRMT5	protein_coding	-0.29266	4.36027e-08	-0.134443	0.0204587	-0.203377	0.00309375
ENSG00000110324	IL10RA	protein_coding	1.39753	4.44025e-08	-0.0187811	0.938992	0.282126	0.0753546
ENSG00000178585	CTNNBIP1	protein_coding	0.6669	4.45394e-08	0.511399	2.82839e-05	0.592592	3.3722e-07
ENSG00000169902	TPST1	protein_coding	0.767706	4.49952e-08	0.877762	1.93313e-10	0.829311	9.29823e-11
ENSG00000142694	EVA1B	protein_coding	1.23177	4.63142e-08	0.937446	2.90902e-05	1.09849	4.44399e-07
ENSG00000074842	MYDGF	protein_coding	-0.34829	4.65954e-08	-0.615192	5.98403e-23	-0.460698	1.79219e-07
ENSG00000139318	DUSP6	protein_coding	0.309617	4.67398e-08	0.374991	1.40262e-11	0.341776	1.32336e-10
ENSG00000197183	NOL4L	protein_coding	0.817817	4.7012e-08	0.814941	3.91353e-08	0.823306	1.42337e-09
ENSG00000155100	OTUD6B	protein_coding	-0.399907	4.84369e-08	-0.0200778	0.864105	-0.162572	0.17164
ENSG00000257267	ZNF271P	transcribed_unitary_pseudogene	0.298688	4.9458e-08	0.239027	1.73795e-05	0.268149	1.99312e-07
ENSG00000156471	PTDSS1	protein_coding	-0.262602	5.00761e-08	-0.13295	0.00929699	-0.190341	0.00115724
ENSG00000111615	KRR1	protein_coding	-0.27446	5.37665e-08	-0.106895	0.0600717	-0.179427	0.00977286
ENSG00000186480	INSIG1	protein_coding	-0.356769	5.38003e-08	-0.275868	2.98209e-05	-0.314122	6.76366e-07
ENSG00000175040	CHST2	protein_coding	0.719003	5.40194e-08	-0.0205385	0.91913	0.244607	0.140165
ENSG00000198794	SCAMP5	protein_coding	1.54382	5.49276e-08	0.454026	0.0575662	1.06662	0.000803647
ENSG00000062524	LTK	protein_coding	-1.23219	5.52301e-08	-0.163229	0.373483	-0.457425	0.0397493
ENSG00000171388	APLN	protein_coding	0.992392	5.52369e-08	0.451712	0.0117918	0.727036	0.000321767
ENSG00000173480	ZNF417	protein_coding	-0.509437	5.5656e-08	0.163352	0.102136	-0.0694611	0.674816
ENSG00000135916	ITM2C	protein_coding	0.269316	5.8489e-08	0.0729294	0.24031	0.162932	0.0332398
ENSG00000006282	SPATA20	protein_coding	0.662092	6.07165e-08	0.308519	0.0143744	0.47746	0.000417358
ENSG00000175115	PACS1	protein_coding	0.838152	6.11906e-08	0.506459	0.0010669	0.675568	2.53388e-05
ENSG00000181163	NPM1	protein_coding	-0.332386	6.21364e-08	-0.237462	6.18289e-05	-0.282436	4.69628e-06
ENSG00000160999	SH2B2	protein_coding	0.72326	6.52795e-08	0.521089	0.00011307	0.626397	9.59238e-07
ENSG00000116096	SPR	protein_coding	0.443269	6.57833e-08	0.519673	1.1652e-10	0.482317	4.24017e-10
ENSG00000197530	MIB2	protein_coding	0.494269	6.57833e-08	0.355785	0.000127708	0.423087	3.15829e-06
ENSG00000115368	WDR75	protein_coding	-0.277198	6.69539e-08	-0.206488	5.63345e-05	-0.238582	2.11621e-06
ENSG00000132463	GRSF1	protein_coding	-0.217854	6.74076e-08	0.35483	1.46087e-20	0.0611329	0.701689
ENSG00000117505	DR1	protein_coding	-0.218316	6.76675e-08	-0.212054	1.39471e-07	-0.215443	4.15812e-10
ENSG00000035862	TIMP2	protein_coding	0.621543	6.90052e-08	0.404717	0.000522514	0.510687	1.48815e-05
ENSG00000077585	GPR137B	protein_coding	1.26273	6.97339e-08	1.35815	3.89474e-09	1.3236	7.20351e-10
ENSG00000008282	SYPL1	protein_coding	-0.37568	7.00508e-08	-0.323557	3.66277e-06	-0.347874	2.091e-07
ENSG00000100448	CTSG	protein_coding	-0.305626	7.03739e-08	-0.309131	3.54895e-08	-0.301602	4.30263e-09
ENSG00000233922	LINC01694	lncRNA	-0.732442	7.07342e-08	0.598222	1.08126e-06	0.0162919	0.915462
ENSG00000113384	GOLPH3	protein_coding	-0.27712	7.16382e-08	-0.211593	5.46277e-05	-0.242571	1.41644e-06
ENSG00000176225	RTTN	protein_coding	0.421353	7.16728e-08	0.486021	3.10421e-10	0.453927	1.9949e-09
ENSG00000185033	SEMA4B	protein_coding	1.01609	7.23582e-08	0.376013	0.0385972	0.694038	0.00135503
ENSG00000257335	MGAM	protein_coding	0.433768	7.38568e-08	-0.284358	0.000977917	0.0647691	0.704103
ENSG00000110422	HIPK3	protein_coding	-0.300151	7.47225e-08	0.0567249	0.447399	-0.0876046	0.483941
ENSG00000075884	ARHGAP15	protein_coding	-0.318056	7.59931e-08	-0.176396	0.0045639	-0.237873	0.000489022
ENSG00000123136	DDX39A	protein_coding	-0.284366	7.72194e-08	-0.245104	4.29019e-06	-0.263108	1.3642e-07
ENSG00000147854	UHRF2	protein_coding	-0.271938	8.16242e-08	-0.0565161	0.406799	-0.146922	0.0739856
ENSG00000186862	PDZD7	protein_coding	0.959998	8.31991e-08	1.09055	5.44784e-10	1.03632	1.53825e-10
ENSG00000138185	ENTPD1	protein_coding	0.93377	8.44339e-08	-0.121331	0.512308	0.188875	0.203589
ENSG00000123983	ACSL3	protein_coding	-0.262245	8.50714e-08	-0.225208	4.88765e-06	-0.242816	6.72809e-08
ENSG00000006432	MAP3K9	protein_coding	1.33126	8.54316e-08	0.679548	0.00468412	1.03613	6.1563e-05
ENSG00000197329	PELI1	protein_coding	0.985458	9.45599e-08	1.33608	7.99865e-14	1.17292	1.11538e-10
ENSG00000080986	NDC80	protein_coding	0.293707	9.57159e-08	0.346078	8.72857e-11	0.31947	6.76829e-10
ENSG00000137692	DCUN1D5	protein_coding	-0.312516	9.82095e-08	-0.286429	1.04134e-06	-0.298521	5.58713e-08
ENSG00000136444	RSAD1	protein_coding	-0.351668	9.82942e-08	-0.146088	0.0413464	-0.233821	0.00439482
ENSG00000197043	ANXA6	protein_coding	0.295134	9.9196e-08	-0.0829714	0.224573	0.0931427	0.467923
ENSG00000006451	RALA	protein_coding	-0.290029	9.95421e-08	-0.112019	0.065433	-0.188526	0.00969547
ENSG00000100242	SUN2	protein_coding	0.380476	9.97332e-08	0.163159	0.0370289	0.26105	0.00377467
ENSG00000117155	SSX2IP	protein_coding	-0.352123	9.97332e-08	-0.37598	9.79313e-09	-0.364582	1.32701e-09
ENSG00000117528	ABCD3	protein_coding	-0.274561	1.00199e-07	-0.279745	4.5931e-08	-0.27723	1.30333e-09
ENSG00000113312	TTC1	protein_coding	-0.292192	1.00517e-07	-0.254823	3.74502e-06	-0.272557	9.16871e-08
ENSG00000136848	DAB2IP	protein_coding	0.508759	1.03869e-07	0.0639858	0.632155	0.254864	0.0545449
ENSG00000169021	UQCRFS1	protein_coding	-0.318253	1.04205e-07	-0.307037	2.65883e-07	-0.312198	1.78552e-08
ENSG00000167110	GOLGA2	protein_coding	0.394936	1.04647e-07	0.341212	4.88833e-06	0.367833	1.3642e-07
ENSG00000197498	RPF2	protein_coding	-0.290706	1.04647e-07	-0.167523	0.00353868	-0.222307	0.000384545
ENSG00000005189	REXO5	protein_coding	0.318832	1.05648e-07	-0.0167768	0.87013	0.134002	0.232228
ENSG00000144354	CDCA7	protein_coding	-0.212943	1.0605e-07	-0.344338	4.0625e-18	-0.273464	6.58191e-08
ENSG00000152795	HNRNPDL	protein_coding	-0.24843	1.12374e-07	0.0908828	0.089384	-0.0531253	0.682534
ENSG00000111832	RWDD1	protein_coding	-0.304561	1.14236e-07	-0.181926	0.00230054	-0.236979	0.000167905
ENSG00000125089	SH3TC1	protein_coding	1.06824	1.1442e-07	1.0768	6.45419e-08	1.08434	3.34134e-09
ENSG00000066027	PPP2R5A	protein_coding	-0.295849	1.14782e-07	-0.210754	0.000229846	-0.249597	8.75914e-06
ENSG00000102580	DNAJC3	protein_coding	-0.229415	1.15171e-07	-0.298392	1.65574e-12	-0.262521	5.54695e-10
ENSG00000130827	PLXNA3	protein_coding	0.786542	1.17052e-07	0.472049	0.00144308	0.625736	7.36608e-05
ENSG00000116747	RO60	protein_coding	-0.241879	1.23475e-07	-0.0896012	0.0901859	-0.155218	0.0154506
ENSG00000152465	NMT2	protein_coding	0.575737	1.25757e-07	0.399488	0.000299841	0.489031	3.38272e-06
ENSG00000136527	TRA2B	protein_coding	-0.182947	1.26987e-07	-0.0186789	0.726221	-0.0924281	0.18087
ENSG00000170515	PA2G4	protein_coding	-0.235944	1.26987e-07	-0.206281	4.8541e-06	-0.220556	8.50607e-08
ENSG00000150782	IL18	protein_coding	1.60498	1.27561e-07	0.218604	0.270023	0.972669	0.00518461
ENSG00000107331	ABCA2	protein_coding	0.507441	1.28506e-07	0.697614	1.52791e-13	0.599368	5.7065e-09
ENSG00000083817	ZNF416	protein_coding	-0.519114	1.29949e-07	0.102792	0.372516	-0.099834	0.52125
ENSG00000136450	SRSF1	protein_coding	-0.236941	1.30341e-07	-0.0960265	0.0571486	-0.158263	0.00954377
ENSG00000029363	BCLAF1	protein_coding	-0.219519	1.31188e-07	-0.0376355	0.505078	-0.118156	0.109649
ENSG00000117020	AKT3	protein_coding	0.742935	1.3159e-07	0.659256	2.53217e-06	0.707441	4.68716e-08
ENSG00000121454	LHX4	protein_coding	1.55987	1.32791e-07	1.5748	7.14808e-08	1.5808	1.27609e-08
ENSG00000130724	CHMP2A	protein_coding	-0.399867	1.33693e-07	0.196247	0.0121139	-0.0425916	0.821074
ENSG00000121101	TEX14	protein_coding	0.700904	1.34904e-07	0.0934697	0.570389	0.343679	0.0397521
ENSG00000049239	H6PD	protein_coding	-0.557252	1.3742e-07	-0.945632	8.35825e-19	-0.728219	1.07826e-08
ENSG00000005059	MCUB	protein_coding	0.493334	1.42373e-07	1.23876	1.65273e-45	0.860664	3.88107e-06
ENSG00000101624	CEP76	protein_coding	0.329473	1.43255e-07	0.338006	5.19026e-08	0.334428	1.41811e-09
ENSG00000137486	ARRB1	protein_coding	0.293699	1.49718e-07	0.0806055	0.242023	0.178351	0.0279795
ENSG00000231607	DLEU2	lncRNA	-0.403106	1.58051e-07	-0.461573	1.30074e-09	-0.431668	4.029e-09
ENSG00000139163	ETNK1	protein_coding	-0.279229	1.58288e-07	-0.182034	0.000969581	-0.225974	6.39754e-05
ENSG00000172830	SSH3	protein_coding	0.824982	1.58444e-07	0.644966	3.96187e-05	0.740499	9.68252e-07
ENSG00000142396	ERVK3-1	protein_coding	-0.52703	1.58819e-07	0.0903738	0.456383	-0.108389	0.48036
ENSG00000113638	TTC33	protein_coding	-0.438321	1.6193e-07	-0.0147669	0.924767	-0.16439	0.205548
ENSG00000168118	RAB4A	protein_coding	-0.332289	1.63488e-07	-0.166497	0.013393	-0.238737	0.00126378
ENSG00000082212	ME2	protein_coding	0.254438	1.64448e-07	0.166376	0.00100766	0.206889	7.32439e-05
ENSG00000140479	PCSK6	protein_coding	-1.48753	1.65014e-07	-0.621366	0.00792267	-0.994488	0.000173935
ENSG00000185187	SIGIRR	protein_coding	0.513451	1.68674e-07	0.187011	0.0872683	0.33787	0.00333237
ENSG00000136404	TM6SF1	protein_coding	1.44527	1.72902e-07	1.34612	9.35084e-07	1.41275	3.32884e-08
ENSG00000083807	SLC27A5	protein_coding	-0.7446	1.77757e-07	-0.555447	5.76105e-05	-0.6551	1.79219e-07
ENSG00000105677	TMEM147	protein_coding	-0.403689	1.80773e-07	-0.261679	0.000964073	-0.323852	8.03133e-05
ENSG00000102221	JADE3	protein_coding	0.448573	1.84605e-07	0.586297	2.40175e-12	0.51985	1.18971e-10
ENSG00000139496	NUP58	protein_coding	-0.219278	1.85513e-07	-0.19032	6.81087e-06	-0.204633	4.85349e-08
ENSG00000166289	PLEKHF1	protein_coding	0.920346	1.85513e-07	0.0697646	0.728999	0.40599	0.0448204
ENSG00000107371	EXOSC3	protein_coding	-0.339043	1.88873e-07	-0.299016	4.44023e-06	-0.318225	1.35834e-07
ENSG00000105202	FBL	protein_coding	-0.250226	1.89172e-07	-0.0972205	0.072566	-0.165926	0.0120842
ENSG00000004487	KDM1A	protein_coding	-0.217663	1.91177e-07	-0.0990836	0.0316875	-0.152652	0.00486069
ENSG00000128203	ASPHD2	protein_coding	1.26689	1.91177e-07	0.515948	0.0216385	0.908496	0.000657986
ENSG00000165996	HACD1	protein_coding	1.02384	1.92621e-07	1.04142	8.4762e-08	1.04311	6.94736e-09
ENSG00000154889	MPPE1	protein_coding	0.44006	1.94232e-07	0.489336	4.24513e-09	0.467035	7.57929e-10
ENSG00000097007	ABL1	protein_coding	0.410285	1.94536e-07	0.352348	8.34223e-06	0.380187	8.44674e-07
ENSG00000204634	TBC1D8	protein_coding	0.322509	1.96103e-07	0.420313	3.36154e-12	0.370913	1.00215e-09
ENSG00000112320	SOBP	protein_coding	0.75071	2.06212e-07	1.27571	2.78716e-20	1.01701	1.94074e-08
ENSG00000116898	MRPS15	protein_coding	-0.323368	2.17556e-07	-0.288126	4.48e-06	-0.303314	2.31523e-07
ENSG00000196756	SNHG17	lncRNA	-0.274944	2.18329e-07	-0.212055	8.03214e-05	-0.241526	1.84486e-06
ENSG00000071051	NCK2	protein_coding	0.379446	2.18594e-07	0.349762	1.80794e-06	0.364169	1.05895e-07
ENSG00000114480	GBE1	protein_coding	-0.246656	2.19094e-07	-0.14067	0.00472094	-0.189187	0.000333227
ENSG00000148400	NOTCH1	protein_coding	0.723088	2.19132e-07	0.350163	0.0106297	0.547319	3.74477e-05
ENSG00000152620	NADK2	protein_coding	-0.24676	2.20582e-07	-0.155224	0.00170475	-0.197484	6.8961e-05
ENSG00000039523	RIPOR1	protein_coding	0.877254	2.30824e-07	0.179468	0.300038	0.488604	0.0154506
ENSG00000132334	PTPRE	protein_coding	0.410029	2.31857e-07	0.288184	0.000387859	0.347205	9.68836e-06
ENSG00000104290	FZD3	protein_coding	0.428251	2.39935e-07	0.868308	7.38979e-28	0.640218	7.17844e-07
ENSG00000186812	ZNF397	protein_coding	0.43743	2.43103e-07	0.727833	4.69327e-19	0.579907	3.01808e-08
ENSG00000117395	EBNA1BP2	protein_coding	-0.29591	2.6082e-07	-0.280436	1.00847e-06	-0.287545	7.78073e-08
ENSG00000130956	HABP4	protein_coding	0.859814	2.70358e-07	0.753472	5.90449e-06	0.815818	9.52145e-08
ENSG00000108771	DHX58	protein_coding	0.935957	2.71025e-07	0.322638	0.0670979	0.628535	0.00179448
ENSG00000142583	SLC2A5	protein_coding	-0.493052	2.71025e-07	-0.703887	2.02494e-13	-0.593834	6.06892e-10
ENSG00000171530	TBCA	protein_coding	-0.383004	2.79178e-07	-0.179644	0.0237165	-0.263353	0.00283622
ENSG00000165914	TTC7B	protein_coding	0.569596	2.89741e-07	0.0922032	0.513073	0.290711	0.045693
ENSG00000200972	RNU5A-8P	snRNA	-1.35448	2.89743e-07	-0.712009	0.00340732	-1.03829	3.82423e-06
ENSG00000142657	PGD	protein_coding	0.244092	2.96672e-07	-0.142573	0.00503838	0.049283	0.738639
ENSG00000113263	ITK	protein_coding	-2.66289	2.99839e-07	-3.21275	3.56309e-08	-2.99016	4.1371e-12
ENSG00000105197	TIMM50	protein_coding	-0.278966	3.11813e-07	-0.321505	2.16834e-09	-0.29954	3.34134e-09
ENSG00000126522	ASL	protein_coding	0.512387	3.13418e-07	0.693696	1.03366e-12	0.605812	4.72833e-10
ENSG00000109133	TMEM33	protein_coding	-0.225587	3.22981e-07	0.268171	3.91981e-10	0.0292486	0.872071
ENSG00000110090	CPT1A	protein_coding	0.366316	3.25375e-07	0.234873	0.00158412	0.297222	0.000145884
ENSG00000120318	ARAP3	protein_coding	0.519823	3.25571e-07	-0.240361	0.0324351	0.0927714	0.557708
ENSG00000124802	EEF1E1	protein_coding	-0.445699	3.25907e-07	-0.302298	0.000601061	-0.366223	5.13356e-05
ENSG00000172731	LRRC20	protein_coding	0.558792	3.29772e-07	-0.0945768	0.502228	0.16202	0.288367
ENSG00000140287	HDC	protein_coding	0.857369	3.51845e-07	-0.995644	7.21099e-07	0.0232714	0.828369
ENSG00000164849	GPR146	protein_coding	1.1417	3.60076e-07	1.26669	9.12135e-09	1.21879	2.30205e-09
ENSG00000213585	VDAC1	protein_coding	-0.264822	3.65272e-07	-0.276741	1.54228e-07	-0.271516	1.68774e-08
ENSG00000109654	TRIM2	protein_coding	0.967322	3.7245e-07	0.468659	0.0118059	0.733785	0.00013303
ENSG00000169299	PGM2	protein_coding	-0.236456	3.75419e-07	0.34155	1.72759e-14	0.0446761	0.762724
ENSG00000183624	HMCES	protein_coding	0.372213	3.81496e-07	0.204976	0.00831907	0.284385	0.000345641
ENSG00000142632	ARHGEF19	protein_coding	0.718359	3.95342e-07	-0.0335492	0.867246	0.229952	0.160576
ENSG00000255529	POLR2M	protein_coding	-0.303604	3.95342e-07	0.0276815	0.759962	-0.105509	0.366923
ENSG00000179750	APOBEC3B	protein_coding	0.602632	4.23029e-07	-0.0619996	0.702561	0.186747	0.229733
ENSG00000148288	GBGT1	protein_coding	0.368795	4.2643e-07	0.421748	4.0202e-09	0.395685	4.1037e-09
ENSG00000182541	LIMK2	protein_coding	0.368595	4.26743e-07	0.173814	0.028676	0.263459	0.0016431
ENSG00000177000	MTHFR	protein_coding	0.43331	4.34699e-07	0.0414288	0.761172	0.207697	0.0984698
ENSG00000154845	PPP4R1	protein_coding	0.2221	4.44281e-07	0.247811	1.02114e-08	0.234895	1.92525e-09
ENSG00000136816	TOR1B	protein_coding	0.306699	4.45041e-07	0.285687	2.58788e-06	0.296933	3.16998e-08
ENSG00000143621	ILF2	protein_coding	-0.276057	4.52025e-07	-0.217379	8.82221e-05	-0.2444	5.81745e-06
ENSG00000124207	CSE1L	protein_coding	-0.206614	4.56932e-07	-0.178581	1.46519e-05	-0.192421	2.39516e-07
ENSG00000100201	DDX17	protein_coding	-0.186701	4.9524e-07	0.0207375	0.715111	-0.0718483	0.420157
ENSG00000069329	VPS35	protein_coding	-0.23098	4.97824e-07	-0.214823	3.05388e-06	-0.222447	6.65568e-08
ENSG00000174080	CTSF	protein_coding	1.05066	5.06844e-07	0.919083	9.32574e-06	0.997332	2.67246e-07
ENSG00000145882	PCYOX1L	protein_coding	0.498366	5.3001e-07	-0.376751	0.000437093	0.0423742	0.796956
ENSG00000268205	AC005261.2	lncRNA	-0.497959	5.3001e-07	-0.0251715	0.868196	-0.180265	0.197641
ENSG00000100219	XBP1	protein_coding	-0.276609	5.32768e-07	-0.230143	3.5626e-05	-0.251812	1.91393e-06
ENSG00000150456	EEF1AKMT1	protein_coding	-0.477684	5.32768e-07	-0.352839	0.000190225	-0.413658	2.18612e-06
ENSG00000278730	AC005332.6	lncRNA	0.50614	5.41798e-07	0.542897	5.19026e-08	0.527289	1.01493e-08
ENSG00000065328	MCM10	protein_coding	-0.250354	5.61017e-07	-0.198553	7.26617e-05	-0.22456	7.56931e-07
ENSG00000131018	SYNE1	protein_coding	0.93392	5.63973e-07	0.683387	0.000224754	0.819658	4.05372e-06
ENSG00000172785	CBWD1	protein_coding	-0.324402	5.65046e-07	-0.33602	1.71786e-07	-0.330315	2.11184e-08
ENSG00000165521	EML5	protein_coding	0.836124	5.68586e-07	1.65114	1.50891e-25	1.26539	5.56671e-08
ENSG00000196411	EPHB4	protein_coding	0.406489	5.71384e-07	0.547422	5.08644e-12	0.475611	1.05453e-08
ENSG00000115602	IL1RL1	protein_coding	-0.735055	5.92053e-07	-1.02229	9.67695e-12	-0.880051	8.88382e-11
ENSG00000189403	HMGB1	protein_coding	-0.315884	5.96217e-07	-0.200096	0.00232841	-0.247519	0.000272591
ENSG00000107263	RAPGEF1	protein_coding	0.379178	6.05349e-07	0.335399	1.21576e-05	0.35535	1.43163e-06
ENSG00000130935	NOL11	protein_coding	-0.232184	6.05637e-07	-0.137706	0.007001	-0.180108	0.000751266
ENSG00000094975	SUCO	protein_coding	-0.322075	6.05808e-07	-0.397148	4.05356e-10	-0.358446	3.81932e-09
ENSG00000169499	PLEKHA2	protein_coding	0.264217	6.07761e-07	-0.0688379	0.31164	0.0907854	0.462908
ENSG00000143162	CREG1	protein_coding	0.358627	6.08699e-07	0.0768633	0.453167	0.19787	0.0574273
ENSG00000078043	PIAS2	protein_coding	0.329117	6.08963e-07	0.373045	9.02963e-09	0.350657	1.64856e-08
ENSG00000156587	UBE2L6	protein_coding	2.63812	6.25859e-07	1.23828	0.00942459	2.08684	0.000203306
ENSG00000134107	BHLHE40	protein_coding	1.0887	6.49988e-07	0.0244706	0.918166	0.330325	0.0835095
ENSG00000050344	NFE2L3	protein_coding	0.483644	6.58253e-07	0.779544	7.04088e-17	0.629875	1.43649e-08
ENSG00000081386	ZNF510	protein_coding	0.281874	6.62542e-07	0.408961	6.92829e-14	0.344022	6.55496e-09
ENSG00000165219	GAPVD1	protein_coding	0.229859	6.74515e-07	0.277056	9.14452e-10	0.253081	4.73412e-09
ENSG00000152778	IFIT5	protein_coding	1.52902	6.75628e-07	0.083704	0.673169	0.701692	0.0275686
ENSG00000175322	ZNF519	protein_coding	0.395459	6.77858e-07	0.636753	1.12434e-16	0.513851	5.2812e-08
ENSG00000106771	TMEM245	protein_coding	0.258546	7.00184e-07	0.205403	0.000210117	0.230847	9.43745e-06
ENSG00000149516	MS4A3	protein_coding	-0.363778	7.08624e-07	-0.429141	2.617e-09	-0.394316	2.9413e-08
ENSG00000113532	ST8SIA4	protein_coding	-0.362013	7.23244e-07	-0.312835	1.88484e-05	-0.336004	1.02828e-06
ENSG00000224870	MRPL20-AS1	lncRNA	0.328293	7.23761e-07	-0.0345402	0.735049	0.128787	0.280957
ENSG00000106804	C5	protein_coding	0.768606	7.26453e-07	0.569956	0.000221028	0.679542	2.36659e-06
ENSG00000176463	SLCO3A1	protein_coding	0.609169	7.28322e-07	0.392207	0.00161218	0.50075	3.76844e-05
ENSG00000089006	SNX5	protein_coding	-0.205408	7.34902e-07	-0.114445	0.00962711	-0.156236	0.000878263
ENSG00000143771	CNIH4	protein_coding	-0.367846	7.59294e-07	-0.458798	3.27385e-10	-0.413242	6.5427e-09
ENSG00000073350	LLGL2	protein_coding	0.691125	7.7468e-07	0.317849	0.0255038	0.502561	0.000570034
ENSG00000110881	ASIC1	protein_coding	0.60475	7.76771e-07	0.42194	0.000600053	0.511609	3.04996e-05
ENSG00000124243	BCAS4	protein_coding	1.74562	8.03373e-07	0.0435014	0.825317	0.68162	0.0349886
ENSG00000196187	TMEM63A	protein_coding	0.563643	8.05716e-07	0.481072	2.48425e-05	0.523533	1.43114e-06
ENSG00000188342	GTF2F2	protein_coding	-0.308852	8.08413e-07	-0.251483	6.78386e-05	-0.276777	3.49765e-06
ENSG00000139354	GAS2L3	protein_coding	0.81323	8.12791e-07	1.08128	1.7994e-11	0.954167	4.50956e-09
ENSG00000008853	RHOBTB2	protein_coding	0.430804	8.31913e-07	0.261379	0.00401344	0.343743	8.31406e-05
ENSG00000106211	HSPB1	protein_coding	0.550933	8.38162e-07	0.168794	0.173858	0.333314	0.0149087
ENSG00000162139	NEU3	protein_coding	-0.255514	8.5231e-07	-0.0688771	0.286822	-0.149228	0.0473235
ENSG00000125484	GTF3C4	protein_coding	0.316976	8.52724e-07	0.319059	6.20931e-07	0.317307	1.47187e-07
ENSG00000138663	COPS4	protein_coding	-0.339265	8.55502e-07	0.111862	0.157548	-0.0658135	0.661159
ENSG00000011485	PPP5C	protein_coding	-0.239003	8.56572e-07	-0.17316	0.000459782	-0.20425	1.60295e-05
ENSG00000079246	XRCC5	protein_coding	-0.230909	8.56778e-07	-0.136198	0.00612047	-0.175489	0.000722362
ENSG00000166145	SPINT1	protein_coding	0.894602	8.84466e-07	0.00831977	0.973243	0.29494	0.104215
ENSG00000141429	GALNT1	protein_coding	0.298041	9.05348e-07	0.390457	4.36458e-11	0.342552	2.50057e-08
ENSG00000084073	ZMPSTE24	protein_coding	-0.293563	9.38963e-07	-0.184596	0.00300633	-0.233504	0.000288617
ENSG00000168566	SNRNP48	protein_coding	-0.246637	9.41924e-07	0.191844	0.000127707	-0.00745182	0.965354
ENSG00000177054	ZDHHC13	protein_coding	0.427042	9.57109e-07	0.445835	2.33767e-07	0.438573	1.75457e-08
ENSG00000000419	DPM1	protein_coding	-0.377176	9.59759e-07	-0.335483	1.37123e-05	-0.354303	1.62113e-06
ENSG00000070785	EIF2B3	protein_coding	-0.300314	9.59759e-07	-0.262091	1.9806e-05	-0.280099	8.31129e-07
ENSG00000184371	CSF1	protein_coding	2.31496	9.67713e-07	-0.0868566	0.526181	0.0887053	0.092414
ENSG00000168883	USP39	protein_coding	-0.223149	9.69263e-07	-0.28058	3.93088e-10	-0.250555	2.11957e-09
ENSG00000149428	HYOU1	protein_coding	-0.203429	9.70875e-07	-0.516488	6.56987e-39	-0.328084	0.000262067
ENSG00000174939	ASPHD1	protein_coding	0.845611	9.72761e-07	0.0946041	0.621178	0.405476	0.0377071
ENSG00000166501	PRKCB	protein_coding	0.252916	9.75644e-07	0.367176	1.57056e-13	0.30806	1.80242e-08
ENSG00000123684	LPGAT1	protein_coding	-0.235083	9.96018e-07	-0.239918	4.80642e-07	-0.237288	2.81104e-08
ENSG00000144029	MRPS5	protein_coding	-0.248123	1.00463e-06	-0.230927	5.89179e-06	-0.238619	1.21004e-07
ENSG00000126226	PCID2	protein_coding	-0.294144	1.00539e-06	-0.197268	0.00143045	-0.24105	0.000128136
ENSG00000155189	AGPAT5	protein_coding	-0.239282	1.00883e-06	-0.0185624	0.812637	-0.113634	0.198687
ENSG00000173442	EHBP1L1	protein_coding	0.354406	1.05205e-06	0.214527	0.00503648	0.278538	0.000437854
ENSG00000135205	CCDC146	protein_coding	0.626626	1.05742e-06	0.393307	0.0024552	0.512969	3.61661e-05
ENSG00000011021	CLCN6	protein_coding	0.618045	1.06323e-06	0.0763293	0.640026	0.295454	0.0614094
ENSG00000158457	TSPAN33	protein_coding	0.548202	1.076e-06	0.67386	9.0371e-10	0.614917	3.39545e-09
ENSG00000101773	RBBP8	protein_coding	0.219277	1.07762e-06	0.22082	1.04497e-06	0.21916	3.4606e-08
ENSG00000130821	SLC6A8	protein_coding	0.987211	1.08059e-06	0.819344	4.47156e-05	0.917352	8.54525e-07
ENSG00000104738	MCM4	protein_coding	-0.176997	1.0838e-06	-0.0236207	0.659908	-0.0907581	0.164177
ENSG00000120805	ARL1	protein_coding	-0.285302	1.08469e-06	-0.0843865	0.230584	-0.170159	0.0330713
ENSG00000171608	PIK3CD	protein_coding	0.419484	1.08941e-06	-0.025772	0.84981	0.162036	0.230812
ENSG00000134996	OSTF1	protein_coding	0.246461	1.08957e-06	0.102793	0.0858616	0.169011	0.00785577
ENSG00000182054	IDH2	protein_coding	0.28192	1.1057e-06	0.174205	0.00449277	0.224288	0.000380112
ENSG00000165264	NDUFB6	protein_coding	-0.369931	1.13499e-06	-0.292013	0.000135259	-0.327976	9.43745e-06
ENSG00000112249	ASCC3	protein_coding	-0.21059	1.14755e-06	-0.122659	0.00747148	-0.16334	0.000828575
ENSG00000275714	H3C1	protein_coding	-0.391942	1.1549e-06	-0.0107667	0.938714	-0.150676	0.235992
ENSG00000118513	MYB	protein_coding	-0.211073	1.17659e-06	-0.0662619	0.214002	-0.130436	0.040825
ENSG00000076662	ICAM3	protein_coding	-0.387875	1.19397e-06	-1.3524	1.99249e-63	-0.623928	0.0114427
ENSG00000118680	MYL12B	protein_coding	0.316748	1.19397e-06	0.125193	0.0906266	0.205241	0.0112107
ENSG00000138385	SSB	protein_coding	-0.283702	1.21607e-06	-0.271025	3.50943e-06	-0.27654	4.26906e-07
ENSG00000119772	DNMT3A	protein_coding	0.410715	1.21679e-06	0.107202	0.317667	0.241579	0.029264
ENSG00000148297	MED22	protein_coding	0.316384	1.21679e-06	0.311772	1.60686e-06	0.313395	2.43348e-07
ENSG00000170348	TMED10	protein_coding	-0.209009	1.22375e-06	-0.219889	2.44253e-07	-0.214738	7.23724e-09
ENSG00000160014	CALM3	protein_coding	-0.263486	1.23803e-06	-0.0777471	0.241752	-0.157825	0.0425876
ENSG00000167702	KIFC2	protein_coding	0.798184	1.23803e-06	1.14605	6.68142e-13	0.981894	3.62744e-09
ENSG00000166750	SLFN5	protein_coding	2.08503	1.24057e-06	0.970489	0.0113591	1.61787	0.000329565
ENSG00000215421	ZNF407	protein_coding	0.410536	1.24176e-06	0.41209	9.85896e-07	0.4102	3.75845e-07
ENSG00000172115	CYCS	protein_coding	-0.276067	1.25496e-06	-0.346424	5.02981e-10	-0.309278	3.32929e-08
ENSG00000112414	ADGRG6	protein_coding	0.566789	1.29505e-06	0.650927	1.61034e-08	0.612614	1.6069e-08
ENSG00000101654	RNMT	protein_coding	0.270038	1.31562e-06	0.243236	1.42472e-05	0.256116	6.8804e-07
ENSG00000072954	TMEM38A	protein_coding	1.20321	1.32117e-06	0.379124	0.0774443	0.815805	0.0021389
ENSG00000121753	ADGRB2	protein_coding	2.25954	1.32989e-06	-0.120813	0.372594	0.0491997	0.230551
ENSG00000136143	SUCLA2	protein_coding	-0.276062	1.3435e-06	-0.0826897	0.232493	-0.165082	0.0372519
ENSG00000084731	KIF3C	protein_coding	0.882605	1.36922e-06	0.646919	0.000363341	0.777645	5.16804e-06
ENSG00000107771	CCSER2	protein_coding	0.570207	1.37358e-06	0.429167	0.000306022	0.504065	3.9436e-06
ENSG00000101361	NOP56	protein_coding	-0.228033	1.3839e-06	-0.159864	0.000956077	-0.190868	6.95994e-05
ENSG00000151835	SACS	protein_coding	-0.303206	1.3839e-06	-0.169359	0.010678	-0.228455	0.00139707
ENSG00000089053	ANAPC5	protein_coding	-0.231734	1.40485e-06	-0.219776	4.10601e-06	-0.224797	2.10705e-07
ENSG00000181610	MRPS23	protein_coding	-0.293484	1.44257e-06	-0.273949	7.2325e-06	-0.282526	6.16039e-07
ENSG00000176438	SYNE3	protein_coding	0.3514	1.46353e-06	0.437198	1.01143e-09	0.391468	4.71979e-08
ENSG00000067900	ROCK1	protein_coding	0.240568	1.49218e-06	0.23198	2.86696e-06	0.235066	1.97375e-07
ENSG00000130204	TOMM40	protein_coding	-0.293103	1.50213e-06	-0.285691	3.38415e-06	-0.286816	5.02299e-07
ENSG00000115233	PSMD14	protein_coding	-0.263846	1.51208e-06	-0.188787	0.000797251	-0.222914	6.30758e-05
ENSG00000198324	PHETA1	protein_coding	1.6972	1.56377e-06	0.35043	0.120612	1.15274	0.00232861
ENSG00000221923	ZNF880	protein_coding	0.720984	1.56379e-06	0.641094	1.76648e-05	0.690147	3.18292e-07
ENSG00000120896	SORBS3	protein_coding	1.10193	1.58976e-06	1.02768	6.09836e-06	1.07863	3.55728e-07
ENSG00000122692	SMU1	protein_coding	-0.243331	1.60221e-06	-0.220111	1.49694e-05	-0.230993	6.71382e-07
ENSG00000213281	NRAS	protein_coding	-0.215659	1.61503e-06	-0.122182	0.0111356	-0.165387	0.00114962
ENSG00000232112	TMA7	protein_coding	-0.32114	1.6189e-06	-0.338401	3.48216e-07	-0.328662	1.43125e-07
ENSG00000197747	S100A10	protein_coding	0.48698	1.61947e-06	0.168644	0.138306	0.310045	0.0109862
ENSG00000089876	DHX32	protein_coding	0.541417	1.69677e-06	1.03001	9.76599e-22	0.78015	3.2076e-07
ENSG00000124275	MTRR	protein_coding	-0.250046	1.71336e-06	-0.27445	1.3086e-07	-0.262099	1.71986e-08
ENSG00000144040	SFXN5	protein_coding	0.364518	1.74172e-06	0.224504	0.00490846	0.292532	9.73e-05
ENSG00000134697	GNL2	protein_coding	-0.238432	1.76315e-06	-0.12471	0.0205027	-0.176673	0.00267068
ENSG00000203668	CHML	protein_coding	-0.24191	1.77468e-06	0.0781422	0.197923	-0.0587633	0.643747
ENSG00000005448	WDR54	protein_coding	0.43503	1.8089e-06	-0.0175708	0.902643	0.170477	0.211078
ENSG00000178691	SUZ12	protein_coding	-0.222554	1.88027e-06	-0.192837	4.129e-05	-0.206443	1.47169e-06
ENSG00000183520	UTP11	protein_coding	-0.254944	1.88027e-06	-0.340969	6.18967e-11	-0.296088	2.49796e-08
ENSG00000168214	RBPJ	protein_coding	-0.246454	1.88771e-06	0.301686	1.77882e-09	0.0359518	0.851553
ENSG00000090520	DNAJB11	protein_coding	-0.311677	1.93004e-06	-0.58686	4.06878e-20	-0.429322	1.93541e-06
ENSG00000108064	TFAM	protein_coding	-0.256159	1.94126e-06	-0.219756	5.65049e-05	-0.236892	3.53329e-06
ENSG00000186301	MST1P2	unprocessed_pseudogene	0.990937	1.96686e-06	-0.135079	0.48635	0.147078	0.252709
ENSG00000101596	SMCHD1	protein_coding	0.24212	1.97753e-06	0.205472	6.03285e-05	0.223746	3.75077e-06
ENSG00000135018	UBQLN1	protein_coding	0.195165	2.01659e-06	0.125421	0.00376156	0.158682	0.000275601
ENSG00000115756	HPCAL1	protein_coding	0.382531	2.04101e-06	0.131566	0.157473	0.243269	0.016397
ENSG00000139684	ESD	protein_coding	-0.284618	2.04101e-06	-0.130168	0.0486209	-0.197449	0.00708878
ENSG00000139266	MARCHF9	protein_coding	0.830572	2.04351e-06	0.732606	2.38909e-05	0.790515	9.86541e-07
ENSG00000107672	NSMCE4A	protein_coding	-0.315053	2.07219e-06	-0.234722	0.000489283	-0.272381	2.14089e-05
ENSG00000137267	TUBB2A	protein_coding	1.07596	2.07219e-06	0.407093	0.0494135	0.76409	0.00104979
ENSG00000090861	AARS1	protein_coding	0.243556	2.0802e-06	0.0130945	0.860572	0.124058	0.178232
ENSG00000184743	ATL3	protein_coding	-0.226388	2.0802e-06	-0.148499	0.00275896	-0.184374	0.00021829
ENSG00000247626	MARS2	protein_coding	-0.275921	2.10412e-06	-0.39991	1.80253e-12	-0.334108	2.92461e-08
ENSG00000156261	CCT8	protein_coding	-0.219709	2.13862e-06	-0.207641	8.64538e-06	-0.214871	4.53736e-07
ENSG00000067533	RRP15	protein_coding	-0.267429	2.18113e-06	-0.180471	0.00194159	-0.220748	0.000110207
ENSG00000117133	RPF1	protein_coding	-0.291267	2.19284e-06	-0.222709	0.000397482	-0.252305	2.49652e-05
ENSG00000163644	PPM1K	protein_coding	0.362537	2.19742e-06	1.06422	3.25819e-50	0.698338	4.86516e-05
ENSG00000185104	FAF1	protein_coding	-0.208326	2.20519e-06	-0.22462	2.42865e-07	-0.216292	1.02375e-08
ENSG00000148300	REXO4	protein_coding	0.274928	2.21801e-06	-0.015902	0.8597	0.117273	0.277578
ENSG00000143633	C1orf131	protein_coding	-0.321227	2.21891e-06	-0.211419	0.00233789	-0.262334	7.78197e-05
ENSG00000176700	SCAND2P	transcribed_unprocessed_pseudogene	0.529462	2.21891e-06	0.436278	0.00010129	0.486729	1.56989e-06
ENSG00000116396	KCNC4	protein_coding	0.779259	2.23434e-06	0.614411	0.000172995	0.704993	4.71573e-06
ENSG00000119421	NDUFA8	protein_coding	0.331499	2.23434e-06	0.184629	0.0130603	0.251715	0.0013203
ENSG00000152601	MBNL1	protein_coding	-0.226652	2.23434e-06	-0.185418	0.000135538	-0.204699	7.14119e-06
ENSG00000134490	TMEM241	protein_coding	0.461021	2.28622e-06	0.32278	0.00116797	0.391379	3.0554e-05
ENSG00000062598	ELMO2	protein_coding	0.371116	2.29243e-06	0.16004	0.0667035	0.256204	0.00489748
ENSG00000110172	CHORDC1	protein_coding	-0.297525	2.29557e-06	-0.529517	7.48779e-18	-0.398264	1.40898e-06
ENSG00000163655	GMPS	protein_coding	-0.172895	2.34102e-06	-0.159727	1.26577e-05	-0.16607	7.71201e-08
ENSG00000111863	ADTRP	protein_coding	-1.00221	2.38981e-06	-3.67211	2.99022e-24	-1.22856	0.0236052
ENSG00000183579	ZNRF3	protein_coding	-0.355126	2.39709e-06	-0.381447	3.15007e-07	-0.368942	4.94201e-08
ENSG00000121900	TMEM54	protein_coding	1.28043	2.47654e-06	0.674203	0.00845113	1.01598	0.000147984
ENSG00000141968	VAV1	protein_coding	-0.249822	2.52502e-06	-0.243192	4.13208e-06	-0.246496	1.29235e-07
ENSG00000196154	S100A4	protein_coding	0.342144	2.57034e-06	-0.0912354	0.317902	0.104045	0.451305
ENSG00000115761	NOL10	protein_coding	-0.214135	2.57451e-06	-0.139368	0.00332659	-0.174868	0.00024539
ENSG00000265354	TIMM23	protein_coding	-0.267179	2.59093e-06	-0.325135	5.60034e-09	-0.295243	4.01848e-08
ENSG00000131669	NINJ1	protein_coding	0.471926	2.65691e-06	0.348414	0.000653577	0.407515	3.62456e-05
ENSG00000138134	STAMBPL1	protein_coding	-0.451216	2.66684e-06	-0.39982	2.58225e-05	-0.427133	4.81735e-07
ENSG00000176834	VSIG10	protein_coding	0.756355	2.70858e-06	1.35793	9.87166e-19	1.07002	4.33123e-08
ENSG00000112659	CUL9	protein_coding	0.333339	2.71429e-06	0.141763	0.0722588	0.228432	0.0081718
ENSG00000163947	ARHGEF3	protein_coding	0.594705	2.7343e-06	-1.84208	1.05263e-26	-0.00943882	0.92879
ENSG00000163468	CCT3	protein_coding	-0.267078	2.75555e-06	-0.282811	2.5708e-07	-0.273403	1.59882e-07
ENSG00000028203	VEZT	protein_coding	-0.262158	2.8029e-06	-0.153774	0.00892795	-0.20281	0.00064222
ENSG00000250510	GPR162	protein_coding	1.37878	2.83341e-06	1.07596	0.000203559	1.25294	6.16569e-06
ENSG00000157500	APPL1	protein_coding	-0.216223	2.8877e-06	-0.0611342	0.287994	-0.130202	0.049006
ENSG00000086598	TMED2	protein_coding	-0.221585	2.93456e-06	-0.357662	7.01695e-15	-0.285036	6.42068e-07
ENSG00000135597	REPS1	protein_coding	-0.218725	2.93456e-06	-0.119433	0.0168537	-0.165359	0.00130775
ENSG00000138835	RGS3	protein_coding	1.66167	2.97537e-06	0.412406	0.0892839	1.15053	0.00215106
ENSG00000139372	TDG	protein_coding	-0.250318	3.00458e-06	-0.29456	1.32352e-08	-0.27376	1.73445e-08
ENSG00000275342	PRAG1	protein_coding	0.974846	3.06719e-06	0.959725	3.39114e-06	0.980628	2.57447e-07
ENSG00000066044	ELAVL1	protein_coding	-0.216822	3.09289e-06	-0.19292	3.52925e-05	-0.204952	1.01036e-06
ENSG00000121774	KHDRBS1	protein_coding	-0.178817	3.09289e-06	-0.0925212	0.0247363	-0.13313	0.00300727
ENSG00000123505	AMD1	polymorphic_pseudogene	-0.205146	3.09289e-06	-0.17276	0.00015189	-0.186293	6.12883e-06
ENSG00000169288	MRPL1	protein_coding	-0.326422	3.09334e-06	0.204347	0.0043625	-0.0225398	0.907478
ENSG00000069248	NUP133	protein_coding	-0.191248	3.10702e-06	-0.234888	4.33083e-09	-0.212608	1.04219e-08
ENSG00000179627	ZBTB42	protein_coding	1.8113	3.126e-06	1.36939	0.000315235	1.62592	1.3351e-05
ENSG00000090565	RAB11FIP3	protein_coding	0.398293	3.14958e-06	0.294293	0.000699263	0.346283	1.35033e-05
ENSG00000167705	RILP	protein_coding	1.03529	3.16033e-06	0.585312	0.00631674	0.833877	0.000102513
ENSG00000105875	WDR91	protein_coding	0.405402	3.30248e-06	0.629551	5.30792e-14	0.517359	1.20637e-08
ENSG00000111845	PAK1IP1	protein_coding	-0.308218	3.31762e-06	-0.265197	6.89066e-05	-0.284822	7.3692e-06
ENSG00000159200	RCAN1	protein_coding	-0.295026	3.32827e-06	-0.390244	3.71999e-10	-0.341348	7.75944e-09
ENSG00000152127	MGAT5	protein_coding	0.273984	3.38519e-06	0.0992934	0.156374	0.179716	0.019136
ENSG00000174695	TMEM167A	protein_coding	-0.264263	3.39072e-06	-0.359789	9.31381e-11	-0.309405	3.97608e-08
ENSG00000116198	CEP104	protein_coding	0.393028	3.40319e-06	0.00416279	0.98572	0.170146	0.183578
ENSG00000100968	NFATC4	protein_coding	0.439902	3.50177e-06	0.82632	6.75918e-20	0.628608	5.86688e-07
ENSG00000104205	SGK3	protein_coding	-0.334674	3.51943e-06	-0.0712076	0.435114	-0.180719	0.0595567
ENSG00000066557	LRRC40	protein_coding	-0.292233	3.5429e-06	-0.264247	2.77713e-05	-0.277257	1.88565e-06
ENSG00000170627	GTSF1	protein_coding	-0.27509	3.56094e-06	-0.217829	0.000300724	-0.244054	2.4256e-05
ENSG00000143033	MTF2	protein_coding	-0.226089	3.5948e-06	-0.145912	0.0043087	-0.182842	0.000325018
ENSG00000163950	SLBP	protein_coding	-0.263438	3.63303e-06	0.236251	3.26768e-05	0.00564518	0.977642
ENSG00000058453	CROCC	protein_coding	1.0358	3.74198e-06	0.52878	0.0128437	0.800305	0.000390201
ENSG00000140835	CHST4	protein_coding	-0.59346	3.77139e-06	-0.946846	4.26448e-13	-0.760858	6.95897e-09
ENSG00000035720	STAP1	protein_coding	-0.335651	3.78867e-06	0.261683	0.000200278	-0.00335977	0.985438
ENSG00000113643	RARS1	protein_coding	-0.287806	3.83179e-06	-0.121355	0.0807514	-0.191766	0.0123207
ENSG00000128609	NDUFA5	protein_coding	-0.303765	3.84505e-06	-0.191316	0.00506627	-0.24091	0.000588884
ENSG00000063241	ISOC2	protein_coding	-0.340799	3.8862e-06	-0.527754	2.61802e-13	-0.425166	2.70253e-07
ENSG00000198015	MRPL42	protein_coding	-0.199356	3.89478e-06	-0.0754327	0.133859	-0.131715	0.0211371
ENSG00000133119	RFC3	protein_coding	-0.217497	3.94251e-06	-0.228451	9.56565e-07	-0.223393	5.5231e-08
ENSG00000158517	NCF1	protein_coding	0.684942	3.96463e-06	-0.144821	0.385536	0.142214	0.345559
ENSG00000058729	RIOK2	protein_coding	-0.31525	3.97636e-06	-0.291308	1.94935e-05	-0.303055	9.86769e-07
ENSG00000244405	ETV5	protein_coding	0.379296	4.00616e-06	0.18324	0.0404265	0.273466	0.00301954
ENSG00000105514	RAB3D	protein_coding	-0.458389	4.03376e-06	-1.11095	8.69107e-27	-0.710786	1.24169e-05
ENSG00000107551	RASSF4	protein_coding	0.368293	4.03376e-06	0.163159	0.064732	0.256223	0.00516832
ENSG00000126602	TRAP1	protein_coding	-0.204547	4.03376e-06	-0.344135	2.47952e-16	-0.265818	2.04036e-06
ENSG00000085415	SEH1L	protein_coding	0.20587	4.06641e-06	0.219645	1.72431e-07	0.211884	3.50549e-08
ENSG00000155660	PDIA4	protein_coding	-0.247863	4.06643e-06	-0.440435	5.6287e-17	-0.332726	2.19086e-06
ENSG00000081237	PTPRC	protein_coding	0.230145	4.12465e-06	0.186804	0.000236609	0.207554	1.02222e-05
ENSG00000091127	PUS7	protein_coding	-0.184577	4.18281e-06	-0.17447	3.46211e-05	-0.179304	5.60774e-07
ENSG00000167216	KATNAL2	protein_coding	0.447508	4.24682e-06	-0.286857	0.00608023	0.0628363	0.709886
ENSG00000142208	AKT1	protein_coding	0.217202	4.27963e-06	0.10221	0.0617947	0.153859	0.00750712
ENSG00000163110	PDLIM5	protein_coding	0.374066	4.27963e-06	0.892262	3.58541e-31	0.620859	1.09822e-05
ENSG00000107833	NPM3	protein_coding	-0.301264	4.34575e-06	-0.269643	4.10752e-05	-0.28399	4.70678e-06
ENSG00000183207	RUVBL2	protein_coding	-0.297425	4.37622e-06	-0.166302	0.0256666	-0.218684	0.00365559
ENSG00000113615	SEC24A	protein_coding	-0.329537	4.38431e-06	-0.220594	0.00236463	-0.271376	6.46819e-05
ENSG00000280407	AC132872.4	TEC	0.979132	4.4793e-06	0.427458	0.0331266	0.723466	0.000700873
ENSG00000163634	THOC7	protein_coding	-0.266682	4.54038e-06	-0.335136	3.93971e-09	-0.299388	4.4884e-08
ENSG00000115919	KYNU	protein_coding	-5.08074	4.54702e-06	-0.00498496	0.981607	-0.0239699	0.629323
ENSG00000197694	SPTAN1	protein_coding	0.348161	4.58624e-06	0.194824	0.0160169	0.264185	0.00186759
ENSG00000099194	SCD	protein_coding	-0.254527	4.64505e-06	-0.107065	0.0850643	-0.183832	0.0140442
ENSG00000201183	RNVU1-3	snRNA	-1.1075	4.66471e-06	-1.17315	1.09048e-06	-1.16119	6.86319e-08
ENSG00000130714	POMT1	protein_coding	0.321589	4.80869e-06	0.304721	1.41893e-05	0.313686	7.74495e-07
ENSG00000112312	GMNN	protein_coding	-0.306168	4.80942e-06	-0.21149	0.00201796	-0.253934	0.000197697
ENSG00000153132	CLGN	protein_coding	0.37729	4.80942e-06	1.03138	1.88916e-41	0.691818	2.51557e-05
ENSG00000123358	NR4A1	protein_coding	0.631282	4.84851e-06	0.567302	3.58039e-05	0.60466	1.90354e-06
ENSG00000157693	TMEM268	protein_coding	0.40004	4.91966e-06	0.191586	0.042292	0.287316	0.00314022
ENSG00000121022	COPS5	protein_coding	-0.275549	4.94173e-06	-0.0590505	0.458757	-0.149996	0.0885802
ENSG00000105355	PLIN3	protein_coding	-0.290532	4.94985e-06	-0.206503	0.00155169	-0.244558	0.000135955
ENSG00000169385	RNASE2	protein_coding	-0.35077	4.9671e-06	-1.09261	6.97597e-46	-0.609183	0.000527842
ENSG00000011638	TMEM159	protein_coding	0.500903	4.99346e-06	0.0762198	0.602385	0.257995	0.0570273
ENSG00000141446	ESCO1	protein_coding	0.242598	5.01041e-06	0.429442	1.60234e-17	0.33126	1.14295e-06
ENSG00000197728	RPS26	protein_coding	-0.285066	5.01041e-06	-0.33462	5.12588e-08	-0.308086	2.1467e-07
ENSG00000196517	SLC6A9	protein_coding	3.0058	5.0416e-06	1.54956	0.00898978	2.44532	0.000327561
ENSG00000007392	LUC7L	protein_coding	-0.238469	5.12357e-06	-0.203909	0.000135462	-0.22096	2.89699e-06
ENSG00000136280	CCM2	protein_coding	0.24823	5.16229e-06	0.467226	9.9628e-20	0.351041	2.58006e-06
ENSG00000163421	PROK2	protein_coding	-0.516699	5.16998e-06	-1.61198	4.26166e-38	-0.80049	0.00509974
ENSG00000249307	LINC01088	lncRNA	0.570838	5.18661e-06	0.256562	0.0496452	0.409728	0.00133415
ENSG00000163938	GNL3	protein_coding	-0.272414	5.24003e-06	-0.150109	0.0185346	-0.204166	0.00255896
ENSG00000123992	DNPEP	protein_coding	0.282687	5.24068e-06	0.0648712	0.427667	0.16477	0.0627385
ENSG00000171159	C9orf16	protein_coding	0.392651	5.24068e-06	-0.0433883	0.733306	0.142443	0.293487
ENSG00000116786	PLEKHM2	protein_coding	0.263168	5.27098e-06	-0.279046	2.32e-06	0.0112708	0.951085
ENSG00000165055	METTL2B	protein_coding	-0.23304	5.27997e-06	-0.00833831	0.92612	-0.105141	0.243794
ENSG00000196782	MAML3	protein_coding	0.797209	5.29829e-06	1.48742	6.05526e-19	1.15425	4.98581e-07
ENSG00000178538	CA8	protein_coding	-0.266707	5.44178e-06	0.339968	9.80417e-10	0.0410333	0.817365
ENSG00000124588	NQO2	protein_coding	0.503345	5.44933e-06	0.350407	0.00177878	0.425445	7.71902e-05
ENSG00000196504	PRPF40A	protein_coding	-0.230058	5.44933e-06	-0.113956	0.0395068	-0.166343	0.00590106
ENSG00000118762	PKD2	protein_coding	0.350393	5.61143e-06	0.77135	1.67983e-26	0.552278	4.69628e-06
ENSG00000091106	NLRC4	protein_coding	0.87924	5.63939e-06	-0.0633848	0.759822	0.200401	0.192348
ENSG00000172172	MRPL13	protein_coding	-0.38911	5.64299e-06	-0.130922	0.18237	-0.232856	0.0280194
ENSG00000169020	ATP5ME	protein_coding	-0.331236	5.65428e-06	0.113992	0.177088	-0.0636158	0.678487
ENSG00000196305	IARS1	protein_coding	0.171938	5.66927e-06	0.333511	1.12332e-20	0.246947	1.99534e-05
ENSG00000162521	RBBP4	protein_coding	-0.156234	5.68772e-06	-0.149909	7.1467e-06	-0.152264	3.78376e-08
ENSG00000173145	NOC3L	protein_coding	-0.293856	5.86922e-06	-0.169375	0.0121312	-0.22516	0.0015186
ENSG00000095319	NUP188	protein_coding	0.327298	5.95121e-06	0.217645	0.00363432	0.26793	0.000417515
ENSG00000256235	SMIM3	protein_coding	0.398176	5.95221e-06	0.232409	0.0103109	0.30897	0.000802182
ENSG00000168016	TRANK1	protein_coding	0.767034	5.98583e-06	0.369022	0.0267631	0.569542	0.000952544
ENSG00000134291	TMEM106C	protein_coding	-0.295295	6.03991e-06	-0.320225	6.84183e-07	-0.306727	3.8721e-07
ENSG00000092964	DPYSL2	protein_coding	0.352896	6.04278e-06	0.238332	0.00339078	0.290342	0.000316471
ENSG00000119402	FBXW2	protein_coding	0.26205	6.04278e-06	0.397678	1.05949e-12	0.32814	3.65141e-07
ENSG00000176624	MEX3C	protein_coding	0.19751	6.08556e-06	0.287512	6.86738e-12	0.240792	9.75209e-08
ENSG00000092199	HNRNPC	protein_coding	-0.27577	6.26615e-06	-0.146164	0.0262622	-0.208219	0.00385737
ENSG00000115840	SLC25A12	protein_coding	-0.284865	6.26615e-06	-0.364798	3.7359e-09	-0.323491	4.85349e-08
ENSG00000095002	MSH2	protein_coding	-0.246163	6.29971e-06	-0.153777	0.00712628	-0.196777	0.000767856
ENSG00000186470	BTN3A2	protein_coding	0.347799	6.35031e-06	0.400163	1.23168e-07	0.375162	6.78939e-08
ENSG00000104679	R3HCC1	protein_coding	-0.30259	6.35319e-06	-0.0714775	0.402789	-0.167432	0.0670427
ENSG00000109606	DHX15	protein_coding	-0.203196	6.41476e-06	0.317277	1.69703e-13	0.053078	0.740887
ENSG00000141965	FEM1A	protein_coding	-0.225908	6.42319e-06	-0.183461	0.000217363	-0.203489	7.81979e-06
ENSG00000102158	MAGT1	protein_coding	-0.219095	6.46285e-06	-0.12621	0.0143541	-0.168621	0.00148532
ENSG00000139505	MTMR6	protein_coding	-0.265059	6.47708e-06	-0.271285	3.50775e-06	-0.26741	7.01211e-07
ENSG00000139182	CLSTN3	protein_coding	0.48039	6.50882e-06	-0.0891798	0.515581	0.141364	0.347923
ENSG00000161267	BDH1	protein_coding	0.291437	6.53112e-06	0.622416	7.60178e-25	0.448976	5.07191e-06
ENSG00000137574	TGS1	protein_coding	-0.248284	6.55399e-06	-0.0296515	0.721418	-0.121277	0.169638
ENSG00000169139	UBE2V2	protein_coding	-0.251949	6.65882e-06	-0.0286167	0.731551	-0.12327	0.172448
ENSG00000130811	EIF3G	protein_coding	-0.293035	6.69681e-06	-0.169161	0.0139378	-0.223162	0.00186664
ENSG00000150756	ATPSCKMT	protein_coding	-0.31509	6.94848e-06	-0.293909	2.60235e-05	-0.30415	1.36731e-06
ENSG00000102870	ZNF629	protein_coding	0.514206	6.96952e-06	0.809963	3.60586e-13	0.659579	2.96074e-07
ENSG00000175182	FAM131A	protein_coding	0.916771	6.9784e-06	0.656919	0.001045	0.798657	3.87775e-05
ENSG00000126457	PRMT1	protein_coding	-0.311532	7.03626e-06	-0.188369	0.00631871	-0.239969	0.000838448
ENSG00000132603	NIP7	protein_coding	-0.278901	7.07779e-06	-0.247507	4.72362e-05	-0.264562	6.8091e-06
ENSG00000150316	CWC15	protein_coding	-0.239391	7.30584e-06	-0.0419405	0.559871	-0.128153	0.120295
ENSG00000111328	CDK2AP1	protein_coding	-0.324212	7.34205e-06	-0.280891	0.000107716	-0.300669	1.22143e-05
ENSG00000286788	AC004687.3	lncRNA	-0.985875	7.34874e-06	0.0150577	0.952338	-0.166723	0.275692
ENSG00000114439	BBX	protein_coding	0.271555	7.37715e-06	0.367508	4.08059e-10	0.317896	1.83402e-07
ENSG00000165102	HGSNAT	protein_coding	0.71673	7.50708e-06	0.63933	5.66964e-05	0.687367	2.15223e-06
ENSG00000167088	SNRPD1	protein_coding	0.267783	7.55584e-06	0.305193	2.67284e-07	0.286334	4.40276e-07
ENSG00000261716	H2BC20P	transcribed_unprocessed_pseudogene	0.635195	7.7219e-06	0.48693	0.000587062	0.56504	2.50628e-05
ENSG00000138119	MYOF	protein_coding	1.34986	7.81172e-06	-1.08794	0.00349407	0.0327476	0.617619
ENSG00000078177	N4BP2	protein_coding	-0.275482	7.82708e-06	0.260691	1.64599e-05	0.0114349	0.953801
ENSG00000101311	FERMT1	protein_coding	0.324664	8.04752e-06	0.321535	8.77542e-06	0.322883	1.02319e-06
ENSG00000133773	CCDC59	protein_coding	-0.326188	8.12766e-06	-0.248747	0.000699776	-0.284556	7.11779e-05
ENSG00000156381	ANKRD9	protein_coding	0.486975	8.17298e-06	0.263133	0.0206849	0.36985	0.000971423
ENSG00000168724	DNAJC21	protein_coding	-0.230884	8.24042e-06	-0.0693396	0.278015	-0.140259	0.0472831
ENSG00000179399	GPC5	protein_coding	1.93317	8.40025e-06	1.76341	3.74673e-05	1.87876	4.56312e-06
ENSG00000134802	SLC43A3	protein_coding	-0.289366	8.63271e-06	-0.446057	1.80253e-12	-0.360435	5.05896e-07
ENSG00000139278	GLIPR1	protein_coding	0.3554	8.76623e-06	-0.139579	0.135096	0.0889124	0.554854
ENSG00000196204	RNF216P1	transcribed_unprocessed_pseudogene	-0.248375	8.78626e-06	-0.327407	1.39546e-09	-0.287063	1.85295e-08
ENSG00000134242	PTPN22	protein_coding	-0.308416	8.79303e-06	-0.314568	4.99511e-06	-0.312109	4.2118e-07
ENSG00000056586	RC3H2	protein_coding	0.298356	8.79697e-06	0.419485	1.21896e-10	0.356118	2.92543e-07
ENSG00000168283	BMI1	protein_coding	-0.349203	8.79697e-06	-0.0895215	0.344799	-0.194037	0.0487522
ENSG00000144036	EXOC6B	protein_coding	0.819945	9.13185e-06	0.848229	3.39044e-06	0.845478	5.02299e-07
ENSG00000069424	KCNAB2	protein_coding	0.295887	9.36861e-06	-0.217931	0.00150351	0.0421562	0.809893
ENSG00000153885	KCTD15	protein_coding	0.316176	9.48223e-06	0.40659	5.2878e-09	0.360701	1.79219e-07
ENSG00000132965	ALOX5AP	protein_coding	0.796282	9.52051e-06	0.0257428	0.909447	0.283571	0.110744
ENSG00000198513	ATL1	protein_coding	0.74869	9.55091e-06	0.124871	0.488021	0.39815	0.0275686
ENSG00000131378	RFTN1	protein_coding	0.377774	9.58352e-06	0.0405847	0.756982	0.186342	0.112813
ENSG00000145494	NDUFS6	protein_coding	-0.282474	9.60237e-06	-0.379218	1.20862e-09	-0.327867	2.27348e-07
ENSG00000157020	SEC13	protein_coding	-0.256397	9.66165e-06	-0.240599	3.23886e-05	-0.247355	4.01048e-06
ENSG00000153989	NUS1	protein_coding	-0.278605	9.81577e-06	-0.27878	7.44661e-06	-0.277698	1.95482e-06
ENSG00000150787	PTS	protein_coding	-0.406932	9.81974e-06	-0.254796	0.006451	-0.32313	0.00048855
ENSG00000099625	CBARP	protein_coding	1.04257	9.84573e-06	0.719617	0.0017243	0.905297	4.00559e-05
ENSG00000148296	SURF6	protein_coding	0.270447	9.84815e-06	0.215342	0.000547271	0.241019	5.04527e-05
ENSG00000169851	PCDH7	protein_coding	0.528211	9.86493e-06	1.50353	5.21909e-43	0.978143	0.000406133
ENSG00000118503	TNFAIP3	protein_coding	0.491168	9.89464e-06	0.289063	0.0112905	0.384582	0.000752227
ENSG00000107104	KANK1	protein_coding	-0.261086	9.90655e-06	-0.181975	0.00276938	-0.218601	0.000199504
ENSG00000197063	MAFG	protein_coding	0.285314	9.97833e-06	0.288735	6.64159e-06	0.286932	1.68507e-06
ENSG00000101439	CST3	protein_coding	0.457986	1.01078e-05	1.2231	7.92727e-37	0.834965	1.33303e-05
ENSG00000005175	RPAP3	protein_coding	-0.233903	1.01397e-05	-0.198863	0.000218471	-0.21574	6.37125e-06
ENSG00000187522	HSPA14	protein_coding	-0.33617	1.01808e-05	-0.399729	9.04976e-08	-0.363315	1.997e-07
ENSG00000135749	PCNX2	protein_coding	0.781951	1.01832e-05	0.408919	0.0181421	0.599364	0.000656314
ENSG00000184007	PTP4A2	protein_coding	-0.177475	1.02439e-05	-0.0843045	0.055256	-0.1292	0.0083453
ENSG00000196419	XRCC6	protein_coding	-0.197262	1.02443e-05	-0.228213	1.74965e-07	-0.211173	1.92422e-07
ENSG00000187037	GPR141	protein_coding	0.467554	1.03425e-05	0.0650648	0.653535	0.233798	0.0802122
ENSG00000082458	DLG3	protein_coding	1.31607	1.05584e-05	0.0797562	0.692364	0.503612	0.0472422
ENSG00000196890	H2BU1	protein_coding	-0.317327	1.07007e-05	-0.166845	0.0360692	-0.229821	0.00527048
ENSG00000136877	FPGS	protein_coding	0.268534	1.07126e-05	0.254636	2.86907e-05	0.26033	4.48377e-06
ENSG00000120885	CLU	protein_coding	1.5319	1.0781e-05	-1.53113	0.00172081	0.0272141	0.615675
ENSG00000119401	TRIM32	protein_coding	0.364335	1.07813e-05	0.442823	4.5515e-08	0.404994	6.9924e-08
ENSG00000133114	GPALPP1	protein_coding	-0.229718	1.08476e-05	-0.0759543	0.240588	-0.14409	0.0353338
ENSG00000175471	MCTP1	protein_coding	-0.330742	1.08518e-05	-0.498498	1.66052e-11	-0.409353	1.11352e-07
ENSG00000060558	GNA15	protein_coding	-0.299797	1.08947e-05	-0.0819766	0.333206	-0.171087	0.0603113
ENSG00000167703	SLC43A2	protein_coding	0.392052	1.0905e-05	0.27927	0.00205449	0.33386	0.000115695
ENSG00000165886	UBTD1	protein_coding	0.593909	1.09076e-05	0.919175	1.81818e-12	0.762361	4.28853e-08
ENSG00000205581	HMGN1	protein_coding	-0.210893	1.09076e-05	-0.0520801	0.409456	-0.123349	0.0872369
ENSG00000276368	H2AC14	protein_coding	-1.18268	1.10723e-05	-0.223865	0.247578	-0.561468	0.0178355
ENSG00000169019	COMMD8	protein_coding	-0.3887	1.12186e-05	0.201241	0.029337	-0.0348649	0.850905
ENSG00000101546	RBFA	protein_coding	0.342514	1.16773e-05	0.427361	2.17499e-08	0.385098	1.48781e-07
ENSG00000115525	ST3GAL5	protein_coding	0.733389	1.17402e-05	0.943976	8.13372e-09	0.849953	4.16242e-08
ENSG00000198498	TMA16	protein_coding	-0.235999	1.17596e-05	0.356334	1.7169e-12	0.0561814	0.740371
ENSG00000162980	ARL5A	protein_coding	-0.281227	1.18911e-05	0.0224541	0.823597	-0.101249	0.384568
ENSG00000109618	SEPSECS	protein_coding	0.306226	1.20115e-05	0.723514	1.13927e-28	0.501306	1.92486e-05
ENSG00000162408	NOL9	protein_coding	0.276427	1.20115e-05	-0.133179	0.0575007	0.0647862	0.660311
ENSG00000172995	ARPP21	protein_coding	-0.923493	1.20236e-05	0.144395	0.425989	-0.076499	0.594515
ENSG00000100290	BIK	protein_coding	0.597936	1.20847e-05	0.131281	0.402351	0.330786	0.0311441
ENSG00000145428	RNF175	protein_coding	1.55274	1.21629e-05	0.100912	0.584399	0.705006	0.0316331
ENSG00000198720	ANKRD13B	protein_coding	0.685389	1.2187e-05	0.144195	0.394885	0.374642	0.0290635
ENSG00000184574	LPAR5	protein_coding	1.20646	1.22073e-05	-0.0586591	0.776154	0.179979	0.150274
ENSG00000175606	TMEM70	protein_coding	-0.306724	1.25881e-05	-0.193625	0.00788065	-0.243753	0.000826976
ENSG00000068078	FGFR3	protein_coding	0.959345	1.2591e-05	0.728491	0.000728704	0.860761	2.71111e-05
ENSG00000163932	PRKCD	protein_coding	0.308714	1.26261e-05	0.224766	0.00197169	0.264047	0.000176276
ENSG00000161513	FDXR	protein_coding	0.436755	1.26314e-05	0.197608	0.0679109	0.307329	0.00426773
ENSG00000082068	WDR70	protein_coding	-0.285573	1.26533e-05	-0.323386	5.41368e-07	-0.304002	5.15213e-07
ENSG00000030582	GRN	protein_coding	0.544952	1.28059e-05	0.36432	0.00361726	0.447884	0.000481337
ENSG00000145365	TIFA	protein_coding	0.408135	1.28758e-05	1.1435	4.38108e-40	0.768996	2.66727e-05
ENSG00000149269	PAK1	protein_coding	-0.234353	1.28808e-05	-0.339601	8.74602e-11	-0.284306	1.083e-07
ENSG00000205413	SAMD9	protein_coding	0.230823	1.29021e-05	0.414338	1.63302e-16	0.316971	3.9436e-06
ENSG00000152439	ZNF773	protein_coding	-0.468156	1.29161e-05	0.140158	0.224022	-0.0727067	0.656362
ENSG00000188064	WNT7B	protein_coding	-0.472281	1.29926e-05	-0.185303	0.103285	-0.302243	0.00871633
ENSG00000087495	PHACTR3	protein_coding	-0.471973	1.31134e-05	-1.43257	4.53317e-34	-0.800626	0.000241643
ENSG00000066294	CD84	protein_coding	0.487458	1.32959e-05	-0.300867	0.0132564	0.067651	0.679946
ENSG00000124784	RIOK1	protein_coding	-0.235558	1.34301e-05	-0.124356	0.0327406	-0.175455	0.00410767
ENSG00000133321	PLAAT4	protein_coding	1.341	1.3747e-05	-0.209977	0.274991	0.0939511	0.280298
ENSG00000055070	SZRD1	protein_coding	0.409631	1.40916e-05	0.00835246	0.953798	0.176535	0.182931
ENSG00000117643	MAN1C1	protein_coding	0.455095	1.40916e-05	-0.353297	0.00171376	0.0495512	0.774955
ENSG00000164512	ANKRD55	protein_coding	-0.490816	1.43668e-05	-0.594724	1.34236e-07	-0.547167	5.50238e-08
ENSG00000107099	DOCK8	protein_coding	0.398472	1.44635e-05	0.383329	2.91158e-05	0.388995	1.27881e-05
ENSG00000119414	PPP6C	protein_coding	0.260042	1.45704e-05	0.227381	0.000167935	0.242691	1.37482e-05
ENSG00000160131	VMA21	protein_coding	-0.178963	1.45953e-05	-0.218307	1.03254e-07	-0.199028	1.10577e-07
ENSG00000173692	PSMD1	protein_coding	-0.205795	1.46625e-05	-0.193993	4.32444e-05	-0.199353	3.26843e-06
ENSG00000115107	STEAP3	protein_coding	0.390592	1.47295e-05	0.0418891	0.751146	0.190434	0.123552
ENSG00000099849	RASSF7	protein_coding	0.456243	1.49063e-05	0.594431	8.20844e-09	0.526328	2.52785e-07
ENSG00000143375	CGN	protein_coding	1.11787	1.50959e-05	2.19492	2.78229e-19	1.70393	5.29001e-07
ENSG00000177943	MAMDC4	protein_coding	0.532479	1.51899e-05	0.363572	0.00337383	0.445993	0.000236243
ENSG00000130165	ELOF1	protein_coding	-0.304555	1.55033e-05	-0.237853	0.000830669	-0.269652	3.55206e-05
ENSG00000137168	PPIL1	protein_coding	-0.238882	1.62504e-05	-0.27376	5.16467e-07	-0.255624	4.39551e-07
ENSG00000116138	DNAJC16	protein_coding	0.358401	1.64171e-05	0.0868167	0.421265	0.20692	0.0522624
ENSG00000006327	TNFRSF12A	protein_coding	0.590948	1.6536e-05	0.176146	0.237273	0.359504	0.0164313
ENSG00000186591	UBE2H	protein_coding	0.258599	1.65721e-05	0.167208	0.00800183	0.210512	0.000607247
ENSG00000091157	WDR7	protein_coding	0.393537	1.66473e-05	0.415897	4.48838e-06	0.404029	3.66188e-06
ENSG00000167815	PRDX2	protein_coding	0.23931	1.66814e-05	0.0299335	0.73026	0.123756	0.150585
ENSG00000106617	PRKAG2	protein_coding	0.452626	1.67151e-05	0.483541	3.14606e-06	0.472136	4.91503e-07
ENSG00000105185	PDCD5	protein_coding	-0.275616	1.67543e-05	-0.25505	9.06001e-05	-0.2632	1.33133e-05
ENSG00000116852	KIF21B	protein_coding	0.372696	1.67543e-05	-0.322437	0.000289892	0.0293079	0.878484
ENSG00000144118	RALB	protein_coding	0.231845	1.67543e-05	0.204615	0.000136102	0.21818	4.92938e-06
ENSG00000089041	P2RX7	protein_coding	0.472246	1.70449e-05	0.0558367	0.717846	0.231758	0.0852109
ENSG00000136040	PLXNC1	protein_coding	0.725468	1.70449e-05	0.763886	4.65338e-06	0.75523	7.29816e-07
ENSG00000197345	MRPL21	protein_coding	-0.284586	1.7301e-05	-0.400701	5.38884e-10	-0.336325	7.1085e-07
ENSG00000144381	HSPD1	protein_coding	-0.199612	1.74061e-05	-0.256682	2.69863e-08	-0.225831	4.31233e-07
ENSG00000148308	GTF3C5	protein_coding	0.20945	1.81398e-05	0.168358	0.000665749	0.187975	3.86021e-05
ENSG00000153006	SREK1IP1	protein_coding	-0.305096	1.8158e-05	-0.136103	0.0822465	-0.20829	0.0105893
ENSG00000257103	LSM14A	protein_coding	-0.203038	1.82324e-05	-0.0874912	0.100187	-0.14009	0.0151241
ENSG00000134986	NREP	protein_coding	-0.273855	1.829e-05	0.228532	0.000216008	-0.000134637	0.998602
ENSG00000113273	ARSB	protein_coding	-0.330832	1.83062e-05	-0.269826	0.000442952	-0.297835	2.12741e-05
ENSG00000170604	IRF2BP1	protein_coding	-0.377214	1.83809e-05	-0.0446345	0.721215	-0.170092	0.153386
ENSG00000103150	MLYCD	protein_coding	0.334333	1.84512e-05	0.274606	0.000513012	0.303459	2.78379e-05
ENSG00000166669	ATF7IP2	protein_coding	-0.323409	1.86333e-05	-0.110161	0.208281	-0.199055	0.0265569
ENSG00000173588	CEP83	protein_coding	-0.284416	1.87799e-05	-0.100739	0.196609	-0.178924	0.0302292
ENSG00000120256	LRP11	protein_coding	0.972132	1.8834e-05	0.14239	0.468323	0.495232	0.0306757
ENSG00000167613	LAIR1	protein_coding	-0.232627	1.89487e-05	-0.00763981	0.937541	-0.104705	0.256746
ENSG00000186106	ANKRD46	protein_coding	-0.392483	1.9015e-05	-0.285723	0.00190509	-0.337591	5.14988e-05
ENSG00000057663	ATG5	protein_coding	-0.259422	1.93706e-05	-0.213916	0.000482072	-0.234563	4.53886e-05
ENSG00000059122	FLYWCH1	protein_coding	0.388687	1.94251e-05	0.221149	0.0192903	0.298375	0.00154404
ENSG00000069482	GAL	protein_coding	-0.320045	1.9473e-05	-0.68263	6.29067e-21	-0.467593	2.34071e-05
ENSG00000241399	CD302	protein_coding	-0.292745	1.9473e-05	-0.013702	0.902171	-0.127622	0.221673
ENSG00000065057	NTHL1	protein_coding	-0.328162	1.95261e-05	-0.254374	0.00103461	-0.288506	9.1024e-05
ENSG00000100427	MLC1	protein_coding	-0.2319	1.96256e-05	-0.167538	0.00276522	-0.197028	0.000316471
ENSG00000166527	CLEC4D	protein_coding	-0.482722	1.96418e-05	-0.378035	0.00072807	-0.430637	3.23968e-05
ENSG00000187742	SECISBP2	protein_coding	0.20377	1.97242e-05	0.238074	3.24748e-07	0.220685	1.23983e-07
ENSG00000175634	RPS6KB2	protein_coding	-0.300961	2.00752e-05	-0.16363	0.0301099	-0.221801	0.00421772
ENSG00000126822	PLEKHG3	protein_coding	0.319996	2.02499e-05	0.205954	0.00864404	0.259831	0.000630261
ENSG00000255717	SNHG1	lncRNA	-0.208492	2.03822e-05	-0.206112	2.27976e-05	-0.206915	2.34271e-06
ENSG00000079785	DDX1	protein_coding	-0.23042	2.05977e-05	-0.314695	2.04055e-09	-0.268948	7.21395e-07
ENSG00000203883	SOX18	protein_coding	0.843428	2.09336e-05	0.645361	0.000935128	0.757669	3.94533e-05
ENSG00000164924	YWHAZ	protein_coding	-0.174099	2.10501e-05	-0.137477	0.000984163	-0.154921	4.46207e-05
ENSG00000154027	AK5	protein_coding	1.91918	2.10596e-05	0.372804	0.0961578	1.323	0.00466707
ENSG00000164151	ICE1	protein_coding	-0.236846	2.10596e-05	-0.218916	9.6438e-05	-0.224499	1.14981e-05
ENSG00000197763	TXNRD3	protein_coding	0.658875	2.10862e-05	0.670971	1.20955e-05	0.672237	2.1933e-06
ENSG00000204859	ZBTB48	protein_coding	0.297159	2.13012e-05	-0.0578892	0.54541	0.104633	0.403607
ENSG00000109906	ZBTB16	protein_coding	-0.311288	2.16945e-05	-0.203567	0.0073323	-0.250856	0.00105721
ENSG00000223855	AC147651.1	lncRNA	0.879675	2.20673e-05	0.908828	9.09938e-06	0.908729	1.45092e-06
ENSG00000106638	TBL2	protein_coding	-0.273813	2.22353e-05	-0.0771976	0.335187	-0.160754	0.0592932
ENSG00000284753	EEF1AKMT4	protein_coding	-0.424205	2.27613e-05	-0.352909	0.000387313	-0.390374	1.02575e-05
ENSG00000166200	COPS2	protein_coding	-0.302515	2.30755e-05	-0.288012	5.22884e-05	-0.291978	1.49602e-05
ENSG00000151092	NGLY1	protein_coding	-0.195201	2.32208e-05	-0.0486835	0.417771	-0.114735	0.0822454
ENSG00000105835	NAMPT	protein_coding	-0.226111	2.33163e-05	-0.444343	4.75955e-18	-0.319589	1.1722e-05
ENSG00000180233	ZNRF2	protein_coding	-0.396847	2.35634e-05	-0.153779	0.132462	-0.255255	0.0125481
ENSG00000171824	EXOSC10	protein_coding	0.25517	2.39598e-05	-0.000508372	0.99843	0.132399	0.24451
ENSG00000145331	TRMT10A	protein_coding	-0.354946	2.40586e-05	0.313212	0.000101428	0.010433	0.959154
ENSG00000131724	IL13RA1	protein_coding	0.886674	2.42667e-05	0.868317	2.89188e-05	0.888994	4.99499e-06
ENSG00000150347	ARID5B	protein_coding	0.872609	2.42667e-05	1.17163	6.67233e-09	1.03855	1.10764e-07
ENSG00000123685	BATF3	protein_coding	0.535083	2.43559e-05	0.317247	0.0136029	0.420245	0.00103359
ENSG00000183160	TMEM119	protein_coding	0.920692	2.45844e-05	1.83465	5.68175e-19	1.40568	7.21395e-07
ENSG00000232119	MCTS1	protein_coding	-0.236975	2.4619e-05	-0.182129	0.00145434	-0.208234	6.18482e-05
ENSG00000110218	PANX1	protein_coding	0.304235	2.46986e-05	0.457368	4.60182e-11	0.378146	6.75658e-07
ENSG00000140941	MAP1LC3B	protein_coding	0.510551	2.47587e-05	0.196233	0.135156	0.340488	0.00893066
ENSG00000161057	PSMC2	protein_coding	-0.243827	2.47641e-05	-0.20305	0.000521886	-0.221028	6.29223e-05
ENSG00000007923	DNAJC11	protein_coding	0.270001	2.48181e-05	-0.139343	0.0475237	0.0598085	0.690606
ENSG00000134283	PPHLN1	protein_coding	-0.224336	2.49513e-05	-0.218506	3.58039e-05	-0.220751	4.43285e-06
ENSG00000145014	TMEM44	protein_coding	0.498168	2.53119e-05	0.316003	0.00868001	0.406448	0.000363883
ENSG00000142864	SERBP1	protein_coding	-0.216536	2.54343e-05	-0.201467	0.00010534	-0.211123	1.41778e-05
ENSG00000026950	BTN3A1	protein_coding	0.487509	2.54855e-05	0.644428	1.07619e-08	0.571853	5.59941e-08
ENSG00000006459	KDM7A	protein_coding	0.490878	2.55603e-05	-0.547987	8.78914e-06	0.0183664	0.915935
ENSG00000074855	ANO8	protein_coding	0.987604	2.61505e-05	1.00929	1.36039e-05	1.01463	2.6724e-06
ENSG00000167635	ZNF146	protein_coding	-0.182552	2.61838e-05	0.0534105	0.334719	-0.0548838	0.623738
ENSG00000185963	BICD2	protein_coding	0.243114	2.68081e-05	0.103555	0.119692	0.168421	0.0160912
ENSG00000189060	H1-0	protein_coding	0.701084	2.70225e-05	0.533273	0.00124704	0.625016	5.67321e-05
ENSG00000146904	EPHA1	protein_coding	0.346325	2.70907e-05	0.0341228	0.802187	0.170554	0.137247
ENSG00000143183	TMCO1	protein_coding	-0.272745	2.71619e-05	-0.196814	0.00319902	-0.23069	0.000411012
ENSG00000083814	ZNF671	protein_coding	-0.43084	2.76203e-05	0.190262	0.067536	-0.0460324	0.794095
ENSG00000130638	ATXN10	protein_coding	-0.182562	2.80071e-05	-0.0938009	0.0499478	-0.134764	0.00664299
ENSG00000133641	C12orf29	protein_coding	-0.308959	2.86518e-05	-0.121157	0.15489	-0.198927	0.0242665
ENSG00000120137	PANK3	protein_coding	-0.218382	2.92599e-05	-0.0322254	0.670416	-0.113691	0.153283
ENSG00000138035	PNPT1	protein_coding	-0.203688	2.92599e-05	-0.255808	6.92579e-08	-0.228537	5.46537e-07
ENSG00000036257	CUL3	protein_coding	-0.193458	2.93434e-05	-0.0907807	0.0792847	-0.137972	0.0105471
ENSG00000137055	PLAA	protein_coding	0.249092	2.93434e-05	-0.259164	2.02804e-05	0.0126993	0.949076
ENSG00000111490	TBC1D30	protein_coding	1.10085	2.95603e-05	0.735407	0.0036002	0.943398	0.000163928
ENSG00000286480	AC009501.3	lncRNA	-1.12624	2.98216e-05	0.643027	0.00208197	0.00763512	0.950018
ENSG00000110888	CAPRIN2	protein_coding	0.954286	2.98671e-05	1.59017	4.52417e-13	1.30093	9.08901e-08
ENSG00000138050	THUMPD2	protein_coding	-0.275773	3.01488e-05	-0.0994027	0.197664	-0.176075	0.026343
ENSG00000105939	ZC3HAV1	protein_coding	0.272329	3.05145e-05	0.00449308	0.962224	0.127116	0.226236
ENSG00000275126	H4C13	protein_coding	-0.364578	3.11239e-05	-0.0373221	0.770263	-0.158018	0.194133
ENSG00000146386	ABRACL	protein_coding	-0.253063	3.13089e-05	-0.510216	2.93277e-18	-0.362494	2.32371e-05
ENSG00000286169	AHRR	protein_coding	-0.286885	3.13257e-05	-0.0850068	0.313993	-0.169502	0.055593
ENSG00000122034	GTF3A	protein_coding	-0.251513	3.13626e-05	-0.187208	0.00235384	-0.214418	0.000311349
ENSG00000099901	RANBP1	protein_coding	-0.251319	3.14386e-05	-0.185048	0.00285506	-0.214863	0.00037925
ENSG00000042493	CAPG	protein_coding	0.310921	3.14842e-05	-0.345005	5.90604e-06	0.0128786	0.950018
ENSG00000076248	UNG	protein_coding	-0.28386	3.15143e-05	-0.259432	0.0001449	-0.269437	3.00513e-05
ENSG00000006744	ELAC2	protein_coding	-0.180862	3.21175e-05	-0.318727	1.45392e-14	-0.243583	3.35624e-06
ENSG00000143933	CALM2	protein_coding	-0.245051	3.2858e-05	-0.0359507	0.676153	-0.118827	0.165407
ENSG00000124920	MYRF	protein_coding	0.951433	3.29268e-05	-0.0442537	0.84266	0.187788	0.186737
ENSG00000121417	ZNF211	protein_coding	-0.353361	3.30836e-05	0.268592	0.00103134	-0.00388155	0.98252
ENSG00000198898	CAPZA2	protein_coding	-0.307246	3.33353e-05	-0.142304	0.0815426	-0.20947	0.0136057
ENSG00000176248	ANAPC2	protein_coding	0.266996	3.34296e-05	0.238066	0.000235034	0.251529	2.7974e-05
ENSG00000146918	NCAPG2	protein_coding	0.193892	3.38619e-05	0.137603	0.00461244	0.164694	0.000314047
ENSG00000109861	CTSC	protein_coding	-0.198275	3.42031e-05	-0.136916	0.00596712	-0.165313	0.000627915
ENSG00000177427	MIEF2	protein_coding	0.942838	3.42118e-05	1.16206	2.02983e-07	1.07073	3.63807e-07
ENSG00000197714	ZNF460	protein_coding	-0.423627	3.46112e-05	0.0480364	0.738153	-0.114182	0.444767
ENSG00000131697	NPHP4	protein_coding	0.274182	3.47075e-05	-0.080027	0.344674	0.087347	0.498581
ENSG00000166888	STAT6	protein_coding	0.276208	3.52939e-05	-0.0186048	0.866627	0.11575	0.305518
ENSG00000167291	TBC1D16	protein_coding	0.868786	3.52939e-05	0.11374	0.566859	0.422599	0.0418453
ENSG00000185842	DNAH14	protein_coding	-0.28286	3.52939e-05	-0.270297	7.20624e-05	-0.276115	8.57853e-06
ENSG00000143155	TIPRL	protein_coding	-0.209136	3.53992e-05	-0.171808	0.000896977	-0.189231	6.21983e-05
ENSG00000196924	FLNA	protein_coding	0.285138	3.53992e-05	-0.00948409	0.938714	0.124135	0.27187
ENSG00000122224	LY9	protein_coding	-1.28681	3.56369e-05	-5.02111	1.10116e-10	-0.101197	0.0486077
ENSG00000196363	WDR5	protein_coding	0.178681	3.64678e-05	0.176527	4.12638e-05	0.177239	2.12453e-06
ENSG00000100036	SLC35E4	protein_coding	1.57926	3.67418e-05	0.124644	0.479545	0.712448	0.0332954
ENSG00000004455	AK2	protein_coding	-0.189777	3.67575e-05	-0.158	0.000712619	-0.16977	5.78801e-05
ENSG00000250479	CHCHD10	protein_coding	-0.358055	3.7509e-05	-0.954438	9.33955e-28	-0.583005	0.000149009
ENSG00000088205	DDX18	protein_coding	-0.173721	3.7679e-05	-0.170917	4.40346e-05	-0.171017	3.00262e-06
ENSG00000091164	TXNL1	protein_coding	0.220004	3.8346e-05	0.222691	1.94935e-05	0.217892	2.95147e-06
ENSG00000132967	HMGB1P5	transcribed_processed_pseudogene	-0.423103	3.90725e-05	-0.227025	0.0324351	-0.309428	0.00421772
ENSG00000158109	TPRG1L	protein_coding	0.340963	3.91537e-05	-0.0304682	0.812108	0.133132	0.297613
ENSG00000135424	ITGA7	protein_coding	0.700318	3.91638e-05	-0.356196	0.0456522	0.0784001	0.579144
ENSG00000196083	IL1RAP	protein_coding	0.456693	3.95414e-05	-0.222737	0.066054	0.0806835	0.619011
ENSG00000162929	KIAA1841	protein_coding	0.548406	3.95578e-05	0.526819	6.9029e-05	0.542388	8.54298e-06
ENSG00000020426	MNAT1	protein_coding	-0.303265	4.00832e-05	-0.369406	4.72946e-07	-0.334086	9.54861e-07
ENSG00000111252	SH2B3	protein_coding	0.352527	4.02416e-05	0.0483594	0.694018	0.178925	0.123724
ENSG00000075914	EXOSC7	protein_coding	-0.250854	4.07827e-05	-0.157739	0.013671	-0.200308	0.00123592
ENSG00000151651	ADAM8	protein_coding	0.475781	4.1159e-05	-0.2666	0.0304045	0.0557021	0.730727
ENSG00000121892	PDS5A	protein_coding	-0.199677	4.12447e-05	0.335869	2.10672e-13	0.061339	0.6982
ENSG00000105383	CD33	protein_coding	-0.241377	4.17455e-05	-0.0792944	0.267762	-0.150641	0.0421566
ENSG00000185339	TCN2	protein_coding	0.846051	4.17455e-05	0.120837	0.534633	0.417374	0.0419447
ENSG00000023892	DEF6	protein_coding	-0.242494	4.19135e-05	-0.484824	1.2739e-17	-0.346247	1.90446e-05
ENSG00000161547	SRSF2	protein_coding	-0.210439	4.19673e-05	-0.104718	0.0659099	-0.151962	0.0107228
ENSG00000186469	GNG2	protein_coding	-0.564351	4.19673e-05	-1.515	1.30728e-23	-0.906696	7.79409e-05
ENSG00000122882	ECD	protein_coding	-0.210594	4.24764e-05	-0.242351	1.4984e-06	-0.227283	4.16123e-07
ENSG00000148908	RGS10	protein_coding	0.291052	4.27303e-05	0.152154	0.0499478	0.216578	0.00463364
ENSG00000122971	ACADS	protein_coding	0.57016	4.29951e-05	0.437496	0.00161002	0.50361	0.000193611
ENSG00000123472	ATPAF1	protein_coding	-0.227484	4.35285e-05	-0.0503776	0.488817	-0.128167	0.0971324
ENSG00000188641	DPYD	protein_coding	0.332398	4.35678e-05	-0.350618	3.42273e-05	0.0195653	0.925206
ENSG00000134369	NAV1	protein_coding	1.87474	4.36171e-05	-0.0809602	0.579254	0.0983794	0.135817
ENSG00000081307	UBA5	protein_coding	-0.234788	4.36396e-05	-0.0760957	0.277111	-0.14565	0.0466557
ENSG00000215790	SLC35E2A	protein_coding	0.441004	4.39904e-05	0.165111	0.173111	0.291811	0.010963
ENSG00000148225	WDR31	protein_coding	1.13631	4.4257e-05	0.0987239	0.623345	0.452236	0.05366
ENSG00000104635	SLC39A14	protein_coding	-0.221304	4.49864e-05	-0.208945	0.000113	-0.212921	1.37409e-05
ENSG00000120705	ETF1	protein_coding	-0.214502	4.50826e-05	-0.235026	6.12265e-06	-0.224201	2.92363e-06
ENSG00000105171	POP4	protein_coding	-0.263159	4.54333e-05	-0.250842	9.60256e-05	-0.25614	1.21561e-05
ENSG00000188177	ZC3H6	protein_coding	0.548772	4.54333e-05	0.447946	0.000838611	0.500398	8.13803e-05
ENSG00000185291	IL3RA	protein_coding	0.964543	4.55763e-05	1.28362	3.38446e-08	1.14007	6.16771e-07
ENSG00000248333	CDK11B	protein_coding	0.373782	4.57608e-05	-0.107565	0.341486	0.105092	0.475757
ENSG00000114268	PFKFB4	protein_coding	0.90954	4.63314e-05	0.358828	0.0746789	0.652829	0.0026036
ENSG00000167280	ENGASE	protein_coding	0.35011	4.63451e-05	0.106442	0.305268	0.213552	0.0398846
ENSG00000154358	OBSCN	protein_coding	0.417005	4.64234e-05	0.481464	1.79302e-06	0.450997	1.93037e-06
ENSG00000163328	GPR155	protein_coding	1.08818	4.68013e-05	1.22076	3.63085e-06	1.17653	1.62113e-06
ENSG00000138399	FASTKD1	protein_coding	-0.240204	4.68687e-05	-0.206628	0.000513869	-0.222353	5.41397e-05
ENSG00000155111	CDK19	protein_coding	0.243102	4.77232e-05	0.350567	1.02701e-09	0.295036	8.58897e-07
ENSG00000250771	AC106865.1	transcribed_unprocessed_pseudogene	2.63507	4.8033e-05	-0.0221693	0.856882	0.0875722	0.0625242
ENSG00000107262	BAG1	protein_coding	-0.243474	4.80821e-05	-0.160542	0.00983764	-0.197655	0.00125141
ENSG00000156026	MCU	protein_coding	-0.313225	5.00818e-05	-0.471829	4.58488e-10	-0.386629	8.36916e-07
ENSG00000107249	GLIS3	protein_coding	1.98884	5.03541e-05	2.38862	7.99998e-07	2.22271	3.16618e-06
ENSG00000010361	FUZ	protein_coding	-0.365138	5.06656e-05	-0.0822794	0.462785	-0.19439	0.0725837
ENSG00000131370	SH3BP5	protein_coding	0.74348	5.09759e-05	-1.44971	2.39179e-09	0.00663838	0.952419
ENSG00000183010	PYCR1	protein_coding	0.318636	5.17966e-05	0.316242	5.82566e-05	0.317086	2.49652e-05
ENSG00000213341	CHUK	protein_coding	-0.237498	5.18455e-05	-0.210979	0.000296201	-0.222144	2.83645e-05
ENSG00000149927	DOC2A	protein_coding	0.848072	5.21402e-05	0.874128	2.43585e-05	0.87382	6.45744e-06
ENSG00000149115	TNKS1BP1	protein_coding	0.277094	5.21849e-05	0.0677035	0.453434	0.162629	0.0670464
ENSG00000139625	MAP3K12	protein_coding	1.22437	5.26816e-05	0.750862	0.00775142	1.02052	0.000446359
ENSG00000150627	WDR17	protein_coding	0.585365	5.26918e-05	0.690848	1.26624e-06	0.645252	1.22548e-06
ENSG00000166016	ABTB2	protein_coding	0.414145	5.42661e-05	-0.0534593	0.714302	0.14152	0.319836
ENSG00000183598	H3C13	protein_coding	-0.366988	5.44294e-05	-0.223257	0.0189921	-0.27964	0.00335807
ENSG00000131015	ULBP2	protein_coding	1.73146	5.50124e-05	0.994707	0.00999763	1.438	0.000508485
ENSG00000165672	PRDX3	protein_coding	-0.244621	5.50469e-05	-0.333205	1.5361e-08	-0.285089	2.6856e-06
ENSG00000075336	TIMM21	protein_coding	0.281515	5.5315e-05	0.249163	0.00038905	0.263903	5.98661e-05
ENSG00000198791	CNOT7	protein_coding	-0.205927	5.57231e-05	0.0100279	0.888003	-0.0849253	0.382111
ENSG00000196642	RABL6	protein_coding	0.203773	5.58522e-05	0.178822	0.000466103	0.190806	4.56083e-05
ENSG00000089737	DDX24	protein_coding	-0.155882	5.65095e-05	-0.228727	6.46713e-10	-0.190228	1.29754e-06
ENSG00000198780	FAM169A	protein_coding	-2.74946	5.6621e-05	-1.45857	0.00288678	-2.08451	2.632e-05
ENSG00000185686	PRAME	protein_coding	-0.304436	5.68407e-05	0.168814	0.0290557	-0.0320754	0.857172
ENSG00000197555	SIPA1L1	protein_coding	0.869222	5.74058e-05	0.588717	0.00488012	0.748338	0.000195324
ENSG00000181192	DHTKD1	protein_coding	0.381484	5.74855e-05	0.293071	0.00235384	0.337759	9.61484e-05
ENSG00000159753	CARMIL2	protein_coding	0.667571	5.77258e-05	0.179429	0.291938	0.390671	0.0243908
ENSG00000158623	COPG2	protein_coding	0.257964	5.81721e-05	0.180842	0.00661126	0.217238	0.000652961
ENSG00000130021	PUDP	protein_coding	-0.342961	5.82427e-05	-0.332113	8.56207e-05	-0.33858	1.07657e-05
ENSG00000146729	NIPSNAP2	protein_coding	-0.222366	5.82427e-05	-0.288843	7.48218e-08	-0.253999	1.46918e-06
ENSG00000101935	AMMECR1	protein_coding	-0.248811	5.84651e-05	-0.120789	0.0751234	-0.178508	0.00590055
ENSG00000109805	NCAPG	protein_coding	-0.185066	5.84651e-05	0.390482	5.07603e-20	0.0866287	0.57727
ENSG00000147224	PRPS1	protein_coding	-0.202805	5.86781e-05	-0.166212	0.00116631	-0.183417	9.20804e-05
ENSG00000162430	SELENON	protein_coding	0.599857	5.8934e-05	0.230706	0.132412	0.398126	0.0111991
ENSG00000101557	USP14	protein_coding	0.27543	5.90223e-05	0.263087	0.000121766	0.267663	3.61501e-05
ENSG00000162073	PAQR4	protein_coding	0.273884	5.90551e-05	-0.0417018	0.678193	0.103857	0.382253
ENSG00000138166	DUSP5	protein_coding	0.574391	6.00658e-05	0.0750521	0.672706	0.269778	0.0885802
ENSG00000128536	CDHR3	protein_coding	1.31173	6.06937e-05	0.827679	0.00659246	1.10726	0.000396458
ENSG00000173744	AGFG1	protein_coding	-0.208528	6.15143e-05	-0.0825222	0.174243	-0.139709	0.0266675
ENSG00000140307	GTF2A2	protein_coding	-0.249438	6.15453e-05	-0.143347	0.0303865	-0.190692	0.00373158
ENSG00000149100	EIF3M	protein_coding	-0.213954	6.15689e-05	-0.188364	0.000544113	-0.200156	7.51133e-05
ENSG00000181418	DDN	protein_coding	-0.277228	6.24235e-05	-0.273198	7.10941e-05	-0.274838	1.1512e-05
ENSG00000107949	BCCIP	protein_coding	-0.227634	6.42852e-05	-0.133754	0.0280991	-0.175938	0.00409799
ENSG00000115364	MRPL19	protein_coding	-0.207589	6.43043e-05	-0.201042	0.000103397	-0.205047	5.43334e-06
ENSG00000082805	ERC1	protein_coding	0.36925	6.49128e-05	0.339512	0.00023807	0.352824	6.22987e-05
ENSG00000011454	RABGAP1	protein_coding	0.220476	6.54633e-05	0.292886	3.94085e-08	0.25573	1.02319e-06
ENSG00000137154	RPS6	protein_coding	-0.260066	6.54633e-05	-0.163414	0.0146825	-0.215012	0.00244479
ENSG00000165609	NUDT5	protein_coding	-0.220709	6.54633e-05	-0.194899	0.00044835	-0.207207	2.85389e-05
ENSG00000133069	TMCC2	protein_coding	0.814381	6.5604e-05	1.06498	1.10476e-07	0.952441	1.25841e-06
ENSG00000165698	SPACA9	protein_coding	0.581247	6.67322e-05	-0.452483	0.00449071	0.0523754	0.740469
ENSG00000178425	NT5DC1	protein_coding	0.22321	6.69832e-05	-0.130744	0.0335331	0.0460508	0.752368
ENSG00000148688	RPP30	protein_coding	-0.261274	6.70634e-05	-0.263939	4.96966e-05	-0.261859	1.27596e-05
ENSG00000065518	NDUFB4	protein_coding	-0.2468	6.74622e-05	-0.246145	6.00568e-05	-0.244714	1.6358e-05
ENSG00000130332	LSM7	protein_coding	-0.351888	6.74932e-05	-0.273179	0.00269681	-0.306929	0.000510473
ENSG00000101082	SLA2	protein_coding	-0.489385	6.76658e-05	-0.64866	1.42001e-07	-0.573907	5.25678e-07
ENSG00000084623	EIF3I	protein_coding	-0.189303	6.78681e-05	-0.23525	3.53154e-07	-0.211601	1.91395e-06
ENSG00000171204	TMEM126B	protein_coding	-0.26829	6.92789e-05	-0.222382	0.00111602	-0.242018	0.000173384
ENSG00000135297	MTO1	protein_coding	-0.20111	6.94934e-05	-0.226599	5.06751e-06	-0.213254	2.721e-06
ENSG00000111142	METAP2	protein_coding	-0.210755	7.01195e-05	-0.211426	5.8132e-05	-0.210354	1.27881e-05
ENSG00000166025	AMOTL1	protein_coding	0.309081	7.03664e-05	0.480873	1.52285e-10	0.391024	3.59638e-06
ENSG00000135709	KIAA0513	protein_coding	1.57525	7.11329e-05	0.093115	0.592935	0.709954	0.0338815
ENSG00000143164	DCAF6	protein_coding	-0.230463	7.23345e-05	0.11597	0.0638853	-0.0371845	0.804427
ENSG00000121274	TENT4B	protein_coding	-0.248283	7.26672e-05	-0.222803	0.000374191	-0.235368	1.78207e-05
ENSG00000138594	TMOD3	protein_coding	-0.204794	7.38721e-05	-0.09462	0.108233	-0.145189	0.0166513
ENSG00000136869	TLR4	protein_coding	0.311181	7.39045e-05	0.179958	0.0317175	0.240608	0.00307783
ENSG00000110031	LPXN	protein_coding	0.235108	7.40928e-05	-0.0416326	0.624126	0.0894208	0.420157
ENSG00000141543	EIF4A3	protein_coding	-0.196503	7.4114e-05	-0.315165	2.96823e-11	-0.250642	5.47806e-06
ENSG00000242732	RTL5	protein_coding	0.91744	7.42137e-05	0.44045	0.0374008	0.70391	0.00133859
ENSG00000125534	PPDPF	protein_coding	0.384031	7.43626e-05	0.218845	0.0322069	0.296344	0.00238735
ENSG00000142687	KIAA0319L	protein_coding	0.270428	7.48561e-05	0.0865556	0.308433	0.172682	0.0307616
ENSG00000134046	MBD2	protein_coding	0.208108	7.56859e-05	0.296825	3.47011e-09	0.251037	1.03573e-06
ENSG00000152454	AC010326.1	protein_coding	-0.366241	7.58318e-05	-0.0822338	0.476702	-0.19224	0.0887246
ENSG00000283498	MIR1244-2	miRNA	-0.489333	7.68685e-05	0.0858032	0.563598	-0.0971182	0.538357
ENSG00000110721	CHKA	protein_coding	-0.199873	7.75635e-05	-0.314713	8.51668e-11	-0.253602	1.72721e-06
ENSG00000084090	STARD7	protein_coding	-0.138429	7.79652e-05	-0.120871	0.000382216	-0.131683	7.79986e-06
ENSG00000215271	HOMEZ	protein_coding	0.597772	7.79695e-05	0.293128	0.0536463	0.441443	0.00313067
ENSG00000287880	AL445207.1	lncRNA	4.573	7.79695e-05	-0.0207781	0.756982	0.0162584	0.175797
ENSG00000146731	CCT6A	protein_coding	-0.201416	7.80988e-05	-0.221601	1.45736e-05	-0.210501	7.61122e-06
ENSG00000172638	EFEMP2	protein_coding	1.11522	7.87284e-05	0.404446	0.077805	0.795719	0.00392738
ENSG00000131668	BARX1	protein_coding	1.22349	7.89759e-05	0.977473	0.00111602	1.1156	0.000205087
ENSG00000148426	PROSER2	protein_coding	1.53403	7.89759e-05	-0.431364	0.0745411	0.0623537	0.360101
ENSG00000253140	AC026904.1	lncRNA	-4.46842	7.98395e-05	-0.16468	0.264017	-0.162185	0.0415782
ENSG00000107290	SETX	protein_coding	0.237039	7.98616e-05	0.294735	4.85949e-07	0.265417	4.3269e-06
ENSG00000165533	TTC8	protein_coding	0.414436	8.00204e-05	0.00374704	0.984936	0.174747	0.194184
ENSG00000155330	C16orf87	protein_coding	-0.335999	8.05022e-05	-0.14886	0.112881	-0.229293	0.0114028
ENSG00000173418	NAA20	protein_coding	-0.279903	8.11417e-05	-0.32496	3.3546e-06	-0.301615	4.18818e-06
ENSG00000160124	CCDC58	protein_coding	-0.311038	8.17283e-05	-0.184753	0.0257541	-0.239255	0.00367546
ENSG00000111875	ASF1A	protein_coding	-0.255614	8.19222e-05	-0.30736	1.33132e-06	-0.279606	4.94215e-06
ENSG00000112996	MRPS30	protein_coding	-0.181209	8.19222e-05	-0.202947	6.73436e-06	-0.192326	1.46615e-06
ENSG00000157637	SLC38A10	protein_coding	0.253294	8.19222e-05	-0.235596	0.000268203	0.0190001	0.915199
ENSG00000164687	FABP5	protein_coding	-0.349571	8.19222e-05	-0.161886	0.0934996	-0.239155	0.0147523
ENSG00000132359	AC002316.1	protein_coding	0.519481	8.19811e-05	0.470434	0.000338613	0.49939	3.52713e-05
ENSG00000077044	DGKD	protein_coding	0.241832	8.21647e-05	0.0872217	0.230584	0.159173	0.0354592
ENSG00000155792	DEPTOR	protein_coding	1.24426	8.24857e-05	1.46441	2.48889e-06	1.37593	3.6418e-06
ENSG00000165699	TSC1	protein_coding	0.386042	8.25185e-05	0.575154	1.92068e-09	0.477369	4.23351e-06
ENSG00000006634	DBF4	protein_coding	-0.19223	8.35467e-05	-0.0474427	0.468624	-0.111949	0.103995
ENSG00000138750	NUP54	protein_coding	-0.225149	8.37698e-05	0.386846	7.14858e-13	0.0675822	0.671832
ENSG00000173674	EIF1AX	protein_coding	-0.226579	8.37698e-05	-0.151145	0.0103134	-0.185658	0.00142681
ENSG00000116120	FARSB	protein_coding	-0.16729	8.63409e-05	-0.253641	4.77814e-10	-0.207704	2.17212e-06
ENSG00000198155	ZNF876P	transcribed_unprocessed_pseudogene	-1.34805	8.67683e-05	-0.210561	0.289152	-0.585946	0.0297024
ENSG00000121864	ZNF639	protein_coding	-0.233589	8.69443e-05	-0.14058	0.0260283	-0.182251	0.00301954
ENSG00000272068	AL365181.2	lncRNA	2.45481	8.69443e-05	0.0475497	0.70862	1.0411	0.0315211
ENSG00000138382	METTL5	protein_coding	-0.261209	8.75195e-05	-0.0588267	0.496628	-0.14439	0.109521
ENSG00000215105	TTC3P1	processed_pseudogene	0.603664	8.76998e-05	1.30372	3.17782e-19	0.965122	2.6856e-06
ENSG00000273151	AC073957.3	lncRNA	0.662945	8.79955e-05	0.296251	0.0737163	0.470123	0.0060133
ENSG00000153944	MSI2	protein_coding	-0.273857	8.81489e-05	-0.167136	0.0231883	-0.213338	0.00335456
ENSG00000197930	ERO1A	protein_coding	-0.217231	9.04345e-05	-0.381887	6.46379e-13	-0.290754	1.23061e-05
ENSG00000198168	SVIP	protein_coding	-0.288012	9.06712e-05	-0.143441	0.0737917	-0.20608	0.0107624
ENSG00000116459	ATP5PB	protein_coding	-0.240826	9.07664e-05	-0.274595	5.55115e-06	-0.256226	9.42706e-06
ENSG00000076043	REXO2	protein_coding	-0.253017	9.14086e-05	-0.133483	0.056913	-0.186524	0.00733363
ENSG00000120942	UBIAD1	protein_coding	0.305187	9.14086e-05	-0.0196824	0.877452	0.125801	0.301875
ENSG00000149547	EI24	protein_coding	-0.199469	9.16662e-05	-0.136022	0.0105029	-0.165407	0.00124608
ENSG00000173208	ABCD2	protein_coding	0.918824	9.42556e-05	1.00676	1.48426e-05	0.980504	6.09232e-06
ENSG00000232434	AJM1	protein_coding	0.764539	9.47287e-05	0.51985	0.0063582	0.657579	0.000283821
ENSG00000197713	RPE	protein_coding	-0.180251	9.49491e-05	-0.289246	5.14065e-11	-0.230275	5.56305e-06
ENSG00000136247	ZDHHC4	protein_coding	-0.264641	9.56416e-05	-0.0656728	0.460767	-0.149776	0.0872638
ENSG00000069943	PIGB	protein_coding	-0.317622	9.57388e-05	-0.64041	1.98793e-15	-0.457591	6.39079e-06
ENSG00000138698	RAP1GDS1	protein_coding	-0.213415	9.57388e-05	0.310676	1.88968e-09	0.0475003	0.778705
ENSG00000104043	ATP8B4	protein_coding	0.199341	9.57417e-05	0.236371	2.14116e-06	0.216063	4.00008e-06
ENSG00000260916	CCPG1	protein_coding	0.518282	9.57438e-05	0.391069	0.00333912	0.457663	0.000207738
ENSG00000115902	SLC1A4	protein_coding	0.268837	9.57603e-05	0.0395454	0.691262	0.143447	0.141594
ENSG00000037241	RPL26L1	protein_coding	-0.360096	9.63897e-05	-0.265284	0.00437636	-0.309574	0.000362521
ENSG00000228649	SNHG26	lncRNA	-0.285182	9.64033e-05	-0.289036	6.73046e-05	-0.286426	1.92501e-05
ENSG00000130940	CASZ1	protein_coding	0.855079	9.64638e-05	0.396178	0.0496729	0.642914	0.00214792
ENSG00000076554	TPD52	protein_coding	-4.51247	9.65375e-05	-4.55003	6.6206e-05	-4.89785	9.83431e-08
ENSG00000127540	UQCR11	protein_coding	-0.345182	9.72575e-05	-0.405124	3.68482e-06	-0.377043	1.67398e-06
ENSG00000134910	STT3A	protein_coding	-0.168431	9.72575e-05	-0.180173	1.42835e-05	-0.17202	3.06741e-06
ENSG00000145860	RNF145	protein_coding	-0.268004	9.74256e-05	-0.302296	8.05516e-06	-0.284002	1.01726e-05
ENSG00000270722	RNVU1-31	snRNA	-0.450931	9.89296e-05	-0.641965	2.20683e-08	-0.539528	6.17547e-06
ENSG00000147874	HAUS6	protein_coding	-0.226742	9.96436e-05	-0.20219	0.000545466	-0.213357	5.5479e-05
ENSG00000136870	ZNF189	protein_coding	0.256243	9.98214e-05	0.412292	4.22015e-11	0.332449	8.27337e-07
ENSG00000232973	CYP1B1-AS1	lncRNA	0.431281	9.98214e-05	0.0201509	0.908103	0.190723	0.163836
ENSG00000135473	PAN2	protein_coding	0.331042	0.000100385	0.388266	3.37915e-06	0.359831	4.71573e-06
ENSG00000165458	INPPL1	protein_coding	0.215961	0.000100385	0.0224954	0.793478	0.113574	0.186737
ENSG00000104979	C19orf53	protein_coding	-0.261142	0.000100806	-0.114734	0.129607	-0.179035	0.0180371
ENSG00000159176	CSRP1	protein_coding	0.325276	0.000101616	0.255856	0.00271594	0.28869	0.000248917
ENSG00000004897	CDC27	protein_coding	-0.203576	0.000101956	-0.0850109	0.162166	-0.13824	0.0290151
ENSG00000145725	PPIP5K2	protein_coding	-0.243803	0.000102472	-0.0689458	0.386429	-0.143727	0.0790944
ENSG00000113456	RAD1	protein_coding	-0.254894	0.000102779	-0.180802	0.00729292	-0.213859	0.000923175
ENSG00000154174	TOMM70	protein_coding	-0.168345	0.000103041	-0.0386256	0.511596	-0.0977499	0.123958
ENSG00000091527	CDV3	protein_coding	-0.141119	0.000103239	-0.0894436	0.0198647	-0.113921	0.00188167
ENSG00000165030	NFIL3	protein_coding	0.319989	0.000103913	0.430336	5.85123e-08	0.374674	8.27337e-07
ENSG00000115946	PNO1	protein_coding	-0.242	0.000104004	-0.256883	3.26768e-05	-0.247585	1.30385e-05
ENSG00000116455	WDR77	protein_coding	-0.27333	0.000104422	-0.274611	6.10982e-05	-0.270525	1.99757e-05
ENSG00000114331	ACAP2	protein_coding	-0.178952	0.000104461	-0.0801021	0.128316	-0.12563	0.0205637
ENSG00000168453	HR	protein_coding	2.12826	0.000104807	0.326801	0.090699	1.54262	0.00446345
ENSG00000213066	FGFR1OP	protein_coding	-0.266367	0.000104807	-0.0987084	0.218672	-0.170829	0.033023
ENSG00000126883	NUP214	protein_coding	0.431402	0.000105197	0.214962	0.0658735	0.309165	0.00986503
ENSG00000144736	SHQ1	protein_coding	-0.231534	0.000105505	-0.255628	1.38924e-05	-0.243461	5.75643e-06
ENSG00000206828	RNVU1-30	snRNA	-0.710978	0.000105603	-0.477416	0.00600805	-0.595639	0.00039328
ENSG00000140395	WDR61	protein_coding	-0.260618	0.000105693	-0.34565	1.32424e-07	-0.300016	4.61068e-06
ENSG00000092148	HECTD1	protein_coding	-0.160886	0.000105937	0.0206269	0.742021	-0.061001	0.472045
ENSG00000076770	MBNL3	protein_coding	-0.323202	0.000106036	-0.269203	0.00131539	-0.292836	0.000312264
ENSG00000164182	NDUFAF2	protein_coding	-0.372411	0.000106093	-0.284587	0.00318422	-0.325934	0.000295747
ENSG00000109445	ZNF330	protein_coding	-0.198904	0.000107416	0.341365	8.89072e-13	0.0633957	0.692197
ENSG00000177889	UBE2N	protein_coding	-0.224617	0.000107635	-0.215798	0.000340149	-0.218367	6.90184e-05
ENSG00000186767	SPIN4	protein_coding	-0.270946	0.00010855	0.0616671	0.495888	-0.0760104	0.559537
ENSG00000176978	DPP7	protein_coding	0.282675	0.00010864	0.307816	2.01591e-05	0.286465	2.42345e-05
ENSG00000094916	CBX5	protein_coding	0.369177	0.000108923	0.576942	6.07527e-10	0.468685	6.48188e-06
ENSG00000155760	FZD7	protein_coding	0.57034	0.000109532	0.351723	0.0170069	0.462682	0.00100319
ENSG00000134308	YWHAQ	protein_coding	-0.170345	0.000110286	-0.0946904	0.0368099	-0.131444	0.00534072
ENSG00000073756	PTGS2	protein_coding	1.18465	0.000110533	-0.00486087	0.984486	0.188013	0.134712
ENSG00000174652	ZNF266	protein_coding	-0.294428	0.000111355	0.0444805	0.675942	-0.0921507	0.471274
ENSG00000136861	CDK5RAP2	protein_coding	0.24235	0.000112637	0.389474	9.19806e-11	0.312041	7.25402e-06
ENSG00000198856	OSTC	protein_coding	-0.257309	0.00011272	0.281367	1.60605e-05	0.0238247	0.905379
ENSG00000200997	RNU1-85P	snRNA	-1.68723	0.00011351	-1.74097	5.90594e-05	-1.7765	3.42264e-06
ENSG00000159079	CFAP298	protein_coding	-0.408798	0.000115164	-0.227032	0.0359934	-0.308029	0.00268296
ENSG00000023445	BIRC3	protein_coding	1.7959	0.000115733	0.947352	0.0172145	1.46352	0.00119224
ENSG00000082153	BZW1	protein_coding	-0.184307	0.000116707	-0.214653	4.42788e-06	-0.198597	5.14222e-06
ENSG00000167136	ENDOG	protein_coding	0.339417	0.000118703	0.146505	0.140251	0.232381	0.0188773
ENSG00000151413	NUBPL	protein_coding	-0.272555	0.000119064	-0.0609361	0.499381	-0.151323	0.0818929
ENSG00000100216	TOMM22	protein_coding	-0.226689	0.000119266	-0.201096	0.000690549	-0.2104	0.000126576
ENSG00000018510	AGPS	protein_coding	-0.17813	0.000119304	-0.158933	0.000649789	-0.16831	5.67165e-05
ENSG00000136319	TTC5	protein_coding	-0.240233	0.000119304	-0.0675972	0.393629	-0.142324	0.0720282
ENSG00000112339	HBS1L	protein_coding	-0.21277	0.000119322	-0.0415197	0.590362	-0.116595	0.145866
ENSG00000132300	PTCD3	protein_coding	-0.158101	0.000120506	-0.106025	0.0125836	-0.131156	0.000854639
ENSG00000267702	AP005131.6	lncRNA	0.746777	0.000121527	0.837222	1.30455e-05	0.806056	5.46942e-06
ENSG00000189046	ALKBH2	protein_coding	-0.324906	0.00012187	-0.227163	0.00834118	-0.272722	0.000641303
ENSG00000123384	LRP1	protein_coding	1.04047	0.000121903	0.51873	0.0310906	0.803804	0.00224011
ENSG00000120438	TCP1	protein_coding	-0.164354	0.000121947	-0.295809	2.15624e-13	-0.223125	3.74521e-05
ENSG00000100697	DICER1	protein_coding	-0.241917	0.000122448	-0.057978	0.474556	-0.136959	0.109354
ENSG00000122966	CIT	protein_coding	0.393732	0.00012263	0.350994	0.000622313	0.368807	0.000224565
ENSG00000182534	MXRA7	protein_coding	0.247618	0.000123811	0.286058	6.63865e-06	0.266801	4.29074e-06
ENSG00000139405	RITA1	protein_coding	-0.275617	0.000124288	-0.400106	1.1686e-08	-0.33465	1.72014e-06
ENSG00000132773	TOE1	protein_coding	-0.275556	0.000124941	-0.25599	0.000361253	-0.265	5.34234e-05
ENSG00000165406	MARCHF8	protein_coding	0.399697	0.000124941	0.486847	1.90302e-06	0.446458	2.00061e-06
ENSG00000178904	DPY19L3	protein_coding	-0.302201	0.000125184	-0.0255957	0.831147	-0.135203	0.227326
ENSG00000110880	CORO1C	protein_coding	-0.174536	0.000125216	-0.0732895	0.165709	-0.12081	0.0289855
ENSG00000169442	CD52	protein_coding	1.5842	0.000125216	-0.554601	0.0558449	0.0568834	0.371871
ENSG00000150455	TIRAP	protein_coding	0.54778	0.000126742	0.424235	0.00281156	0.49402	0.000137404
ENSG00000099337	KCNK6	protein_coding	0.470679	0.000127067	0.218506	0.0929148	0.337418	0.00605754
ENSG00000132646	PCNA	protein_coding	-0.259757	0.000127903	-0.258896	0.000117877	-0.257558	5.64577e-05
ENSG00000164494	PDSS2	protein_coding	-0.24552	0.000128648	-0.173453	0.00855826	-0.207422	0.000489455
ENSG00000164163	ABCE1	protein_coding	-0.222522	0.00012922	0.277451	9.85896e-07	0.0325796	0.856265
ENSG00000163376	KBTBD8	protein_coding	-0.287147	0.000129289	-0.343911	3.17285e-06	-0.314068	9.68836e-06
ENSG00000070882	OSBPL3	protein_coding	0.213235	0.000129932	0.0665102	0.337746	0.135915	0.0498002
ENSG00000105486	LIG1	protein_coding	-0.224527	0.000129932	-0.0160522	0.84981	-0.106545	0.240394
ENSG00000271856	LINC01215	lncRNA	-0.416758	0.000130438	-0.715455	7.73213e-11	-0.556293	9.48575e-07
ENSG00000196263	ZNF471	protein_coding	0.659498	0.00013107	0.192211	0.26586	0.398122	0.0232894
ENSG00000130363	RSPH3	protein_coding	0.419784	0.000131497	0.255401	0.0249348	0.335904	0.0014281
ENSG00000119638	NEK9	protein_coding	0.252595	0.000131765	0.190637	0.00511524	0.220522	0.000480718
ENSG00000181026	AEN	protein_coding	-0.259678	0.000133905	-0.245082	0.000290529	-0.249688	7.77133e-05
ENSG00000164542	KIAA0895	protein_coding	0.615322	0.000134534	1.3906	4.84801e-20	1.01966	2.53862e-06
ENSG00000140939	NOL3	protein_coding	0.620083	0.000135294	0.879177	3.33584e-08	0.759081	1.15301e-06
ENSG00000134330	IAH1	protein_coding	0.273928	0.000135783	0.16588	0.0302637	0.215698	0.00354616
ENSG00000166788	SAAL1	protein_coding	-0.233803	0.000136111	-0.236745	9.80933e-05	-0.235072	1.2291e-05
ENSG00000113845	TIMMDC1	protein_coding	-0.231026	0.000136737	-0.276626	3.1291e-06	-0.25249	5.80696e-06
ENSG00000053372	MRTO4	protein_coding	-0.237241	0.000136874	-0.205238	0.00108493	-0.219146	0.000213784
ENSG00000099308	MAST3	protein_coding	0.536309	0.000137363	0.229687	0.115828	0.370786	0.00992036
ENSG00000008869	HEATR5B	protein_coding	0.239413	0.000137787	0.453906	1.69737e-14	0.340781	1.42788e-05
ENSG00000008441	NFIX	protein_coding	0.371558	0.000137884	0.295577	0.00275896	0.332354	0.000304697
ENSG00000183605	SFXN4	protein_coding	-0.219627	0.000137884	-0.284743	4.06567e-07	-0.250622	3.47715e-06
ENSG00000004864	SLC25A13	protein_coding	-0.190635	0.000137907	-0.32802	5.40796e-12	-0.251936	9.83712e-06
ENSG00000139117	CPNE8	protein_coding	0.443266	0.000137965	0.462574	6.02322e-05	0.453781	3.11382e-05
ENSG00000102054	RBBP7	protein_coding	-0.171078	0.000139439	-0.168772	0.000155881	-0.169566	1.70326e-05
ENSG00000152818	UTRN	protein_coding	0.347736	0.000139921	0.383508	2.20531e-05	0.358929	4.11423e-05
ENSG00000042445	RETSAT	protein_coding	-0.291675	0.000141209	-0.404436	7.82716e-08	-0.347731	4.58099e-07
ENSG00000142252	GEMIN7	protein_coding	-0.324402	0.000141371	-0.321189	0.000147866	-0.32441	1.618e-05
ENSG00000159593	NAE1	protein_coding	-0.227558	0.000142713	-0.270536	3.88614e-06	-0.245924	1.01984e-05
ENSG00000180071	ANKRD18A	protein_coding	0.532232	0.000142713	0.746471	5.17268e-08	0.645155	1.74099e-06
ENSG00000197070	ARRDC1	protein_coding	0.361325	0.000143153	0.262039	0.00697854	0.307772	0.00105128
ENSG00000014257	ACPP	protein_coding	0.562204	0.000145017	0.530156	0.000304487	0.552722	4.18222e-05
ENSG00000161681	SHANK1	protein_coding	0.605371	0.00014711	1.269	8.70249e-17	0.947098	3.41897e-06
ENSG00000170324	FRMPD2	protein_coding	1.43348	0.000147147	-1.77387	0.0023922	0.0249024	0.654815
ENSG00000160213	CSTB	protein_coding	0.313954	0.000147245	0.121438	0.212518	0.2107	0.0189306
ENSG00000173614	NMNAT1	protein_coding	0.383551	0.000147262	-0.404126	0.000193139	0.0235529	0.910552
ENSG00000184481	FOXO4	protein_coding	0.48787	0.000147804	0.906524	1.75419e-13	0.699012	1.29739e-06
ENSG00000131187	F12	protein_coding	0.62274	0.000148337	0.131222	0.457359	0.330314	0.050449
ENSG00000172339	ALG14	protein_coding	-0.389709	0.000149147	-0.361207	0.000403472	-0.377641	3.63702e-05
ENSG00000081154	PCNP	protein_coding	-0.194531	0.00015007	-4.03548e-05	0.99993	-0.0861201	0.33356
ENSG00000092108	SCFD1	protein_coding	-0.213359	0.000150093	-0.035696	0.656969	-0.11343	0.163206
ENSG00000093144	ECHDC1	protein_coding	-0.207719	0.000151218	-0.17328	0.00176601	-0.189882	0.000245428
ENSG00000109971	HSPA8	protein_coding	-0.234345	0.000151306	-0.251613	3.76127e-05	-0.228839	3.17226e-05
ENSG00000177106	EPS8L2	protein_coding	0.70942	0.00015138	1.07871	3.38265e-09	0.912799	3.55728e-07
ENSG00000119318	RAD23B	protein_coding	0.150557	0.000152495	0.214155	1.77996e-08	0.180614	4.28324e-06
ENSG00000124541	RRP36	protein_coding	-0.189502	0.000152647	-0.238205	1.48164e-06	-0.213043	5.56305e-06
ENSG00000138061	CYP1B1	protein_coding	-0.248213	0.000153186	-0.150353	0.0304272	-0.1947	0.00338534
ENSG00000160271	RALGDS	protein_coding	0.455289	0.000154432	0.463609	0.000102574	0.46299	2.32371e-05
ENSG00000182168	UNC5C	protein_coding	-0.310599	0.000154887	0.674307	7.39986e-18	0.078708	0.586007
ENSG00000218358	RAET1K	transcribed_unprocessed_pseudogene	1.06347	0.000155503	0.952181	0.000553922	1.03122	7.74724e-05
ENSG00000142733	MAP3K6	protein_coding	0.419759	0.000158592	0.429743	9.65198e-05	0.427687	1.98371e-05
ENSG00000160712	IL6R	protein_coding	-0.235705	0.000158721	0.018587	0.857437	-0.089272	0.407015
ENSG00000259953	AL138756.1	lncRNA	0.477071	0.000159183	0.538618	1.58423e-05	0.513209	6.76862e-06
ENSG00000135775	COG2	protein_coding	-0.19202	0.000159449	-0.149501	0.00420137	-0.169367	0.000286991
ENSG00000125454	SLC25A19	protein_coding	-0.237313	0.000160229	-0.34695	1.13503e-08	-0.288079	5.49502e-06
ENSG00000118420	UBE3D	protein_coding	-0.299397	0.000161042	-0.232735	0.0039958	-0.265769	0.000267875
ENSG00000107937	GTPBP4	protein_coding	-0.211134	0.000161382	-0.256089	3.05987e-06	-0.2321	7.89085e-06
ENSG00000204267	TAP2	protein_coding	0.366897	0.000161995	0.324418	0.000900392	0.347137	7.03543e-05
ENSG00000213918	DNASE1	protein_coding	0.386848	0.000161995	0.331412	0.00133247	0.35871	0.000188836
ENSG00000172031	EPHX4	protein_coding	-1.41581	0.000162127	0.788382	0.00271221	0.0116553	0.907303
ENSG00000156735	BAG4	protein_coding	-0.195929	0.000162903	0.00104036	0.997385	-0.0864446	0.313762
ENSG00000234602	MCIDAS	protein_coding	0.923297	0.000163088	0.694818	0.00334015	0.833378	0.000224088
ENSG00000113719	ERGIC1	protein_coding	-0.299711	0.000163919	-0.579964	1.87198e-13	-0.425119	6.37125e-06
ENSG00000152240	HAUS1	protein_coding	0.258466	0.000163919	0.32614	1.10107e-06	0.290436	1.14981e-05
ENSG00000180346	TIGD2	protein_coding	-0.487425	0.000164963	0.0832718	0.583245	-0.102836	0.508273
ENSG00000149948	HMGA2	protein_coding	-0.174158	0.000165029	-0.441095	1.92107e-24	-0.283235	0.000541766
ENSG00000135315	CEP162	protein_coding	0.268727	0.000167497	0.458223	1.50499e-11	0.359246	5.69712e-06
ENSG00000163811	WDR43	protein_coding	-0.21961	0.000167497	-0.138943	0.0248323	-0.175201	0.00411109
ENSG00000088986	DYNLL1	protein_coding	-0.231463	0.000167965	-0.075357	0.315275	-0.143454	0.0667078
ENSG00000143977	SNRPG	protein_coding	-0.313853	0.000168019	-0.291206	0.000500582	-0.300066	0.000197697
ENSG00000183828	NUDT14	protein_coding	0.565755	0.000168044	0.0474315	0.806061	0.244708	0.1221
ENSG00000124783	SSR1	protein_coding	-0.162057	0.000169356	-0.250155	8.97424e-10	-0.201891	8.73362e-06
ENSG00000141447	OSBPL1A	protein_coding	0.243189	0.000169706	0.141863	0.0420619	0.189396	0.0053185
ENSG00000156127	BATF	protein_coding	-0.373882	0.000170428	-0.482156	1.04699e-06	-0.429391	2.17768e-06
ENSG00000145012	LPP	protein_coding	0.408077	0.000173009	0.606895	1.09199e-08	0.506075	6.15095e-06
ENSG00000110917	MLEC	protein_coding	-0.134375	0.00017379	-0.290166	2.87094e-18	-0.202812	0.000302552
ENSG00000273338	AC103591.3	lncRNA	-0.850334	0.000174305	-0.600796	0.00445362	-0.737101	0.000311001
ENSG00000101152	DNAJC5	protein_coding	-0.164857	0.000175279	-0.237481	1.73722e-08	-0.199522	2.79514e-06
ENSG00000110619	CARS1	protein_coding	0.246352	0.000175279	0.106522	0.155888	0.170817	0.0242203
ENSG00000136925	TSTD2	protein_coding	0.281992	0.000175279	0.291863	8.99764e-05	0.285808	4.59783e-05
ENSG00000073536	NLE1	protein_coding	-0.229081	0.00017585	-0.284002	1.94694e-06	-0.254805	7.73336e-06
ENSG00000079308	TNS1	protein_coding	2.07257	0.000176597	0.902908	0.0310067	1.6635	0.00182836
ENSG00000196132	MYT1	protein_coding	1.73838	0.000181604	0.866089	0.0231444	1.39858	0.00188364
ENSG00000069974	RAB27A	protein_coding	0.355184	0.000181658	-0.262789	0.00785047	0.0454924	0.798579
ENSG00000115526	CHST10	protein_coding	-0.239209	0.000181658	-0.109929	0.128843	-0.168109	0.0128979
ENSG00000163565	IFI16	protein_coding	0.387695	0.000181658	0.0636012	0.651617	0.200512	0.113753
ENSG00000104131	EIF3J	protein_coding	-0.215079	0.000182339	-0.177021	0.00270083	-0.194397	0.000423329
ENSG00000155115	GTF3C6	protein_coding	-0.204444	0.00018494	-0.227104	2.39027e-05	-0.214855	1.46228e-05
ENSG00000145907	G3BP1	protein_coding	-0.126491	0.000185837	0.0487657	0.228395	-0.0339325	0.72366
ENSG00000102804	TSC22D1	protein_coding	0.363456	0.000191078	0.70726	2.33695e-14	0.531948	7.12347e-06
ENSG00000198093	ZNF649	protein_coding	-0.25812	0.0001914	-0.064189	0.470225	-0.14767	0.0813947
ENSG00000173545	ZNF622	protein_coding	-0.287768	0.000192148	-0.336765	9.3879e-06	-0.310724	1.69008e-05
ENSG00000131584	ACAP3	protein_coding	0.307983	0.000192376	-0.00569531	0.971242	0.133668	0.272208
ENSG00000166130	IKBIP	protein_coding	-0.269219	0.000192376	-0.113771	0.165941	-0.181457	0.0248805
ENSG00000120742	SERP1	protein_coding	-0.234236	0.000193036	-0.0793449	0.302218	-0.146495	0.0628536
ENSG00000183137	CEP57L1	protein_coding	-0.253069	0.000193232	-0.253453	0.00016785	-0.252486	2.67831e-05
ENSG00000163882	POLR2H	protein_coding	-0.248955	0.000193952	-0.182807	0.00777019	-0.212853	0.00104152
ENSG00000175538	KCNE3	protein_coding	0.3039	0.000193978	-0.135175	0.154731	0.0727774	0.629105
ENSG00000121851	POLR3GL	protein_coding	0.361929	0.000195808	0.209211	0.0420245	0.281024	0.00369271
ENSG00000121964	GTDC1	protein_coding	-0.266631	0.000195808	0.0518711	0.59192	-0.081927	0.50836
ENSG00000134480	CCNH	protein_coding	-0.242015	0.000196338	-0.302641	1.96707e-06	-0.271214	5.40798e-06
ENSG00000142961	MOB3C	protein_coding	0.790077	0.000196938	0.775999	0.000214632	0.79888	4.06095e-05
ENSG00000106100	NOD1	protein_coding	0.320179	0.000198151	0.132523	0.183613	0.218648	0.0204763
ENSG00000180198	RCC1	protein_coding	-0.203926	0.000198756	-0.187597	0.000643469	-0.194537	0.000127458
ENSG00000205269	TMEM170B	protein_coding	-0.206576	0.000199192	-0.0775605	0.240936	-0.135521	0.0399449
ENSG00000141384	TAF4B	protein_coding	0.193586	0.000199528	0.331249	1.40592e-11	0.259303	1.21262e-05
ENSG00000111664	GNB3	protein_coding	1.20251	0.000203131	0.307498	0.154265	0.819526	0.00729136
ENSG00000131788	PIAS3	protein_coding	0.461133	0.000204042	0.111941	0.451564	0.263869	0.0462335
ENSG00000159131	GART	protein_coding	-0.168488	0.00020501	-0.172964	0.000139477	-0.171199	2.48418e-05
ENSG00000174738	NR1D2	protein_coding	-0.275228	0.000205097	-0.129947	0.111932	-0.196348	0.010963
ENSG00000093000	NUP50	protein_coding	-0.149851	0.000205343	-0.0669827	0.151598	-0.106331	0.0267749
ENSG00000162694	EXTL2	protein_coding	-0.257029	0.000205343	-0.19832	0.00453583	-0.22512	0.000342918
ENSG00000112304	ACOT13	protein_coding	0.32364	0.000205399	0.154431	0.106373	0.233075	0.00873678
ENSG00000184916	JAG2	protein_coding	1.13526	0.000205399	0.243469	0.229501	0.685418	0.0176346
ENSG00000108010	GLRX3	protein_coding	-0.25807	0.000211356	-0.342553	4.13453e-07	-0.296933	1.46095e-05
ENSG00000134255	CEPT1	protein_coding	-0.198773	0.00021238	0.0129594	0.863402	-0.0809211	0.393322
ENSG00000244462	RBM12	protein_coding	-0.170972	0.000213874	0.0594939	0.287505	-0.0447914	0.688872
ENSG00000148339	SLC25A25	protein_coding	0.257359	0.00021555	0.0659046	0.470301	0.152901	0.0869456
ENSG00000126705	AHDC1	protein_coding	0.463317	0.000216629	0.115621	0.435813	0.259331	0.0627385
ENSG00000145703	IQGAP2	protein_coding	0.194258	0.000217803	0.310196	4.62146e-10	0.249471	8.1928e-06
ENSG00000154059	IMPACT	protein_coding	0.19664	0.000218992	0.184675	0.000669005	0.188292	9.31239e-05
ENSG00000058262	SEC61A1	protein_coding	-0.168697	0.000220053	-0.241687	4.9384e-08	-0.201848	7.16476e-06
ENSG00000075234	TTC38	protein_coding	0.329758	0.000220849	0.07561	0.512265	0.188837	0.0722911
ENSG00000166803	PCLAF	protein_coding	-0.278546	0.000220967	-0.225735	0.00316012	-0.249485	0.000513886
ENSG00000132952	USPL1	protein_coding	-0.228866	0.000227398	-0.0862956	0.221554	-0.151066	0.0358546
ENSG00000211460	TSN	protein_coding	-0.182561	0.000227465	-0.246607	2.49717e-07	-0.212762	8.48477e-06
ENSG00000196743	GM2A	protein_coding	0.30696	0.000227752	-0.0343041	0.7822	0.119547	0.346456
ENSG00000134030	CTIF	protein_coding	0.353479	0.000229363	0.390602	3.78573e-05	0.371169	4.00164e-05
ENSG00000101224	CDC25B	protein_coding	0.358455	0.000229583	0.0199414	0.896567	0.162738	0.197836
ENSG00000170142	UBE2E1	protein_coding	-0.213066	0.000229904	-0.0900455	0.157239	-0.14336	0.0299772
ENSG00000231188	AL139819.1	lncRNA	-0.737059	0.000231106	-0.0588358	0.77184	-0.235599	0.156594
ENSG00000125485	DDX31	protein_coding	0.195242	0.000231563	0.137657	0.0131792	0.165456	0.00125179
ENSG00000198042	MAK16	protein_coding	-0.21492	0.000232013	-0.0406857	0.607884	-0.117172	0.155196
ENSG00000128626	MRPS12	protein_coding	-0.259944	0.000234352	-0.313887	6.1587e-06	-0.285358	1.69879e-05
ENSG00000198612	COPS8	protein_coding	-0.216262	0.00023462	-0.122899	0.04869	-0.166458	0.00689045
ENSG00000143494	VASH2	protein_coding	0.688366	0.000235609	0.638332	0.000557533	0.677854	6.02365e-05
ENSG00000138030	KHK	protein_coding	0.514343	0.000236282	0.527756	0.00013601	0.52798	3.07491e-05
ENSG00000166508	MCM7	protein_coding	-0.195319	0.000237765	-0.271868	5.87985e-08	-0.225903	1.26623e-05
ENSG00000164362	TERT	protein_coding	-0.477633	0.000238262	-1.12372	1.03569e-16	-0.732822	4.00559e-05
ENSG00000172428	COPS9	protein_coding	-0.321526	0.000238262	-0.385461	8.61074e-06	-0.352097	2.12741e-05
ENSG00000130733	YIPF2	protein_coding	-0.318487	0.000238354	-0.0421333	0.731878	-0.15037	0.188243
ENSG00000116752	BCAS2	protein_coding	-0.232615	0.000238498	-0.2321	0.000219084	-0.231249	5.82602e-05
ENSG00000116679	IVNS1ABP	protein_coding	-0.209997	0.000238784	-0.031896	0.704111	-0.10995	0.190251
ENSG00000148356	LRSAM1	protein_coding	0.31473	0.000239454	0.109277	0.287991	0.203967	0.0290947
ENSG00000149084	HSD17B12	protein_coding	-0.21852	0.000239814	-0.0292788	0.738153	-0.112001	0.19264
ENSG00000272455	AL391244.2	lncRNA	0.538781	0.000242291	-0.127303	0.456669	0.126223	0.412989
ENSG00000142949	PTPRF	protein_coding	1.08314	0.00024366	2.42326	4.17081e-18	1.83957	2.53956e-06
ENSG00000136286	MYO1G	protein_coding	0.211287	0.000243929	-0.226328	7.07595e-05	0.00802056	0.966767
ENSG00000274020	LINC01138	lncRNA	0.365454	0.000243929	0.0649822	0.631919	0.198375	0.0851257
ENSG00000166845	C18orf54	protein_coding	0.433709	0.000245141	0.701157	1.22535e-09	0.566419	7.70868e-06
ENSG00000107021	TBC1D13	protein_coding	0.353578	0.000245476	0.211549	0.0367361	0.27552	0.00562094
ENSG00000163956	LRPAP1	protein_coding	-0.16009	0.00024565	0.0792745	0.109154	-0.0313289	0.794519
ENSG00000105063	PPP6R1	protein_coding	-0.231041	0.000247905	-0.214409	0.000689143	-0.220715	0.000202963
ENSG00000110321	EIF4G2	protein_coding	-0.14137	0.000247905	-0.128794	0.00241449	-0.137958	0.000225103
ENSG00000100934	SEC23A	protein_coding	-0.191125	0.000249064	-0.0832693	0.167141	-0.132562	0.0267554
ENSG00000214212	C19orf38	protein_coding	-0.390369	0.000249183	-0.490884	3.62638e-06	-0.44391	3.10896e-06
ENSG00000198060	MARCHF5	protein_coding	-0.225485	0.000249945	-0.170702	0.00674294	-0.196626	0.000464945
ENSG00000060339	CCAR1	protein_coding	-0.172359	0.000251274	-0.0632393	0.267251	-0.113323	0.0538231
ENSG00000101400	SNTA1	protein_coding	1.3959	0.000251719	-0.162174	0.329542	0.073781	0.32117
ENSG00000108861	DUSP3	protein_coding	0.240722	0.000251719	0.538373	8.96095e-19	0.381124	3.56556e-05
ENSG00000139410	SDSL	protein_coding	0.578693	0.000251719	-0.466844	0.00639858	0.0463219	0.767883
ENSG00000183648	NDUFB1	protein_coding	-0.300174	0.000251719	-0.389503	1.36431e-06	-0.342775	1.06384e-05
ENSG00000055950	MRPL43	protein_coding	-0.252166	0.000251719	-0.189334	0.00727594	-0.218136	0.000854497
ENSG00000239911	PRKAG2-AS1	lncRNA	2.01892	0.000252077	1.2054	0.0128701	1.72175	0.00112724
ENSG00000187688	TRPV2	protein_coding	-0.333279	0.000256266	-0.730575	2.31367e-15	-0.506041	8.40517e-06
ENSG00000112118	MCM3	protein_coding	-0.153539	0.000257339	-0.151613	0.000279217	-0.151954	3.55552e-05
ENSG00000165934	CPSF2	protein_coding	-0.145252	0.000258723	-0.0382035	0.491195	-0.0885182	0.120197
ENSG00000023909	GCLM	protein_coding	-0.205919	0.000259401	-0.131739	0.0246388	-0.167285	0.00153691
ENSG00000148343	MIGA2	protein_coding	0.277853	0.000260599	0.175749	0.0302368	0.222104	0.00450308
ENSG00000197724	PHF2	protein_coding	0.302295	0.000260599	0.43113	7.88293e-08	0.364278	1.16903e-05
ENSG00000166123	GPT2	protein_coding	0.221712	0.00026137	0.436826	2.21743e-14	0.322619	4.25441e-05
ENSG00000104872	PIH1D1	protein_coding	-0.22852	0.000263255	0.0428907	0.621805	-0.0742429	0.527001
ENSG00000170275	CRTAP	protein_coding	0.191126	0.000264054	0.0999277	0.0909251	0.143222	0.00875146
ENSG00000173660	UQCRH	protein_coding	-0.249444	0.000267115	-0.170501	0.0170627	-0.205219	0.00335807
ENSG00000134049	IER3IP1	protein_coding	0.244584	0.000267358	0.227486	0.000694759	0.235375	0.000135532
ENSG00000135655	USP15	protein_coding	-0.193286	0.000267407	-0.190883	0.000302604	-0.191267	6.19394e-05
ENSG00000260400	AL513534.3	lncRNA	-1.1847	0.000267407	-0.137688	0.482382	-0.335229	0.0900503
ENSG00000108561	C1QBP	protein_coding	-0.244878	0.0002679	-0.219971	0.00119001	-0.228664	0.000336755
ENSG00000078487	ZCWPW1	protein_coding	0.562858	0.000268346	0.0382553	0.880931	0.235842	0.136277
ENSG00000123131	PRDX4	protein_coding	-0.298776	0.000270007	-0.34912	1.59668e-05	-0.323422	4.59783e-05
ENSG00000159335	PTMS	protein_coding	0.732105	0.000270318	0.259006	0.164465	0.484228	0.0133416
ENSG00000121807	CCR2	protein_coding	-1.01315	0.000270428	-1.35816	3.28926e-06	-1.21442	1.09834e-06
ENSG00000136940	PDCL	protein_coding	0.227267	0.000270428	0.287718	2.01422e-06	0.256709	8.31367e-06
ENSG00000143515	ATP8B2	protein_coding	0.405988	0.000271657	0.598294	3.64073e-08	0.502233	5.75943e-06
ENSG00000143401	ANP32E	protein_coding	-0.169013	0.000273918	-0.216335	1.49613e-06	-0.191394	8.57853e-06
ENSG00000173531	MST1	protein_coding	0.772161	0.00027565	0.357193	0.0680128	0.574042	0.00445657
ENSG00000184489	PTP4A3	protein_coding	0.769231	0.00027565	0.0610476	0.772646	0.274482	0.120164
ENSG00000126903	SLC10A3	protein_coding	0.418809	0.000275662	0.0558657	0.724884	0.208707	0.118884
ENSG00000107537	PHYH	protein_coding	0.480818	0.00027631	0.128738	0.403036	0.285024	0.0375373
ENSG00000178726	THBD	protein_coding	0.773187	0.00027631	0.0584492	0.783509	0.31163	0.0929897
ENSG00000018610	CXorf56	protein_coding	-0.267311	0.000276476	-0.2984	3.98744e-05	-0.281846	3.6871e-05
ENSG00000184787	UBE2G2	protein_coding	-0.173613	0.000276476	-0.195642	2.87373e-05	-0.184746	1.27127e-05
ENSG00000010244	ZNF207	protein_coding	-0.149834	0.000277981	-0.0514186	0.313876	-0.0971942	0.0692517
ENSG00000173801	JUP	protein_coding	0.429829	0.000284019	0.000432312	0.99843	0.170574	0.236375
ENSG00000185559	DLK1	protein_coding	1.30742	0.000284092	-0.424229	0.0822046	0.0566487	0.44844
ENSG00000086189	DIMT1	protein_coding	-0.289887	0.000284898	-0.0933266	0.332602	-0.175281	0.064365
ENSG00000117118	SDHB	protein_coding	-0.229233	0.000285074	-0.326395	9.24696e-08	-0.273846	1.59224e-05
ENSG00000132964	CDK8	protein_coding	-0.21792	0.000286048	-0.245388	3.24895e-05	-0.231337	1.19142e-05
ENSG00000162441	LZIC	protein_coding	0.194275	0.000286681	-0.123821	0.0323744	0.0369599	0.79696
ENSG00000181830	SLC35C1	protein_coding	0.724173	0.000288108	0.322588	0.0847677	0.529524	0.00521701
ENSG00000175920	DOK7	protein_coding	1.70481	0.000292102	-0.0260784	0.876883	0.114395	0.125118
ENSG00000166266	CUL5	protein_coding	-0.202894	0.000292314	-0.0648473	0.353559	-0.126242	0.0781186
ENSG00000185482	STAC3	protein_coding	0.358977	0.000292368	-0.019518	0.895485	0.145424	0.272535
ENSG00000214455	RCN1P2	processed_pseudogene	0.740785	0.000293499	0.250062	0.182568	0.485548	0.0138949
ENSG00000231453	LINC01305	lncRNA	1.02177	0.000293523	1.64775	2.62915e-09	1.36985	2.52761e-06
ENSG00000111981	ULBP1	protein_coding	1.1466	0.000294417	1.17379	0.000174052	1.18996	5.13356e-05
ENSG00000151665	PIGF	protein_coding	-0.326967	0.000295513	-0.184099	0.0524922	-0.247761	0.00492198
ENSG00000211455	STK38L	protein_coding	-0.227436	0.000296133	-0.0791518	0.300114	-0.143702	0.0584204
ENSG00000159199	ATP5MC1	protein_coding	-0.238124	0.000297123	-0.271524	2.62224e-05	-0.253624	3.686e-05
ENSG00000170270	GON7	protein_coding	-0.337612	0.000298375	-0.603645	5.42458e-11	-0.454996	1.45751e-05
ENSG00000196159	FAT4	protein_coding	0.638618	0.000298375	1.76149	6.49671e-26	1.16974	0.000524629
ENSG00000256060	TRAPPC2B	protein_coding	-0.620623	0.000298375	0.0941582	0.600565	-0.0921889	0.556312
ENSG00000145354	CISD2	protein_coding	-0.265435	0.000298841	0.247335	0.000623429	0.00788085	0.964674
ENSG00000119041	GTF3C3	protein_coding	-0.179175	0.000299853	-0.0213294	0.759962	-0.0936147	0.213345
ENSG00000135862	LAMC1	protein_coding	0.230077	0.000300458	0.318194	2.23588e-07	0.272947	1.24093e-05
ENSG00000196312	MFSD14C	protein_coding	0.253071	0.000300458	0.350348	3.46074e-07	0.298167	1.59224e-05
ENSG00000144455	SUMF1	protein_coding	0.35611	0.00030083	0.163466	0.136266	0.252569	0.0128257
ENSG00000124942	AHNAK	protein_coding	0.593281	0.00030655	0.51173	0.00190105	0.578767	4.15642e-06
ENSG00000106028	SSBP1	protein_coding	-0.237947	0.000306797	-0.23892	0.000268706	-0.237306	0.000128136
ENSG00000134202	GSTM3	protein_coding	0.271225	0.000307615	0.19184	0.0141262	0.227911	0.00231288
ENSG00000139921	TMX1	protein_coding	-0.235618	0.000307615	-0.12354	0.0858197	-0.172619	0.0164568
ENSG00000165028	NIPSNAP3B	protein_coding	0.551711	0.000308922	0.761354	4.04918e-07	0.667232	2.6856e-06
ENSG00000196584	XRCC2	protein_coding	-0.187851	0.000309107	-0.0312053	0.677061	-0.10242	0.162682
ENSG00000117308	GALE	protein_coding	0.321678	0.000309275	0.00451626	0.982203	0.144001	0.23785
ENSG00000113460	BRIX1	protein_coding	-0.247813	0.000309689	-0.263462	0.000107213	-0.254124	7.58871e-05
ENSG00000159733	ZFYVE28	protein_coding	0.462581	0.000309844	0.87148	1.51601e-12	0.669079	3.62355e-06
ENSG00000177613	CSTF2T	protein_coding	-0.198127	0.000310587	0.105746	0.0753793	-0.0318819	0.824825
ENSG00000221890	NPTXR	protein_coding	1.59333	0.000310865	-1.7452	0.00993206	0.0262912	0.58885
ENSG00000150776	NKAPD1	protein_coding	-0.222014	0.000312336	-0.0151307	0.880931	-0.10423	0.271258
ENSG00000145246	ATP10D	protein_coding	0.477498	0.000312488	1.44612	1.52806e-32	0.972548	3.40849e-05
ENSG00000122376	SHLD2	protein_coding	-0.235566	0.000313055	-0.114629	0.117949	-0.167709	0.0219873
ENSG00000060069	CTDP1	protein_coding	0.221894	0.000314513	0.169757	0.0071452	0.195061	0.00111502
ENSG00000136699	SMPD4	protein_coding	-0.214758	0.000317849	-0.229066	0.000101428	-0.220983	4.59783e-05
ENSG00000084112	SSH1	protein_coding	0.35194	0.000322312	0.452227	2.46105e-06	0.401344	2.00618e-05
ENSG00000115875	SRSF7	protein_coding	-0.199021	0.000325231	-0.101672	0.122835	-0.142546	0.0239091
ENSG00000184205	TSPYL2	protein_coding	0.433065	0.000327041	0.302159	0.014331	0.367377	0.0010201
ENSG00000178403	NEUROG2	protein_coding	1.77681	0.000327156	1.65404	0.000622729	1.75906	0.000188784
ENSG00000087995	METTL2A	protein_coding	-0.237878	0.000329111	-0.0125529	0.90835	-0.107711	0.268219
ENSG00000136240	KDELR2	protein_coding	-0.17937	0.000330985	-0.269005	1.97751e-08	-0.221426	8.26546e-06
ENSG00000106025	TSPAN12	protein_coding	-1.67418	0.000331564	-1.63405	0.000312614	-1.74338	7.83715e-06
ENSG00000118007	STAG1	protein_coding	-0.168138	0.00033507	0.0367833	0.564987	-0.0569555	0.57026
ENSG00000145391	SETD7	protein_coding	0.274358	0.000336414	0.849471	1.26145e-32	0.542239	0.000247017
ENSG00000228300	FAM174C	protein_coding	-0.31179	0.000337192	-0.360043	2.8064e-05	-0.334736	3.91394e-05
ENSG00000105221	AKT2	protein_coding	-0.236519	0.000340757	-0.0791286	0.327631	-0.147264	0.0704543
ENSG00000237298	TTN-AS1	lncRNA	-0.69059	0.000342254	-2.27973	2.24845e-21	-1.03693	0.00915292
ENSG00000119321	FKBP15	protein_coding	0.253955	0.000343087	0.289521	3.83253e-05	0.271419	4.9851e-05
ENSG00000165512	ZNF22	protein_coding	-0.218876	0.00034448	-0.0833756	0.248561	-0.143623	0.0473607
ENSG00000113013	HSPA9	protein_coding	-0.160805	0.000347537	-0.306288	4.95347e-13	-0.226208	9.57534e-05
ENSG00000145087	STXBP5L	protein_coding	-0.264328	0.000347537	-0.279865	0.00014126	-0.274173	2.68762e-05
ENSG00000151208	DLG5	protein_coding	0.360374	0.000349479	0.279869	0.00624309	0.316455	0.00128889
ENSG00000183527	PSMG1	protein_coding	-0.213601	0.000349516	-0.23148	8.31527e-05	-0.221564	4.96888e-05
ENSG00000106355	LSM5	protein_coding	-0.23688	0.000350058	-0.126985	0.0811246	-0.175246	0.0156567
ENSG00000119280	C1orf198	protein_coding	0.377648	0.000350058	-0.0109608	0.952338	0.154045	0.253299
ENSG00000151229	SLC2A13	protein_coding	0.281653	0.000350058	0.412092	5.53333e-08	0.346124	6.15095e-06
ENSG00000176024	ZNF613	protein_coding	-0.513798	0.00035317	-1.69586	1.1297e-24	-0.90712	0.000481337
ENSG00000125630	POLR1B	protein_coding	-0.13951	0.000354998	-0.0457842	0.347568	-0.0897416	0.070555
ENSG00000159388	BTG2	protein_coding	1.04288	0.000355003	0.216539	0.278102	0.641589	0.016845
ENSG00000204439	C6orf47	protein_coding	0.357016	0.000355198	0.390353	7.87514e-05	0.37446	4.48689e-05
ENSG00000112237	CCNC	protein_coding	-0.251552	0.000355258	-0.129598	0.0969712	-0.182674	0.0194199
ENSG00000196155	AC040160.1	protein_coding	-0.244438	0.00035752	-0.20415	0.00332659	-0.221882	0.000657986
ENSG00000164647	STEAP1	protein_coding	0.849627	0.000358167	0.554092	0.0138348	0.72795	0.000900497
ENSG00000104613	INTS10	protein_coding	-0.190962	0.00035898	-0.237319	5.22766e-06	-0.213052	1.37491e-05
ENSG00000198464	ZNF480	protein_coding	-0.213075	0.000359199	0.0860402	0.22217	-0.0465036	0.734232
ENSG00000108592	FTSJ3	protein_coding	-0.167573	0.000364343	-0.249435	2.98083e-08	-0.206276	1.10501e-05
ENSG00000001461	NIPAL3	protein_coding	0.308032	0.000364621	0.25857	0.00350636	0.282764	0.000440182
ENSG00000107821	KAZALD1	protein_coding	0.272406	0.00036755	0.6345	3.19925e-19	0.444082	3.4577e-05
ENSG00000167283	ATP5MG	protein_coding	-0.2497	0.000368203	-0.29234	2.25042e-05	-0.26968	3.1555e-05
ENSG00000105447	GRWD1	protein_coding	-0.242694	0.000368374	-0.118146	0.121472	-0.172079	0.0232716
ENSG00000140157	NIPA2	protein_coding	-0.196269	0.000368374	-0.234225	1.34274e-05	-0.213933	2.45177e-05
ENSG00000103174	NAGPA	protein_coding	0.301395	0.00036893	0.319058	0.000141538	0.309839	6.08001e-05
ENSG00000065054	SLC9A3R2	protein_coding	0.568317	0.000369999	-0.0194087	0.930734	0.189126	0.228603
ENSG00000167384	ZNF180	protein_coding	-0.244195	0.000371206	0.00157092	0.990897	-0.103411	0.31801
ENSG00000108797	CNTNAP1	protein_coding	1.04287	0.000371771	1.01143	0.000456552	1.05634	9.20552e-05
ENSG00000079134	THOC1	protein_coding	0.184526	0.000372688	0.216652	1.42422e-05	0.198896	1.43608e-05
ENSG00000187840	EIF4EBP1	protein_coding	0.272119	0.000373074	0.302635	6.0676e-05	0.285086	8.29367e-05
ENSG00000205885	C1RL-AS1	lncRNA	0.741202	0.000373919	0.302176	0.114167	0.524618	0.00806337
ENSG00000100503	NIN	protein_coding	0.26833	0.000375163	0.259376	0.000624976	0.261316	0.000298016
ENSG00000114904	NEK4	protein_coding	-0.199877	0.000376328	-0.189644	0.000715889	-0.193941	0.000138948
ENSG00000088035	ALG6	protein_coding	-0.280214	0.000377329	-0.0383719	0.735049	-0.13845	0.169538
ENSG00000009844	VTA1	protein_coding	-0.205516	0.00037733	-0.180843	0.00193683	-0.191675	0.000392976
ENSG00000138709	LARP1B	protein_coding	-0.205566	0.000379332	0.487797	4.49672e-21	0.105671	0.49025
ENSG00000136243	NUP42	protein_coding	-0.213936	0.000380897	-0.203178	0.000733541	-0.207584	0.000162472
ENSG00000104976	SNAPC2	protein_coding	0.351214	0.000382804	0.277989	0.00573859	0.313357	0.000675764
ENSG00000145214	DGKQ	protein_coding	0.311031	0.000383883	0.767301	5.4223e-21	0.528563	5.13356e-05
ENSG00000158769	F11R	protein_coding	0.298954	0.000383883	0.328858	7.69988e-05	0.313462	3.7521e-05
ENSG00000167081	PBX3	protein_coding	0.342378	0.000384026	0.50312	6.87319e-08	0.424212	3.47252e-06
ENSG00000068024	HDAC4	protein_coding	-0.236733	0.00038422	-0.39261	1.09157e-09	-0.307388	1.3585e-05
ENSG00000186193	SAPCD2	protein_coding	0.24939	0.000385292	0.495925	1.10787e-13	0.365685	4.9851e-05
ENSG00000176595	KBTBD11	protein_coding	-0.236494	0.00038781	-0.019043	0.857718	-0.111235	0.253568
ENSG00000073008	PVR	protein_coding	0.348481	0.000387925	0.103255	0.394884	0.21363	0.0487935
ENSG00000166226	CCT2	protein_coding	-0.25937	0.00039047	-0.278952	0.000117058	-0.266926	0.000129485
ENSG00000163888	CAMK2N2	protein_coding	0.779161	0.000390816	0.189318	0.327426	0.463553	0.0243268
ENSG00000065978	YBX1	protein_coding	-0.219717	0.000393202	-0.0503243	0.532098	-0.118208	0.138146
ENSG00000164258	NDUFS4	protein_coding	-0.280386	0.000395255	-0.0468294	0.68438	-0.140782	0.182071
ENSG00000134824	FADS2	protein_coding	0.238583	0.000396403	0.0239751	0.819589	0.12298	0.196298
ENSG00000119632	IFI27L2	protein_coding	0.3631	0.000400188	0.221968	0.0399049	0.289104	0.00339678
ENSG00000111271	ACAD10	protein_coding	0.285081	0.000400441	0.0347674	0.772646	0.148833	0.150008
ENSG00000143369	ECM1	protein_coding	0.600562	0.000400441	-0.0828604	0.669814	0.145865	0.339457
ENSG00000182150	ERCC6L2	protein_coding	0.225967	0.00040172	0.465159	9.15752e-15	0.338443	6.21983e-05
ENSG00000124019	FAM124B	protein_coding	0.675286	0.000410098	-0.630904	0.00329334	0.0402958	0.774366
ENSG00000178105	DDX10	protein_coding	-0.169508	0.000410465	-0.0418636	0.519903	-0.0998489	0.13167
ENSG00000137074	APTX	protein_coding	-0.190537	0.000410523	-0.177151	0.00127446	-0.183633	0.000117425
ENSG00000128915	ICE2	protein_coding	-0.185835	0.000410834	0.0201146	0.802187	-0.0716617	0.458688
ENSG00000130340	SNX9	protein_coding	-0.260253	0.000412837	-0.21114	0.00472094	-0.234304	0.000484152
ENSG00000156469	MTERF3	protein_coding	-0.318497	0.000412921	0.138149	0.160946	-0.0478262	0.774955
ENSG00000170606	HSPA4	protein_coding	-0.165614	0.000412921	-0.171166	0.00017726	-0.167825	4.6539e-05
ENSG00000087302	RTRAF	protein_coding	-0.218526	0.000414688	-0.100283	0.156599	-0.152261	0.0314948
ENSG00000197948	FCHSD1	protein_coding	0.374578	0.000414688	0.371537	0.000445294	0.372484	0.000174518
ENSG00000180596	H2BC4	protein_coding	-0.24748	0.000415028	0.0561293	0.516651	-0.0690487	0.597929
ENSG00000168275	COA6	protein_coding	-0.267546	0.000415061	-0.204579	0.00544426	-0.238452	0.000871251
ENSG00000155827	RNF20	protein_coding	0.209527	0.000416671	0.0723307	0.326245	0.136432	0.0627441
ENSG00000003509	NDUFAF7	protein_coding	-0.256387	0.000417232	-0.143684	0.0657298	-0.195008	0.0066981
ENSG00000165724	ZMYND19	protein_coding	0.223024	0.000417767	0.225014	0.000343623	0.22329	0.000124975
ENSG00000114767	RRP9	protein_coding	-0.259259	0.00041975	-0.318215	1.63599e-05	-0.286293	5.75717e-05
ENSG00000137825	ITPKA	protein_coding	0.385855	0.00041975	0.398158	0.000249055	0.394198	6.97023e-05
ENSG00000189223	PAX8-AS1	lncRNA	1.66908	0.000421354	-0.110197	0.418764	0.068678	0.262745
ENSG00000125482	TTF1	protein_coding	0.228137	0.000426127	0.147926	0.0316803	0.185481	0.00436312
ENSG00000133216	EPHB2	protein_coding	3.05526	0.000426127	0.0269974	0.775795	0.084682	0.042596
ENSG00000277117	FP565260.3	protein_coding	0.836825	0.000426127	0.449632	0.0380248	0.660749	0.00319011
ENSG00000142188	TMEM50B	protein_coding	-0.251715	0.000427614	-0.229334	0.00137848	-0.239411	0.000239114
ENSG00000032444	PNPLA6	protein_coding	-0.327567	0.000433779	-0.431477	2.76452e-06	-0.377931	1.78847e-05
ENSG00000183655	KLHL25	protein_coding	0.335952	0.000433779	0.47981	2.16499e-07	0.409753	4.56312e-06
ENSG00000004660	CAMKK1	protein_coding	0.503608	0.000436967	0.239331	0.105227	0.361942	0.010437
ENSG00000005020	SKAP2	protein_coding	0.367281	0.000436967	0.181924	0.10781	0.262875	0.0181788
ENSG00000076641	PAG1	protein_coding	-0.261142	0.000439658	-0.142293	0.0777011	-0.194738	0.0121592
ENSG00000121931	LRIF1	protein_coding	-0.195529	0.000440675	0.000924402	0.992942	-0.0860993	0.331909
ENSG00000111707	SUDS3	protein_coding	-0.181131	0.00044526	-0.214279	1.26572e-05	-0.198281	7.43628e-06
ENSG00000119686	FLVCR2	protein_coding	0.661611	0.000445621	0.459515	0.0123382	0.572733	0.000995062
ENSG00000129084	PSMA1	protein_coding	-0.246833	0.000446333	-0.166616	0.0241536	-0.201716	0.00476843
ENSG00000127054	INTS11	protein_coding	0.224032	0.000450621	-0.168518	0.0120504	0.0319744	0.85121
ENSG00000144848	ATG3	protein_coding	-0.237249	0.000451322	-0.149581	0.0371736	-0.188504	0.00691069
ENSG00000054148	PHPT1	protein_coding	0.279229	0.00045137	0.454501	3.38265e-09	0.361802	2.31554e-05
ENSG00000116560	SFPQ	protein_coding	-0.176395	0.000453053	0.0705407	0.254616	-0.0367773	0.726096
ENSG00000196792	STRN3	protein_coding	-0.222598	0.000453053	-0.000293138	0.99843	-0.0965733	0.330067
ENSG00000134375	TIMM17A	protein_coding	-0.214143	0.000453139	-0.27057	5.67215e-06	-0.239631	2.90826e-05
ENSG00000128951	DUT	protein_coding	-0.241702	0.000455079	-0.179436	0.011795	-0.20647	0.0025499
ENSG00000133317	LGALS12	protein_coding	-0.310284	0.000458324	-1.68807	3.21772e-71	-0.39939	0.0738978
ENSG00000188554	NBR1	protein_coding	0.213792	0.000458503	0.226524	0.000174274	0.219434	5.27263e-05
ENSG00000126777	KTN1	protein_coding	-0.179949	0.000461374	-0.0316718	0.668224	-0.0982227	0.188835
ENSG00000134265	NAPG	protein_coding	0.253263	0.000462642	0.146133	0.0625174	0.19436	0.0111121
ENSG00000124279	FASTKD3	protein_coding	-0.257948	0.000465471	-0.16771	0.0301411	-0.208119	0.00474051
ENSG00000132676	DAP3	protein_coding	-0.191022	0.000466984	-0.315692	1.38755e-09	-0.247839	3.54693e-05
ENSG00000279443	AL513497.1	TEC	-0.825188	0.000470438	-0.421179	0.0392216	-0.630001	0.00191194
ENSG00000165355	FBXO33	protein_coding	-0.245106	0.000470962	0.0309405	0.761442	-0.0864049	0.455262
ENSG00000158985	CDC42SE2	protein_coding	-0.206218	0.000473787	-0.113501	0.0777011	-0.156497	0.0082433
ENSG00000158863	FAM160B2	protein_coding	0.385469	0.000474402	0.419959	0.000120453	0.405559	4.48485e-05
ENSG00000153214	TMEM87B	protein_coding	0.253233	0.000474962	0.0889024	0.318824	0.164878	0.0475595
ENSG00000103356	EARS2	protein_coding	-0.210118	0.00047585	-0.122447	0.0590188	-0.162549	0.00796519
ENSG00000107719	PALD1	protein_coding	0.490901	0.000477153	0.075335	0.67038	0.250077	0.0876379
ENSG00000153071	DAB2	protein_coding	0.618696	0.000477408	0.73931	2.67369e-05	0.688601	3.54397e-05
ENSG00000123179	EBPL	protein_coding	-0.26562	0.000478841	-0.16338	0.0456421	-0.209573	0.00814935
ENSG00000157557	ETS2	protein_coding	0.204881	0.000478841	0.512849	3.21442e-21	0.345791	0.000246301
ENSG00000171448	ZBTB26	protein_coding	0.352609	0.000478841	0.318885	0.00166706	0.335063	0.000358363
ENSG00000197894	ADH5	protein_coding	-0.217216	0.000479679	0.253702	2.84782e-05	0.0270591	0.892153
ENSG00000163605	PPP4R2	protein_coding	-0.210342	0.000480103	-0.0682224	0.356595	-0.131576	0.0822507
ENSG00000204922	UQCC3	protein_coding	-0.317313	0.000480103	-0.224255	0.0161172	-0.265399	0.00280092
ENSG00000147316	MCPH1	protein_coding	-0.227094	0.000480782	0.00961336	0.928265	-0.091713	0.381575
ENSG00000128596	CCDC136	protein_coding	0.460995	0.000481613	0.111474	0.474663	0.254968	0.0735724
ENSG00000124217	MOCS3	protein_coding	-0.290478	0.000482413	0.0156296	0.905367	-0.108606	0.361019
ENSG00000163219	ARHGAP25	protein_coding	0.234649	0.000484786	0.014068	0.900252	0.117092	0.214254
ENSG00000065308	TRAM2	protein_coding	0.39974	0.000486201	0.414207	0.000281176	0.406946	0.000160721
[truncated: 14,440 more rows]

## Sheet: downregulated
gene_id	gene_symbol	biotype	KO#1_log2FC	KO#1_padj	KO#2_log2FC	KO#2_padj	KO#1+2_log2FC	KO#1+2_padj
ENSG00000185274	GALNT17	protein_coding	-5.00689	1.48291e-14	-5.58078	6.07226e-13	-5.34457	6.4527e-25
ENSG00000076554	TPD52	protein_coding	-4.51247	9.65375e-05	-4.55003	6.6206e-05	-4.89785	9.83431e-08
ENSG00000151632	AKR1C2	protein_coding	-4.02414	1.19086e-17	-6.55608	7.42213e-10	-4.85853	5.5119e-28
ENSG00000126353	CCR7	protein_coding	-3.54371	4.5316e-16	-4.93094	1.93878e-14	-4.13078	4.17153e-27
ENSG00000276903	H2AC16	protein_coding	-3.67587	6.20971e-181	-4.8159	3.9853e-182	-4.10999	1.70556e-43
ENSG00000177707	NECTIN3	protein_coding	-3.8023	6.77238e-19	-4.3602	8.61102e-19	-4.09837	2.74399e-32
ENSG00000113263	ITK	protein_coding	-2.66289	2.99839e-07	-3.21275	3.56309e-08	-2.99016	4.1371e-12
ENSG00000161405	IKZF3	protein_coding	-2.70084	2.42498e-13	-3.10928	6.48985e-15	-2.92967	1.7093e-22
ENSG00000176788	BASP1	protein_coding	-2.24552	3.66504e-13	-3.32857	4.10557e-18	-2.70817	2.46082e-20
ENSG00000006638	TBXA2R	protein_coding	-2.30791	0.00345136	-2.66942	0.00169878	-2.70126	9.78541e-05
ENSG00000091181	IL5RA	protein_coding	-2.21409	9.78298e-12	-3.31687	5.3533e-16	-2.69783	3.92288e-20
ENSG00000171121	KCNMB3	protein_coding	-3.89574	8.40277e-09	-1.85251	4.99511e-06	-2.58575	3.84902e-10
ENSG00000184357	H1-5	protein_coding	-3.03704	0.00146755	-1.86567	0.00529522	-2.56167	0.000109949
ENSG00000265190	ANXA8	protein_coding	-2.04001	1.49858e-25	-2.89496	1.43913e-37	-2.40836	3.59758e-32
ENSG00000142494	SLC47A1	protein_coding	-1.64204	0.0156705	-2.74993	0.00340313	-2.40281	0.000644581
ENSG00000242265	PEG10	protein_coding	-3.40091	3.56573e-09	-1.70583	1.17035e-05	-2.35767	4.42385e-09
ENSG00000105205	CLC	protein_coding	-1.82713	8.92577e-46	-3.61263	3.07755e-92	-2.30015	1.22548e-06
ENSG00000166450	PRTG	protein_coding	-1.74967	0.0045106	-2.34362	0.000820224	-2.1783	0.00019251
ENSG00000198780	FAM169A	protein_coding	-2.74946	5.6621e-05	-1.45857	0.00288678	-2.08451	2.632e-05
ENSG00000155657	TTN	protein_coding	-1.71196	2.05232e-11	-2.53442	3.96946e-18	-2.0835	6.87108e-18
ENSG00000121053	EPX	protein_coding	-1.62918	2.10828e-27	-2.2301	5.17342e-44	-1.89316	5.50988e-27
ENSG00000178568	ERBB4	protein_coding	-1.49115	0.000748277	-1.91936	5.82566e-05	-1.78001	5.04698e-06
ENSG00000106025	TSPAN12	protein_coding	-1.67418	0.000331564	-1.63405	0.000312614	-1.74338	7.83715e-06
ENSG00000123094	RASSF8	protein_coding	-1.83856	4.20816e-11	-1.43881	2.89217e-08	-1.64488	2.34784e-12
ENSG00000074416	MGLL	protein_coding	-1.21235	1.1202e-17	-2.41674	2.2877e-50	-1.58657	3.2423e-06
ENSG00000110400	NECTIN1	protein_coding	-1.27475	2.27124e-27	-2.1639	2.71582e-71	-1.58524	5.79054e-09
ENSG00000099204	ABLIM1	protein_coding	-1.29713	2.39381e-34	-1.91271	3.73856e-64	-1.55863	7.07952e-24
ENSG00000008517	IL32	protein_coding	-1.0769	0.00207037	-1.99128	2.15082e-06	-1.53445	5.80696e-06
ENSG00000164023	SGMS2	protein_coding	-1.73609	0.00661546	-0.806897	0.0361702	-1.51277	0.00391606
ENSG00000121743	GJA3	protein_coding	-1.39033	0.0106265	-1.13974	0.0173721	-1.47213	0.00241032
ENSG00000167664	TMIGD2	protein_coding	-1.10516	0.0216599	-1.35525	0.0111296	-1.46316	0.00288302
ENSG00000186652	PRG2	protein_coding	-1.37663	1.97418e-14	-1.51658	5.44168e-17	-1.45618	7.66187e-21
ENSG00000168306	ACOX2	protein_coding	-0.66261	0.024173	-2.79994	5.31869e-08	-1.41929	0.000871251
ENSG00000156535	CD109	protein_coding	-0.211161	0.0455107	-1.20509	0.0247545	-1.41104	0.00932091
ENSG00000204020	LIPN	protein_coding	-1.01446	0.0160912	-1.27608	0.00593644	-1.28866	0.00227073
ENSG00000163563	MNDA	protein_coding	-0.989204	7.79994e-32	-1.61695	1.5277e-73	-1.24823	5.9457e-16
ENSG00000111863	ADTRP	protein_coding	-1.00221	2.38981e-06	-3.67211	2.99022e-24	-1.22856	0.0236052
ENSG00000121807	CCR2	protein_coding	-1.01315	0.000270428	-1.35816	3.28926e-06	-1.21442	1.09834e-06
ENSG00000187134	AKR1C1	protein_coding	-0.664324	0.00393808	-2.30985	7.99865e-14	-1.1858	0.00111761
ENSG00000137709	POU2F3	protein_coding	-1.13817	0.00668255	-0.984883	0.0112443	-1.1803	0.00159162
ENSG00000180644	PRF1	protein_coding	-0.639761	0.00525409	-2.23537	4.30834e-13	-1.18009	0.000508485
ENSG00000170476	MZB1	protein_coding	-0.713617	0.00544217	-1.69366	4.07183e-08	-1.13862	0.000103845
ENSG00000134489	HRH4	protein_coding	-0.672134	0.0066786	-1.54053	2.50812e-07	-1.08485	2.2458e-05
ENSG00000133958	UNC79	protein_coding	-1.03284	0.0120556	-0.838239	0.0221319	-1.0838	0.00336861
ENSG00000128322	IGLL1	protein_coding	-0.883179	1.65418e-31	-1.33975	1.97565e-69	-1.07775	2.13481e-17
ENSG00000145491	ROPN1L	protein_coding	-0.689116	0.00118108	-1.56756	1.22235e-10	-1.06649	1.10501e-05
ENSG00000005187	ACSM3	protein_coding	-0.578497	0.0148562	-1.78146	5.77498e-09	-1.06214	0.000451643
ENSG00000206557	TRIM71	protein_coding	-1.51628	3.22996e-22	-0.739221	2.55913e-07	-1.04639	2.35469e-07
ENSG00000030419	IKZF2	protein_coding	-1.19561	5.88191e-32	-0.839831	3.41602e-17	-0.997566	5.97019e-16
ENSG00000140479	PCSK6	protein_coding	-1.48753	1.65014e-07	-0.621366	0.00792267	-0.994488	0.000173935
ENSG00000055118	KCNH2	protein_coding	-0.741201	3.96697e-29	-1.35708	2.07029e-92	-0.984164	1.3735e-10
ENSG00000160161	CILP2	protein_coding	-0.776547	0.0103971	-1.04942	0.00146769	-0.983974	0.000558898
ENSG00000104055	TGM5	protein_coding	-0.656303	3.87994e-08	-2.17228	1.23914e-51	-0.950787	0.0102965
ENSG00000169429	CXCL8	protein_coding	-0.663735	0.0119435	-1.10051	0.000135393	-0.911442	0.000552068
ENSG00000203943	SAMD13	protein_coding	-0.661969	0.0259206	-0.961115	0.00532402	-0.907934	0.00290608
ENSG00000176024	ZNF613	protein_coding	-0.513798	0.00035317	-1.69586	1.1297e-24	-0.90712	0.000481337
ENSG00000186469	GNG2	protein_coding	-0.564351	4.19673e-05	-1.515	1.30728e-23	-0.906696	7.79409e-05
ENSG00000143575	HAX1	protein_coding	-1.45797	4.52254e-72	-0.651634	5.3533e-16	-0.905263	0.000123039
ENSG00000054983	GALC	protein_coding	-0.809475	1.59319e-32	-1.00791	1.39867e-48	-0.905155	2.21099e-37
ENSG00000077984	CST7	protein_coding	-0.604843	2.33579e-16	-1.81043	1.44414e-123	-0.892629	0.00400187
ENSG00000160469	BRSK1	protein_coding	-0.703678	0.00371182	-1.02476	7.58799e-05	-0.892286	7.77133e-05
ENSG00000196684	HSH2D	protein_coding	-0.629086	1.10305e-17	-1.43356	5.32036e-76	-0.889846	7.46432e-05
ENSG00000135525	MAP7	protein_coding	-0.754186	2.36531e-08	-1.01429	1.48975e-13	-0.885374	6.77175e-13
ENSG00000115602	IL1RL1	protein_coding	-0.735055	5.92053e-07	-1.02229	9.67695e-12	-0.880051	8.88382e-11
ENSG00000186431	FCAR	protein_coding	-0.500116	0.000680731	-1.58322	2.77763e-21	-0.874237	0.000408829
ENSG00000114805	PLCH1	protein_coding	-0.765733	2.46233e-11	-3.04286	1.179e-74	-0.87075	0.036156
ENSG00000026652	AGPAT4	protein_coding	-0.699902	0.00278821	-0.944031	0.000121032	-0.854689	5.18225e-05
ENSG00000031081	ARHGAP31	protein_coding	-0.483614	0.00170262	-1.52296	2.02472e-18	-0.845734	0.000612747
ENSG00000183665	TRMT12	protein_coding	-1.80816	1.20043e-12	-0.418054	0.0319523	-0.840172	0.0061849
ENSG00000111052	LIN7A	protein_coding	-0.755766	5.32656e-45	-0.936873	1.94176e-68	-0.839544	3.71851e-37
ENSG00000121966	CXCR4	protein_coding	-0.690395	2.38984e-18	-1.00993	3.48439e-37	-0.832942	1.01498e-15
ENSG00000146416	AIG1	protein_coding	-0.675141	6.38265e-19	-1.02213	6.20142e-40	-0.830326	8.90615e-16
ENSG00000103381	CPPED1	protein_coding	-0.553405	2.71598e-10	-1.28416	1.51081e-44	-0.827674	3.19978e-06
ENSG00000087495	PHACTR3	protein_coding	-0.471973	1.31134e-05	-1.43257	4.53317e-34	-0.800626	0.000241643
ENSG00000163421	PROK2	protein_coding	-0.516699	5.16998e-06	-1.61198	4.26166e-38	-0.80049	0.00509974
ENSG00000054277	OPN3	protein_coding	-0.708387	3.74221e-08	-0.882982	8.55774e-12	-0.799454	7.40957e-12
ENSG00000010278	CD9	protein_coding	-0.653192	0.015157	-0.81672	0.0043714	-0.798879	0.00162112
ENSG00000077942	FBLN1	protein_coding	-1.20624	2.53236e-13	-0.50978	0.000609184	-0.795772	1.30421e-05
ENSG00000092067	CEBPE	protein_coding	-0.600864	1.18423e-22	-1.07408	9.61421e-68	-0.793813	2.10128e-10
ENSG00000149571	KIRREL3	protein_coding	-0.527216	0.0438347	-0.821002	0.0106774	-0.77828	0.0064563
ENSG00000004468	CD38	protein_coding	-0.803677	1.90486e-14	-0.743514	6.62786e-13	-0.777513	1.54862e-17
ENSG00000101188	NTSR1	protein_coding	-0.533461	0.0115241	-0.987274	2.52326e-05	-0.762825	0.000394123
ENSG00000140835	CHST4	protein_coding	-0.59346	3.77139e-06	-0.946846	4.26448e-13	-0.760858	6.95897e-09
ENSG00000168671	UGT3A2	protein_coding	-0.852629	4.14724e-44	-0.676017	3.90124e-29	-0.758404	1.10662e-28
ENSG00000111058	ACSS3	protein_coding	-0.567975	0.010183	-0.905495	0.000169379	-0.758213	0.000392814
ENSG00000116574	RHOU	protein_coding	-0.515709	8.24354e-13	-1.15174	8.5835e-55	-0.757856	1.49395e-06
ENSG00000159348	CYB5R1	protein_coding	-1.23501	6.61389e-13	-0.453154	0.00329748	-0.752444	0.000298016
ENSG00000276644	DACH1	protein_coding	-0.792162	1.01416e-17	-0.68616	8.63931e-14	-0.737953	8.02907e-16
ENSG00000164362	TERT	protein_coding	-0.477633	0.000238262	-1.12372	1.03569e-16	-0.732822	4.00559e-05
ENSG00000049239	H6PD	protein_coding	-0.557252	1.3742e-07	-0.945632	8.35825e-19	-0.728219	1.07826e-08
ENSG00000070748	CHAT	protein_coding	-0.332639	0.0463321	-1.36938	2.78952e-11	-0.717304	0.00243272
ENSG00000169122	FAM110B	protein_coding	-0.515395	0.0143044	-0.886625	0.000136969	-0.716959	0.000542707
ENSG00000164674	SYTL3	protein_coding	-0.346305	0.0310759	-1.42701	1.62998e-13	-0.716525	0.00363575
ENSG00000175198	PCCA	protein_coding	-0.551929	9.87605e-13	-0.927807	9.51009e-33	-0.714551	1.37173e-10
ENSG00000105514	RAB3D	protein_coding	-0.458389	4.03376e-06	-1.11095	8.69107e-27	-0.710786	1.24169e-05
ENSG00000242550	SERPINB10	protein_coding	-0.468194	0.00482171	-2.11111	5.17902e-23	-0.710322	0.0334521
ENSG00000118508	RAB32	protein_coding	-0.48605	1.71091e-08	-0.986017	5.05466e-31	-0.686351	9.21414e-07
ENSG00000235162	C12orf75	protein_coding	-0.452953	1.51248e-11	-1.03809	6.00097e-54	-0.676483	4.48377e-06
ENSG00000130592	LSP1	protein_coding	-0.470685	0.00591267	-2.25908	5.0473e-23	-0.664509	0.0419595
ENSG00000135776	ABCB10	protein_coding	-0.710331	3.85578e-47	-0.61072	1.513e-35	-0.659571	1.50572e-36
ENSG00000083807	SLC27A5	protein_coding	-0.7446	1.77757e-07	-0.555447	5.76105e-05	-0.6551	1.79219e-07
ENSG00000196415	PRTN3	protein_coding	-0.576934	3.2069e-08	-0.729595	1.57353e-12	-0.648268	1.20634e-09
ENSG00000163220	S100A9	protein_coding	-0.40358	0.0115172	-1.91239	3.59844e-22	-0.641865	0.0370081
ENSG00000113504	SLC12A7	protein_coding	-0.864617	6.90723e-14	-0.459885	3.23886e-05	-0.637827	3.13858e-07
ENSG00000122862	SRGN	protein_coding	-0.408049	7.69985e-11	-1.00267	1.23098e-60	-0.625277	2.15814e-05
ENSG00000076662	ICAM3	protein_coding	-0.387875	1.19397e-06	-1.3524	1.99249e-63	-0.623928	0.0114427
ENSG00000069702	TGFBR3	protein_coding	-0.71802	1.42148e-09	-0.523335	6.21849e-06	-0.618387	2.74491e-08
ENSG00000100418	DESI1	protein_coding	-0.419678	3.0856e-11	-0.90737	2.24703e-46	-0.613629	1.44896e-06
ENSG00000164543	STK17A	protein_coding	-0.524394	2.86395e-13	-0.7068	4.11304e-23	-0.609966	1.31079e-14
ENSG00000169385	RNASE2	protein_coding	-0.35077	4.9671e-06	-1.09261	6.97597e-46	-0.609183	0.000527842
ENSG00000023171	GRAMD1B	protein_coding	-0.402966	1.13785e-08	-0.933816	1.99274e-40	-0.607821	1.07539e-05
ENSG00000142583	SLC2A5	protein_coding	-0.493052	2.71025e-07	-0.703887	2.02494e-13	-0.593834	6.06892e-10
ENSG00000145050	MANF	protein_coding	-0.478078	1.38006e-16	-0.729741	9.58922e-37	-0.590139	1.97732e-13
ENSG00000139187	KLRG1	protein_coding	-0.373899	0.00597456	-0.864883	1.32024e-09	-0.584066	0.000204579
ENSG00000250479	CHCHD10	protein_coding	-0.358055	3.7509e-05	-0.954438	9.33955e-28	-0.583005	0.000149009
ENSG00000170500	LONRF2	protein_coding	-0.591937	0.000736733	-0.535354	0.00182452	-0.580457	0.000138274
ENSG00000250312	ZNF718	protein_coding	-1.84815	2.80655e-37	-0.420137	0.000911803	-0.579359	0.0448546
ENSG00000188818	ZDHHC11	protein_coding	-0.474122	0.00240399	-0.665663	3.00395e-05	-0.576348	7.71979e-05
ENSG00000101082	SLA2	protein_coding	-0.489385	6.76658e-05	-0.64866	1.42001e-07	-0.573907	5.25678e-07
ENSG00000112773	TENT5A	protein_coding	-0.445932	2.31201e-18	-0.721003	1.04755e-46	-0.5611	1.93731e-11
ENSG00000106789	CORO2A	protein_coding	-0.338829	7.51953e-11	-1.39878	3.27696e-151	-0.557588	0.0264911
ENSG00000122042	UBL3	protein_coding	-0.661692	9.22425e-17	-0.450313	8.60683e-09	-0.549825	5.24638e-12
ENSG00000164512	ANKRD55	protein_coding	-0.490816	1.43668e-05	-0.594724	1.34236e-07	-0.547167	5.50238e-08
ENSG00000130052	STARD8	protein_coding	-0.629413	8.43408e-11	-0.468395	9.56565e-07	-0.546624	2.03276e-09
ENSG00000145779	TNFAIP8	protein_coding	-0.571617	5.60506e-22	-0.519215	1.3643e-18	-0.545079	2.31198e-22
ENSG00000005381	MPO	protein_coding	-0.400924	2.8051e-14	-0.742886	1.47381e-46	-0.544176	2.76936e-08
ENSG00000204172	AGAP9	protein_coding	-0.466706	0.00168543	-0.596552	7.02978e-05	-0.537957	9.45972e-05
ENSG00000078596	ITM2A	protein_coding	-0.602625	5.31287e-24	-0.47933	7.48615e-16	-0.537451	2.00263e-17
ENSG00000198805	PNP	protein_coding	-0.432112	1.13459e-14	-0.669991	4.91031e-34	-0.535845	1.50935e-11
ENSG00000166821	PEX11A	protein_coding	-0.467378	0.00116045	-0.57775	6.68384e-05	-0.533711	2.34204e-05
ENSG00000166598	HSP90B1	protein_coding	-0.438927	5.07414e-24	-0.650012	2.87891e-52	-0.53339	9.48271e-15
ENSG00000171421	MRPL36	protein_coding	-0.489789	8.46839e-09	-0.565611	1.84512e-11	-0.528799	2.37438e-11
ENSG00000086300	SNX10	protein_coding	-0.481983	2.35442e-14	-0.568544	1.15293e-19	-0.525173	5.79329e-18
ENSG00000100368	CSF2RB	protein_coding	-0.370165	0.000793426	-0.699783	4.16916e-10	-0.524121	2.84566e-06
ENSG00000151917	BEND6	protein_coding	-0.659368	3.73919e-18	-0.413118	4.19237e-08	-0.523518	4.33879e-09
ENSG00000167775	CD320	protein_coding	-0.593116	3.73083e-12	-0.460818	6.05609e-08	-0.523036	1.23615e-09
ENSG00000187772	LIN28B	protein_coding	-0.57432	3.352e-33	-0.468147	7.7559e-23	-0.519416	9.17393e-24
ENSG00000128228	SDF2L1	protein_coding	-0.321222	0.00698286	-0.812623	1.01388e-11	-0.515936	0.000700461
ENSG00000104267	CA2	protein_coding	-0.847213	3.54219e-31	-0.308353	2.47412e-05	-0.508988	0.000266586
ENSG00000187688	TRPV2	protein_coding	-0.333279	0.000256266	-0.730575	2.31367e-15	-0.506041	8.40517e-06
ENSG00000087253	LPCAT2	protein_coding	-0.487001	4.71472e-22	-0.519251	3.45383e-25	-0.503584	1.42451e-27
ENSG00000114446	IFT57	protein_coding	-0.578832	1.19086e-17	-0.438516	1.03597e-10	-0.503199	5.15069e-12
ENSG00000141753	IGFBP4	protein_coding	-0.330598	9.85148e-09	-0.745531	1.51665e-38	-0.497696	7.00555e-06
ENSG00000122223	CD244	protein_coding	-0.291848	0.00420554	-0.799447	9.15752e-15	-0.495343	0.000351108
ENSG00000153395	LPCAT1	protein_coding	-0.43941	8.49485e-27	-0.516617	6.50929e-37	-0.47746	3.82525e-30
ENSG00000154217	PITPNC1	protein_coding	-0.406298	0.00857652	-0.512564	0.00111072	-0.470895	0.000722628
ENSG00000160191	PDE9A	protein_coding	-0.555319	0.00104651	-0.370991	0.0222667	-0.469052	0.00164558
ENSG00000069482	GAL	protein_coding	-0.320045	1.9473e-05	-0.68263	6.29067e-21	-0.467593	2.34071e-05
ENSG00000133169	BEX1	protein_coding	-0.384033	4.92855e-11	-0.562731	1.04089e-22	-0.4643	5.06552e-11
ENSG00000157470	FAM81A	protein_coding	-0.293708	0.00547191	-0.694585	7.56177e-11	-0.463945	0.000152899
ENSG00000049656	CLPTM1L	protein_coding	-0.409104	1.04512e-19	-0.524511	4.3734e-32	-0.463212	8.83179e-20
ENSG00000074842	MYDGF	protein_coding	-0.34829	4.65954e-08	-0.615192	5.98403e-23	-0.460698	1.79219e-07
ENSG00000180667	YOD1	protein_coding	-0.576345	2.31201e-18	-0.366206	3.32707e-08	-0.459241	1.43141e-08
ENSG00000069943	PIGB	protein_coding	-0.317622	9.57388e-05	-0.64041	1.98793e-15	-0.457591	6.39079e-06
ENSG00000110876	SELPLG	protein_coding	-0.424559	0.00103386	-0.472721	0.000253092	-0.457556	4.27716e-05
ENSG00000187808	SOWAHD	protein_coding	-0.412482	0.00597853	-0.489548	0.00122793	-0.457086	0.00100948
ENSG00000175591	P2RY2	protein_coding	-0.591712	1.85716e-22	-0.354126	8.25147e-09	-0.456773	3.61463e-08
ENSG00000174721	FGFBP3	protein_coding	-0.272712	0.00367059	-0.735687	3.29527e-15	-0.456605	0.000469064
ENSG00000170270	GON7	protein_coding	-0.337612	0.000298375	-0.603645	5.42458e-11	-0.454996	1.45751e-05
ENSG00000213186	TRIM59	protein_coding	-0.458851	2.90166e-13	-0.439225	1.90442e-12	-0.450564	1.16777e-16
ENSG00000145604	SKP2	protein_coding	-0.462773	9.59252e-33	-0.435102	1.66241e-29	-0.449869	4.5784e-40
ENSG00000113387	SUB1	protein_coding	-0.464577	4.81406e-11	-0.437438	4.38602e-10	-0.447569	2.46334e-11
ENSG00000113552	GNPDA1	protein_coding	-0.387903	3.24579e-13	-0.515895	1.06637e-22	-0.447545	6.87464e-15
ENSG00000179218	CALR	protein_coding	-0.425569	2.03611e-33	-0.470505	6.13393e-41	-0.447441	1.03053e-40
ENSG00000172232	AZU1	protein_coding	-0.2487	0.00151711	-0.78758	3.40098e-25	-0.446476	0.00144481
ENSG00000214212	C19orf38	protein_coding	-0.390369	0.000249183	-0.490884	3.62638e-06	-0.44391	3.10896e-06
ENSG00000155966	AFF2	protein_coding	-0.23929	0.00154743	-0.799701	4.94074e-28	-0.438341	0.0021389
ENSG00000152556	PFKM	protein_coding	-0.513728	1.15911e-23	-0.368994	5.47929e-13	-0.435034	3.77631e-14
ENSG00000204161	TMEM273	protein_coding	-0.320541	0.00489681	-0.552234	1.41558e-06	-0.432048	7.83169e-05
ENSG00000114850	SSR3	protein_coding	-0.371932	4.48089e-18	-0.500829	2.075e-32	-0.431533	1.92343e-16
ENSG00000239998	LILRA2	protein_coding	-0.341627	0.00697377	-0.518777	4.89593e-05	-0.431427	0.000230024
ENSG00000145287	PLAC8	protein_coding	-0.915814	3.81339e-36	-0.200766	0.0078559	-0.431276	0.00950093
ENSG00000166527	CLEC4D	protein_coding	-0.482722	1.96418e-05	-0.378035	0.00072807	-0.430637	3.23968e-05
ENSG00000156127	BATF	protein_coding	-0.373882	0.000170428	-0.482156	1.04699e-06	-0.429391	2.17768e-06
ENSG00000090520	DNAJB11	protein_coding	-0.311677	1.93004e-06	-0.58686	4.06878e-20	-0.429322	1.93541e-06
ENSG00000138134	STAMBPL1	protein_coding	-0.451216	2.66684e-06	-0.39982	2.58225e-05	-0.427133	4.81735e-07
ENSG00000164975	SNAPC3	protein_coding	-0.407942	5.85177e-09	-0.438691	2.68246e-10	-0.42537	1.93949e-12
ENSG00000063241	ISOC2	protein_coding	-0.340799	3.8862e-06	-0.527754	2.61802e-13	-0.425166	2.70253e-07
ENSG00000113719	ERGIC1	protein_coding	-0.299711	0.000163919	-0.579964	1.87198e-13	-0.425119	6.37125e-06
ENSG00000115339	GALNT3	protein_coding	-0.471816	1.56885e-11	-0.380945	4.87117e-08	-0.424985	1.9054e-10
ENSG00000166794	PPIB	protein_coding	-0.339705	1.63963e-08	-0.509143	4.25539e-18	-0.416006	4.7414e-09
ENSG00000150456	EEF1AKMT1	protein_coding	-0.477684	5.32768e-07	-0.352839	0.000190225	-0.413658	2.18612e-06
ENSG00000143771	CNIH4	protein_coding	-0.367846	7.59294e-07	-0.458798	3.27385e-10	-0.413242	6.5427e-09
ENSG00000175471	MCTP1	protein_coding	-0.330742	1.08518e-05	-0.498498	1.66052e-11	-0.409353	1.11352e-07
ENSG00000126249	PDCD2L	protein_coding	-0.338773	0.00144385	-0.47506	6.81087e-06	-0.405074	5.94752e-05
ENSG00000064115	TM7SF3	protein_coding	-0.359116	2.46764e-19	-0.444818	1.90208e-29	-0.400183	1.69524e-21
ENSG00000134324	LPIN1	protein_coding	-0.338724	3.22028e-08	-0.468463	7.62301e-15	-0.399742	2.26833e-10
ENSG00000110172	CHORDC1	protein_coding	-0.297525	2.29557e-06	-0.529517	7.48779e-18	-0.398264	1.40898e-06
ENSG00000075275	CELSR1	protein_coding	-0.256233	0.0417002	-0.586939	4.22042e-06	-0.397836	0.00312056
ENSG00000143889	HNRNPLL	protein_coding	-0.35931	7.99162e-09	-0.438207	9.74469e-13	-0.397522	4.79781e-11
ENSG00000149516	MS4A3	protein_coding	-0.363778	7.08624e-07	-0.429141	2.617e-09	-0.394316	2.9413e-08
ENSG00000100417	PMM1	protein_coding	-0.295464	0.00907206	-0.497604	1.12877e-05	-0.393568	0.000205981
ENSG00000284753	EEF1AKMT4	protein_coding	-0.424205	2.27613e-05	-0.352909	0.000387313	-0.390374	1.02575e-05
ENSG00000130726	TRIM28	protein_coding	-0.706968	3.08561e-34	-0.209861	0.000658715	-0.387148	0.00265782
ENSG00000156026	MCU	protein_coding	-0.313225	5.00818e-05	-0.471829	4.58488e-10	-0.386629	8.36916e-07
ENSG00000266412	NCOA4	protein_coding	-0.324769	3.25333e-10	-0.440353	3.32631e-18	-0.378378	2.63714e-11
ENSG00000130706	ADRM1	protein_coding	-0.334698	6.14507e-10	-0.426727	1.02124e-15	-0.378376	5.29186e-12
ENSG00000032444	PNPLA6	protein_coding	-0.327567	0.000433779	-0.431477	2.76452e-06	-0.377931	1.78847e-05
ENSG00000172339	ALG14	protein_coding	-0.389709	0.000149147	-0.361207	0.000403472	-0.377641	3.63702e-05
ENSG00000150753	CCT5	protein_coding	-0.395672	1.33884e-16	-0.356736	1.13974e-13	-0.377082	1.28137e-16
ENSG00000127540	UQCR11	protein_coding	-0.345182	9.72575e-05	-0.405124	3.68482e-06	-0.377043	1.67398e-06
ENSG00000163527	STT3B	protein_coding	-0.375989	1.05967e-16	-0.370345	1.71448e-16	-0.375837	6.5321e-20
ENSG00000147155	EBP	protein_coding	-0.246812	0.00177625	-0.554187	3.48454e-13	-0.375082	0.000232755
ENSG00000111666	CHPT1	protein_coding	-0.406477	2.19182e-15	-0.344795	1.84633e-11	-0.374632	1.98859e-14
ENSG00000071539	TRIP13	protein_coding	-0.34474	1.55361e-11	-0.402798	1.55862e-15	-0.373281	5.65735e-15
ENSG00000214194	SMIM30	protein_coding	-0.388324	1.81519e-09	-0.354744	3.93911e-08	-0.370729	1.57344e-09
ENSG00000183579	ZNRF3	protein_coding	-0.355126	2.39709e-06	-0.381447	3.15007e-07	-0.368942	4.94201e-08
ENSG00000090382	LYZ	protein_coding	-0.183315	0.0300674	-0.910885	2.37274e-30	-0.367381	0.0464055
ENSG00000124802	EEF1E1	protein_coding	-0.445699	3.25907e-07	-0.302298	0.000601061	-0.366223	5.13356e-05
ENSG00000072210	ALDH3A2	protein_coding	-0.343384	1.13381e-08	-0.388478	6.43701e-11	-0.366011	1.1806e-11
ENSG00000115604	IL18R1	protein_coding	-0.232563	0.000765759	-0.544845	5.09738e-16	-0.365447	9.87395e-05
ENSG00000158470	B4GALT5	protein_coding	-0.298618	1.06292e-14	-0.446119	6.26647e-32	-0.365295	4.88604e-12
ENSG00000117155	SSX2IP	protein_coding	-0.352123	9.97332e-08	-0.37598	9.79313e-09	-0.364582	1.32701e-09
ENSG00000187522	HSPA14	protein_coding	-0.33617	1.01808e-05	-0.399729	9.04976e-08	-0.363315	1.997e-07
ENSG00000133805	AMPD3	protein_coding	-0.188909	0.0215827	-0.637931	7.48133e-16	-0.363245	0.0027338
ENSG00000146386	ABRACL	protein_coding	-0.253063	3.13089e-05	-0.510216	2.93277e-18	-0.362494	2.32371e-05
ENSG00000134802	SLC43A3	protein_coding	-0.289366	8.63271e-06	-0.446057	1.80253e-12	-0.360435	5.05896e-07
ENSG00000180817	PPA1	protein_coding	-0.386436	7.17701e-10	-0.337064	8.26396e-08	-0.36003	3.0118e-09
ENSG00000027697	IFNGR1	protein_coding	-0.394611	1.05866e-08	-0.326813	2.34803e-06	-0.358776	8.24093e-08
ENSG00000094975	SUCO	protein_coding	-0.322075	6.05808e-07	-0.397148	4.05356e-10	-0.358446	3.81932e-09
ENSG00000143870	PDIA6	protein_coding	-0.251785	3.65671e-08	-0.497582	1.05542e-29	-0.35536	4.71573e-06
ENSG00000092820	EZR	protein_coding	-0.268761	1.08905e-08	-0.466166	1.28761e-24	-0.354965	1.94237e-07
ENSG00000000419	DPM1	protein_coding	-0.377176	9.59759e-07	-0.335483	1.37123e-05	-0.354303	1.62113e-06
ENSG00000154822	PLCL2	protein_coding	-0.6585	3.93849e-19	-0.178221	0.0211977	-0.353245	0.00593967
ENSG00000172428	COPS9	protein_coding	-0.321526	0.000238262	-0.385461	8.61074e-06	-0.352097	2.12741e-05
ENSG00000008282	SYPL1	protein_coding	-0.37568	7.00508e-08	-0.323557	3.66277e-06	-0.347874	2.091e-07
ENSG00000042445	RETSAT	protein_coding	-0.291675	0.000141209	-0.404436	7.82716e-08	-0.347731	4.58099e-07
ENSG00000269343	ZNF587B	protein_coding	-0.709757	6.78315e-28	-0.15953	0.0237419	-0.347135	0.0126005
ENSG00000023892	DEF6	protein_coding	-0.242494	4.19135e-05	-0.484824	1.2739e-17	-0.346247	1.90446e-05
ENSG00000183648	NDUFB1	protein_coding	-0.300174	0.000251719	-0.389503	1.36431e-06	-0.342775	1.06384e-05
ENSG00000159200	RCAN1	protein_coding	-0.295026	3.32827e-06	-0.390244	3.71999e-10	-0.341348	7.75944e-09
ENSG00000166387	PPFIBP2	protein_coding	-0.201942	0.00805351	-0.540207	1.51498e-13	-0.341139	0.000718974
ENSG00000198833	UBE2J1	protein_coding	-0.363296	1.79719e-14	-0.316633	2.57829e-11	-0.339485	4.67251e-14
ENSG00000103227	LMF1	protein_coding	-0.334464	0.00853811	-0.336012	0.00828022	-0.339349	0.00266959
ENSG00000130021	PUDP	protein_coding	-0.342961	5.82427e-05	-0.332113	8.56207e-05	-0.33858	1.07657e-05
ENSG00000186106	ANKRD46	protein_coding	-0.392483	1.9015e-05	-0.285723	0.00190509	-0.337591	5.14988e-05
ENSG00000165280	VCP	protein_coding	-0.29991	1.22018e-15	-0.379205	8.06411e-25	-0.337087	4.49293e-17
ENSG00000197345	MRPL21	protein_coding	-0.284586	1.7301e-05	-0.400701	5.38884e-10	-0.336325	7.1085e-07
ENSG00000113532	ST8SIA4	protein_coding	-0.362013	7.23244e-07	-0.312835	1.88484e-05	-0.336004	1.02828e-06
ENSG00000228300	FAM174C	protein_coding	-0.31179	0.000337192	-0.360043	2.8064e-05	-0.334736	3.91394e-05
ENSG00000139405	RITA1	protein_coding	-0.275617	0.000124288	-0.400106	1.1686e-08	-0.33465	1.72014e-06
ENSG00000247626	MARS2	protein_coding	-0.275921	2.10412e-06	-0.39991	1.80253e-12	-0.334108	2.92461e-08
ENSG00000020426	MNAT1	protein_coding	-0.303265	4.00832e-05	-0.369406	4.72946e-07	-0.334086	9.54861e-07
ENSG00000198258	UBL5	protein_coding	-0.418202	7.50465e-10	-0.265729	0.000130637	-0.333135	1.19821e-05
ENSG00000155660	PDIA4	protein_coding	-0.247863	4.06643e-06	-0.440435	5.6287e-17	-0.332726	2.19086e-06
ENSG00000108591	DRG2	protein_coding	-0.204287	0.0195997	-0.50893	1.69722e-09	-0.332509	0.0014531
ENSG00000121073	SLC35B1	protein_coding	-0.33342	2.40814e-08	-0.330563	2.19548e-08	-0.332409	7.84505e-10
ENSG00000172785	CBWD1	protein_coding	-0.324402	5.65046e-07	-0.33602	1.71786e-07	-0.330315	2.11184e-08
ENSG00000137038	DMAC1	protein_coding	-0.281566	0.00069277	-0.383723	2.48107e-06	-0.329208	4.96888e-05
ENSG00000232112	TMA7	protein_coding	-0.32114	1.6189e-06	-0.338401	3.48216e-07	-0.328662	1.43125e-07
ENSG00000080608	PUM3	protein_coding	-0.322994	2.33714e-10	-0.332397	5.03155e-11	-0.328091	1.27071e-12
ENSG00000149428	HYOU1	protein_coding	-0.203429	9.70875e-07	-0.516488	6.56987e-39	-0.328084	0.000262067
ENSG00000165264	NDUFB6	protein_coding	-0.369931	1.13499e-06	-0.292013	0.000135259	-0.327976	9.43745e-06
ENSG00000145494	NDUFS6	protein_coding	-0.282474	9.60237e-06	-0.379218	1.20862e-09	-0.327867	2.27348e-07
ENSG00000170571	EMB	protein_coding	-0.310002	7.58587e-10	-0.345145	4.2478e-12	-0.327582	1.12457e-12
ENSG00000132388	UBE2G1	protein_coding	-0.339512	6.60412e-10	-0.312699	1.01905e-08	-0.326903	1.03541e-11
ENSG00000164182	NDUFAF2	protein_coding	-0.372411	0.000106093	-0.284587	0.00318422	-0.325934	0.000295747
ENSG00000163812	ZDHHC3	protein_coding	-0.33583	3.29537e-17	-0.313371	2.60505e-15	-0.325331	1.36629e-21
ENSG00000142252	GEMIN7	protein_coding	-0.324402	0.000141371	-0.321189	0.000147866	-0.32441	1.618e-05
ENSG00000253276	CCDC71L	protein_coding	-0.212242	0.0197462	-0.462031	1.37169e-07	-0.324381	0.000624464
ENSG00000105677	TMEM147	protein_coding	-0.403689	1.80773e-07	-0.261679	0.000964073	-0.323852	8.03133e-05
ENSG00000115840	SLC25A12	protein_coding	-0.284865	6.26615e-06	-0.364798	3.7359e-09	-0.323491	4.85349e-08
ENSG00000123131	PRDX4	protein_coding	-0.298776	0.000270007	-0.34912	1.59668e-05	-0.323422	4.59783e-05
ENSG00000150787	PTS	protein_coding	-0.406932	9.81974e-06	-0.254796	0.006451	-0.32313	0.00048855
ENSG00000170017	ALCAM	protein_coding	-0.294982	1.0497e-11	-0.349987	2.81668e-16	-0.321911	1.77019e-15
ENSG00000117877	CD3EAP	protein_coding	-0.347115	1.35828e-09	-0.296713	2.2329e-07	-0.321248	1.95194e-09
ENSG00000205571	SMN2	protein_coding	-0.357012	0.00367795	-0.283452	0.0217386	-0.321036	0.00350629
ENSG00000166946	CCNDBP1	protein_coding	-0.247125	0.000810935	-0.407164	1.24478e-08	-0.319922	3.41793e-05
ENSG00000105835	NAMPT	protein_coding	-0.226111	2.33163e-05	-0.444343	4.75955e-18	-0.319589	1.1722e-05
ENSG00000107371	EXOSC3	protein_coding	-0.339043	1.88873e-07	-0.299016	4.44023e-06	-0.318225	1.35834e-07
ENSG00000167797	CDK2AP2	protein_coding	-0.264674	0.00530492	-0.377134	5.26216e-05	-0.317582	0.000431585
ENSG00000119912	IDE	protein_coding	-0.274572	9.51556e-11	-0.363761	2.26183e-18	-0.316922	9.82967e-13
ENSG00000152270	PDE3B	protein_coding	-0.324916	9.57971e-14	-0.306757	1.7169e-12	-0.316754	1.31757e-16
ENSG00000105518	TMEM205	protein_coding	-0.301013	0.00369431	-0.330348	0.00136172	-0.316697	0.00066552
ENSG00000104973	MED25	protein_coding	-0.324377	0.000579835	-0.312033	0.000916692	-0.316551	0.000346998
ENSG00000156521	TYSND1	protein_coding	-0.231649	0.0159272	-0.410224	1.22729e-05	-0.315035	0.000553202
ENSG00000186480	INSIG1	protein_coding	-0.356769	5.38003e-08	-0.275868	2.98209e-05	-0.314122	6.76366e-07
ENSG00000163376	KBTBD8	protein_coding	-0.287147	0.000129289	-0.343911	3.17285e-06	-0.314068	9.68836e-06
ENSG00000164506	STXBP5	protein_coding	-0.438958	3.38131e-20	-0.222146	4.73028e-06	-0.313743	1.4117e-05
ENSG00000121552	CSTA	protein_coding	-0.200881	0.0103971	-0.467631	3.2481e-10	-0.312825	0.00120237
ENSG00000169021	UQCRFS1	protein_coding	-0.318253	1.04205e-07	-0.307037	2.65883e-07	-0.312198	1.78552e-08
ENSG00000134242	PTPN22	protein_coding	-0.308416	8.79303e-06	-0.314568	4.99511e-06	-0.312109	4.2118e-07
ENSG00000162129	CLPB	protein_coding	-0.167348	0.00781772	-0.542632	4.53431e-21	-0.31182	0.00380355
ENSG00000278619	MRM1	protein_coding	-0.178117	0.0313543	-0.503056	1.2605e-10	-0.311373	0.00295602
ENSG00000173545	ZNF622	protein_coding	-0.287768	0.000192148	-0.336765	9.3879e-06	-0.310724	1.69008e-05
ENSG00000173409	ARV1	protein_coding	-0.269892	0.00120743	-0.349228	1.7419e-05	-0.310055	5.01372e-05
ENSG00000037241	RPL26L1	protein_coding	-0.360096	9.63897e-05	-0.265284	0.00437636	-0.309574	0.000362521
ENSG00000174695	TMEM167A	protein_coding	-0.264263	3.39072e-06	-0.359789	9.31381e-11	-0.309405	3.97608e-08
ENSG00000172115	CYCS	protein_coding	-0.276067	1.25496e-06	-0.346424	5.02981e-10	-0.309278	3.32929e-08
ENSG00000119705	SLIRP	protein_coding	-0.234059	0.0193178	-0.404122	2.68431e-05	-0.308463	0.0025155
ENSG00000197728	RPS26	protein_coding	-0.285066	5.01041e-06	-0.33462	5.12588e-08	-0.308086	2.1467e-07
ENSG00000159079	CFAP298	protein_coding	-0.408798	0.000115164	-0.227032	0.0359934	-0.308029	0.00268296
ENSG00000068024	HDAC4	protein_coding	-0.236733	0.00038422	-0.39261	1.09157e-09	-0.307388	1.3585e-05
ENSG00000175463	TBC1D10C	protein_coding	-0.207433	0.00997728	-0.441642	5.50717e-09	-0.307074	0.00065831
ENSG00000114631	PODXL2	protein_coding	-0.204478	0.00655835	-0.451976	1.80093e-10	-0.306956	0.000832245
ENSG00000130332	LSM7	protein_coding	-0.351888	6.74932e-05	-0.273179	0.00269681	-0.306929	0.000510473
ENSG00000134291	TMEM106C	protein_coding	-0.295295	6.03991e-06	-0.320225	6.84183e-07	-0.306727	3.8721e-07
ENSG00000162972	MAIP1	protein_coding	-0.247668	0.00202712	-0.374937	1.58252e-06	-0.306616	9.46791e-05
ENSG00000060138	YBX3	protein_coding	-0.330164	6.45103e-13	-0.281553	9.89156e-10	-0.304868	1.49296e-12
ENSG00000150756	ATPSCKMT	protein_coding	-0.31509	6.94848e-06	-0.293909	2.60235e-05	-0.30415	1.36731e-06
ENSG00000082068	WDR70	protein_coding	-0.285573	1.26533e-05	-0.323386	5.41368e-07	-0.304002	5.15213e-07
ENSG00000143942	CHAC2	protein_coding	-0.248272	0.019217	-0.369641	0.000387915	-0.303444	0.00303809
ENSG00000116898	MRPS15	protein_coding	-0.323368	2.17556e-07	-0.288126	4.48e-06	-0.303314	2.31523e-07
ENSG00000058729	RIOK2	protein_coding	-0.31525	3.97636e-06	-0.291308	1.94935e-05	-0.303055	9.86769e-07
ENSG00000183688	RFLNB	protein_coding	-0.355513	2.89178e-12	-0.257564	5.9628e-07	-0.302927	1.43571e-08
ENSG00000134809	TIMM10	protein_coding	-0.198935	0.0355021	-0.446768	6.5992e-07	-0.302504	0.00369271
ENSG00000099810	MTAP	protein_coding	-0.357085	2.06354e-12	-0.254851	7.97724e-07	-0.302191	1.2899e-08
ENSG00000170584	NUDCD2	protein_coding	-0.243851	0.00204493	-0.369705	1.49613e-06	-0.301849	9.68878e-05
ENSG00000173418	NAA20	protein_coding	-0.279903	8.11417e-05	-0.32496	3.3546e-06	-0.301615	4.18818e-06
ENSG00000100448	CTSG	protein_coding	-0.305626	7.03739e-08	-0.309131	3.54895e-08	-0.301602	4.30263e-09
ENSG00000149294	NCAM1	protein_coding	-0.248644	0.0111859	-0.357831	0.000200541	-0.301107	0.00080399
ENSG00000124370	MCEE	protein_coding	-0.259847	0.0339457	-0.337559	0.00601639	-0.300859	0.00593967
ENSG00000111328	CDK2AP1	protein_coding	-0.324212	7.34205e-06	-0.280891	0.000107716	-0.300669	1.22143e-05
ENSG00000069956	MAPK6	protein_coding	-0.34131	1.65406e-11	-0.264929	2.10468e-07	-0.30055	4.29956e-09
ENSG00000130881	LRP3	protein_coding	-0.186593	0.0410257	-0.466517	4.47037e-08	-0.300262	0.00503623
ENSG00000143977	SNRPG	protein_coding	-0.313853	0.000168019	-0.291206	0.000500582	-0.300066	0.000197697
ENSG00000140395	WDR61	protein_coding	-0.260618	0.000105693	-0.34565	1.32424e-07	-0.300016	4.61068e-06
ENSG00000232388	SMIM26	protein_coding	-0.24052	0.0384704	-0.360487	0.00180239	-0.299765	0.00438164
ENSG00000105197	TIMM50	protein_coding	-0.278966	3.11813e-07	-0.321505	2.16834e-09	-0.29954	3.34134e-09
ENSG00000163634	THOC7	protein_coding	-0.266682	4.54038e-06	-0.335136	3.93971e-09	-0.299388	4.4884e-08
ENSG00000115758	ODC1	protein_coding	-0.338199	4.42115e-09	-0.266133	5.13098e-06	-0.299245	2.57008e-07
ENSG00000137692	DCUN1D5	protein_coding	-0.312516	9.82095e-08	-0.286429	1.04134e-06	-0.298521	5.58713e-08
ENSG00000113273	ARSB	protein_coding	-0.330832	1.83062e-05	-0.269826	0.000442952	-0.297835	2.12741e-05
ENSG00000121691	CAT	protein_coding	-0.325697	2.2333e-09	-0.273518	6.30052e-07	-0.297788	1.85951e-08
ENSG00000108010	GLRX3	protein_coding	-0.25807	0.000211356	-0.342553	4.13453e-07	-0.296933	1.46095e-05
ENSG00000185115	NSMCE3	protein_coding	-0.325329	0.000665167	-0.268784	0.00517807	-0.296904	0.000516846
ENSG00000163636	PSMD6	protein_coding	-0.294006	7.52357e-10	-0.301781	2.68246e-10	-0.296707	2.86238e-12
ENSG00000017483	SLC38A5	protein_coding	-0.333401	2.81932e-08	-0.265195	1.17517e-05	-0.296637	4.31252e-07
ENSG00000183520	UTP11	protein_coding	-0.254944	1.88027e-06	-0.340969	6.18967e-11	-0.296088	2.49796e-08
ENSG00000169976	SF3B5	protein_coding	-0.212443	0.0033931	-0.404441	4.32266e-09	-0.295698	0.000326436
ENSG00000265354	TIMM23	protein_coding	-0.267179	2.59093e-06	-0.325135	5.60034e-09	-0.295243	4.01848e-08
ENSG00000057935	MTA3	protein_coding	-0.2556	0.000656992	-0.331443	7.96567e-06	-0.294595	1.25454e-05
ENSG00000134602	STK26	protein_coding	-0.334453	3.4559e-09	-0.258313	6.68817e-06	-0.293555	2.94113e-07
ENSG00000076770	MBNL3	protein_coding	-0.323202	0.000106036	-0.269203	0.00131539	-0.292836	0.000312264
ENSG00000166200	COPS2	protein_coding	-0.302515	2.30755e-05	-0.288012	5.22884e-05	-0.291978	1.49602e-05
ENSG00000171848	RRM2	protein_coding	-0.249221	3.55953e-08	-0.340692	1.06553e-14	-0.29171	1.34801e-09
ENSG00000013275	PSMC4	protein_coding	-0.302714	1.28453e-10	-0.281645	2.05853e-09	-0.29129	3.39378e-12
ENSG00000197930	ERO1A	protein_coding	-0.217231	9.04345e-05	-0.381887	6.46379e-13	-0.290754	1.23061e-05
ENSG00000117143	UAP1	protein_coding	-0.422503	3.9679e-14	-0.193531	0.000900392	-0.290457	0.000232755
ENSG00000196776	CD47	protein_coding	-0.290779	1.46238e-14	-0.286828	2.41837e-14	-0.289245	9.26435e-20
ENSG00000065057	NTHL1	protein_coding	-0.328162	1.95261e-05	-0.254374	0.00103461	-0.288506	9.1024e-05
ENSG00000125454	SLC25A19	protein_coding	-0.237313	0.000160229	-0.34695	1.13503e-08	-0.288079	5.49502e-06
ENSG00000117395	EBNA1BP2	protein_coding	-0.29591	2.6082e-07	-0.280436	1.00847e-06	-0.287545	7.78073e-08
ENSG00000156411	ATP5MPL	protein_coding	-0.253459	0.00281657	-0.328494	7.58608e-05	-0.286993	0.000502208
ENSG00000130204	TOMM40	protein_coding	-0.293103	1.50213e-06	-0.285691	3.38415e-06	-0.286816	5.02299e-07
ENSG00000100410	PHF5A	protein_coding	-0.250136	0.000942805	-0.329311	8.23247e-06	-0.286299	9.74423e-05
ENSG00000114767	RRP9	protein_coding	-0.259259	0.00041975	-0.318215	1.63599e-05	-0.286293	5.75717e-05
ENSG00000128626	MRPS12	protein_coding	-0.259944	0.000234352	-0.313887	6.1587e-06	-0.285358	1.69879e-05
ENSG00000165672	PRDX3	protein_coding	-0.244621	5.50469e-05	-0.333205	1.5361e-08	-0.285089	2.6856e-06
ENSG00000114023	FAM162A	protein_coding	-0.387764	3.92995e-09	-0.206175	0.00258189	-0.28506	0.000225204
ENSG00000139737	SLAIN1	protein_coding	-0.516926	2.00581e-17	-0.144498	0.0302816	-0.285048	0.00848709
ENSG00000086598	TMED2	protein_coding	-0.221585	2.93456e-06	-0.357662	7.01695e-15	-0.285036	6.42068e-07
ENSG00000170855	TRIAP1	protein_coding	-0.244876	0.0011864	-0.3306	7.2325e-06	-0.284954	7.68537e-05
ENSG00000115232	ITGA4	protein_coding	-0.417267	1.61483e-26	-0.188998	3.77388e-06	-0.28488	0.000104102
ENSG00000111845	PAK1IP1	protein_coding	-0.308218	3.31762e-06	-0.265197	6.89066e-05	-0.284822	7.3692e-06
ENSG00000133773	CCDC59	protein_coding	-0.326188	8.12766e-06	-0.248747	0.000699776	-0.284556	7.11779e-05
ENSG00000149269	PAK1	protein_coding	-0.234353	1.28808e-05	-0.339601	8.74602e-11	-0.284306	1.083e-07
ENSG00000145860	RNF145	protein_coding	-0.268004	9.74256e-05	-0.302296	8.05516e-06	-0.284002	1.01726e-05
ENSG00000107833	NPM3	protein_coding	-0.301264	4.34575e-06	-0.269643	4.10752e-05	-0.28399	4.70678e-06
ENSG00000100478	AP4S1	protein_coding	-0.225769	0.0122677	-0.34582	7.73115e-05	-0.28349	0.000570034
ENSG00000240682	ISY1	protein_coding	-0.229012	0.00222619	-0.345459	1.9563e-06	-0.283329	8.37649e-05
ENSG00000149948	HMGA2	protein_coding	-0.174158	0.000165029	-0.441095	1.92107e-24	-0.283235	0.000541766
ENSG00000186635	ARAP1	protein_coding	-0.241156	0.00325897	-0.333258	2.98209e-05	-0.282925	0.000338526
ENSG00000181610	MRPS23	protein_coding	-0.293484	1.44257e-06	-0.273949	7.2325e-06	-0.282526	6.16039e-07
ENSG00000181163	NPM1	protein_coding	-0.332386	6.21364e-08	-0.237462	6.18289e-05	-0.282436	4.69628e-06
ENSG00000018610	CXorf56	protein_coding	-0.267311	0.000276476	-0.2984	3.98744e-05	-0.281846	3.6871e-05
ENSG00000070785	EIF2B3	protein_coding	-0.300314	9.59759e-07	-0.262091	1.9806e-05	-0.280099	8.31129e-07
ENSG00000163170	BOLA3	protein_coding	-0.256015	0.00161375	-0.307338	0.000120687	-0.279846	0.000215071
ENSG00000183598	H3C13	protein_coding	-0.366988	5.44294e-05	-0.223257	0.0189921	-0.27964	0.00335807
ENSG00000111875	ASF1A	protein_coding	-0.255614	8.19222e-05	-0.30736	1.33132e-06	-0.279606	4.94215e-06
ENSG00000127022	CANX	protein_coding	-0.223043	1.76333e-10	-0.348545	1.61399e-25	-0.27947	1.16056e-08
ENSG00000103415	HMOX2	protein_coding	-0.408945	1.93056e-08	-0.184721	0.0159539	-0.279137	0.00143781
ENSG00000197006	METTL9	protein_coding	-0.182535	0.00157775	-0.409816	3.96941e-14	-0.279119	0.000359242
ENSG00000180448	AC004151.1	protein_coding	-0.217989	0.00444475	-0.353503	1.45088e-06	-0.278475	0.000437854
ENSG00000168404	MLKL	protein_coding	-0.215884	0.00133367	-0.349238	7.17797e-08	-0.27837	2.12534e-05
ENSG00000153989	NUS1	protein_coding	-0.278605	9.81577e-06	-0.27878	7.44661e-06	-0.277698	1.95482e-06
ENSG00000113569	NUP155	protein_coding	-0.333	2.00581e-17	-0.230494	7.64053e-09	-0.27744	2.06602e-09
ENSG00000066557	LRRC40	protein_coding	-0.292233	3.5429e-06	-0.264247	2.77713e-05	-0.277257	1.88565e-06
ENSG00000117528	ABCD3	protein_coding	-0.274561	1.00199e-07	-0.279745	4.5931e-08	-0.27723	1.30333e-09
ENSG00000122986	HVCN1	protein_coding	-0.321713	0.00117642	-0.241916	0.0165039	-0.27707	0.00354403
ENSG00000188342	GTF2F2	protein_coding	-0.308852	8.08413e-07	-0.251483	6.78386e-05	-0.276777	3.49765e-06
ENSG00000138385	SSB	protein_coding	-0.283702	1.21607e-06	-0.271025	3.50943e-06	-0.27654	4.26906e-07
ENSG00000185842	DNAH14	protein_coding	-0.28286	3.52939e-05	-0.270297	7.20624e-05	-0.276115	8.57853e-06
ENSG00000008324	SS18L2	protein_coding	-0.187726	0.0315142	-0.379121	6.12709e-06	-0.275629	0.00213646
ENSG00000237190	CDKN2AIPNL	protein_coding	-0.188379	0.0392874	-0.382626	1.27201e-05	-0.275565	0.00268405
ENSG00000196636	SDHAF3	protein_coding	-0.235708	0.00946154	-0.321352	0.000296793	-0.275171	0.00131726
ENSG00000181418	DDN	protein_coding	-0.277228	6.24235e-05	-0.273198	7.10941e-05	-0.274838	1.1512e-05
ENSG00000188352	FOCAD	protein_coding	-0.379632	1.12174e-09	-0.194873	0.00276661	-0.274358	0.000316471
ENSG00000136098	NEK3	protein_coding	-0.261795	0.00320339	-0.286205	0.00123899	-0.274322	0.000678416
ENSG00000142453	CARM1	protein_coding	-0.193913	0.0223902	-0.377962	2.87919e-06	-0.274186	0.00204211
ENSG00000145087	STXBP5L	protein_coding	-0.264328	0.000347537	-0.279865	0.00014126	-0.274173	2.68762e-05
ENSG00000105851	PIK3CG	protein_coding	-0.281595	2.57168e-08	-0.266067	1.59293e-07	-0.274029	7.51871e-10
ENSG00000117118	SDHB	protein_coding	-0.229233	0.000285074	-0.326395	9.24696e-08	-0.273846	1.59224e-05
ENSG00000139372	TDG	protein_coding	-0.250318	3.00458e-06	-0.29456	1.32352e-08	-0.27376	1.73445e-08
ENSG00000204370	SDHD	protein_coding	-0.17417	0.00971423	-0.411388	4.07835e-11	-0.27348	0.00154656
ENSG00000144354	CDCA7	protein_coding	-0.212943	1.0605e-07	-0.344338	4.0625e-18	-0.273464	6.58191e-08
ENSG00000163468	CCT3	protein_coding	-0.267078	2.75555e-06	-0.282811	2.5708e-07	-0.273403	1.59882e-07
ENSG00000181061	HIGD1A	protein_coding	-0.238943	0.00295427	-0.315332	5.29159e-05	-0.273024	0.000355404
ENSG00000189046	ALKBH2	protein_coding	-0.324906	0.00012187	-0.227163	0.00834118	-0.272722	0.000641303
ENSG00000113312	TTC1	protein_coding	-0.292192	1.00517e-07	-0.254823	3.74502e-06	-0.272557	9.16871e-08
ENSG00000107672	NSMCE4A	protein_coding	-0.315053	2.07219e-06	-0.234722	0.000489283	-0.272381	2.14089e-05
ENSG00000198176	TFDP1	protein_coding	-0.281856	2.81511e-13	-0.263504	5.40703e-12	-0.272099	6.46409e-16
ENSG00000213585	VDAC1	protein_coding	-0.264822	3.65272e-07	-0.276741	1.54228e-07	-0.271516	1.68774e-08
ENSG00000119013	NDUFB3	protein_coding	-0.19967	0.0140414	-0.362278	2.60361e-06	-0.271448	0.00140361
ENSG00000113615	SEC24A	protein_coding	-0.329537	4.38431e-06	-0.220594	0.00236463	-0.271376	6.46819e-05
ENSG00000134480	CCNH	protein_coding	-0.242015	0.000196338	-0.302641	1.96707e-06	-0.271214	5.40798e-06
ENSG00000051108	HERPUD1	protein_coding	-0.204944	0.00850451	-0.340888	6.35032e-06	-0.271013	0.000290386
ENSG00000255302	EID1	protein_coding	-0.215901	0.0010087	-0.337552	8.4762e-08	-0.270566	7.33646e-05
ENSG00000116455	WDR77	protein_coding	-0.27333	0.000104422	-0.274611	6.10982e-05	-0.270525	1.99757e-05
ENSG00000171314	PGAM1	protein_coding	-0.188246	0.00301181	-0.382468	1.66201e-10	-0.270056	0.000389761
ENSG00000167283	ATP5MG	protein_coding	-0.2497	0.000368203	-0.29234	2.25042e-05	-0.26968	3.1555e-05
ENSG00000130165	ELOF1	protein_coding	-0.304555	1.55033e-05	-0.237853	0.000830669	-0.269652	3.55206e-05
ENSG00000076248	UNG	protein_coding	-0.28386	3.15143e-05	-0.259432	0.0001449	-0.269437	3.00513e-05
ENSG00000079785	DDX1	protein_coding	-0.23042	2.05977e-05	-0.314695	2.04055e-09	-0.268948	7.21395e-07
ENSG00000005194	CIAPIN1	protein_coding	-0.171082	0.00998315	-0.405598	1.2525e-12	-0.268094	0.0018783
ENSG00000153574	RPIA	protein_coding	-0.197832	0.0243588	-0.359124	1.70339e-05	-0.267411	0.00288318
ENSG00000139505	MTMR6	protein_coding	-0.265059	6.47708e-06	-0.271285	3.50775e-06	-0.26741	7.01211e-07
ENSG00000100347	SAMM50	protein_coding	-0.194212	0.000829904	-0.358355	9.36524e-11	-0.267266	6.85491e-05
ENSG00000166226	CCT2	protein_coding	-0.25937	0.00039047	-0.278952	0.000117058	-0.266926	0.000129485
ENSG00000126602	TRAP1	protein_coding	-0.204547	4.03376e-06	-0.344135	2.47952e-16	-0.265818	2.04036e-06
ENSG00000126261	UBA2	protein_coding	-0.340479	3.17909e-08	-0.210495	0.00123345	-0.26577	0.000138202
ENSG00000118420	UBE3D	protein_coding	-0.299397	0.000161042	-0.232735	0.0039958	-0.265769	0.000267875
ENSG00000204922	UQCC3	protein_coding	-0.317313	0.000480103	-0.224255	0.0161172	-0.265399	0.00280092
ENSG00000132773	TOE1	protein_coding	-0.275556	0.000124941	-0.25599	0.000361253	-0.265	5.34234e-05
ENSG00000132603	NIP7	protein_coding	-0.278901	7.07779e-06	-0.247507	4.72362e-05	-0.264562	6.8091e-06
ENSG00000166797	CIAO2A	protein_coding	-0.223926	0.00398457	-0.313623	2.90193e-05	-0.264559	0.00052117
ENSG00000004779	NDUFAB1	protein_coding	-0.255566	0.000552423	-0.27615	0.000158148	-0.264094	0.00016346
ENSG00000181218	H2AW	protein_coding	-0.25892	0.00462062	-0.274282	0.00276385	-0.263765	0.00288807
ENSG00000171530	TBCA	protein_coding	-0.383004	2.79178e-07	-0.179644	0.0237165	-0.263353	0.00283622
ENSG00000105185	PDCD5	protein_coding	-0.275616	1.67543e-05	-0.25505	9.06001e-05	-0.2632	1.33133e-05
ENSG00000123136	DDX39A	protein_coding	-0.284366	7.72194e-08	-0.245104	4.29019e-06	-0.263108	1.3642e-07
ENSG00000198843	SELENOT	protein_coding	-0.230026	0.000578631	-0.302505	3.3546e-06	-0.262889	4.27716e-05
ENSG00000102580	DNAJC3	protein_coding	-0.229415	1.15171e-07	-0.298392	1.65574e-12	-0.262521	5.54695e-10
ENSG00000143633	C1orf131	protein_coding	-0.321227	2.21891e-06	-0.211419	0.00233789	-0.262334	7.78197e-05
ENSG00000124275	MTRR	protein_coding	-0.250046	1.71336e-06	-0.27445	1.3086e-07	-0.262099	1.71986e-08
ENSG00000172270	BSG	protein_coding	-0.221325	0.00258265	-0.313993	1.14641e-05	-0.261924	0.000310185
ENSG00000148688	RPP30	protein_coding	-0.261274	6.70634e-05	-0.263939	4.96966e-05	-0.261859	1.27596e-05
ENSG00000134871	COL4A2	protein_coding	-0.139677	0.0149779	-0.442813	2.20344e-17	-0.261732	0.0043144
ENSG00000105671	DDX49	protein_coding	-0.237897	0.00110102	-0.290148	4.78967e-05	-0.261673	0.000163928
ENSG00000196352	CD55	protein_coding	-0.176873	0.0113599	-0.364035	2.99506e-08	-0.260222	0.000558325
ENSG00000157778	PSMG3	protein_coding	-0.257373	0.000813544	-0.270534	0.000456552	-0.259689	0.000316471
ENSG00000185624	P4HB	protein_coding	-0.188431	0.001103	-0.349291	1.41833e-10	-0.259013	0.0001524
ENSG00000075188	NUP37	protein_coding	-0.217468	0.000834706	-0.305267	1.27388e-06	-0.258249	4.61443e-05
ENSG00000096063	SRPK1	protein_coding	-0.239846	1.99887e-09	-0.277171	1.94744e-12	-0.258225	6.64838e-13
ENSG00000115541	HSPE1	protein_coding	-0.220754	0.0101887	-0.303261	0.000281348	-0.257745	0.0019839
ENSG00000132646	PCNA	protein_coding	-0.259757	0.000127903	-0.258896	0.000117877	-0.257558	5.64577e-05
ENSG00000141030	COPS3	protein_coding	-0.247908	0.000858179	-0.271927	0.000218447	-0.257373	0.00023509
ENSG00000104886	PLEKHJ1	protein_coding	-0.216275	0.00207378	-0.306584	6.45319e-06	-0.256937	0.000169733
ENSG00000116459	ATP5PB	protein_coding	-0.240826	9.07664e-05	-0.274595	5.55115e-06	-0.256226	9.42706e-06
ENSG00000105171	POP4	protein_coding	-0.263159	4.54333e-05	-0.250842	9.60256e-05	-0.25614	1.21561e-05
ENSG00000116161	CACYBP	protein_coding	-0.286705	4.22139e-08	-0.227486	1.76315e-05	-0.256133	6.3487e-07
ENSG00000129625	REEP5	protein_coding	-0.162375	0.0307778	-0.380289	4.79714e-08	-0.255832	0.00242835
ENSG00000137168	PPIL1	protein_coding	-0.238882	1.62504e-05	-0.27376	5.16467e-07	-0.255624	4.39551e-07
ENSG00000166557	TMED3	protein_coding	-0.198255	0.00304359	-0.328614	1.36476e-07	-0.255454	0.000249196
ENSG00000176261	ZBTB8OS	protein_coding	-0.246204	0.0057114	-0.267802	0.00245832	-0.255164	0.00204064
ENSG00000122965	RBM19	protein_coding	-0.1225	0.0120068	-0.46626	8.04751e-27	-0.255016	0.00952146
ENSG00000073536	NLE1	protein_coding	-0.229081	0.00017585	-0.284002	1.94694e-06	-0.254805	7.73336e-06
ENSG00000100804	PSMB5	protein_coding	-0.257811	0.000691566	-0.256197	0.000722989	-0.254644	0.000415836
ENSG00000102753	KPNA3	protein_coding	-0.278742	2.26306e-08	-0.228466	5.40837e-06	-0.254388	7.99615e-08
ENSG00000132768	DPH2	protein_coding	-0.179396	0.00999892	-0.352779	4.95247e-08	-0.254239	0.00101609
ENSG00000113460	BRIX1	protein_coding	-0.247813	0.000309689	-0.263462	0.000107213	-0.254124	7.58871e-05
ENSG00000146729	NIPSNAP2	protein_coding	-0.222366	5.82427e-05	-0.288843	7.48218e-08	-0.253999	1.46918e-06
ENSG00000112312	GMNN	protein_coding	-0.306168	4.80942e-06	-0.21149	0.00201796	-0.253934	0.000197697
ENSG00000159199	ATP5MC1	protein_coding	-0.238124	0.000297123	-0.271524	2.62224e-05	-0.253624	3.686e-05
ENSG00000110721	CHKA	protein_coding	-0.199873	7.75635e-05	-0.314713	8.51668e-11	-0.253602	1.72721e-06
ENSG00000114686	MRPL3	protein_coding	-0.289568	3.1515e-08	-0.221448	2.99486e-05	-0.253462	1.42345e-06
ENSG00000164978	NUDT2	protein_coding	-0.231101	0.0397141	-0.275899	0.0138048	-0.253156	0.0117317
ENSG00000056097	ZFR	protein_coding	-0.29683	1.58046e-13	-0.214123	1.6686e-07	-0.252679	7.67918e-09
ENSG00000163479	SSR2	protein_coding	-0.162055	0.0199061	-0.376217	3.98338e-09	-0.252499	0.00263
ENSG00000113845	TIMMDC1	protein_coding	-0.231026	0.000136737	-0.276626	3.1291e-06	-0.25249	5.80696e-06
ENSG00000183137	CEP57L1	protein_coding	-0.253069	0.000193232	-0.253453	0.00016785	-0.252486	2.67831e-05
ENSG00000144043	TEX261	protein_coding	-0.172056	0.0435483	-0.359571	6.36298e-06	-0.252467	0.00503247
ENSG00000117133	RPF1	protein_coding	-0.291267	2.19284e-06	-0.222709	0.000397482	-0.252305	2.49652e-05
ENSG00000127184	COX7C	protein_coding	-0.25274	0.00253965	-0.261825	0.00139726	-0.252089	0.00137479
ENSG00000004864	SLC25A13	protein_coding	-0.190635	0.000137907	-0.32802	5.40796e-12	-0.251936	9.83712e-06
ENSG00000100219	XBP1	protein_coding	-0.276609	5.32768e-07	-0.230143	3.5626e-05	-0.251812	1.91393e-06
ENSG00000029639	TFB1M	protein_coding	-0.214806	0.00196973	-0.292649	1.42311e-05	-0.251664	7.42972e-05
ENSG00000196655	TRAPPC4	protein_coding	-0.204874	0.00135583	-0.304565	7.6456e-07	-0.251207	5.22118e-05
ENSG00000109906	ZBTB16	protein_coding	-0.311288	2.16945e-05	-0.203567	0.0073323	-0.250856	0.00105721
ENSG00000141543	EIF4A3	protein_coding	-0.196503	7.4114e-05	-0.315165	2.96823e-11	-0.250642	5.47806e-06
ENSG00000183605	SFXN4	protein_coding	-0.219627	0.000137884	-0.284743	4.06567e-07	-0.250622	3.47715e-06
ENSG00000168883	USP39	protein_coding	-0.223149	9.69263e-07	-0.28058	3.93088e-10	-0.250555	2.11957e-09
ENSG00000182718	ANXA2	protein_coding	-0.168697	0.00154978	-0.358779	6.3558e-13	-0.250387	0.000321373
ENSG00000111196	MAGOHB	protein_coding	-0.328918	4.77163e-10	-0.186791	0.000649671	-0.250382	4.91817e-05
ENSG00000133265	HSPBP1	protein_coding	-0.253988	0.00208892	-0.250358	0.0024098	-0.250133	0.00119596
ENSG00000181026	AEN	protein_coding	-0.259678	0.000133905	-0.245082	0.000290529	-0.249688	7.77133e-05
ENSG00000066027	PPP2R5A	protein_coding	-0.295849	1.14782e-07	-0.210754	0.000229846	-0.249597	8.75914e-06
ENSG00000166803	PCLAF	protein_coding	-0.278546	0.000220967	-0.225735	0.00316012	-0.249485	0.000513886
ENSG00000048162	NOP16	protein_coding	-0.23675	0.000765982	-0.261718	0.000145236	-0.249003	0.000123227
ENSG00000165271	NOL6	protein_coding	-0.211543	0.00597062	-0.298165	5.2958e-05	-0.248985	0.000862736
ENSG00000088247	KHSRP	protein_coding	-0.167906	0.018614	-0.356435	7.92608e-08	-0.248607	0.00220127
ENSG00000167004	PDIA3	protein_coding	-0.130093	0.00823729	-0.397475	2.12395e-19	-0.248293	0.00470413
ENSG00000136522	MRPL47	protein_coding	-0.211991	0.00398629	-0.29171	4.30223e-05	-0.247905	0.000521619
ENSG00000132676	DAP3	protein_coding	-0.191022	0.000466984	-0.315692	1.38755e-09	-0.247839	3.54693e-05
ENSG00000059573	ALDH18A1	protein_coding	-0.250784	1.08656e-09	-0.244303	2.4816e-09	-0.247614	4.82554e-12
ENSG00000115946	PNO1	protein_coding	-0.242	0.000104004	-0.256883	3.26768e-05	-0.247585	1.30385e-05
ENSG00000131174	COX7B	protein_coding	-0.268726	0.00291233	-0.236024	0.00975503	-0.247535	0.00498201
ENSG00000189403	HMGB1	protein_coding	-0.315884	5.96217e-07	-0.200096	0.00232841	-0.247519	0.000272591
ENSG00000157020	SEC13	protein_coding	-0.256397	9.66165e-06	-0.240599	3.23886e-05	-0.247355	4.01048e-06
ENSG00000184162	NR2C2AP	protein_coding	-0.225571	0.0223902	-0.272471	0.00529224	-0.247318	0.00619445
ENSG00000123545	NDUFAF4	protein_coding	-0.225068	0.00474319	-0.27431	0.000407645	-0.246829	0.00109966
ENSG00000152684	PELO	protein_coding	-0.163725	0.0428155	-0.355462	2.26083e-06	-0.2468	0.00400871
ENSG00000163577	EIF5A2	protein_coding	-0.27405	0.00260922	-0.224356	0.0153032	-0.246781	0.00364846
ENSG00000141968	VAV1	protein_coding	-0.249822	2.52502e-06	-0.243192	4.13208e-06	-0.246496	1.29235e-07
ENSG00000148943	LIN7C	protein_coding	-0.29552	3.13879e-09	-0.203848	6.2547e-05	-0.246415	2.91698e-06
ENSG00000213593	TMX2	protein_coding	-0.155333	0.0148562	-0.369388	2.84055e-10	-0.246351	0.00204044
ENSG00000159593	NAE1	protein_coding	-0.227558	0.000142713	-0.270536	3.88614e-06	-0.245924	1.01984e-05
ENSG00000171940	ZNF217	protein_coding	-0.239409	0.00174053	-0.255543	0.000665215	-0.245868	0.000381675
ENSG00000139233	LLPH	protein_coding	-0.176703	0.0191631	-0.332535	2.75592e-06	-0.245632	0.00157969
ENSG00000142230	SAE1	protein_coding	-0.315458	9.3051e-09	-0.18878	0.000963812	-0.245039	0.000106899
ENSG00000179933	C14orf119	protein_coding	-0.201203	0.00387275	-0.295531	1.05742e-05	-0.24489	0.000307404
ENSG00000065518	NDUFB4	protein_coding	-0.2468	6.74622e-05	-0.246145	6.00568e-05	-0.244714	1.6358e-05
ENSG00000184164	CRELD2	protein_coding	-0.185374	0.00170375	-0.314646	2.35448e-08	-0.244664	5.68148e-05
ENSG00000105355	PLIN3	protein_coding	-0.290532	4.94985e-06	-0.206503	0.00155169	-0.244558	0.000135955
ENSG00000069849	ATP1B3	protein_coding	-0.172842	0.00215879	-0.336407	1.95775e-10	-0.244465	0.000284995
ENSG00000143621	ILF2	protein_coding	-0.276057	4.52025e-07	-0.217379	8.82221e-05	-0.2444	5.81745e-06
ENSG00000123091	RNF11	protein_coding	-0.19775	0.00377803	-0.296655	6.21058e-06	-0.24418	0.000160929
ENSG00000154719	MRPL39	protein_coding	-0.213834	0.00284717	-0.281785	6.2547e-05	-0.244125	0.000316959
ENSG00000187049	TMEM216	protein_coding	-0.198458	0.0237316	-0.293485	0.000524726	-0.244064	0.00240541
ENSG00000170627	GTSF1	protein_coding	-0.27509	3.56094e-06	-0.217829	0.000300724	-0.244054	2.4256e-05
ENSG00000065150	IPO5	protein_coding	-0.263786	2.02489e-17	-0.225313	4.96772e-13	-0.243948	2.28807e-17
ENSG00000175606	TMEM70	protein_coding	-0.306724	1.25881e-05	-0.193625	0.00788065	-0.243753	0.000826976
ENSG00000006744	ELAC2	protein_coding	-0.180862	3.21175e-05	-0.318727	1.45392e-14	-0.243583	3.35624e-06
ENSG00000185201	IFITM2	protein_coding	-0.217593	0.0117659	-0.278869	0.000977917	-0.24357	0.00293908
ENSG00000130311	DDA1	protein_coding	-0.198806	0.0342406	-0.29531	0.00110749	-0.243474	0.00521756
ENSG00000144736	SHQ1	protein_coding	-0.231534	0.000105505	-0.255628	1.38924e-05	-0.243461	5.75643e-06
ENSG00000164221	CCDC112	protein_coding	-0.236377	0.0349485	-0.249	0.0273446	-0.243362	0.0138313
ENSG00000115419	GLS	protein_coding	-0.257988	2.65479e-09	-0.228861	1.40622e-07	-0.24292	6.82491e-10
ENSG00000123983	ACSL3	protein_coding	-0.262245	8.50714e-08	-0.225208	4.88765e-06	-0.242816	6.72809e-08
ENSG00000113384	GOLPH3	protein_coding	-0.27712	7.16382e-08	-0.211593	5.46277e-05	-0.242571	1.41644e-06
ENSG00000173915	ATP5MD	protein_coding	-0.2657	0.00127406	-0.229283	0.00631425	-0.242481	0.00245861
ENSG00000171204	TMEM126B	protein_coding	-0.26829	6.92789e-05	-0.222382	0.00111602	-0.242018	0.000173384
ENSG00000140740	UQCRC2	protein_coding	-0.159014	0.00405578	-0.346429	2.13631e-11	-0.241347	0.000739784
ENSG00000115514	TXNDC9	protein_coding	-0.23588	0.0112897	-0.253152	0.00657251	-0.241182	0.00711235
ENSG00000126226	PCID2	protein_coding	-0.294144	1.00539e-06	-0.197268	0.00143045	-0.24105	0.000128136
ENSG00000163902	RPN1	protein_coding	-0.203633	0.000806012	-0.287232	9.03701e-07	-0.240958	6.13722e-05
ENSG00000128609	NDUFA5	protein_coding	-0.303765	3.84505e-06	-0.191316	0.00506627	-0.24091	0.000588884
ENSG00000189306	RRP7A	protein_coding	-0.201063	0.000659404	-0.285437	5.08764e-07	-0.240499	4.00319e-05
ENSG00000100104	SRRD	protein_coding	-0.222529	0.000633142	-0.258427	5.24884e-05	-0.240237	2.84398e-05
ENSG00000184207	PGP	protein_coding	-0.188529	0.0144713	-0.303507	3.51193e-05	-0.240101	0.00154656
ENSG00000126457	PRMT1	protein_coding	-0.311532	7.03626e-06	-0.188369	0.00631871	-0.239969	0.000838448
ENSG00000134375	TIMM17A	protein_coding	-0.214143	0.000453139	-0.27057	5.67215e-06	-0.239631	2.90826e-05
ENSG00000083312	TNPO1	protein_coding	-0.243073	3.9881e-09	-0.239047	6.06958e-09	-0.23953	2.72626e-11
ENSG00000171861	MRM3	protein_coding	-0.234839	0.00910855	-0.246764	0.00612047	-0.239504	0.00374224
ENSG00000142188	TMEM50B	protein_coding	-0.251715	0.000427614	-0.229334	0.00137848	-0.239411	0.000239114
ENSG00000160124	CCDC58	protein_coding	-0.311038	8.17283e-05	-0.184753	0.0257541	-0.239255	0.00367546
ENSG00000161981	SNRNP25	protein_coding	-0.203628	0.00118415	-0.281404	3.50419e-06	-0.23885	6.92408e-05
ENSG00000168118	RAB4A	protein_coding	-0.332289	1.63488e-07	-0.166497	0.013393	-0.238737	0.00126378
ENSG00000144029	MRPS5	protein_coding	-0.248123	1.00463e-06	-0.230927	5.89179e-06	-0.238619	1.21004e-07
ENSG00000115368	WDR75	protein_coding	-0.277198	6.69539e-08	-0.206488	5.63345e-05	-0.238582	2.11621e-06
ENSG00000168275	COA6	protein_coding	-0.267546	0.000415061	-0.204579	0.00544426	-0.238452	0.000871251
ENSG00000183431	SF3A3	protein_coding	-0.15977	0.000770803	-0.341208	1.22874e-14	-0.238287	0.000322656
ENSG00000075884	ARHGAP15	protein_coding	-0.318056	7.59931e-08	-0.176396	0.0045639	-0.237873	0.000489022
ENSG00000108651	UTP6	protein_coding	-0.155478	0.0133439	-0.346307	2.12443e-09	-0.237546	0.00172272
ENSG00000106028	SSBP1	protein_coding	-0.237947	0.000306797	-0.23892	0.000268706	-0.237306	0.000128136
ENSG00000123684	LPGAT1	protein_coding	-0.235083	9.96018e-07	-0.239918	4.80642e-07	-0.237288	2.81104e-08
ENSG00000124535	WRNIP1	protein_coding	-0.210439	0.0025996	-0.264999	0.000101154	-0.237111	0.000122151
ENSG00000111832	RWDD1	protein_coding	-0.304561	1.14236e-07	-0.181926	0.00230054	-0.236979	0.000167905
ENSG00000108064	TFAM	protein_coding	-0.256159	1.94126e-06	-0.219756	5.65049e-05	-0.236892	3.53329e-06
ENSG00000027001	MIPEP	protein_coding	-0.236618	0.00110765	-0.237474	0.00100369	-0.236299	0.000319999
ENSG00000156697	UTP14A	protein_coding	-0.172589	0.00436284	-0.311809	6.84312e-08	-0.236215	0.000329565
ENSG00000121274	TENT4B	protein_coding	-0.248283	7.26672e-05	-0.222803	0.000374191	-0.235368	1.78207e-05
ENSG00000166788	SAAL1	protein_coding	-0.233803	0.000136111	-0.236745	9.80933e-05	-0.235072	1.2291e-05
ENSG00000093009	CDC45	protein_coding	-0.218459	0.00118667	-0.256783	9.34919e-05	-0.23478	0.000167416
ENSG00000057663	ATG5	protein_coding	-0.259422	1.93706e-05	-0.213916	0.000482072	-0.234563	4.53886e-05
ENSG00000131148	EMC8	protein_coding	-0.184789	0.0336357	-0.295113	0.00038995	-0.234425	0.00491455
ENSG00000130340	SNX9	protein_coding	-0.260253	0.000412837	-0.21114	0.00472094	-0.234304	0.000484152
ENSG00000225921	NOL7	protein_coding	-0.235356	0.00192623	-0.238427	0.00171275	-0.234127	0.000984259
ENSG00000166411	IDH3A	protein_coding	-0.152576	0.00654133	-0.341077	4.83406e-11	-0.233943	0.00100546
ENSG00000136444	RSAD1	protein_coding	-0.351668	9.82942e-08	-0.146088	0.0413464	-0.233821	0.00439482
ENSG00000037474	NSUN2	protein_coding	-0.183221	0.00103825	-0.294678	2.31446e-08	-0.233666	7.60203e-05
ENSG00000084073	ZMPSTE24	protein_coding	-0.293563	9.38963e-07	-0.184596	0.00300633	-0.233504	0.000288617
ENSG00000079739	PGM1	protein_coding	-0.163815	0.0128701	-0.317234	2.69425e-07	-0.232885	0.000703242
ENSG00000100365	NCF4	protein_coding	-0.144588	0.0353845	-0.346875	5.49928e-08	-0.232801	0.00455583
ENSG00000068438	FTSJ1	protein_coding	-0.206245	0.00380361	-0.262243	0.000146018	-0.232335	0.000457302
ENSG00000107937	GTPBP4	protein_coding	-0.211134	0.000161382	-0.256089	3.05987e-06	-0.2321	7.89085e-06
ENSG00000154813	DPH3	protein_coding	-0.165718	0.025781	-0.315848	5.53327e-06	-0.231889	0.00266959
ENSG00000111711	GOLT1B	protein_coding	-0.186318	0.0113962	-0.286293	4.67676e-05	-0.231833	0.00120743
ENSG00000132964	CDK8	protein_coding	-0.21792	0.000286048	-0.245388	3.24895e-05	-0.231337	1.19142e-05
ENSG00000116752	BCAS2	protein_coding	-0.232615	0.000238498	-0.2321	0.000219084	-0.231249	5.82602e-05
ENSG00000149089	APIP	protein_coding	-0.206296	0.00183825	-0.258576	5.96953e-05	-0.231092	0.000153977
ENSG00000122692	SMU1	protein_coding	-0.243331	1.60221e-06	-0.220111	1.49694e-05	-0.230993	6.71382e-07
ENSG00000137563	GGH	protein_coding	-0.210352	0.00132457	-0.253709	7.95153e-05	-0.230932	0.000135682
ENSG00000144867	SRPRB	protein_coding	-0.210776	0.00258566	-0.256054	0.000183213	-0.230765	0.000493366
ENSG00000143183	TMCO1	protein_coding	-0.272745	2.71619e-05	-0.196814	0.00319902	-0.23069	0.000411012
ENSG00000083457	ITGAE	protein_coding	-0.225788	0.0403448	-0.235235	0.0341713	-0.230653	0.0176851
ENSG00000011260	UTP18	protein_coding	-0.242763	0.000682616	-0.220674	0.00237225	-0.23053	0.000850211
ENSG00000131828	PDHA1	protein_coding	-0.162622	0.000640396	-0.315089	1.86389e-12	-0.230492	0.000118129
ENSG00000241468	ATP5MF	protein_coding	-0.178573	0.005428	-0.294499	1.10478e-06	-0.230462	0.000447887
ENSG00000123178	SPRYD7	protein_coding	-0.233623	0.0162542	-0.228638	0.0195801	-0.230445	0.00804544
ENSG00000143376	SNX27	protein_coding	-0.196355	0.0140191	-0.271589	0.000430898	-0.230409	0.00227748
ENSG00000197713	RPE	protein_coding	-0.180251	9.49491e-05	-0.289246	5.14065e-11	-0.230275	5.56305e-06
ENSG00000117620	SLC35A3	protein_coding	-0.259522	0.00168543	-0.206877	0.0139378	-0.230166	0.00333237
ENSG00000196890	H2BU1	protein_coding	-0.317327	1.07007e-05	-0.166845	0.0360692	-0.229821	0.00527048
ENSG00000150768	DLAT	protein_coding	-0.222746	3.12682e-08	-0.237485	2.16834e-09	-0.229765	2.86711e-11
ENSG00000134058	CDK7	protein_coding	-0.184313	0.0419184	-0.278771	0.00157367	-0.229654	0.0055112
ENSG00000070423	RNF126	protein_coding	-0.19393	0.0155391	-0.273179	0.000419825	-0.22935	0.00268509
ENSG00000109971	HSPA8	protein_coding	-0.234345	0.000151306	-0.251613	3.76127e-05	-0.228839	3.17226e-05
ENSG00000108561	C1QBP	protein_coding	-0.244878	0.0002679	-0.219971	0.00119001	-0.228664	0.000336755
ENSG00000138035	PNPT1	protein_coding	-0.203688	2.92599e-05	-0.255808	6.92579e-08	-0.228537	5.46537e-07
ENSG00000254093	PINX1	protein_coding	-0.260243	0.00335593	-0.200788	0.0280578	-0.228485	0.00457431
ENSG00000151835	SACS	protein_coding	-0.303206	1.3839e-06	-0.169359	0.010678	-0.228455	0.00139707
ENSG00000122882	ECD	protein_coding	-0.210594	4.24764e-05	-0.242351	1.4984e-06	-0.227283	4.16123e-07
ENSG00000137814	HAUS2	protein_coding	-0.208751	0.00115008	-0.248999	7.22921e-05	-0.227278	0.000150173
ENSG00000075131	TIPIN	protein_coding	-0.228635	0.0014881	-0.227648	0.00148284	-0.22688	0.000489455
ENSG00000150990	DHX37	protein_coding	-0.150354	0.012777	-0.326148	1.38384e-08	-0.226779	0.00146382
ENSG00000167085	PHB	protein_coding	-0.236238	0.00128278	-0.221997	0.00259949	-0.22656	0.00127011
ENSG00000126790	L3HYPDH	protein_coding	-0.203363	0.0357493	-0.252233	0.00810571	-0.226538	0.00921468
ENSG00000108829	LRRC59	protein_coding	-0.158862	0.00533442	-0.312562	4.04034e-09	-0.226401	0.00066885
ENSG00000113013	HSPA9	protein_coding	-0.160805	0.000347537	-0.306288	4.95347e-13	-0.226208	9.57534e-05
ENSG00000139163	ETNK1	protein_coding	-0.279229	1.58288e-07	-0.182034	0.000969581	-0.225974	6.39754e-05
ENSG00000166508	MCM7	protein_coding	-0.195319	0.000237765	-0.271868	5.87985e-08	-0.225903	1.26623e-05
ENSG00000144381	HSPD1	protein_coding	-0.199612	1.74061e-05	-0.256682	2.69863e-08	-0.225831	4.31233e-07
ENSG00000175110	MRPS22	protein_coding	-0.218386	0.00076219	-0.235006	0.000248243	-0.225583	0.000165022
ENSG00000156928	MALSU1	protein_coding	-0.242848	0.000838767	-0.212095	0.00385985	-0.225325	0.0010317
ENSG00000147955	SIGMAR1	protein_coding	-0.12785	0.0487638	-0.362992	2.651e-10	-0.225283	0.00752869
ENSG00000173145	NOC3L	protein_coding	-0.293856	5.86922e-06	-0.169375	0.0121312	-0.22516	0.0015186
ENSG00000162694	EXTL2	protein_coding	-0.257029	0.000205343	-0.19832	0.00453583	-0.22512	0.000342918
ENSG00000089053	ANAPC5	protein_coding	-0.231734	1.40485e-06	-0.219776	4.10601e-06	-0.224797	2.10705e-07
ENSG00000065328	MCM10	protein_coding	-0.250354	5.61017e-07	-0.198553	7.26617e-05	-0.22456	7.56931e-07
ENSG00000164151	ICE1	protein_coding	-0.236846	2.10596e-05	-0.218916	9.6438e-05	-0.224499	1.14981e-05
ENSG00000120705	ETF1	protein_coding	-0.214502	4.50826e-05	-0.235026	6.12265e-06	-0.224201	2.92363e-06
ENSG00000104825	NFKBIB	protein_coding	-0.165731	0.0326705	-0.295315	6.09484e-05	-0.224127	0.0030389
ENSG00000266472	MRPS21	protein_coding	-0.189218	0.00283449	-0.262901	1.69242e-05	-0.223829	0.000157512
ENSG00000133119	RFC3	protein_coding	-0.217497	3.94251e-06	-0.228451	9.56565e-07	-0.223393	5.5231e-08
ENSG00000099804	CDC34	protein_coding	-0.201047	0.0210103	-0.252962	0.00285396	-0.223336	0.00602504
ENSG00000130811	EIF3G	protein_coding	-0.293035	6.69681e-06	-0.169161	0.0139378	-0.223162	0.00186664
ENSG00000120438	TCP1	protein_coding	-0.164354	0.000121947	-0.295809	2.15624e-13	-0.223125	3.74521e-05
ENSG00000114902	SPCS1	protein_coding	-0.177702	0.0127159	-0.280956	2.82171e-05	-0.223123	0.00144724
ENSG00000128590	DNAJB9	protein_coding	-0.265924	0.00296439	-0.187234	0.0456902	-0.222986	0.00803471
ENSG00000115233	PSMD14	protein_coding	-0.263846	1.51208e-06	-0.188787	0.000797251	-0.222914	6.30758e-05
ENSG00000069329	VPS35	protein_coding	-0.23098	4.97824e-07	-0.214823	3.05388e-06	-0.222447	6.65568e-08
ENSG00000224531	SMIM13	protein_coding	-0.212039	0.00237608	-0.235273	0.000626675	-0.222383	0.000530914
ENSG00000138399	FASTKD1	protein_coding	-0.240204	4.68687e-05	-0.206628	0.000513869	-0.222353	5.41397e-05
ENSG00000197498	RPF2	protein_coding	-0.290706	1.04647e-07	-0.167523	0.00353868	-0.222307	0.000384545
ENSG00000213341	CHUK	protein_coding	-0.237498	5.18455e-05	-0.210979	0.000296201	-0.222144	2.83645e-05
ENSG00000174744	BRMS1	protein_coding	-0.187983	0.00686601	-0.264347	7.52548e-05	-0.222134	0.000892399
ENSG00000135617	PRADC1	protein_coding	-0.213842	0.0428465	-0.235098	0.0262951	-0.222005	0.021658
ENSG00000196155	AC040160.1	protein_coding	-0.244438	0.00035752	-0.20415	0.00332659	-0.221882	0.000657986
ENSG00000175634	RPS6KB2	protein_coding	-0.300961	2.00752e-05	-0.16363	0.0301099	-0.221801	0.00421772
ENSG00000183527	PSMG1	protein_coding	-0.213601	0.000349516	-0.23148	8.31527e-05	-0.221564	4.96888e-05
ENSG00000136240	KDELR2	protein_coding	-0.17937	0.000330985	-0.269005	1.97751e-08	-0.221426	8.26546e-06
ENSG00000162851	TFB2M	protein_coding	-0.196899	0.0124744	-0.251137	0.00111642	-0.221233	0.00296665
ENSG00000161057	PSMC2	protein_coding	-0.243827	2.47641e-05	-0.20305	0.000521886	-0.221028	6.29223e-05
ENSG00000136699	SMPD4	protein_coding	-0.214758	0.000317849	-0.229066	0.000101428	-0.220983	4.59783e-05
ENSG00000007392	LUC7L	protein_coding	-0.238469	5.12357e-06	-0.203909	0.000135462	-0.22096	2.89699e-06
ENSG00000133316	WDR74	protein_coding	-0.185816	0.0102906	-0.262749	0.000208823	-0.220883	0.00164564
ENSG00000134283	PPHLN1	protein_coding	-0.224336	2.49513e-05	-0.218506	3.58039e-05	-0.220751	4.43285e-06
ENSG00000067533	RRP15	protein_coding	-0.267429	2.18113e-06	-0.180471	0.00194159	-0.220748	0.000110207
ENSG00000105063	PPP6R1	protein_coding	-0.231041	0.000247905	-0.214409	0.000689143	-0.220715	0.000202963
ENSG00000170515	PA2G4	protein_coding	-0.235944	1.26987e-07	-0.206281	4.8541e-06	-0.220556	8.50607e-08
ENSG00000162769	FLVCR1	protein_coding	-0.199699	0.00509332	-0.24498	0.000362047	-0.22033	0.00041981
ENSG00000165704	HPRT1	protein_coding	-0.163937	0.0478654	-0.2908	0.000198008	-0.21997	0.00737805
ENSG00000091317	CMTM6	protein_coding	-0.164856	0.00213698	-0.287196	1.34108e-08	-0.219849	0.000197697
ENSG00000053372	MRTO4	protein_coding	-0.237241	0.000136874	-0.205238	0.00108493	-0.219146	0.000213784
ENSG00000183207	RUVBL2	protein_coding	-0.297425	4.37622e-06	-0.166302	0.0256666	-0.218684	0.00365559
ENSG00000138074	SLC5A6	protein_coding	-0.220549	0.000999001	-0.21893	0.000914145	-0.218611	0.000464945
ENSG00000107104	KANK1	protein_coding	-0.261086	9.90655e-06	-0.181975	0.00276938	-0.218601	0.000199504
ENSG00000178409	BEND3	protein_coding	-0.250936	0.00421077	-0.194216	0.032431	-0.218518	0.00835615
ENSG00000135521	LTV1	protein_coding	-0.210036	0.00120246	-0.228861	0.000354424	-0.218493	0.000229746
ENSG00000120798	NR2C1	protein_coding	-0.203511	0.0081831	-0.228656	0.0025696	-0.218454	0.00139472
ENSG00000177889	UBE2N	protein_coding	-0.224617	0.000107635	-0.215798	0.000340149	-0.218367	6.90184e-05
ENSG00000006625	GGCT	protein_coding	-0.144926	0.0398606	-0.311375	1.57729e-06	-0.218336	0.00416276
ENSG00000055950	MRPL43	protein_coding	-0.252166	0.000251719	-0.189334	0.00727594	-0.218136	0.000854497
ENSG00000155380	SLC16A1	protein_coding	-0.27875	9.16195e-10	-0.169813	0.000342667	-0.217827	4.00164e-05
ENSG00000054116	TRAPPC3	protein_coding	-0.192667	0.00619314	-0.246803	0.000304096	-0.217704	0.000887544
ENSG00000197223	C1D	protein_coding	-0.264226	0.000645465	-0.17665	0.0283112	-0.21763	0.00232861
ENSG00000095485	CWF19L1	protein_coding	-0.202122	0.00244896	-0.236551	0.00029826	-0.217382	0.000420317
ENSG00000181744	DIPK2A	protein_coding	-0.193256	0.00339769	-0.241555	0.00016583	-0.21659	0.000193611
ENSG00000120697	ALG5	protein_coding	-0.225608	0.00157026	-0.21031	0.00328801	-0.216474	0.0010326
ENSG00000171311	EXOSC1	protein_coding	-0.150524	0.037983	-0.299029	8.14841e-06	-0.216442	0.00381305
ENSG00000185104	FAF1	protein_coding	-0.208326	2.20519e-06	-0.22462	2.42865e-07	-0.216292	1.02375e-08
ENSG00000125870	SNRPB2	protein_coding	-0.168602	0.00306021	-0.27181	4.6126e-07	-0.216051	0.000208507
ENSG00000137492	THAP12	protein_coding	-0.305874	1.73018e-08	-0.145881	0.0124178	-0.216011	0.00188387
ENSG00000005175	RPAP3	protein_coding	-0.233903	1.01397e-05	-0.198863	0.000218471	-0.21574	6.37125e-06
ENSG00000174010	KLHL15	protein_coding	-0.202524	0.000598649	-0.229224	7.55072e-05	-0.215516	3.07491e-05
ENSG00000117505	DR1	protein_coding	-0.218316	6.76675e-08	-0.212054	1.39471e-07	-0.215443	4.15812e-10
ENSG00000160688	FLAD1	protein_coding	-0.151065	0.0320266	-0.295548	5.76446e-06	-0.215389	0.00302409
ENSG00000155438	NIFK	protein_coding	-0.215336	0.00089931	-0.217755	0.000755436	-0.21506	0.000388654
ENSG00000137154	RPS6	protein_coding	-0.260066	6.54633e-05	-0.163414	0.0146825	-0.215012	0.00244479
ENSG00000156261	CCT8	protein_coding	-0.219709	2.13862e-06	-0.207641	8.64538e-06	-0.214871	4.53736e-07
ENSG00000099901	RANBP1	protein_coding	-0.251319	3.14386e-05	-0.185048	0.00285506	-0.214863	0.00037925
ENSG00000155115	GTF3C6	protein_coding	-0.204444	0.00018494	-0.227104	2.39027e-05	-0.214855	1.46228e-05
ENSG00000170348	TMED10	protein_coding	-0.209009	1.22375e-06	-0.219889	2.44253e-07	-0.214738	7.23724e-09
ENSG00000105821	DNAJC2	protein_coding	-0.210914	0.00148543	-0.224818	0.000506683	-0.214733	0.000454798
ENSG00000122034	GTF3A	protein_coding	-0.251513	3.13626e-05	-0.187208	0.00235384	-0.214418	0.000311349
ENSG00000100138	SNU13	protein_coding	-0.202688	0.00151581	-0.229505	0.000252663	-0.214216	0.00032445
ENSG00000059588	TARBP1	protein_coding	-0.312619	1.79232e-12	-0.138291	0.00352185	-0.214215	0.000851657
ENSG00000071462	BUD23	protein_coding	-0.157551	0.00828352	-0.286481	2.65711e-07	-0.214083	0.00070142
ENSG00000140157	NIPA2	protein_coding	-0.196269	0.000368374	-0.234225	1.34274e-05	-0.213933	2.45177e-05
ENSG00000113456	RAD1	protein_coding	-0.254894	0.000102779	-0.180802	0.00729292	-0.213859	0.000923175
ENSG00000278845	MRPL45	protein_coding	-0.229928	0.00132018	-0.201528	0.0053116	-0.213778	0.00112724
ENSG00000163931	TKT	protein_coding	-0.143448	0.0197046	-0.307646	5.7258e-08	-0.213438	0.00258782
ENSG00000147874	HAUS6	protein_coding	-0.226742	9.96436e-05	-0.20219	0.000545466	-0.213357	5.5479e-05
ENSG00000153944	MSI2	protein_coding	-0.273857	8.81489e-05	-0.167136	0.0231883	-0.213338	0.00335456
ENSG00000165637	VDAC2	protein_coding	-0.176624	0.0117671	-0.257469	0.000119835	-0.213273	0.00171059
ENSG00000135297	MTO1	protein_coding	-0.20111	6.94934e-05	-0.226599	5.06751e-06	-0.213254	2.721e-06
ENSG00000104613	INTS10	protein_coding	-0.190962	0.00035898	-0.237319	5.22766e-06	-0.213052	1.37491e-05
ENSG00000124541	RRP36	protein_coding	-0.189502	0.000152647	-0.238205	1.48164e-06	-0.213043	5.56305e-06
ENSG00000172269	DPAGT1	protein_coding	-0.185436	0.00480107	-0.243354	0.000129755	-0.212926	0.00032487
ENSG00000104635	SLC39A14	protein_coding	-0.221304	4.49864e-05	-0.208945	0.000113	-0.212921	1.37409e-05
ENSG00000214160	ALG3	protein_coding	-0.182859	0.031696	-0.252158	0.0021107	-0.212919	0.00750277
ENSG00000165283	STOML2	protein_coding	-0.156069	0.00792501	-0.282618	2.45831e-07	-0.212899	0.000760058
ENSG00000163882	POLR2H	protein_coding	-0.248955	0.000193952	-0.182807	0.00777019	-0.212853	0.00104152
ENSG00000211460	TSN	protein_coding	-0.182561	0.000227465	-0.246607	2.49717e-07	-0.212762	8.48477e-06
ENSG00000118855	MFSD1	protein_coding	-0.146699	0.0139607	-0.296609	5.77939e-08	-0.212661	0.00164765
ENSG00000069248	NUP133	protein_coding	-0.191248	3.10702e-06	-0.234888	4.33083e-09	-0.212608	1.04219e-08
ENSG00000165502	RPL36AL	protein_coding	-0.202752	0.00157625	-0.224849	0.00035013	-0.212305	0.000357558
ENSG00000065183	WDR3	protein_coding	-0.253118	1.36916e-09	-0.175611	4.16493e-05	-0.211824	1.68527e-06
ENSG00000052749	RRP12	protein_coding	-0.168443	0.0311729	-0.265285	0.000324166	-0.211754	0.00565019
ENSG00000061794	MRPS35	protein_coding	-0.204994	0.0013021	-0.220669	0.000461558	-0.21166	0.00035093
ENSG00000084623	EIF3I	protein_coding	-0.189303	6.78681e-05	-0.23525	3.53154e-07	-0.211601	1.91395e-06
ENSG00000196419	XRCC6	protein_coding	-0.197262	1.02443e-05	-0.228213	1.74965e-07	-0.211173	1.92422e-07
ENSG00000142864	SERBP1	protein_coding	-0.216536	2.54343e-05	-0.201467	0.00010534	-0.211123	1.41778e-05
ENSG00000119927	GPAM	protein_coding	-0.291601	1.77101e-08	-0.145689	0.00918956	-0.211118	0.0006229
ENSG00000135845	PIGC	protein_coding	-0.195177	0.00850457	-0.22876	0.00152654	-0.211083	0.00100546
ENSG00000100220	RTCB	protein_coding	-0.163536	0.00472607	-0.268139	9.56565e-07	-0.211059	0.000383537
ENSG00000159055	MIS18A	protein_coding	-0.181466	0.00472475	-0.244581	7.73115e-05	-0.211036	0.000383537
ENSG00000176390	CRLF3	protein_coding	-0.192551	0.0111205	-0.226771	0.00260372	-0.210992	0.0016484
ENSG00000180992	MRPL14	protein_coding	-0.186307	0.0234573	-0.244549	0.00225361	-0.210897	0.00746927
ENSG00000134987	WDR36	protein_coding	-0.233474	2.38727e-08	-0.189433	7.35872e-06	-0.210753	3.70214e-08
ENSG00000174173	TRMT10C	protein_coding	-0.187091	0.0176167	-0.242561	0.0017502	-0.210686	0.00467566
ENSG00000213619	NDUFS3	protein_coding	-0.224671	0.000618625	-0.201498	0.0023009	-0.210562	0.000542346
ENSG00000182004	SNRPE	protein_coding	-0.249022	0.000577611	-0.185203	0.0201121	-0.210543	0.00453807
ENSG00000146731	CCT6A	protein_coding	-0.201416	7.80988e-05	-0.221601	1.45736e-05	-0.210501	7.61122e-06
ENSG00000100216	TOMM22	protein_coding	-0.226689	0.000119266	-0.201096	0.000690549	-0.2104	0.000126576
ENSG00000111142	METAP2	protein_coding	-0.210755	7.01195e-05	-0.211426	5.8132e-05	-0.210354	1.27881e-05
ENSG00000123179	EBPL	protein_coding	-0.26562	0.000478841	-0.16338	0.0456421	-0.209573	0.00814935
ENSG00000101811	CSTF2	protein_coding	-0.167804	0.00451535	-0.253815	5.429e-06	-0.208852	0.00013405
ENSG00000232119	MCTS1	protein_coding	-0.236975	2.4619e-05	-0.182129	0.00145434	-0.208234	6.18482e-05
ENSG00000077348	EXOSC5	protein_coding	-0.226857	0.00395026	-0.193624	0.0168497	-0.20822	0.00636182
ENSG00000092199	HNRNPC	protein_coding	-0.27577	6.26615e-06	-0.146164	0.0262622	-0.208219	0.00385737
ENSG00000104904	OAZ1	protein_coding	-0.254358	0.00092825	-0.184825	0.0206215	-0.208123	0.00568511
ENSG00000124279	FASTKD3	protein_coding	-0.257948	0.000465471	-0.16771	0.0301411	-0.208119	0.00474051
ENSG00000069345	DNAJA2	protein_coding	-0.180706	0.000517355	-0.238731	2.08068e-06	-0.20808	2.36067e-05
ENSG00000143815	LBR	protein_coding	-0.219498	1.90682e-08	-0.197817	3.65657e-07	-0.208033	1.50343e-09
ENSG00000064726	BTBD1	protein_coding	-0.168525	0.00199176	-0.255815	1.02767e-06	-0.20803	0.000120035
ENSG00000074071	MRPS34	protein_coding	-0.147089	0.0304743	-0.285061	5.429e-06	-0.20792	0.00373842
ENSG00000033050	ABCF2	protein_coding	-0.200973	0.00178107	-0.215872	0.000674474	-0.207763	0.000256855
ENSG00000116120	FARSB	protein_coding	-0.16729	8.63409e-05	-0.253641	4.77814e-10	-0.207704	2.17212e-06
ENSG00000136243	NUP42	protein_coding	-0.213936	0.000380897	-0.203178	0.000733541	-0.207584	0.000162472
ENSG00000168872	DDX19A	protein_coding	-0.198554	0.00461792	-0.219676	0.00143251	-0.207527	0.000826976
ENSG00000117450	PRDX1	protein_coding	-0.20403	0.00156293	-0.216389	0.000608703	-0.207499	0.000525362
ENSG00000164494	PDSS2	protein_coding	-0.24552	0.000128648	-0.173453	0.00855826	-0.207422	0.000489455
ENSG00000108826	MRPL27	protein_coding	-0.215739	0.0037337	-0.203403	0.00646655	-0.207338	0.00281006
ENSG00000149483	TMEM138	protein_coding	-0.177644	0.0267636	-0.238137	0.00215932	-0.207269	0.0028622
ENSG00000122705	CLTA	protein_coding	-0.151605	0.0255961	-0.277363	1.05267e-05	-0.207226	0.00305813
ENSG00000139343	SNRPF	protein_coding	-0.179642	0.00906238	-0.240716	0.000288957	-0.207214	0.00149447
ENSG00000165609	NUDT5	protein_coding	-0.220709	6.54633e-05	-0.194899	0.00044835	-0.207207	2.85389e-05
ENSG00000114784	EIF1B	protein_coding	-0.197335	0.0374744	-0.220154	0.0193839	-0.207172	0.0154625
ENSG00000119559	C19orf25	protein_coding	-0.205392	0.00828352	-0.211409	0.00634487	-0.20701	0.00350891
ENSG00000163006	CCDC138	protein_coding	-0.205727	0.00185999	-0.210098	0.00138313	-0.206885	0.000498996
ENSG00000205250	E2F4	protein_coding	-0.135884	0.0444902	-0.300959	1.01901e-06	-0.206766	0.00566774
ENSG00000122565	CBX3	protein_coding	-0.230993	0.000502908	-0.188592	0.00551927	-0.20674	0.00140349
ENSG00000100387	RBX1	protein_coding	-0.21442	0.00755454	-0.204389	0.0111796	-0.206482	0.00672946
ENSG00000128951	DUT	protein_coding	-0.241702	0.000455079	-0.179436	0.011795	-0.20647	0.0025499
ENSG00000178691	SUZ12	protein_coding	-0.222554	1.88027e-06	-0.192837	4.129e-05	-0.206443	1.47169e-06
ENSG00000143436	MRPL9	protein_coding	-0.204091	0.00148714	-0.212342	0.00088959	-0.206298	0.000479164
ENSG00000108592	FTSJ3	protein_coding	-0.167573	0.000364343	-0.249435	2.98083e-08	-0.206276	1.10501e-05
ENSG00000119953	SMNDC1	protein_coding	-0.198639	0.00816854	-0.216219	0.00351899	-0.206188	0.00232861
ENSG00000146476	ARMT1	protein_coding	-0.193553	0.00468409	-0.22164	0.000958399	-0.206067	0.00109429
ENSG00000096872	IFT74	protein_coding	-0.235125	0.00511896	-0.179677	0.0381905	-0.205827	0.00650799
ENSG00000094804	CDC6	protein_coding	-0.157854	0.00620205	-0.26425	1.0815e-06	-0.205568	0.000479323
ENSG00000213024	NUP62	protein_coding	-0.188125	0.00652281	-0.226862	0.000757904	-0.20548	0.00136742
ENSG00000105669	COPE	protein_coding	-0.199812	0.0127445	-0.216692	0.00629073	-0.205327	0.00660942
ENSG00000173660	UQCRH	protein_coding	-0.249444	0.000267115	-0.170501	0.0170627	-0.205219	0.00335807
ENSG00000115364	MRPL19	protein_coding	-0.207589	6.43043e-05	-0.201042	0.000103397	-0.205047	5.43334e-06
ENSG00000066044	ELAVL1	protein_coding	-0.216822	3.09289e-06	-0.19292	3.52925e-05	-0.204952	1.01036e-06
ENSG00000152601	MBNL1	protein_coding	-0.226652	2.23434e-06	-0.185418	0.000135538	-0.204699	7.14119e-06
ENSG00000139496	NUP58	protein_coding	-0.219278	1.85513e-07	-0.19032	6.81087e-06	-0.204633	4.85349e-08
ENSG00000134825	TMEM258	protein_coding	-0.221741	0.0144607	-0.195092	0.0348346	-0.204613	0.0183843
ENSG00000011485	PPP5C	protein_coding	-0.239003	8.56572e-07	-0.17316	0.000459782	-0.20425	1.60295e-05
ENSG00000125912	NCLN	protein_coding	-0.15896	0.033201	-0.259683	0.00023054	-0.204214	0.00559275
ENSG00000163938	GNL3	protein_coding	-0.272414	5.24003e-06	-0.150109	0.0185346	-0.204166	0.00255896
ENSG00000106263	EIF3B	protein_coding	-0.159912	0.000646396	-0.25751	7.27982e-09	-0.203903	5.20489e-05
ENSG00000166166	TRMT61A	protein_coding	-0.18184	0.0163436	-0.233673	0.00146769	-0.203582	0.00402256
ENSG00000152484	USP12	protein_coding	-0.241395	0.000754425	-0.172856	0.0201121	-0.203555	0.00354616
ENSG00000102978	POLR2C	protein_coding	-0.147488	0.0152447	-0.271924	1.45418e-06	-0.203518	0.00148532
ENSG00000141965	FEM1A	protein_coding	-0.225908	6.42319e-06	-0.183461	0.000217363	-0.203489	7.81979e-06
ENSG00000100462	PRMT5	protein_coding	-0.29266	4.36027e-08	-0.134443	0.0204587	-0.203377	0.00309375
ENSG00000132963	POMP	protein_coding	-0.203536	0.00175889	-0.205772	0.00146602	-0.203315	0.000757983
ENSG00000082213	C5orf22	protein_coding	-0.185107	0.0154136	-0.222795	0.00281084	-0.203134	0.00249159
ENSG00000130348	QRSL1	protein_coding	-0.17855	0.000877934	-0.233174	9.26405e-06	-0.202936	4.56135e-05
ENSG00000110917	MLEC	protein_coding	-0.134375	0.00017379	-0.290166	2.87094e-18	-0.202812	0.000302552
ENSG00000028203	VEZT	protein_coding	-0.262158	2.8029e-06	-0.153774	0.00892795	-0.20281	0.00064222
ENSG00000145495	MARCHF6	protein_coding	-0.213365	0.00206457	-0.198173	0.00494092	-0.202434	0.00205246
ENSG00000057757	PITHD1	protein_coding	-0.177883	0.00457036	-0.230729	0.000140971	-0.202162	0.000515094
ENSG00000124783	SSR1	protein_coding	-0.162057	0.000169356	-0.250155	8.97424e-10	-0.201891	8.73362e-06
ENSG00000160214	RRP1	protein_coding	-0.1709	0.00690125	-0.236612	9.95692e-05	-0.201877	0.000722362
ENSG00000058262	SEC61A1	protein_coding	-0.168697	0.000220053	-0.241687	4.9384e-08	-0.201848	7.16476e-06
ENSG00000174547	MRPL11	protein_coding	-0.218119	0.00940872	-0.198058	0.0206813	-0.201812	0.0121213
ENSG00000129084	PSMA1	protein_coding	-0.246833	0.000446333	-0.166616	0.0241536	-0.201716	0.00476843
ENSG00000105393	BABAM1	protein_coding	-0.178959	0.0167343	-0.226653	0.00179283	-0.201446	0.00239788
ENSG00000168701	TMEM208	protein_coding	-0.191548	0.0168783	-0.214779	0.0064909	-0.201371	0.00535218
ENSG00000134333	LDHA	protein_coding	-0.177965	0.0379889	-0.220042	0.00852715	-0.201263	0.0183471
ENSG00000110955	ATP5F1B	protein_coding	-0.139692	0.0250698	-0.272684	1.69738e-06	-0.201245	0.00323164
ENSG00000130159	ECSIT	protein_coding	-0.176523	0.017286	-0.228778	0.00142768	-0.200934	0.00257035
ENSG00000100519	PSMC6	protein_coding	-0.176717	0.0113671	-0.231811	0.000574864	-0.20069	0.00232861
ENSG00000075914	EXOSC7	protein_coding	-0.250854	4.07827e-05	-0.157739	0.013671	-0.200308	0.00123592
ENSG00000149100	EIF3M	protein_coding	-0.213954	6.15689e-05	-0.188364	0.000544113	-0.200156	7.51133e-05
ENSG00000178741	COX5A	protein_coding	-0.135045	0.0286928	-0.281991	7.30306e-07	-0.199913	0.00351074
ENSG00000163428	LRRC58	protein_coding	-0.217536	0.000755592	-0.186912	0.00433945	-0.19991	0.00120642
ENSG00000077152	UBE2T	protein_coding	-0.173034	0.0143122	-0.23091	0.00067367	-0.199765	0.00205286
ENSG00000117335	CD46	protein_coding	-0.140864	0.0170279	-0.274143	4.54815e-07	-0.199728	0.00181574
ENSG00000108091	CCDC6	protein_coding	-0.189754	0.00890852	-0.213304	0.00281859	-0.199584	0.00290625
ENSG00000101152	DNAJC5	protein_coding	-0.164857	0.000175279	-0.237481	1.73722e-08	-0.199522	2.79514e-06
ENSG00000247077	PGAM5	protein_coding	-0.140497	0.0168158	-0.273675	4.21189e-07	-0.199389	0.00189653
ENSG00000173692	PSMD1	protein_coding	-0.205795	1.46625e-05	-0.193993	4.32444e-05	-0.199353	3.26843e-06
ENSG00000160131	VMA21	protein_coding	-0.178963	1.45953e-05	-0.218307	1.03254e-07	-0.199028	1.10577e-07
ENSG00000065000	AP3D1	protein_coding	-0.191968	0.0256847	-0.212755	0.0125064	-0.198778	0.0156923
ENSG00000082153	BZW1	protein_coding	-0.184307	0.000116707	-0.214653	4.42788e-06	-0.198597	5.14222e-06
ENSG00000139131	YARS2	protein_coding	-0.234442	0.00244896	-0.169583	0.0353276	-0.198351	0.00807063
ENSG00000111707	SUDS3	protein_coding	-0.181131	0.00044526	-0.214279	1.26572e-05	-0.198281	7.43628e-06
ENSG00000088992	TESC	protein_coding	-0.151163	0.0396294	-0.256074	0.000179065	-0.197781	0.00602469
ENSG00000167645	YIF1B	protein_coding	-0.202144	0.0206868	-0.199875	0.0225266	-0.197758	0.0157109
ENSG00000186298	PPP1CC	protein_coding	-0.167999	0.00260922	-0.237777	7.67968e-06	-0.197717	0.000218734
ENSG00000108671	PSMD11	protein_coding	-0.149784	0.0390938	-0.258199	0.00013199	-0.197672	0.0059891
ENSG00000107262	BAG1	protein_coding	-0.243474	4.80821e-05	-0.160542	0.00983764	-0.197655	0.00125141
ENSG00000108559	NUP88	protein_coding	-0.179058	0.00662154	-0.220128	0.000567984	-0.197641	0.00129741
ENSG00000166136	NDUFB8	protein_coding	-0.175839	0.0323725	-0.220186	0.0056716	-0.197576	0.0057845
ENSG00000100938	GMPR2	protein_coding	-0.186479	0.00672739	-0.210139	0.00193613	-0.197572	0.00191223
ENSG00000152620	NADK2	protein_coding	-0.24676	2.20582e-07	-0.155224	0.00170475	-0.197484	6.8961e-05
ENSG00000139684	ESD	protein_coding	-0.284618	2.04101e-06	-0.130168	0.0486209	-0.197449	0.00708878
ENSG00000177192	PUS1	protein_coding	-0.129463	0.0349503	-0.282763	4.33047e-07	-0.197386	0.00371708
ENSG00000164405	UQCRQ	protein_coding	-0.196383	0.0115762	-0.204513	0.00815839	-0.197272	0.00659828
ENSG00000181938	GINS3	protein_coding	-0.151386	0.0216821	-0.249334	5.65869e-05	-0.197204	0.0012779
ENSG00000174405	LIG4	protein_coding	-0.225714	0.00262674	-0.174768	0.0242719	-0.197196	0.00615016
ENSG00000121579	NAA50	protein_coding	-0.192954	1.80876e-08	-0.200347	3.57126e-09	-0.197158	4.88604e-12
ENSG00000100427	MLC1	protein_coding	-0.2319	1.96256e-05	-0.167538	0.00276522	-0.197028	0.000316471
ENSG00000164045	CDC25A	protein_coding	-0.133502	0.0116515	-0.276237	1.28953e-08	-0.196957	0.00136654
ENSG00000095002	MSH2	protein_coding	-0.246163	6.29971e-06	-0.153777	0.00712628	-0.196777	0.000767856
ENSG00000198060	MARCHF5	protein_coding	-0.225485	0.000249945	-0.170702	0.00674294	-0.196626	0.000464945
ENSG00000128714	HOXD13	protein_coding	-0.160948	0.00490936	-0.236223	1.45971e-05	-0.196249	0.000241107
ENSG00000114209	PDCD10	protein_coding	-0.223204	0.00544699	-0.181384	0.0284735	-0.19605	0.0106273
ENSG00000083635	NUFIP1	protein_coding	-0.179384	0.00865648	-0.213943	0.00131539	-0.196018	0.0010205
ENSG00000151465	CDC123	protein_coding	-0.162661	0.000825609	-0.232335	6.57808e-07	-0.195502	2.05619e-05
ENSG00000143486	EIF2D	protein_coding	-0.148343	0.0392791	-0.252284	0.000172685	-0.195131	0.00492323
ENSG00000104823	ECH1	protein_coding	-0.187312	0.0141341	-0.205193	0.00642919	-0.194891	0.00508903
ENSG00000108344	PSMD3	protein_coding	-0.178022	0.00168626	-0.214418	0.000101679	-0.194839	0.000199086
ENSG00000138061	CYP1B1	protein_coding	-0.248213	0.000153186	-0.150353	0.0304272	-0.1947	0.00338534
ENSG00000180198	RCC1	protein_coding	-0.203926	0.000198756	-0.187597	0.000643469	-0.194537	0.000127458
ENSG00000104131	EIF3J	protein_coding	-0.215079	0.000182339	-0.177021	0.00270083	-0.194397	0.000423329
ENSG00000114904	NEK4	protein_coding	-0.199877	0.000376328	-0.189644	0.000715889	-0.193941	0.000138948
ENSG00000034693	PEX3	protein_coding	-0.159614	0.0232239	-0.232578	0.000513012	-0.193863	0.00244324
ENSG00000086061	DNAJA1	protein_coding	-0.166854	0.00329111	-0.225805	3.3531e-05	-0.193845	0.000332107
ENSG00000165678	GHITM	protein_coding	-0.123606	0.0396129	-0.284089	1.29447e-07	-0.193265	0.00558357
ENSG00000049541	RFC2	protein_coding	-0.179087	0.0018283	-0.209697	0.000186761	-0.193222	0.000252134
ENSG00000010165	EEF1AKNMT	protein_coding	-0.159407	0.0402795	-0.236508	0.0013803	-0.193217	0.00909764
ENSG00000106591	MRPL32	protein_coding	-0.227456	0.00406949	-0.168106	0.0420223	-0.193164	0.0140533
ENSG00000131238	PPT1	protein_coding	-0.138331	0.0032446	-0.259594	2.42645e-09	-0.193129	0.000352601
ENSG00000160208	RRP1B	protein_coding	-0.164	0.00839792	-0.22594	0.000151738	-0.192591	0.00118235
ENSG00000164338	UTP15	protein_coding	-0.212707	0.000586891	-0.17422	0.00560743	-0.192547	0.00052105
ENSG00000109881	CCDC34	protein_coding	-0.186734	0.0466145	-0.205346	0.0280135	-0.192475	0.029566
ENSG00000124207	CSE1L	protein_coding	-0.206614	4.56932e-07	-0.178581	1.46519e-05	-0.192421	2.39516e-07
ENSG00000112996	MRPS30	protein_coding	-0.181209	8.19222e-05	-0.202947	6.73436e-06	-0.192326	1.46615e-06
ENSG00000123144	TRIR	protein_coding	-0.201059	0.0143317	-0.190998	0.0204587	-0.192184	0.0140162
ENSG00000152700	SAR1B	protein_coding	-0.172671	0.0188763	-0.21352	0.00279553	-0.19218	0.00285073
ENSG00000040275	SPDL1	protein_coding	-0.211	0.00910007	-0.178389	0.0312579	-0.192001	0.0115275
ENSG00000126254	RBM42	protein_coding	-0.184132	0.0088657	-0.203445	0.00330816	-0.19178	0.00325402
ENSG00000104980	TIMM44	protein_coding	-0.143884	0.0258483	-0.245092	3.07952e-05	-0.191736	0.00279533
ENSG00000140374	ETFA	protein_coding	-0.211597	0.0012062	-0.179241	0.00701589	-0.191678	0.0020779
ENSG00000009844	VTA1	protein_coding	-0.205516	0.00037733	-0.180843	0.00193683	-0.191675	0.000392976
ENSG00000070010	UFD1	protein_coding	-0.156086	0.018574	-0.236686	0.00016583	-0.19164	0.00236429
ENSG00000113732	ATP6V0E1	protein_coding	-0.20647	0.0142074	-0.182189	0.0331695	-0.191615	0.0162658
ENSG00000075785	RAB7A	protein_coding	-0.123477	0.0490496	-0.278174	8.24169e-07	-0.191594	0.00589118
ENSG00000042753	AP2S1	protein_coding	-0.203647	0.010517	-0.185926	0.0212917	-0.191563	0.0113159
ENSG00000156313	RPGR	protein_coding	-0.148483	0.0410687	-0.241842	0.000387313	-0.191426	0.00501112
ENSG00000143401	ANP32E	protein_coding	-0.169013	0.000273918	-0.216335	1.49613e-06	-0.191394	8.57853e-06
ENSG00000135655	USP15	protein_coding	-0.193286	0.000267407	-0.190883	0.000302604	-0.191267	6.19394e-05
ENSG00000099821	POLRMT	protein_coding	-0.186405	0.00638546	-0.201025	0.00281156	-0.191239	0.00241832
ENSG00000158042	MRPL17	protein_coding	-0.224812	0.00178107	-0.165129	0.0274864	-0.19122	0.00663627
ENSG00000058804	NDC1	protein_coding	-0.259324	3.52869e-12	-0.13514	0.000595037	-0.190874	0.000175587
ENSG00000101361	NOP56	protein_coding	-0.228033	1.3839e-06	-0.159864	0.000956077	-0.190868	6.95994e-05
ENSG00000137806	NDUFAF1	protein_coding	-0.190943	0.0340578	-0.192671	0.0336974	-0.190746	0.0189833
ENSG00000140307	GTF2A2	protein_coding	-0.249438	6.15453e-05	-0.143347	0.0303865	-0.190692	0.00373158
ENSG00000100764	PSMC1	protein_coding	-0.183299	0.000686801	-0.199608	0.000172685	-0.190648	9.20158e-05
ENSG00000088451	TGDS	protein_coding	-0.198534	0.0123534	-0.188924	0.0182194	-0.190571	0.0107527
ENSG00000156471	PTDSS1	protein_coding	-0.262602	5.00761e-08	-0.13295	0.00929699	-0.190341	0.00115724
ENSG00000165476	REEP3	protein_coding	-0.209784	0.00182032	-0.174203	0.0109982	-0.190332	0.00217988
ENSG00000089737	DDX24	protein_coding	-0.155882	5.65095e-05	-0.228727	6.46713e-10	-0.190228	1.29754e-06
ENSG00000115484	CCT4	protein_coding	-0.165804	0.00284083	-0.218397	4.30199e-05	-0.190218	0.000307983
ENSG00000091542	ALKBH5	protein_coding	-0.168251	0.00131236	-0.211663	1.97009e-05	-0.190193	2.8588e-05
ENSG00000126934	MAP2K2	protein_coding	-0.17146	0.0385581	-0.215994	0.00723818	-0.189931	0.0148878
ENSG00000141101	NOB1	protein_coding	-0.135665	0.00380927	-0.25584	3.80622e-09	-0.189915	0.000406133
ENSG00000167721	TSR1	protein_coding	-0.199593	0.00146644	-0.182815	0.00389775	-0.189893	0.00119501
ENSG00000093144	ECHDC1	protein_coding	-0.207719	0.000151218	-0.17328	0.00176601	-0.189882	0.000245428
ENSG00000183077	AFMID	protein_coding	-0.227781	0.00223762	-0.157596	0.0436115	-0.18987	0.00684678
ENSG00000131475	VPS25	protein_coding	-0.230295	0.000546236	-0.156302	0.0251446	-0.189627	0.00382451
ENSG00000102144	PGK1	protein_coding	-0.167989	0.0118936	-0.215374	0.000755031	-0.189312	0.00277759
ENSG00000101189	MRGBP	protein_coding	-0.207636	0.00772911	-0.176847	0.0266171	-0.189277	0.010521
ENSG00000143155	TIPRL	protein_coding	-0.209136	3.53992e-05	-0.171808	0.000896977	-0.189231	6.21983e-05
ENSG00000104969	SGTA	protein_coding	-0.168147	0.0233587	-0.21577	0.00260309	-0.189231	0.0061847
ENSG00000114480	GBE1	protein_coding	-0.246656	2.19094e-07	-0.14067	0.00472094	-0.189187	0.000333227
ENSG00000124383	MPHOSPH10	protein_coding	-0.183561	0.015095	-0.201439	0.00700528	-0.189042	0.00729136
ENSG00000173457	PPP1R14B	protein_coding	-0.233983	0.000536252	-0.153297	0.031805	-0.188836	0.00674039
ENSG00000100335	MIEF1	protein_coding	-0.158767	0.00193798	-0.222085	5.87789e-06	-0.188764	8.22932e-05
ENSG00000197798	FAM118B	protein_coding	-0.211496	0.00151481	-0.168143	0.013634	-0.188601	0.00164564
ENSG00000144848	ATG3	protein_coding	-0.237249	0.000451322	-0.149581	0.0371736	-0.188504	0.00691069
ENSG00000100372	SLC25A17	protein_coding	-0.149088	0.043506	-0.233686	0.000773239	-0.188399	0.00498201
ENSG00000132661	NXT1	protein_coding	-0.200907	0.010981	-0.179563	0.0251683	-0.188185	0.0100349
ENSG00000015475	BID	protein_coding	-0.215165	0.00139581	-0.166518	0.0165218	-0.187885	0.00417272
ENSG00000018699	TTC27	protein_coding	-0.1997	0.00339627	-0.178405	0.00935599	-0.18759	0.00308022
ENSG00000162695	SLC30A7	protein_coding	-0.182521	0.00100389	-0.193484	0.000408712	-0.187542	0.000126166
ENSG00000138069	RAB1A	protein_coding	-0.168345	0.00349619	-0.207946	0.000205525	-0.18719	0.000318672
ENSG00000005022	SLC25A5	protein_coding	-0.143606	0.00873886	-0.238164	3.01304e-06	-0.186974	0.000870482
ENSG00000126858	RHOT1	protein_coding	-0.224478	0.00180766	-0.157686	0.0367325	-0.186939	0.00879819
ENSG00000172239	PAIP1	protein_coding	-0.190635	0.00348197	-0.18524	0.00446192	-0.186627	0.0016769
ENSG00000132600	PRMT7	protein_coding	-0.204132	0.000788617	-0.1715	0.00545329	-0.1864	0.000767659
ENSG00000101146	RAE1	protein_coding	-0.129547	0.0387953	-0.256364	8.48326e-06	-0.185968	0.00399845
ENSG00000066379	ZNRD1	protein_coding	-0.196395	0.0149298	-0.184258	0.0235427	-0.185847	0.0140474
ENSG00000173674	EIF1AX	protein_coding	-0.226579	8.37698e-05	-0.151145	0.0103134	-0.185658	0.00142681
ENSG00000265808	SEC22B	protein_coding	-0.182986	0.00100095	-0.188851	0.000599322	-0.185612	0.000149009
ENSG00000041357	PSMA4	protein_coding	-0.215734	0.000967141	-0.161258	0.0172387	-0.185499	0.00425115
ENSG00000132507	EIF5A	protein_coding	-0.147637	0.0262754	-0.232194	0.000197716	-0.185489	0.00422407
ENSG00000168291	PDHB	protein_coding	-0.179504	0.00137947	-0.192019	0.000500883	-0.185361	0.00024992
ENSG00000184787	UBE2G2	protein_coding	-0.173613	0.000276476	-0.195642	2.87373e-05	-0.184746	1.27127e-05
ENSG00000185721	DRG1	protein_coding	-0.15136	0.0329366	-0.228059	0.000338613	-0.184693	0.00551554
ENSG00000140650	PMM2	protein_coding	-0.151989	0.0416978	-0.222993	0.00161277	-0.184375	0.00677368
ENSG00000184743	ATL3	protein_coding	-0.226388	2.0802e-06	-0.148499	0.00275896	-0.184374	0.00021829
ENSG00000085840	ORC1	protein_coding	-0.135859	0.0101013	-0.242616	4.42825e-07	-0.184316	0.000766585
ENSG00000100029	PES1	protein_coding	-0.126626	0.0344963	-0.259141	1.8639e-06	-0.184249	0.00418386
ENSG00000172336	POP7	protein_coding	-0.202484	0.00355941	-0.170133	0.016359	-0.184188	0.00518609
ENSG00000022840	RNF10	protein_coding	-0.145254	0.035271	-0.232172	0.000331606	-0.184117	0.00541604
ENSG00000068831	RASGRP2	protein_coding	-0.169941	0.00371182	-0.200748	0.000391679	-0.183872	0.000628135
ENSG00000143753	DEGS1	protein_coding	-0.153694	0.0402031	-0.222753	0.00188877	-0.183794	0.00923815
ENSG00000028839	TBPL1	protein_coding	-0.186233	0.0371416	-0.183624	0.040607	-0.183763	0.0237508
ENSG00000137074	APTX	protein_coding	-0.190537	0.000410523	-0.177151	0.00127446	-0.183633	0.000117425
ENSG00000099341	PSMD8	protein_coding	-0.173237	0.0157121	-0.199233	0.0045639	-0.183614	0.00649736
ENSG00000117500	TMED5	protein_coding	-0.164747	0.00294163	-0.203481	0.000151486	-0.183613	0.000276402
ENSG00000147224	PRPS1	protein_coding	-0.202805	5.86781e-05	-0.166212	0.00116631	-0.183417	9.20804e-05
ENSG00000067064	IDI1	protein_coding	-0.167471	0.0358151	-0.203994	0.00781426	-0.182992	0.013285
ENSG00000102098	SCML2	protein_coding	-0.19339	0.00192063	-0.173558	0.00575851	-0.182954	0.000843193
ENSG00000143033	MTF2	protein_coding	-0.226089	3.5948e-06	-0.145912	0.0043087	-0.182842	0.000325018
ENSG00000182117	NOP10	protein_coding	-0.169978	0.0180063	-0.197883	0.00511524	-0.182507	0.00594574
ENSG00000102317	RBM3	protein_coding	-0.156523	0.0158356	-0.213396	0.000614111	-0.182427	0.00311015
ENSG00000121864	ZNF639	protein_coding	-0.233589	8.69443e-05	-0.14058	0.0260283	-0.182251	0.00301954
ENSG00000110931	CAMKK2	protein_coding	-0.131221	0.0200067	-0.247591	1.09792e-06	-0.182188	0.00158318
ENSG00000125901	MRPS26	protein_coding	-0.191988	0.0231931	-0.176858	0.0392933	-0.181314	0.0248454
ENSG00000101856	PGRMC1	protein_coding	-0.173677	0.00823616	-0.192108	0.00291716	-0.181201	0.00267614
ENSG00000129055	ANAPC13	protein_coding	-0.161541	0.038327	-0.204849	0.00664187	-0.18069	0.0118393
ENSG00000146109	ABT1	protein_coding	-0.178967	0.022066	-0.190176	0.0171474	-0.18058	0.0143862
ENSG00000072506	HSD17B10	protein_coding	-0.156926	0.013747	-0.207062	0.000696957	-0.180569	0.00232861
ENSG00000144566	RAB5A	protein_coding	-0.177059	0.00417454	-0.185305	0.0024067	-0.180468	0.00098827
ENSG00000102901	CENPT	protein_coding	-0.192179	0.00539681	-0.172013	0.0138668	-0.18042	0.00450051
ENSG00000265241	RBM8A	protein_coding	-0.125317	0.0385259	-0.248089	6.1778e-06	-0.180272	0.00463364
ENSG00000198818	SFT2D1	protein_coding	-0.124682	0.0341376	-0.24593	4.4331e-06	-0.180223	0.00259687
ENSG00000130935	NOL11	protein_coding	-0.232184	6.05637e-07	-0.137706	0.007001	-0.180108	0.000751266
ENSG00000033011	ALG1	protein_coding	-0.156383	0.0235133	-0.20781	0.00172289	-0.180086	0.00400507
ENSG00000181991	MRPS11	protein_coding	-0.185154	0.0126757	-0.180715	0.0166202	-0.180064	0.00847821
ENSG00000103018	CYB5B	protein_coding	-0.169135	0.00525409	-0.194233	0.00107064	-0.179888	0.00137768
ENSG00000132432	SEC61G	protein_coding	-0.171304	0.017496	-0.192522	0.00652352	-0.179796	0.00725151
ENSG00000070159	PTPN3	protein_coding	-0.159533	0.00258397	-0.202434	8.31889e-05	-0.179667	0.000182481
ENSG00000123728	RAP2C	protein_coding	-0.146925	0.0387037	-0.216176	0.00131888	-0.179601	0.00594485
ENSG00000204899	MZT1	protein_coding	-0.158374	0.0327596	-0.206944	0.0037054	-0.17951	0.00929049
ENSG00000125304	TM9SF2	protein_coding	-0.137931	0.0144607	-0.229557	1.26572e-05	-0.179476	0.00150327
ENSG00000091127	PUS7	protein_coding	-0.184577	4.18281e-06	-0.17447	3.46211e-05	-0.179304	5.60774e-07
ENSG00000162813	BPNT1	protein_coding	-0.184865	0.0344555	-0.176754	0.0420808	-0.178962	0.0306812
ENSG00000111647	UHRF1BP1L	protein_coding	-0.180906	0.00106962	-0.176946	0.00123643	-0.178731	0.000302802
ENSG00000138442	WDR12	protein_coding	-0.181973	0.0016642	-0.177131	0.0021414	-0.178515	0.000777226
ENSG00000162910	MRPL55	protein_coding	-0.169195	0.0403339	-0.191548	0.0184949	-0.178151	0.0185062
ENSG00000112031	MTRF1L	protein_coding	-0.176384	0.0280865	-0.179813	0.0247961	-0.177626	0.0113154
ENSG00000215251	FASTKD5	protein_coding	-0.135359	0.0357938	-0.225481	0.000168827	-0.177308	0.00329297
ENSG00000185627	PSMD13	protein_coding	-0.168403	0.0112359	-0.190351	0.00341505	-0.177208	0.00421772
ENSG00000188612	SUMO2	protein_coding	-0.20137	0.00106305	-0.157944	0.0126086	-0.177141	0.00295323
ENSG00000155959	VBP1	protein_coding	-0.198467	0.00425518	-0.158439	0.0297852	-0.176978	0.0102912
ENSG00000134697	GNL2	protein_coding	-0.238432	1.76315e-06	-0.12471	0.0205027	-0.176673	0.00267068
ENSG00000136045	PWP1	protein_coding	-0.208158	0.0010283	-0.151814	0.0216385	-0.176651	0.00475473
ENSG00000132275	RRP8	protein_coding	-0.163138	0.00782494	-0.191595	0.001331	-0.176433	0.00119487
ENSG00000107949	BCCIP	protein_coding	-0.227634	6.42852e-05	-0.133754	0.0280991	-0.175938	0.00409799
ENSG00000148459	PDSS1	protein_coding	-0.172318	0.0491363	-0.180968	0.0375557	-0.175787	0.0247239
ENSG00000135932	CAB39	protein_coding	-0.121962	0.0496513	-0.243263	1.50364e-05	-0.17552	0.00654181
ENSG00000079246	XRCC5	protein_coding	-0.230909	8.56778e-07	-0.136198	0.00612047	-0.175489	0.000722362
ENSG00000113575	PPP2CA	protein_coding	-0.187579	0.000767737	-0.165042	0.00328858	-0.175483	0.000647912
ENSG00000124784	RIOK1	protein_coding	-0.235558	1.34301e-05	-0.124356	0.0327406	-0.175455	0.00410767
ENSG00000107669	ATE1	protein_coding	-0.205004	0.00259491	-0.151102	0.0331695	-0.17537	0.00711235
ENSG00000163811	WDR43	protein_coding	-0.21961	0.000167497	-0.138943	0.0248323	-0.175201	0.00411109
ENSG00000115761	NOL10	protein_coding	-0.214135	2.57451e-06	-0.139368	0.00332659	-0.174868	0.00024539
ENSG00000075240	GRAMD4	protein_coding	-0.189815	0.000602227	-0.161138	0.00387639	-0.174817	0.000581735
ENSG00000127663	KDM4B	protein_coding	-0.159378	0.0316347	-0.192494	0.00751474	-0.174749	0.00752734
ENSG00000142892	PIGK	protein_coding	-0.198329	0.00627035	-0.156445	0.0373237	-0.174565	0.0126014
ENSG00000278463	H2AC4	protein_coding	-0.16609	0.0473043	-0.181745	0.0289071	-0.174173	0.0341766
ENSG00000186141	POLR3C	protein_coding	-0.142723	0.0195789	-0.208613	0.000402525	-0.173609	0.00251969
ENSG00000113407	TARS1	protein_coding	-0.108533	0.036452	-0.256546	2.77912e-08	-0.173533	0.00564212
ENSG00000164062	APEH	protein_coding	-0.138549	0.0203707	-0.213522	0.000127026	-0.173436	0.00269015
ENSG00000221829	FANCG	protein_coding	-0.1921	0.0102229	-0.159938	0.0374371	-0.173398	0.0145537
ENSG00000078747	ITCH	protein_coding	-0.142388	0.00563851	-0.207681	2.0976e-05	-0.173385	0.000274214
ENSG00000162385	MAGOH	protein_coding	-0.175457	0.0144837	-0.174035	0.0154096	-0.17279	0.00950699
ENSG00000087263	OGFOD1	protein_coding	-0.134821	0.0200754	-0.214466	7.14891e-05	-0.172275	0.00189637
ENSG00000023041	ZDHHC6	protein_coding	-0.180774	0.00090312	-0.163975	0.00261546	-0.172035	0.000408007
ENSG00000134910	STT3A	protein_coding	-0.168431	9.72575e-05	-0.180173	1.42835e-05	-0.17202	3.06741e-06
ENSG00000165819	METTL3	protein_coding	-0.141226	0.0193006	-0.207014	0.000283	-0.172001	0.00196277
ENSG00000163798	SLC4A1AP	protein_coding	-0.158416	0.0090318	-0.187229	0.00150545	-0.171971	0.00130586
ENSG00000138018	SELENOI	protein_coding	-0.141018	0.0206745	-0.209208	0.000269278	-0.171752	0.00298967
ENSG00000004142	POLDIP2	protein_coding	-0.139911	0.010693	-0.208831	4.99342e-05	-0.17143	0.000787704
ENSG00000100664	EIF5	protein_coding	-0.130724	0.00688706	-0.220541	9.45549e-07	-0.171351	0.000629054
ENSG00000116221	MRPL37	protein_coding	-0.149458	0.0120394	-0.196724	0.000558613	-0.171223	0.00189451
ENSG00000159131	GART	protein_coding	-0.168488	0.00020501	-0.172964	0.000139477	-0.171199	2.48418e-05
ENSG00000172315	TP53RK	protein_coding	-0.204443	0.00283179	-0.143006	0.0470236	-0.171179	0.00917969
ENSG00000088205	DDX18	protein_coding	-0.173721	3.7679e-05	-0.170917	4.40346e-05	-0.171017	3.00262e-06
ENSG00000119977	TCTN3	protein_coding	-0.139747	0.0254868	-0.205071	0.000494103	-0.170636	0.00259116
ENSG00000060688	SNRNP40	protein_coding	-0.162779	0.00608627	-0.181091	0.00185167	-0.170444	0.00173773
ENSG00000101347	SAMHD1	protein_coding	-0.118087	0.0428282	-0.228552	2.13219e-05	-0.169807	0.00270967
ENSG00000004455	AK2	protein_coding	-0.189777	3.67575e-05	-0.158	0.000712619	-0.16977	5.78801e-05
ENSG00000116406	EDEM3	protein_coding	-0.142643	0.00152817	-0.199179	3.50911e-06	-0.169668	5.02801e-05
ENSG00000102054	RBBP7	protein_coding	-0.171078	0.000139439	-0.168772	0.000155881	-0.169566	1.70326e-05
ENSG00000135775	COG2	protein_coding	-0.19202	0.000159449	-0.149501	0.00420137	-0.169367	0.000286991
ENSG00000100297	MCM5	protein_coding	-0.14042	0.00720868	-0.201212	4.84466e-05	-0.168904	0.000706744
ENSG00000115866	DARS1	protein_coding	-0.152935	0.0107496	-0.188197	0.00122946	-0.168679	0.00232826
ENSG00000102158	MAGT1	protein_coding	-0.219095	6.46285e-06	-0.12621	0.0143541	-0.168621	0.00148532
ENSG00000142347	MYO1F	protein_coding	-0.135386	0.0136859	-0.201006	6.00568e-05	-0.168611	0.00129881
ENSG00000137513	NARS2	protein_coding	-0.170689	0.00282892	-0.167336	0.00294974	-0.168577	0.000993802
ENSG00000178952	TUFM	protein_coding	-0.13797	0.00411446	-0.198414	7.1602e-06	-0.168475	0.000286155
ENSG00000138073	PREB	protein_coding	-0.192552	0.00289511	-0.149741	0.0253056	-0.168378	0.00623136
ENSG00000018510	AGPS	protein_coding	-0.17813	0.000119304	-0.158933	0.000649789	-0.16831	5.67165e-05
ENSG00000215021	PHB2	protein_coding	-0.141008	0.0318456	-0.201679	0.00111101	-0.167892	0.00684085
ENSG00000170606	HSPA4	protein_coding	-0.165614	0.000412921	-0.171166	0.00017726	-0.167825	4.6539e-05
ENSG00000125445	MRPS7	protein_coding	-0.178315	0.0260593	-0.164686	0.0429313	-0.167519	0.0287433
ENSG00000023909	GCLM	protein_coding	-0.205919	0.000259401	-0.131739	0.0246388	-0.167285	0.00153691
ENSG00000104689	TNFRSF10A	protein_coding	-0.15462	0.0151434	-0.18146	0.00336854	-0.167249	0.00260727
ENSG00000006530	AGK	protein_coding	-0.144455	0.0102302	-0.190201	0.000477732	-0.167154	0.000620378
ENSG00000198612	COPS8	protein_coding	-0.216262	0.00023462	-0.122899	0.04869	-0.166458	0.00689045
ENSG00000144827	ABHD10	protein_coding	-0.186085	0.00252411	-0.149764	0.0172954	-0.166364	0.00357098
ENSG00000196504	PRPF40A	protein_coding	-0.230058	5.44933e-06	-0.113956	0.0395068	-0.166343	0.00590106
ENSG00000168439	STIP1	protein_coding	-0.1136	0.00947456	-0.229586	9.05358e-09	-0.166253	0.0012316
ENSG00000123064	DDX54	protein_coding	-0.128927	0.0489009	-0.211027	0.000506321	-0.16624	0.00824823
ENSG00000198721	ECI2	protein_coding	-0.173582	0.0200877	-0.161284	0.032585	-0.16613	0.0134513
ENSG00000163655	GMPS	protein_coding	-0.172895	2.34102e-06	-0.159727	1.26577e-05	-0.16607	7.71201e-08
ENSG00000115211	EIF2B4	protein_coding	-0.131396	0.0483684	-0.20634	0.000886695	-0.166039	0.00690659
ENSG00000085377	PREP	protein_coding	-0.151291	0.00423127	-0.182943	0.000367236	-0.166024	0.000382586
ENSG00000146414	SHPRH	protein_coding	-0.163213	0.0464439	-0.175668	0.0314268	-0.165799	0.0334546
ENSG00000103047	TANGO6	protein_coding	-0.152534	0.00348551	-0.17956	0.000439811	-0.165622	0.000282302
ENSG00000149547	EI24	protein_coding	-0.199469	9.16662e-05	-0.136022	0.0105029	-0.165407	0.00124608
ENSG00000213281	NRAS	protein_coding	-0.215659	1.61503e-06	-0.122182	0.0111356	-0.165387	0.00114962
ENSG00000135597	REPS1	protein_coding	-0.218725	2.93456e-06	-0.119433	0.0168537	-0.165359	0.00130775
ENSG00000109861	CTSC	protein_coding	-0.198275	3.42031e-05	-0.136916	0.00596712	-0.165313	0.000627915
ENSG00000151503	NCAPD3	protein_coding	-0.122935	0.0122345	-0.212848	3.45656e-06	-0.165285	0.00119314
ENSG00000043514	TRIT1	protein_coding	-0.183837	0.00105506	-0.147683	0.00976024	-0.164779	0.001129
ENSG00000132153	DHX30	protein_coding	-0.178342	0.00074049	-0.152164	0.00404161	-0.164363	0.000683604
ENSG00000126067	PSMB2	protein_coding	-0.15794	0.000506056	-0.170406	0.000131942	-0.164084	3.57553e-05
ENSG00000100401	RANGAP1	protein_coding	-0.123777	0.0414572	-0.210358	0.000168905	-0.163842	0.0060965
ENSG00000087502	ERGIC2	protein_coding	-0.190053	0.00124157	-0.14083	0.0226934	-0.163794	0.00433932
ENSG00000140367	UBE2Q2	protein_coding	-0.141471	0.0212779	-0.189728	0.00120798	-0.163724	0.00351438
ENSG00000129696	TTI2	protein_coding	-0.174341	0.0238553	-0.155471	0.0487412	-0.163709	0.0182323
ENSG00000163541	SUCLG1	protein_coding	-0.145154	0.0125202	-0.186179	0.000935497	-0.163563	0.00191172
ENSG00000112249	ASCC3	protein_coding	-0.21059	1.14755e-06	-0.122659	0.00747148	-0.16334	0.000828575
ENSG00000169230	PRELID1	protein_coding	-0.149205	0.0366391	-0.189075	0.00679049	-0.162657	0.0125184
ENSG00000174371	EXO1	protein_coding	-0.177278	0.000592385	-0.148193	0.0043932	-0.162613	0.000384875
ENSG00000167005	NUDT21	protein_coding	-0.170616	0.000890571	-0.153896	0.00356009	-0.161272	0.000798552
ENSG00000081320	STK17B	protein_coding	-0.155953	0.00155083	-0.167495	0.000548954	-0.161142	0.000249196
ENSG00000100749	VRK1	protein_coding	-0.18125	0.011103	-0.146741	0.0471097	-0.160989	0.0200906
ENSG00000147526	TACC1	protein_coding	-0.13062	0.0336837	-0.196447	0.00065086	-0.160951	0.00536969
ENSG00000143952	VPS54	protein_coding	-0.176101	0.00482501	-0.147194	0.0211455	-0.160721	0.00407253
ENSG00000139146	SINHCAF	protein_coding	-0.144998	0.0204935	-0.181491	0.00252509	-0.160475	0.00515928
ENSG00000101452	DHX35	protein_coding	-0.162487	0.0296827	-0.160395	0.032345	-0.160415	0.0154022
ENSG00000105401	CDC37	protein_coding	-0.17566	0.0033928	-0.147882	0.0156948	-0.160081	0.00470129
ENSG00000185238	PRMT3	protein_coding	-0.162571	0.0230157	-0.160692	0.0249321	-0.159777	0.016397
ENSG00000204977	TRIM13	protein_coding	-0.149289	0.0348672	-0.173342	0.0116697	-0.15963	0.0116033
ENSG00000136631	VPS45	protein_coding	-0.168696	0.0162614	-0.152292	0.0324964	-0.15924	0.0120692
ENSG00000278053	DDX52	protein_coding	-0.162741	0.00159649	-0.157507	0.0021797	-0.159208	0.00045868
ENSG00000166848	TERF2IP	protein_coding	-0.156299	0.00246497	-0.164972	0.00146127	-0.15916	0.000516699
ENSG00000198900	TOP1	protein_coding	-0.166941	0.0204268	-0.154924	0.0344689	-0.158266	0.0214202
ENSG00000188186	LAMTOR4	protein_coding	-0.144587	0.0438347	-0.176049	0.0112443	-0.158247	0.0152933
ENSG00000123213	NLN	protein_coding	-0.143934	0.0096062	-0.173507	0.0012014	-0.158218	0.00122542
ENSG00000180228	PRKRA	protein_coding	-0.157173	0.0266882	-0.160573	0.022976	-0.158076	0.0110471
ENSG00000149554	CHEK1	protein_coding	-0.16383	0.00117552	-0.154025	0.00229601	-0.157992	0.000501178
ENSG00000070081	NUCB2	protein_coding	-0.143541	0.016429	-0.175156	0.00218053	-0.157948	0.00427539
ENSG00000205531	NAP1L4	protein_coding	-0.155806	0.00392838	-0.162161	0.00291293	-0.157848	0.00142118
ENSG00000109919	MTCH2	protein_coding	-0.139859	0.0309983	-0.179516	0.00404733	-0.157346	0.00838055
ENSG00000096080	MRPS18A	protein_coding	-0.137126	0.0448834	-0.181818	0.00532909	-0.156985	0.0139275
ENSG00000086827	ZW10	protein_coding	-0.162553	0.00105826	-0.15084	0.00241449	-0.15627	0.000325018
ENSG00000164466	SFXN1	protein_coding	-0.154376	0.00412799	-0.157823	0.00301516	-0.156255	0.00111502
ENSG00000089006	SNX5	protein_coding	-0.205408	7.34902e-07	-0.114445	0.00962711	-0.156236	0.000878263
ENSG00000116906	GNPAT	protein_coding	-0.136101	0.0195378	-0.179031	0.00126988	-0.15597	0.00355192
ENSG00000128989	ARPP19	protein_coding	-0.217966	2.9114e-08	-0.107021	0.0155567	-0.155951	0.00237225
ENSG00000135966	TGFBRAP1	protein_coding	-0.136558	0.0498063	-0.178529	0.00726197	-0.155818	0.0140442
ENSG00000143106	PSMA5	protein_coding	-0.139918	0.0399428	-0.177596	0.00661897	-0.155639	0.0139142
ENSG00000103423	DNAJA3	protein_coding	-0.120796	0.0177295	-0.195749	3.24895e-05	-0.155584	0.00130586
ENSG00000198382	UVRAG	protein_coding	-0.148592	0.00726512	-0.162763	0.00259922	-0.155406	0.00136654
ENSG00000120800	UTP20	protein_coding	-0.162218	0.00436284	-0.15015	0.00867611	-0.155049	0.00332923
ENSG00000164924	YWHAZ	protein_coding	-0.174099	2.10501e-05	-0.137477	0.000984163	-0.154921	4.46207e-05
ENSG00000028310	BRD9	protein_coding	-0.148388	0.00474319	-0.161703	0.00182923	-0.154542	0.000707641
ENSG00000115307	AUP1	protein_coding	-0.141102	0.0162291	-0.170383	0.00288678	-0.154482	0.00412211
ENSG00000172954	LCLAT1	protein_coding	-0.17549	0.00840853	-0.137512	0.0466189	-0.154476	0.0136162
ENSG00000058063	ATP11B	protein_coding	-0.16319	0.00297804	-0.149387	0.00715917	-0.154212	0.0019434
ENSG00000125037	EMC3	protein_coding	-0.141854	0.0410998	-0.169673	0.0118013	-0.154167	0.013413
ENSG00000186416	NKRF	protein_coding	-0.184096	0.00122717	-0.127584	0.0327254	-0.15407	0.00402392
ENSG00000112208	BAG2	protein_coding	-0.1881	0.00059751	-0.12448	0.0310517	-0.154059	0.00421662
ENSG00000138430	OLA1	protein_coding	-0.17834	0.00203094	-0.134123	0.0258524	-0.153631	0.00619488
ENSG00000116478	HDAC1	protein_coding	-0.110285	0.0382724	-0.20468	2.98209e-05	-0.153601	0.00470129
ENSG00000075415	SLC25A3	protein_coding	-0.104326	0.0434071	-0.212075	4.36848e-06	-0.153479	0.00593967
ENSG00000122591	FAM126A	protein_coding	-0.159268	0.0052254	-0.148949	0.00922567	-0.153029	0.00346367
ENSG00000204590	GNL1	protein_coding	-0.124765	0.0237649	-0.183172	0.000474202	-0.152937	0.00206285
ENSG00000103035	PSMD7	protein_coding	-0.120592	0.0373842	-0.193715	0.000303739	-0.152894	0.00571515
ENSG00000214706	IFRD2	protein_coding	-0.182575	0.00407876	-0.131196	0.0499033	-0.15281	0.0137772
ENSG00000120253	NUP43	protein_coding	-0.109428	0.0112089	-0.20219	3.39557e-07	-0.152695	0.000936998
ENSG00000004487	KDM1A	protein_coding	-0.217663	1.91177e-07	-0.0990836	0.0316875	-0.152652	0.00486069
ENSG00000094880	CDC23	protein_coding	-0.15527	0.0140604	-0.152101	0.0159489	-0.152629	0.00715173
ENSG00000151883	PARP8	protein_coding	-0.162084	0.00459427	-0.146318	0.0123946	-0.152405	0.00379313
ENSG00000125977	EIF2S2	protein_coding	-0.149573	0.00297734	-0.155985	0.00170026	-0.152381	0.000750226
ENSG00000167202	TBC1D2B	protein_coding	-0.148851	0.00711628	-0.156891	0.00398911	-0.152311	0.00171811
ENSG00000162521	RBBP4	protein_coding	-0.156234	5.68772e-06	-0.149909	7.1467e-06	-0.152264	3.78376e-08
ENSG00000089009	RPL6	protein_coding	-0.174177	0.00661239	-0.132888	0.0462311	-0.152062	0.0166383
ENSG00000112118	MCM3	protein_coding	-0.153539	0.000257339	-0.151613	0.000279217	-0.151954	3.55552e-05
ENSG00000111247	RAD51AP1	protein_coding	-0.159588	0.0151169	-0.144555	0.0298851	-0.150875	0.0122523
ENSG00000197157	SND1	protein_coding	-0.127985	0.0172973	-0.177153	0.000511468	-0.150812	0.0026246
ENSG00000183684	ALYREF	protein_coding	-0.171481	0.0113146	-0.137977	0.0496065	-0.150252	0.0207235
ENSG00000079999	KEAP1	protein_coding	-0.156421	0.0220248	-0.149875	0.0292488	-0.149955	0.0174277
ENSG00000144224	UBXN4	protein_coding	-0.139526	0.0345323	-0.16296	0.0110671	-0.149467	0.0139784
ENSG00000169813	HNRNPF	protein_coding	-0.166823	0.0039289	-0.13542	0.0229511	-0.149276	0.0071174
ENSG00000111786	SRSF9	protein_coding	-0.116826	0.00829046	-0.184711	7.4111e-06	-0.148826	0.000520179
ENSG00000143742	SRP9	protein_coding	-0.139912	0.0315682	-0.161078	0.0110361	-0.148436	0.014082
ENSG00000052723	SIKE1	protein_coding	-0.164239	0.00305394	-0.129875	0.0219412	-0.1484	0.00502748
ENSG00000132341	RAN	protein_coding	-0.167511	0.00765848	-0.130534	0.0444444	-0.1475	0.0164952
ENSG00000136270	TBRG4	protein_coding	-0.148909	0.0353429	-0.150076	0.0337143	-0.147266	0.0278817
ENSG00000005156	LIG3	protein_coding	-0.166133	0.00246768	-0.128045	0.023689	-0.146906	0.00491455
ENSG00000108883	EFTUD2	protein_coding	-0.0946679	0.0235784	-0.20796	1.78515e-08	-0.146852	0.00379739
ENSG00000100028	SNRPD3	protein_coding	-0.130847	0.0149909	-0.158629	0.00412249	-0.146832	0.00340706
ENSG00000198538	ZNF28	protein_coding	-12.4697	7.73197e-24	-5.27395	3.26351e-84	-0.145714	3.18292e-07
ENSG00000090621	PABPC4	protein_coding	-0.119381	0.0379065	-0.16922	0.0018874	-0.145706	0.00684085
ENSG00000074696	HACD3	protein_coding	-0.123493	0.0150713	-0.171597	0.00035013	-0.145002	0.00182229
ENSG00000111364	DDX55	protein_coding	-0.165916	0.00139801	-0.125015	0.0179453	-0.144905	0.00202463
ENSG00000170027	YWHAG	protein_coding	-0.122486	0.000559935	-0.159532	2.99844e-06	-0.144779	1.08927e-05
ENSG00000155393	HEATR3	protein_coding	-0.159863	0.0097578	-0.131996	0.0381309	-0.144363	0.0125184
ENSG00000168496	FEN1	protein_coding	-0.159314	0.00731264	-0.131048	0.029661	-0.143883	0.010332
ENSG00000077312	SNRPA	protein_coding	-0.135948	0.038243	-0.155727	0.0146274	-0.143696	0.0162447
ENSG00000105819	PMPCB	protein_coding	-0.123495	0.0359196	-0.165157	0.00306368	-0.143343	0.00797638
ENSG00000031823	RANBP3	protein_coding	-0.13894	0.0498063	-0.149183	0.0331266	-0.142491	0.0261468
ENSG00000135900	MRPL44	protein_coding	-0.134029	0.0430785	-0.152758	0.0203647	-0.141605	0.0178788
ENSG00000087586	AURKA	protein_coding	-0.116345	0.0312398	-0.170707	0.00103594	-0.141595	0.00491924
ENSG00000135801	TAF5L	protein_coding	-0.159994	0.00550884	-0.122932	0.0383127	-0.14061	0.0082433
ENSG00000143748	NVL	protein_coding	-0.145396	0.0219909	-0.138657	0.0297308	-0.140533	0.0136905
ENSG00000125450	NUP85	protein_coding	-0.134145	0.0158046	-0.146269	0.0063606	-0.140463	0.00403925
ENSG00000169727	GPS1	protein_coding	-0.139192	0.0207993	-0.145778	0.0148425	-0.140442	0.00992036
ENSG00000137040	RANBP6	protein_coding	-0.15351	0.0108482	-0.129311	0.0362171	-0.140076	0.0126014
ENSG00000138138	ATAD1	protein_coding	-0.159781	0.00189383	-0.121333	0.0228342	-0.139126	0.00359429
ENSG00000152558	TMEM123	protein_coding	-0.12648	0.0226533	-0.154046	0.00395443	-0.13905	0.00620534
ENSG00000138346	DNA2	protein_coding	-0.129206	0.0380761	-0.149673	0.0133589	-0.138335	0.0126911
ENSG00000174840	PDE12	protein_coding	-0.129597	0.0152059	-0.141314	0.00811635	-0.138321	0.00462472
ENSG00000110321	EIF4G2	protein_coding	-0.14137	0.000247905	-0.128794	0.00241449	-0.137958	0.000225103
ENSG00000168958	MFF	protein_coding	-0.163447	0.00170708	-0.113971	0.0352803	-0.13788	0.00439682
ENSG00000144580	CNOT9	protein_coding	-0.133272	0.00750199	-0.1421	0.0036702	-0.137139	0.00170052
ENSG00000213551	DNAJC9	protein_coding	-0.144545	0.00566952	-0.130928	0.0129313	-0.136968	0.0037521
ENSG00000103540	CCP110	protein_coding	-0.146931	0.011314	-0.124249	0.0356935	-0.136625	0.0132835
ENSG00000091483	FH	protein_coding	-0.122641	0.0337358	-0.153818	0.00527643	-0.136395	0.00898346
ENSG00000025770	NCAPH2	protein_coding	-0.125234	0.0457371	-0.149894	0.0132501	-0.136097	0.0174277
ENSG00000130638	ATXN10	protein_coding	-0.182562	2.80071e-05	-0.0938009	0.0499478	-0.134764	0.00664299
ENSG00000067704	IARS2	protein_coding	-0.109955	0.0242939	-0.162015	0.000570333	-0.134709	0.00292519
ENSG00000101310	SEC23B	protein_coding	-0.104657	0.0481552	-0.165769	0.000644696	-0.134576	0.00586716
ENSG00000171865	RNASEH1	protein_coding	-0.121441	0.0483672	-0.149321	0.0110477	-0.134511	0.0151241
ENSG00000106052	TAX1BP1	protein_coding	-0.150191	0.00685665	-0.128793	0.032431	-0.134482	0.0107737
ENSG00000101444	AHCY	protein_coding	-0.133926	0.0221367	-0.136837	0.0184949	-0.13443	0.0128172
ENSG00000173598	NUDT4	protein_coding	-0.15162	0.00520719	-0.118562	0.0391497	-0.133902	0.00746065
ENSG00000132780	NASP	protein_coding	-0.152262	0.00575956	-0.117134	0.0387639	-0.133776	0.0114598
ENSG00000055130	CUL1	protein_coding	-0.158092	0.000912674	-0.112008	0.0249089	-0.133748	0.00356808
ENSG00000121774	KHDRBS1	protein_coding	-0.178817	3.09289e-06	-0.0925212	0.0247363	-0.13313	0.00300727
ENSG00000106682	EIF4H	protein_coding	-0.121882	0.00942956	-0.145445	0.00143251	-0.132905	0.00156899
ENSG00000175792	RUVBL1	protein_coding	-0.138412	0.00900998	-0.132058	0.0125176	-0.132394	0.00496835
ENSG00000084090	STARD7	protein_coding	-0.138429	7.79652e-05	-0.120871	0.000382216	-0.131683	7.79986e-06
ENSG00000134308	YWHAQ	protein_coding	-0.170345	0.000110286	-0.0946904	0.0368099	-0.131444	0.00534072
ENSG00000165490	DDIAS	protein_coding	-0.117987	0.0461537	-0.14661	0.00963379	-0.131385	0.0110471
ENSG00000132300	PTCD3	protein_coding	-0.158101	0.000120506	-0.106025	0.0125836	-0.131156	0.000854639
ENSG00000070950	RAD18	protein_coding	-0.140809	0.0204284	-0.123856	0.0454911	-0.131073	0.0185131
ENSG00000154473	BUB3	protein_coding	-0.12666	0.00962824	-0.134607	0.00588165	-0.129627	0.00312056
ENSG00000176619	LMNB2	protein_coding	-0.147289	0.00861422	-0.114978	0.0483823	-0.129504	0.0156923
ENSG00000108578	BLMH	protein_coding	-0.12142	0.0133695	-0.144121	0.00178211	-0.128902	0.00154656
ENSG00000136518	ACTL6A	protein_coding	-0.126597	0.0119319	-0.132181	0.00761959	-0.128795	0.00348923
ENSG00000111445	RFC5	protein_coding	-0.148178	0.00485047	-0.110445	0.0442323	-0.128244	0.00919496
ENSG00000100030	MAPK1	protein_coding	-0.120756	0.00210224	-0.135931	0.000389693	-0.128148	0.000107989
ENSG00000143321	HDGF	protein_coding	-0.118281	0.026566	-0.143514	0.00632868	-0.128101	0.00780853
ENSG00000146223	RPL7L1	protein_coding	-0.157002	0.000936755	-0.101911	0.0454869	-0.127164	0.00836731
ENSG00000110768	GTF2H1	protein_coding	-0.137385	0.00848545	-0.117831	0.0331211	-0.126234	0.00938523
ENSG00000065427	KARS1	protein_coding	-0.134675	0.00539681	-0.123756	0.0107102	-0.125062	0.00347662
ENSG00000138029	HADHB	protein_coding	-0.132439	0.0176544	-0.117787	0.0377893	-0.124024	0.016156
ENSG00000108654	DDX5	protein_coding	-0.122278	0.0455717	-0.122018	0.0448102	-0.120798	0.0340411
ENSG00000183486	MX2	protein_coding	-0.128581	0.0043275	-0.111903	0.0136554	-0.120304	0.00230603
ENSG00000003989	SLC7A2	protein_coding	-0.144441	0.00126549	-0.0973168	0.0407658	-0.119446	0.00589244
ENSG00000148843	PDCD11	protein_coding	-0.104215	0.0472935	-0.130608	0.0111441	-0.118614	0.0151553
ENSG00000177565	TBL1XR1	protein_coding	-0.106177	0.0168628	-0.129961	0.00273386	-0.118192	0.00282392
ENSG00000113368	LMNB1	protein_coding	-0.108308	0.0467954	-0.123189	0.0197171	-0.114858	0.0188171
ENSG00000091527	CDV3	protein_coding	-0.141119	0.000103239	-0.0894436	0.0198647	-0.113921	0.00188167
ENSG00000149136	SSRP1	protein_coding	-0.113001	0.0185735	-0.100996	0.0376064	-0.102974	0.0143715
ENSG00000122224	LY9	protein_coding	-1.28681	3.56369e-05	-5.02111	1.10116e-10	-0.101197	0.0486077
ENSG00000088930	XRN2	protein_coding	-0.0954616	0.0396129	-0.102345	0.0285995	-0.0990259	0.0161794
ENSG00000103194	USP10	protein_coding	-0.103127	0.0185735	-0.0934065	0.033836	-0.0979324	0.0103262
ENSG00000067560	RHOA	protein_coding	-0.0909265	0.0182407	-0.101061	0.0068052	-0.0960579	0.00280957
ENSG00000179295	PTPN11	protein_coding	-0.0981911	0.0242991	-0.0871006	0.0487124	-0.090177	0.0162558

## Sheet: upregulated
gene_id	gene_symbol	biotype	KO#1_log2FC	KO#1_padj	KO#2_log2FC	KO#2_padj	KO#1+2_log2FC	KO#1+2_padj
ENSG00000106560	GIMAP2	protein_coding	2.64846	0.00930616	4.98424	3.63085e-06	4.17954	0.000317535
ENSG00000089127	OAS1	protein_coding	2.91542	0.00152817	3.57937	0.000104085	3.31765	0.000367128
ENSG00000240065	PSMB9	protein_coding	2.93288	2.18807e-19	3.31626	2.72249e-25	3.13971	1.66028e-22
ENSG00000117477	CCDC181	protein_coding	2.7249	6.88946e-13	3.07145	1.4945e-16	2.91409	2.11023e-15
ENSG00000173372	C1QA	protein_coding	3.03362	1.39772e-16	2.65913	5.48637e-13	2.8629	2.82479e-15
ENSG00000167723	TRPV3	protein_coding	2.48009	0.00563993	2.77202	0.00210404	2.706	0.00285073
ENSG00000164342	TLR3	protein_coding	1.20904	0.016629	3.4469	9.27657e-10	2.61371	0.000139188
ENSG00000142530	FAM71E1	protein_coding	2.56279	0.00544217	2.45536	0.00612876	2.58975	0.00491924
ENSG00000115884	SDC1	protein_coding	3.3273	9.5206e-17	1.24271	0.00200269	2.51226	1.07539e-05
ENSG00000196517	SLC6A9	protein_coding	3.0058	5.0416e-06	1.54956	0.00898978	2.44532	0.000327561
ENSG00000107249	GLIS3	protein_coding	1.98884	5.03541e-05	2.38862	7.99998e-07	2.22271	3.16618e-06
ENSG00000166446	CDYL2	protein_coding	3.05225	4.25896e-59	1.23207	2.08453e-09	2.21107	1.87841e-05
ENSG00000156587	UBE2L6	protein_coding	2.63812	6.25859e-07	1.23828	0.00942459	2.08684	0.000203306
ENSG00000169439	SDC2	protein_coding	0.255303	0.0292396	2.43417	0.0014692	2.06994	0.00591807
ENSG00000071205	ARHGAP10	protein_coding	1.49262	3.24289e-24	2.54588	1.46604e-75	2.04283	2.26833e-10
ENSG00000138795	LEF1	protein_coding	1.44119	4.58797e-21	2.28716	2.74113e-56	1.89829	2.32856e-15
ENSG00000179399	GPC5	protein_coding	1.93317	8.40025e-06	1.76341	3.74673e-05	1.87876	4.56312e-06
ENSG00000147459	DOCK5	protein_coding	1.80452	2.03185e-37	1.92187	5.63824e-43	1.86604	3.27877e-41
ENSG00000102271	KLHL4	protein_coding	2.04976	0.00956377	1.18444	0.0383487	1.8563	0.0149316
ENSG00000151773	CCDC122	protein_coding	1.86018	1.31318e-08	1.79252	3.27852e-08	1.84247	1.60907e-09
ENSG00000142949	PTPRF	protein_coding	1.08314	0.00024366	2.42326	4.17081e-18	1.83957	2.53956e-06
ENSG00000065923	SLC9A7	protein_coding	1.32196	1.83331e-18	2.33234	2.57536e-60	1.83773	1.43649e-08
ENSG00000131711	MAP1B	protein_coding	2.41507	3.59841e-45	1.19676	1.75396e-11	1.8145	3.39888e-06
ENSG00000178038	ALS2CL	protein_coding	0.178568	0.0456682	1.96421	0.0114548	1.7967	0.0186827
ENSG00000187634	SAMD11	protein_coding	2.02285	1.13785e-08	1.47439	3.0883e-05	1.78536	2.52126e-07
ENSG00000130813	SHFL	protein_coding	1.61649	1.08323e-09	1.89074	2.94293e-13	1.76848	1.94066e-12
ENSG00000099889	ARVCF	protein_coding	1.82169	2.45515e-09	1.67289	3.76801e-08	1.76292	6.87984e-10
ENSG00000178403	NEUROG2	protein_coding	1.77681	0.000327156	1.65404	0.000622729	1.75906	0.000188784
ENSG00000185633	NDUFA4L2	protein_coding	1.90989	1.24272e-08	1.50463	7.11078e-06	1.73468	7.32539e-08
ENSG00000100320	RBFOX2	protein_coding	1.57512	1.97068e-34	1.87903	1.4598e-50	1.73322	7.12493e-37
ENSG00000130005	GAMT	protein_coding	2.013	5.77001e-17	1.37743	2.04273e-08	1.71724	2.10128e-10
ENSG00000130707	ASS1	protein_coding	1.99971	1.34675e-152	1.40107	1.94882e-73	1.71331	1.97392e-28
ENSG00000143375	CGN	protein_coding	1.11787	1.50959e-05	2.19492	2.78229e-19	1.70393	5.29001e-07
ENSG00000196586	MYO6	protein_coding	0.918753	0.00477662	2.24444	8.04372e-12	1.69332	2.14819e-05
ENSG00000115267	IFIH1	protein_coding	1.57965	4.48227e-22	1.76343	3.91012e-28	1.67799	9.72413e-28
ENSG00000079308	TNS1	protein_coding	2.07257	0.000176597	0.902908	0.0310067	1.6635	0.00182836
ENSG00000075340	ADD2	protein_coding	1.11965	1.67933e-36	2.1786	4.31876e-149	1.65154	6.17427e-08
ENSG00000068137	PLEKHH3	protein_coding	1.49783	4.60305e-15	1.75548	5.58633e-21	1.63484	2.45664e-18
ENSG00000152402	GUCY1A2	protein_coding	1.44916	4.51728e-61	1.80501	1.97085e-96	1.63172	7.23963e-43
ENSG00000179627	ZBTB42	protein_coding	1.8113	3.126e-06	1.36939	0.000315235	1.62592	1.3351e-05
ENSG00000168394	TAP1	protein_coding	1.68322	9.43213e-39	1.55386	3.58154e-33	1.62105	7.46796e-39
ENSG00000166750	SLFN5	protein_coding	2.08503	1.24057e-06	0.970489	0.0113591	1.61787	0.000329565
ENSG00000188483	IER5L	protein_coding	2.2735	1.26538e-15	0.769895	0.0057339	1.60992	8.59762e-05
ENSG00000165449	SLC16A9	protein_coding	1.5986	1.98945e-16	1.57364	3.44715e-16	1.5929	4.63598e-19
ENSG00000185477	GPRIN3	protein_coding	1.16501	0.0319337	1.63939	0.0111214	1.58726	0.013392
ENSG00000121454	LHX4	protein_coding	1.55987	1.32791e-07	1.5748	7.14808e-08	1.5808	1.27609e-08
ENSG00000074660	SCARF1	protein_coding	2.19438	1.50292e-09	0.74407	0.0198166	1.57687	0.000313937
ENSG00000080709	KCNN2	protein_coding	1.4578	4.19587e-10	1.66631	2.90704e-13	1.57525	2.92939e-13
ENSG00000140807	NKD1	protein_coding	1.02601	0.00115573	2.00251	1.89956e-10	1.56738	1.32672e-05
ENSG00000198719	DLL1	protein_coding	1.32363	0.0143672	1.59078	0.00511719	1.56277	0.00514161
ENSG00000123191	ATP7B	protein_coding	1.63792	2.25309e-08	1.44695	6.57808e-07	1.55775	2.24506e-08
ENSG00000137834	SMAD6	protein_coding	1.29206	6.97027e-12	1.73654	1.13267e-21	1.52762	2.68729e-14
ENSG00000157601	MX1	protein_coding	1.21444	0.00900998	1.68845	0.000634166	1.52131	0.00153034
ENSG00000134569	LRP4	protein_coding	1.30055	2.59576e-10	1.6903	1.97698e-17	1.50995	2.10278e-13
ENSG00000165891	E2F7	protein_coding	1.38837	1.35077e-28	1.61725	1.21176e-39	1.50652	4.22942e-32
ENSG00000144893	MED12L	protein_coding	0.69543	0.0198867	2.07746	3.00356e-10	1.50315	0.000163928
ENSG00000204060	FOXO6	protein_coding	0.165999	0.0495537	1.35205	0.0323734	1.48736	0.0325612
ENSG00000115295	CLIP4	protein_coding	1.49531	1.53056e-43	1.46177	5.75556e-42	1.48113	1.73691e-50
ENSG00000111879	FAM184A	protein_coding	1.26732	1.13308e-11	1.66206	2.68473e-20	1.47883	1.34772e-15
ENSG00000115109	EPB41L5	protein_coding	1.0293	1.17848e-14	1.8842	2.91705e-51	1.47851	1.09084e-10
ENSG00000149218	ENDOD1	protein_coding	1.50241	2.68357e-17	1.43042	5.95417e-16	1.47289	1.39205e-19
ENSG00000023445	BIRC3	protein_coding	1.7959	0.000115733	0.947352	0.0172145	1.46352	0.00119224
ENSG00000162433	AK4	protein_coding	1.46024	8.29977e-99	1.43536	1.34761e-95	1.44865	2.11587e-112
ENSG00000128683	GAD1	protein_coding	1.32629	1.15558e-08	1.5413	1.15461e-11	1.44811	1.58632e-11
ENSG00000111674	ENO2	protein_coding	1.2032	3.71401e-09	1.64594	4.92133e-17	1.44214	1.09441e-12
ENSG00000158966	CACHD1	protein_coding	1.20827	8.24354e-13	1.65036	3.06035e-24	1.44134	9.179e-16
ENSG00000148180	GSN	protein_coding	1.18262	3.57608e-104	1.68651	5.26772e-221	1.43942	7.09293e-29
ENSG00000131015	ULBP2	protein_coding	1.73146	5.50124e-05	0.994707	0.00999763	1.438	0.000508485
ENSG00000184307	ZDHHC23	protein_coding	1.13262	0.00646253	1.59794	0.000230172	1.43497	0.00053564
ENSG00000163686	ABHD6	protein_coding	0.936117	0.0247279	1.67488	0.000796292	1.43151	0.00286766
ENSG00000188157	AGRN	protein_coding	1.91785	1.36015e-88	0.952632	2.42657e-21	1.41815	9.59238e-07
ENSG00000136404	TM6SF1	protein_coding	1.44527	1.72902e-07	1.34612	9.35084e-07	1.41275	3.32884e-08
ENSG00000103260	METRN	protein_coding	1.98244	5.20438e-27	0.884462	4.15873e-06	1.40595	7.93114e-05
ENSG00000183160	TMEM119	protein_coding	0.920692	2.45844e-05	1.83465	5.68175e-19	1.40568	7.21395e-07
ENSG00000134278	SPIRE1	protein_coding	1.30243	4.54505e-51	1.5029	1.33631e-69	1.405	1.90372e-51
ENSG00000168209	DDIT4	protein_coding	1.76834	5.77813e-73	0.999688	6.77392e-23	1.40067	8.47836e-13
ENSG00000196132	MYT1	protein_coding	1.73838	0.000181604	0.866089	0.0231444	1.39858	0.00188364
ENSG00000155792	DEPTOR	protein_coding	1.24426	8.24857e-05	1.46441	2.48889e-06	1.37593	3.6418e-06
ENSG00000143147	GPR161	protein_coding	0.476615	0.0264774	2.04531	2.07493e-20	1.35355	0.000217571
ENSG00000118922	KLF12	protein_coding	1.26882	3.92205e-19	1.42615	1.8948e-24	1.35101	1.24914e-22
ENSG00000163069	SGCB	protein_coding	0.99031	1.41928e-15	1.68882	9.67129e-47	1.34992	3.25296e-12
ENSG00000109756	RAPGEF2	protein_coding	0.788523	3.04464e-08	1.93386	1.36698e-48	1.34292	5.78801e-05
ENSG00000179630	LACC1	protein_coding	1.28648	1.05624e-11	1.38077	1.28373e-13	1.34176	1.32133e-14
ENSG00000128965	CHAC1	protein_coding	1.64262	1.97582e-10	0.953933	0.000232245	1.33061	1.52175e-06
ENSG00000080200	CRYBG3	protein_coding	1.18484	7.1876e-52	1.4689	2.33972e-80	1.33041	2.69754e-40
ENSG00000077585	GPR137B	protein_coding	1.26273	6.97339e-08	1.35815	3.89474e-09	1.3236	7.20351e-10
ENSG00000177303	CASKIN2	protein_coding	1.40218	1.8712e-11	1.21509	6.19456e-09	1.31957	1.18528e-11
ENSG00000167535	CACNB3	protein_coding	1.61202	3.0856e-11	0.962036	8.75926e-05	1.31745	3.51356e-07
ENSG00000138764	CCNG2	protein_coding	1.11007	1.86413e-13	1.49752	1.0201e-24	1.31283	1.20898e-15
ENSG00000133048	CHI3L1	protein_coding	1.16324	1.4017e-21	1.44581	5.79813e-34	1.30961	1.31708e-23
ENSG00000117016	RIMS3	protein_coding	1.50953	1.01546e-12	1.06788	6.89478e-07	1.30541	1.23615e-09
ENSG00000110888	CAPRIN2	protein_coding	0.954286	2.98671e-05	1.59017	4.52417e-13	1.30093	9.08901e-08
ENSG00000173083	HPSE	protein_coding	0.839723	1.71442e-11	1.71827	1.03431e-49	1.29928	5.13449e-09
ENSG00000134531	EMP1	protein_coding	1.27966	1.28193e-13	1.28414	6.57214e-14	1.28512	5.12261e-15
ENSG00000133026	MYH10	protein_coding	0.505756	0.0156941	1.88663	5.28475e-19	1.26922	0.000172948
ENSG00000165521	EML5	protein_coding	0.836124	5.68586e-07	1.65114	1.50891e-25	1.26539	5.56671e-08
ENSG00000198435	NRARP	protein_coding	1.43949	1.22769e-26	1.07549	5.00425e-15	1.2641	4.76831e-18
ENSG00000250510	GPR162	protein_coding	1.37878	2.83341e-06	1.07596	0.000203559	1.25294	6.16569e-06
ENSG00000154188	ANGPT1	protein_coding	0.949111	2.83182e-16	1.52184	2.85853e-43	1.24309	5.89507e-14
ENSG00000138642	HERC6	protein_coding	1.30092	3.89129e-42	1.17777	1.06317e-34	1.24159	1.72404e-40
ENSG00000137628	DDX60	protein_coding	1.5139	2.93605e-77	0.959331	3.08018e-30	1.2388	1.63047e-16
ENSG00000126778	SIX1	protein_coding	1.45527	2.39037e-09	0.962565	8.06787e-05	1.23082	4.58721e-07
ENSG00000135622	SEMA4F	protein_coding	1.04528	0.00319345	1.31198	0.000292286	1.22111	0.00033672
ENSG00000164849	GPR146	protein_coding	1.1417	3.60076e-07	1.26669	9.12135e-09	1.21879	2.30205e-09
ENSG00000096092	TMEM14A	protein_coding	1.05003	6.42662e-16	1.37467	1.04782e-27	1.21778	3.25623e-18
ENSG00000100302	RASD2	protein_coding	0.916538	0.0368998	1.04869	0.0302884	1.21608	0.0228426
ENSG00000180354	MTURN	protein_coding	0.626175	0.0184431	1.67093	6.52366e-09	1.21596	0.000243671
ENSG00000165138	ANKS6	protein_coding	1.02223	5.9517e-21	1.38109	2.63288e-39	1.20467	7.35867e-21
ENSG00000184500	PROS1	protein_coding	0.885251	1.24288e-10	1.50405	8.68426e-31	1.20367	7.41018e-11
ENSG00000110811	P3H3	protein_coding	1.3222	6.13343e-43	1.08133	1.02453e-28	1.2032	4.42477e-30
ENSG00000148082	SHC3	protein_coding	1.34113	2.04021e-38	1.05598	8.35759e-24	1.20216	7.34411e-25
ENSG00000100300	TSPO	protein_coding	1.27088	3.3034e-21	1.12678	4.73458e-17	1.20094	1.61285e-19
ENSG00000111981	ULBP1	protein_coding	1.1466	0.000294417	1.17379	0.000174052	1.18996	5.13356e-05
ENSG00000111962	UST	protein_coding	1.41931	5.83389e-17	0.931096	7.62072e-08	1.18657	2.37436e-10
ENSG00000163328	GPR155	protein_coding	1.08818	4.68013e-05	1.22076	3.63085e-06	1.17653	1.62113e-06
ENSG00000135919	SERPINE2	protein_coding	1.44028	6.02946e-19	0.897563	5.88958e-08	1.17636	3.41925e-09
ENSG00000081760	AACS	protein_coding	1.16493	8.7704e-25	1.18227	6.57467e-26	1.17625	1.45788e-29
ENSG00000151690	MFSD6	protein_coding	1.18297	1.12828e-24	1.16397	3.33705e-24	1.17535	2.12222e-27
ENSG00000123159	GIPC1	protein_coding	1.02406	7.49538e-23	1.31573	1.17078e-38	1.17393	4.06545e-24
ENSG00000197329	PELI1	protein_coding	0.985458	9.45599e-08	1.33608	7.99865e-14	1.17292	1.11538e-10
ENSG00000103811	CTSH	protein_coding	0.516404	0.0054836	1.74463	2.20779e-22	1.17131	0.000109294
ENSG00000196159	FAT4	protein_coding	0.638618	0.000298375	1.76149	6.49671e-26	1.16974	0.000524629
ENSG00000070087	PFN2	protein_coding	1.05329	6.32003e-15	1.27577	3.61358e-22	1.16914	6.81164e-19
ENSG00000155016	CYP2U1	protein_coding	0.500075	0.00712727	1.89756	6.66609e-27	1.16078	0.00226188
ENSG00000141448	GATA6	protein_coding	1.2663	0.00727588	0.810871	0.0326598	1.15856	0.00923815
ENSG00000135378	PRRG4	protein_coding	1.05822	1.25528e-15	1.24678	4.89986e-22	1.15829	2.06219e-20
ENSG00000196782	MAML3	protein_coding	0.797209	5.29829e-06	1.48742	6.05526e-19	1.15425	4.98581e-07
ENSG00000122025	FLT3	protein_coding	0.863967	3.94355e-24	1.42391	1.85983e-68	1.14722	2.33588e-14
ENSG00000182179	UBA7	protein_coding	0.91014	1.11855e-08	1.36021	4.54045e-19	1.14564	1.69738e-11
ENSG00000120833	SOCS2	protein_coding	0.945003	4.03247e-16	1.33308	7.57514e-33	1.14402	2.08715e-17
ENSG00000185291	IL3RA	protein_coding	0.964543	4.55763e-05	1.28362	3.38446e-08	1.14007	6.16771e-07
ENSG00000147044	CASK	protein_coding	1.05921	2.57667e-08	1.19392	1.58548e-10	1.13706	6.12636e-11
ENSG00000149257	SERPINH1	protein_coding	1.16787	8.04958e-31	1.10152	9.83026e-28	1.13694	4.13226e-34
ENSG00000112394	SLC16A10	protein_coding	0.902041	1.45805e-25	1.36422	3.965e-61	1.13395	1.38441e-17
ENSG00000112218	GPR63	protein_coding	1.4424	3.2946e-23	0.809107	6.6484e-08	1.13361	2.71169e-08
ENSG00000116675	DNAJC6	protein_coding	1.0675	5.06505e-11	1.17484	1.91957e-13	1.129	1.90716e-14
ENSG00000135083	CCNJL	protein_coding	1.12399	5.19261e-13	1.12198	3.68282e-13	1.12895	1.98877e-15
ENSG00000166398	KIAA0355	protein_coding	0.956245	6.59877e-09	1.28056	9.81477e-16	1.12633	5.31041e-12
ENSG00000131668	BARX1	protein_coding	1.22349	7.89759e-05	0.977473	0.00111602	1.1156	0.000205087
ENSG00000120327	PCDHB14	protein_coding	1.32667	0.00428796	0.621441	0.0489174	1.1152	0.00954377
ENSG00000143153	ATP1B1	protein_coding	1.12137	7.72646e-19	1.0967	2.53852e-18	1.11312	3.19908e-22
ENSG00000198420	TCAF1	protein_coding	0.982465	4.09898e-18	1.23465	3.28628e-29	1.11283	5.87862e-22
ENSG00000180628	PCGF5	protein_coding	1.12941	7.01524e-29	1.08587	4.96361e-27	1.10997	1.22124e-32
ENSG00000128536	CDHR3	protein_coding	1.31173	6.06937e-05	0.827679	0.00659246	1.10726	0.000396458
ENSG00000141540	TTYH2	protein_coding	1.17243	2.42383e-15	1.02997	3.63733e-12	1.1071	1.75962e-15
ENSG00000124762	CDKN1A	protein_coding	1.49207	1.71643e-08	0.640909	0.010471	1.10669	0.000140219
ENSG00000204264	PSMB8	protein_coding	1.21634	5.18283e-47	0.994501	1.7483e-31	1.10258	1.8167e-29
ENSG00000197140	ADAM32	protein_coding	0.821818	0.0221872	1.19547	0.00351733	1.10258	0.00470863
ENSG00000142694	EVA1B	protein_coding	1.23177	4.63142e-08	0.937446	2.90902e-05	1.09849	4.44399e-07
ENSG00000154447	SH3RF1	protein_coding	0.773344	6.5989e-10	1.406	2.10026e-32	1.095	1.99986e-09
ENSG00000132274	TRIM22	protein_coding	1.82523	1.84372e-44	0.477701	0.000779609	1.09476	0.00237225
ENSG00000139174	PRICKLE1	protein_coding	0.988751	8.85979e-21	1.19011	1.04268e-30	1.09288	6.88958e-25
ENSG00000104081	BMF	protein_coding	1.03867	5.76004e-49	1.13541	1.19822e-59	1.08828	2.86162e-58
ENSG00000169604	ANTXR1	protein_coding	0.738954	0.00167883	1.38066	3.49522e-09	1.08828	1.63567e-05
ENSG00000100505	TRIM9	protein_coding	1.33957	1.62249e-09	0.798818	0.000317542	1.0878	2.91532e-06
ENSG00000096433	ITPR3	protein_coding	1.15272	2.31518e-40	1.01467	1.49939e-31	1.08496	4.28559e-34
ENSG00000125089	SH3TC1	protein_coding	1.06824	1.1442e-07	1.0768	6.45419e-08	1.08434	3.34134e-09
ENSG00000001561	ENPP4	protein_coding	0.962091	1.25802e-13	1.18808	5.89622e-21	1.07979	4.7907e-17
ENSG00000181458	TMEM45A	protein_coding	1.11044	0.00125738	0.960193	0.00382301	1.07927	0.000765608
ENSG00000180815	MAP3K15	protein_coding	0.470785	0.0484485	1.52247	2.01192e-07	1.07889	0.000828781
ENSG00000120896	SORBS3	protein_coding	1.10193	1.58976e-06	1.02768	6.09836e-06	1.07863	3.55728e-07
ENSG00000131650	KREMEN2	protein_coding	1.97446	8.98645e-46	0.370083	0.0147825	1.0785	0.00676049
ENSG00000171132	PRKCE	protein_coding	1.08215	7.886e-11	1.05077	2.00766e-10	1.07325	1.9843e-12
ENSG00000177427	MIEF2	protein_coding	0.942838	3.42118e-05	1.16206	2.02983e-07	1.07073	3.63807e-07
ENSG00000176834	VSIG10	protein_coding	0.756355	2.70858e-06	1.35793	9.87166e-19	1.07002	4.33123e-08
ENSG00000158555	GDPD5	protein_coding	1.04138	4.74162e-12	1.08541	3.27439e-13	1.06699	7.5441e-14
ENSG00000112290	WASF1	protein_coding	0.866647	7.73197e-24	1.25481	4.65336e-51	1.06247	1.87606e-18
ENSG00000124613	ZNF391	protein_coding	0.738752	0.000712314	1.33348	4.7656e-10	1.06167	4.18818e-06
ENSG00000171766	GATM	protein_coding	0.895669	1.68261e-26	1.22422	1.36446e-50	1.06135	5.86154e-22
ENSG00000126458	RRAS	protein_coding	0.909527	0.00190543	1.14101	0.000109493	1.05981	0.000133105
ENSG00000169991	IFFO2	protein_coding	1.41446	2.87873e-35	0.686563	1.09837e-08	1.05721	7.76751e-08
ENSG00000198453	ZNF568	protein_coding	0.871879	0.0126012	1.11235	0.00253367	1.0571	0.00251198
ENSG00000173898	SPTBN2	protein_coding	1.13157	1.24035e-44	0.979544	1.30535e-33	1.05682	3.73948e-36
ENSG00000108797	CNTNAP1	protein_coding	1.04287	0.000371771	1.01143	0.000456552	1.05634	9.20552e-05
ENSG00000101445	PPP1R16B	protein_coding	1.26725	1.31947e-33	0.843588	5.02833e-15	1.05537	2.15318e-14
ENSG00000135048	CEMIP2	protein_coding	1.22177	4.06711e-19	0.859257	6.76983e-10	1.045	3.96565e-12
ENSG00000165996	HACD1	protein_coding	1.02384	1.92621e-07	1.04142	8.4762e-08	1.04311	6.94736e-09
ENSG00000146072	TNFRSF21	protein_coding	1.09487	6.27632e-28	0.980681	1.11315e-22	1.04034	2.28175e-28
ENSG00000150347	ARID5B	protein_coding	0.872609	2.42667e-05	1.17163	6.67233e-09	1.03855	1.10764e-07
ENSG00000137965	IFI44	protein_coding	1.92842	4.23642e-40	0.324664	0.040665	1.03745	0.00792517
ENSG00000186862	PDZD7	protein_coding	0.959998	8.31991e-08	1.09055	5.44784e-10	1.03632	1.53825e-10
ENSG00000006432	MAP3K9	protein_coding	1.33126	8.54316e-08	0.679548	0.00468412	1.03613	6.1563e-05
ENSG00000205084	TMEM231	protein_coding	1.00318	8.1821e-12	1.05048	4.21556e-13	1.03302	7.24639e-15
ENSG00000106123	EPHB6	protein_coding	1.30516	2.35953e-18	0.740632	1.58512e-06	1.03265	2.29772e-08
ENSG00000172889	EGFL7	protein_coding	1.5788	2.52713e-17	0.432397	0.0212203	1.02868	0.000336755
ENSG00000139625	MAP3K12	protein_coding	1.22437	5.26816e-05	0.750862	0.00775142	1.02052	0.000446359
ENSG00000164542	KIAA0895	protein_coding	0.615322	0.000134534	1.3906	4.84801e-20	1.01966	2.53862e-06
ENSG00000112320	SOBP	protein_coding	0.75071	2.06212e-07	1.27571	2.78716e-20	1.01701	1.94074e-08
ENSG00000121900	TMEM54	protein_coding	1.28043	2.47654e-06	0.674203	0.00845113	1.01598	0.000147984
ENSG00000074855	ANO8	protein_coding	0.987604	2.61505e-05	1.00929	1.36039e-05	1.01463	2.6724e-06
ENSG00000196628	TCF4	protein_coding	0.428436	0.00249975	1.7088	6.64549e-40	1.01402	0.00267489
ENSG00000107281	NPDC1	protein_coding	1.00456	2.59816e-37	1.0157	1.41428e-38	1.01181	1.16699e-44
ENSG00000186951	PPARA	protein_coding	0.947524	1.31264e-11	1.05581	1.74356e-14	1.00717	5.97949e-15
ENSG00000256043	CTSO	protein_coding	0.838103	0.0291163	0.933922	0.0220172	1.00667	0.0160293
ENSG00000095370	SH2D3C	protein_coding	0.971943	2.93416e-11	1.0302	9.38088e-13	1.00606	8.97939e-14
ENSG00000168675	LDLRAD4	protein_coding	0.780545	2.81217e-11	1.21907	2.06232e-27	1.00435	4.34464e-12
ENSG00000044115	CTNNA1	protein_coding	0.456796	0.011351	1.49836	2.38214e-17	1.0041	0.000170545
ENSG00000149809	TM7SF2	protein_coding	1.01676	6.85114e-10	0.968017	3.38265e-09	0.999738	2.85437e-11
ENSG00000159788	RGS12	protein_coding	0.686097	1.26001e-10	1.30112	1.07885e-38	0.998794	1.59519e-09
ENSG00000174080	CTSF	protein_coding	1.05066	5.06844e-07	0.919083	9.32574e-06	0.997332	2.67246e-07
ENSG00000157514	TSC22D3	protein_coding	0.927729	2.78428e-10	1.05905	2.50847e-13	0.995446	3.75838e-12
ENSG00000071575	TRIB2	protein_coding	1.07884	1.54625e-15	0.900346	3.38389e-11	0.99365	2.83428e-14
ENSG00000101849	TBL1X	protein_coding	0.957711	3.89729e-09	1.01126	2.90265e-10	0.992663	1.35104e-11
ENSG00000187391	MAGI2	protein_coding	0.792941	0.0213658	1.03161	0.00605786	0.991477	0.00584039
ENSG00000183569	SERHL2	protein_coding	0.697261	0.0215363	1.14157	0.000793307	0.987074	0.0020987
ENSG00000144369	FAM171B	protein_coding	1.38353	6.12334e-31	0.577794	4.99759e-06	0.984769	2.87757e-06
ENSG00000091490	SEL1L3	protein_coding	1.3529	3.56796e-32	0.6155	3.7245e-07	0.983517	5.97038e-07
ENSG00000167702	KIFC2	protein_coding	0.798184	1.23803e-06	1.14605	6.68142e-13	0.981894	3.62744e-09
ENSG00000181444	ZNF467	protein_coding	0.8639	0.0198593	0.922293	0.0149144	0.981658	0.00924813
ENSG00000275342	PRAG1	protein_coding	0.974846	3.06719e-06	0.959725	3.39114e-06	0.980628	2.57447e-07
ENSG00000173208	ABCD2	protein_coding	0.918824	9.42556e-05	1.00676	1.48426e-05	0.980504	6.09232e-06
ENSG00000169851	PCDH7	protein_coding	0.528211	9.86493e-06	1.50353	5.21909e-43	0.978143	0.000406133
ENSG00000143674	MAP3K21	protein_coding	0.876504	2.6198e-11	1.06903	8.08885e-17	0.977746	7.67822e-15
ENSG00000112561	TFEB	protein_coding	1.36116	4.0838e-08	0.517366	0.024368	0.976251	0.000379791
ENSG00000168056	LTBP3	protein_coding	0.938914	3.66137e-10	0.999637	1.2981e-11	0.976031	5.97089e-13
ENSG00000130787	HIP1R	protein_coding	0.908209	2.6128e-16	1.03281	2.73804e-21	0.973249	7.25939e-20
ENSG00000145246	ATP10D	protein_coding	0.477498	0.000312488	1.44612	1.52806e-32	0.972548	3.40849e-05
ENSG00000157870	PRXL2B	protein_coding	1.14263	1.30809e-15	0.796106	4.43953e-08	0.972519	2.00006e-10
ENSG00000197461	PDGFA	protein_coding	0.92259	2.03754e-16	1.01551	4.44162e-20	0.97174	4.59745e-20
ENSG00000073910	FRY	protein_coding	0.888767	3.62642e-16	1.04	3.77897e-22	0.965916	2.41732e-18
ENSG00000175866	BAIAP2	protein_coding	1.29814	2.35999e-18	0.627059	4.37518e-05	0.965784	3.00262e-06
ENSG00000143126	CELSR2	protein_coding	0.615556	0.00371348	1.27738	2.02805e-09	0.965402	5.78845e-05
ENSG00000109089	CDR2L	protein_coding	1.10379	5.76764e-10	0.806864	6.47223e-06	0.963446	4.3451e-08
ENSG00000186918	ZNF395	protein_coding	0.571689	3.07999e-08	1.35215	3.42557e-45	0.961344	1.03243e-06
ENSG00000081181	ARG2	protein_coding	0.652394	0.016585	1.16567	8.61651e-05	0.959965	0.000753459
ENSG00000177045	SIX5	protein_coding	0.934754	0.00123856	0.923011	0.00122495	0.959085	0.00037925
ENSG00000178695	KCTD12	protein_coding	0.864942	1.90735e-10	1.04212	4.67761e-15	0.957935	5.09317e-13
ENSG00000119699	TGFB3	protein_coding	0.967135	0.00324581	0.850323	0.00715352	0.956571	0.00183479
ENSG00000090097	PCBP4	protein_coding	1.11667	3.50461e-14	0.787552	1.36996e-07	0.956276	3.50825e-10
ENSG00000124006	OBSL1	protein_coding	0.912914	8.55329e-41	0.997573	2.71756e-49	0.95618	4.98351e-47
ENSG00000198576	ARC	protein_coding	0.490733	0.04786	0.937478	0.0246773	0.954807	0.0228819
ENSG00000139354	GAS2L3	protein_coding	0.81323	8.12791e-07	1.08128	1.7994e-11	0.954167	4.50956e-09
ENSG00000127946	HIP1	protein_coding	0.84389	2.90466e-13	1.05826	6.77488e-21	0.953865	4.37698e-16
ENSG00000133069	TMCC2	protein_coding	0.814381	6.5604e-05	1.06498	1.10476e-07	0.952441	1.25841e-06
ENSG00000008086	CDKL5	protein_coding	0.792589	0.0122659	0.995457	0.0026416	0.950198	0.00233093
ENSG00000161681	SHANK1	protein_coding	0.605371	0.00014711	1.269	8.70249e-17	0.947098	3.41897e-06
ENSG00000107957	SH3PXD2A	protein_coding	1.14027	5.86234e-22	0.749097	5.19703e-10	0.945391	7.5231e-11
ENSG00000162976	SLC66A3	protein_coding	0.856196	1.69081e-14	1.02804	4.57369e-21	0.945028	8.60898e-18
ENSG00000089159	PXN	protein_coding	0.934858	0.00122213	0.899176	0.0015688	0.944752	0.000487329
ENSG00000111490	TBC1D30	protein_coding	1.10085	2.95603e-05	0.735407	0.0036002	0.943398	0.000163928
ENSG00000198585	NUDT16	protein_coding	0.844085	3.77655e-14	1.02875	3.03809e-21	0.941134	5.10419e-19
ENSG00000164920	OSR2	protein_coding	0.561743	0.0400787	1.18852	0.000593296	0.940826	0.00464837
ENSG00000158292	GPR153	protein_coding	1.17026	1.7926e-13	0.683322	2.50431e-05	0.939848	8.50607e-08
ENSG00000184384	MAML2	protein_coding	0.828312	0.00357927	0.976297	0.000667892	0.937907	0.000473801
ENSG00000143786	CNIH3	protein_coding	1.0605	1.76535e-10	0.794581	2.09543e-06	0.937817	3.11939e-09
ENSG00000169252	ADRB2	protein_coding	0.742551	5.79096e-09	1.11753	6.42664e-20	0.936235	2.71518e-11
ENSG00000123989	CHPF	protein_coding	1.05145	5.20721e-10	0.802669	2.24508e-06	0.931075	3.06869e-08
ENSG00000067992	PDK3	protein_coding	0.857704	4.42958e-22	0.998604	3.08018e-30	0.929566	1.96329e-25
ENSG00000105613	MAST1	protein_coding	0.669371	0.0336932	0.996518	0.00745641	0.925245	0.00901237
ENSG00000116641	DOCK7	protein_coding	0.794138	2.8686e-29	1.03482	2.03348e-50	0.919346	2.27336e-25
ENSG00000130821	SLC6A8	protein_coding	0.987211	1.08059e-06	0.819344	4.47156e-05	0.917352	8.54525e-07
ENSG00000114739	ACVR2B	protein_coding	0.73136	7.8301e-15	1.10139	4.22817e-33	0.914212	3.23119e-13
ENSG00000177106	EPS8L2	protein_coding	0.70942	0.00015138	1.07871	3.38265e-09	0.912799	3.55728e-07
ENSG00000128203	ASPHD2	protein_coding	1.26689	1.91177e-07	0.515948	0.0216385	0.908496	0.000657986
ENSG00000145284	SCD5	protein_coding	0.558191	6.35978e-17	1.26432	4.65207e-90	0.906943	1.25437e-07
ENSG00000099625	CBARP	protein_coding	1.04257	9.84573e-06	0.719617	0.0017243	0.905297	4.00559e-05
ENSG00000170899	GSTA4	protein_coding	0.937639	0.00954766	0.716796	0.0272263	0.901327	0.00843211
ENSG00000138678	GPAT3	protein_coding	1.09579	2.38782e-22	0.687641	2.76795e-09	0.892335	2.13451e-10
ENSG00000102780	DGKH	protein_coding	0.72004	1.08699e-10	1.06269	2.20626e-22	0.891285	1.76548e-11
ENSG00000196141	SPATS2L	protein_coding	1.14123	4.14123e-57	0.648373	2.18303e-18	0.890412	3.77969e-11
ENSG00000131724	IL13RA1	protein_coding	0.886674	2.42667e-05	0.868317	2.89188e-05	0.888994	4.99499e-06
ENSG00000088808	PPP1R13B	protein_coding	0.606021	0.0445419	0.885358	0.0204273	0.887355	0.017962
ENSG00000138496	PARP9	protein_coding	0.957161	3.76303e-17	0.809439	1.34712e-12	0.886519	2.40468e-16
ENSG00000273749	CYFIP1	protein_coding	0.701899	4.32951e-41	1.07298	6.81227e-98	0.884645	9.04456e-18
ENSG00000160223	ICOSLG	protein_coding	0.755029	0.000550831	0.971787	7.94604e-06	0.87919	2.21352e-05
ENSG00000158163	DZIP1L	protein_coding	0.731231	1.81002e-09	1.00786	9.91143e-18	0.875423	9.99367e-13
ENSG00000149927	DOC2A	protein_coding	0.848072	5.21402e-05	0.874128	2.43585e-05	0.87382	6.45744e-06
ENSG00000159433	STARD9	protein_coding	0.777223	1.84467e-11	0.967205	1.78996e-17	0.873019	1.77235e-13
ENSG00000116191	RALGPS2	protein_coding	1.12967	1.30654e-13	0.59689	0.000130632	0.872462	1.13027e-06
ENSG00000163704	PRRT3	protein_coding	0.99551	0.00278821	0.627262	0.0302936	0.870258	0.00467472
ENSG00000141665	FBXO15	protein_coding	1.00482	0.00417448	0.593591	0.0408735	0.870074	0.00711235
ENSG00000128268	MGAT3	protein_coding	1.31276	6.24609e-15	0.408715	0.0169924	0.86744	0.000321767
ENSG00000149639	SOGA1	protein_coding	0.954163	6.79669e-18	0.771108	4.54673e-12	0.864592	5.30503e-15
ENSG00000138794	CASP6	protein_coding	0.654624	2.06123e-10	1.07329	1.3654e-27	0.864221	9.1892e-11
ENSG00000158079	PTPDC1	protein_coding	0.854396	2.70317e-17	0.86708	4.2836e-18	0.863844	2.00351e-21
ENSG00000068078	FGFR3	protein_coding	0.959345	1.2591e-05	0.728491	0.000728704	0.860761	2.71111e-05
ENSG00000005059	MCUB	protein_coding	0.493334	1.42373e-07	1.23876	1.65273e-45	0.860664	3.88107e-06
ENSG00000130766	SESN2	protein_coding	1.18385	1.9816e-22	0.544674	1.34568e-05	0.858917	3.80961e-06
ENSG00000143507	DUSP10	protein_coding	0.763141	3.19375e-13	0.94429	2.1148e-20	0.858754	3.41442e-18
ENSG00000137269	LRRC1	protein_coding	0.789144	2.43642e-12	0.918283	8.63776e-17	0.858302	1.23577e-16
ENSG00000134253	TRIM45	protein_coding	0.785071	0.00083325	0.883614	0.000157706	0.857075	7.31716e-05
ENSG00000127418	FGFRL1	protein_coding	0.849135	1.65599e-20	0.85526	4.18268e-21	0.853964	9.17393e-24
ENSG00000179104	TMTC2	protein_coding	0.644861	1.77972e-12	1.05912	3.32411e-33	0.851607	2.96584e-11
ENSG00000163590	PPM1L	protein_coding	0.876095	2.48515e-13	0.820412	6.50446e-12	0.85048	3.82862e-14
ENSG00000115525	ST3GAL5	protein_coding	0.733389	1.17402e-05	0.943976	8.13372e-09	0.849953	4.16242e-08
ENSG00000095321	CRAT	protein_coding	1.07353	4.73652e-15	0.62736	6.79258e-06	0.849252	3.13858e-07
ENSG00000135605	TEC	protein_coding	0.44162	0.00765969	1.22744	3.15846e-14	0.846268	0.000129311
ENSG00000205726	ITSN1	protein_coding	0.828126	3.57844e-22	0.858715	3.33321e-24	0.845507	1.0935e-27
ENSG00000144036	EXOC6B	protein_coding	0.819945	9.13185e-06	0.848229	3.39044e-06	0.845478	5.02299e-07
ENSG00000160447	PKN3	protein_coding	0.632897	1.50907e-08	1.04996	7.50261e-23	0.843513	5.7164e-10
ENSG00000165912	PACSIN3	protein_coding	0.896428	7.83272e-17	0.783816	3.48299e-13	0.842528	2.56736e-16
ENSG00000167123	CERCAM	protein_coding	1.11577	1.08124e-20	0.567085	5.12535e-06	0.839903	3.82405e-07
ENSG00000003096	KLHL13	protein_coding	0.747868	9.05518e-19	0.921295	5.38444e-29	0.837257	8.06398e-24
ENSG00000132205	EMILIN2	protein_coding	1.07879	3.15351e-93	0.606991	2.55954e-29	0.837085	1.30534e-11
ENSG00000101439	CST3	protein_coding	0.457986	1.01078e-05	1.2231	7.92727e-37	0.834965	1.33303e-05
ENSG00000167705	RILP	protein_coding	1.03529	3.16033e-06	0.585312	0.00631674	0.833877	0.000102513
ENSG00000234602	MCIDAS	protein_coding	0.923297	0.000163088	0.694818	0.00334015	0.833378	0.000224088
ENSG00000169902	TPST1	protein_coding	0.767706	4.49952e-08	0.877762	1.93313e-10	0.829311	9.29823e-11
ENSG00000163840	DTX3L	protein_coding	0.760332	4.17156e-28	0.892289	2.69241e-39	0.827351	7.24429e-32
ENSG00000197183	NOL4L	protein_coding	0.817817	4.7012e-08	0.814941	3.91353e-08	0.823306	1.42337e-09
ENSG00000181035	SLC25A42	protein_coding	0.720487	0.0027548	0.869238	0.000332747	0.821689	0.000257935
ENSG00000131018	SYNE1	protein_coding	0.93392	5.63973e-07	0.683387	0.000224754	0.819658	4.05372e-06
ENSG00000130956	HABP4	protein_coding	0.859814	2.70358e-07	0.753472	5.90449e-06	0.815818	9.52145e-08
ENSG00000166801	FAM111A	protein_coding	0.676718	1.02647e-42	0.951706	2.95075e-86	0.811743	9.16435e-23
ENSG00000165801	ARHGEF40	protein_coding	0.903969	9.93234e-27	0.718032	2.89556e-17	0.810729	7.80975e-19
ENSG00000178814	OPLAH	protein_coding	0.579166	0.00379411	1.02503	4.22638e-07	0.810066	0.000152311
ENSG00000076706	MCAM	protein_coding	1.01596	1.0129e-49	0.613614	2.15192e-18	0.809243	4.98772e-12
ENSG00000149289	ZC3H12C	protein_coding	0.855955	1.83176e-08	0.747938	8.16804e-07	0.808192	1.27273e-08
ENSG00000106976	DNM1	protein_coding	0.985025	6.1042e-14	0.626251	2.72876e-06	0.806611	4.40665e-08
ENSG00000105967	TFEC	protein_coding	0.598348	5.15657e-15	1.01507	5.57957e-44	0.804372	1.3308e-11
ENSG00000123384	LRP1	protein_coding	1.04047	0.000121903	0.51873	0.0310906	0.803804	0.00224011
ENSG00000161298	ZNF382	protein_coding	0.539301	0.00996064	1.02268	2.24949e-06	0.803275	0.000239114
ENSG00000173258	ZNF483	protein_coding	0.701646	2.11213e-14	0.899895	1.82244e-23	0.801625	7.56149e-16
ENSG00000125968	ID1	protein_coding	0.529758	0.00520387	1.02348	6.79026e-08	0.800654	3.41955e-05
ENSG00000058453	CROCC	protein_coding	1.0358	3.74198e-06	0.52878	0.0128437	0.800305	0.000390201
ENSG00000142961	MOB3C	protein_coding	0.790077	0.000196938	0.775999	0.000214632	0.79888	4.06095e-05
ENSG00000175182	FAM131A	protein_coding	0.916771	6.9784e-06	0.656919	0.001045	0.798657	3.87775e-05
ENSG00000165071	TMEM71	protein_coding	0.627097	0.0133516	0.883415	0.000913223	0.795867	0.00130586
ENSG00000082397	EPB41L3	protein_coding	0.861136	2.80858e-08	0.704678	5.26875e-06	0.792483	2.93782e-08
ENSG00000139266	MARCHF9	protein_coding	0.830572	2.04351e-06	0.732606	2.38909e-05	0.790515	9.86541e-07
ENSG00000145247	OCIAD2	protein_coding	0.309487	0.0158429	1.45898	7.85043e-35	0.788453	0.00831268
ENSG00000196116	TDRD7	protein_coding	0.781459	1.43054e-23	0.789557	2.0552e-24	0.787375	1.73187e-28
ENSG00000124785	NRN1	protein_coding	0.783953	4.34459e-17	0.777084	5.41467e-17	0.78198	3.34721e-20
ENSG00000089876	DHX32	protein_coding	0.541417	1.69677e-06	1.03001	9.76599e-22	0.78015	3.2076e-07
ENSG00000138604	GLCE	protein_coding	0.654003	9.2675e-16	0.901357	3.44014e-30	0.77844	1.06354e-16
ENSG00000084731	KIF3C	protein_coding	0.882605	1.36922e-06	0.646919	0.000363341	0.777645	5.16804e-06
ENSG00000109743	BST1	protein_coding	0.770716	2.13799e-11	0.774482	1.12087e-11	0.776779	7.28963e-14
ENSG00000110042	DTX4	protein_coding	0.589369	0.0268504	0.844519	0.00404156	0.772776	0.00472972
ENSG00000149212	SESN3	protein_coding	0.279035	0.0120295	1.48585	4.11964e-47	0.771802	0.0103512
ENSG00000151012	SLC7A11	protein_coding	0.760143	2.48508e-18	0.777793	2.24416e-19	0.770043	1.72007e-20
ENSG00000145365	TIFA	protein_coding	0.408135	1.28758e-05	1.1435	4.38108e-40	0.768996	2.66727e-05
ENSG00000155254	MARVELD1	protein_coding	0.905356	1.3586e-15	0.627079	4.79421e-08	0.766127	7.00672e-10
ENSG00000100055	CYTH4	protein_coding	0.800853	2.73244e-19	0.724948	3.22145e-16	0.76504	1.10262e-20
ENSG00000127415	IDUA	protein_coding	0.540594	0.000749865	0.971745	5.98242e-10	0.764476	1.07318e-05
ENSG00000137267	TUBB2A	protein_coding	1.07596	2.07219e-06	0.407093	0.0494135	0.76409	0.00104979
ENSG00000158122	PRXL2C	protein_coding	0.824652	1.33056e-26	0.699514	1.79828e-19	0.763564	1.13565e-23
ENSG00000165886	UBTD1	protein_coding	0.593909	1.09076e-05	0.919175	1.81818e-12	0.762361	4.28853e-08
ENSG00000173546	CSPG4	protein_coding	0.615615	4.10342e-11	0.906966	8.08298e-24	0.761535	2.04282e-12
ENSG00000140939	NOL3	protein_coding	0.620083	0.000135294	0.879177	3.33584e-08	0.759081	1.15301e-06
ENSG00000132003	ZSWIM4	protein_coding	0.561604	0.0266002	0.859726	0.00214916	0.758521	0.00365194
ENSG00000203883	SOX18	protein_coding	0.843428	2.09336e-05	0.645361	0.000935128	0.757669	3.94533e-05
ENSG00000100024	UPB1	protein_coding	0.666435	0.000812536	0.813916	4.00343e-05	0.755647	4.3649e-05
ENSG00000136040	PLXNC1	protein_coding	0.725468	1.70449e-05	0.763886	4.65338e-06	0.75523	7.29816e-07
ENSG00000141682	PMAIP1	protein_coding	0.960166	3.14045e-24	0.556688	5.21414e-09	0.751482	9.7242e-09
ENSG00000141664	ZCCHC2	protein_coding	0.793345	1.70262e-19	0.707491	8.24403e-16	0.751007	6.84781e-19
ENSG00000185215	TNFAIP2	protein_coding	1.0146	9.7947e-49	0.505342	2.10304e-12	0.750812	4.19563e-08
ENSG00000197555	SIPA1L1	protein_coding	0.869222	5.74058e-05	0.588717	0.00488012	0.748338	0.000195324
ENSG00000136153	LMO7	protein_coding	0.547427	4.36969e-09	0.949463	3.47529e-26	0.745489	5.81664e-09
ENSG00000182310	SPACA6	protein_coding	0.83378	0.00348197	0.58163	0.0257651	0.744712	0.00484047
ENSG00000128641	MYO1B	protein_coding	0.416199	3.74461e-10	1.09307	1.73997e-69	0.744488	6.4016e-06
ENSG00000109814	UGDH	protein_coding	0.41381	3.04464e-08	1.09701	1.21169e-55	0.743667	9.9262e-06
ENSG00000197256	KANK2	protein_coding	0.852935	1.77889e-15	0.634629	4.40462e-09	0.743345	4.12881e-11
ENSG00000129250	KIF1C	protein_coding	0.758523	2.76941e-13	0.721024	3.05277e-12	0.743277	2.09049e-15
ENSG00000171791	BCL2	protein_coding	0.56266	9.45276e-17	0.928722	7.33754e-45	0.742973	1.10218e-11
ENSG00000122729	ACO1	protein_coding	0.67925	1.3586e-15	0.79693	1.29418e-21	0.740526	3.42946e-20
ENSG00000172830	SSH3	protein_coding	0.824982	1.58444e-07	0.644966	3.96187e-05	0.740499	9.68252e-07
ENSG00000086619	ERO1B	protein_coding	0.458759	0.00270965	1.01656	8.47175e-12	0.740133	4.96888e-05
ENSG00000135454	B4GALNT1	protein_coding	0.715881	0.00359247	0.705192	0.00376156	0.739387	0.00114962
ENSG00000125170	DOK4	protein_coding	0.900324	3.91415e-08	0.556812	0.000688977	0.736792	6.61801e-06
ENSG00000114859	CLCN2	protein_coding	0.97158	5.81527e-14	0.502366	0.000161269	0.73547	2.78058e-06
ENSG00000109654	TRIM2	protein_coding	0.967322	3.7245e-07	0.468659	0.0118059	0.733785	0.00013303
ENSG00000187068	C3orf70	protein_coding	0.524385	0.00178422	0.927085	2.70361e-08	0.731718	5.27263e-05
ENSG00000165716	DIPK1B	protein_coding	0.752109	2.81217e-11	0.702901	4.30035e-10	0.731186	1.47159e-12
ENSG00000164647	STEAP1	protein_coding	0.849627	0.000358167	0.554092	0.0138348	0.72795	0.000900497
ENSG00000090661	CERS4	protein_coding	0.531689	0.000651995	0.906591	2.68691e-09	0.727917	5.25232e-06
ENSG00000138646	HERC5	protein_coding	0.62048	4.11091e-25	0.8392	2.53432e-46	0.727782	1.22582e-20
ENSG00000171388	APLN	protein_coding	0.992392	5.52369e-08	0.451712	0.0117918	0.727036	0.000321767
ENSG00000125657	TNFSF9	protein_coding	0.90169	2.30701e-08	0.53854	0.000860062	0.725394	1.24418e-05
ENSG00000131069	ACSS2	protein_coding	0.774929	5.60181e-16	0.662883	5.08211e-12	0.721618	1.18819e-15
ENSG00000142149	HUNK	protein_coding	0.440234	0.000720027	1.01273	4.61474e-16	0.721497	3.18341e-05
ENSG00000196576	PLXNB2	protein_coding	0.665519	3.24926e-17	0.76498	9.12782e-23	0.715385	1.58937e-19
ENSG00000186564	FOXD2	protein_coding	0.722773	0.00935521	0.617845	0.0204094	0.713092	0.00615016
ENSG00000178401	DNAJC22	protein_coding	0.549287	0.018793	0.806008	0.00118763	0.710984	0.00218604
ENSG00000141696	P3H4	protein_coding	0.934457	9.16559e-11	0.48093	0.00108043	0.709715	1.09117e-05
ENSG00000117020	AKT3	protein_coding	0.742935	1.3159e-07	0.659256	2.53217e-06	0.707441	4.68716e-08
ENSG00000025039	RRAGD	protein_coding	0.518443	2.78102e-20	0.900597	1.89701e-62	0.706831	4.07941e-11
ENSG00000162104	ADCY9	protein_coding	0.810372	5.40789e-11	0.601829	1.27388e-06	0.7059	4.02349e-08
ENSG00000116396	KCNC4	protein_coding	0.779259	2.23434e-06	0.614411	0.000172995	0.704993	4.71573e-06
ENSG00000242732	RTL5	protein_coding	0.91744	7.42137e-05	0.44045	0.0374008	0.70391	0.00133859
ENSG00000173218	VANGL1	protein_coding	0.585123	1.97582e-10	0.813579	9.5826e-20	0.700217	1.84939e-12
ENSG00000184481	FOXO4	protein_coding	0.48787	0.000147804	0.906524	1.75419e-13	0.699012	1.29739e-06
ENSG00000173548	SNX33	protein_coding	0.835508	3.13199e-13	0.560413	1.57621e-06	0.698688	1.11656e-08
ENSG00000134247	PTGFRN	protein_coding	0.83147	2.38447e-41	0.572317	6.40789e-20	0.698585	5.4827e-16
ENSG00000163644	PPM1K	protein_coding	0.362537	2.19742e-06	1.06422	3.25819e-50	0.698338	4.86516e-05
ENSG00000198467	TPM2	protein_coding	0.365851	0.0258483	1.00332	1.1309e-09	0.697147	0.000305595
ENSG00000052795	FNIP2	protein_coding	0.287497	0.0217809	1.13325	6.14072e-22	0.69475	0.000943896
ENSG00000185033	SEMA4B	protein_coding	1.01609	7.23582e-08	0.376013	0.0385972	0.694038	0.00135503
ENSG00000123739	PLA2G12A	protein_coding	0.367016	0.000863941	1.0342	3.0509e-24	0.693861	6.21983e-05
ENSG00000122778	KIAA1549	protein_coding	0.896104	1.18501e-10	0.498762	0.000374354	0.693465	1.71996e-05
ENSG00000049449	RCN1	protein_coding	0.768696	3.50139e-25	0.617727	1.26414e-16	0.693429	4.33511e-19
ENSG00000119138	KLF9	protein_coding	0.531331	3.37996e-10	0.857641	5.12679e-26	0.693247	2.07723e-10
ENSG00000139508	SLC46A3	protein_coding	0.441572	0.0471742	0.852619	0.000983104	0.692943	0.00398466
ENSG00000153132	CLGN	protein_coding	0.37729	4.80942e-06	1.03138	1.88916e-41	0.691818	2.51557e-05
ENSG00000267534	S1PR2	protein_coding	0.46306	0.0121681	0.890426	2.50212e-06	0.690247	0.000349185
ENSG00000166482	MFAP4	protein_coding	0.519478	0.0312293	0.783903	0.00332659	0.690161	0.00571352
ENSG00000221923	ZNF880	protein_coding	0.720984	1.56379e-06	0.641094	1.76648e-05	0.690147	3.18292e-07
ENSG00000162729	IGSF8	protein_coding	0.805273	8.22842e-11	0.575962	4.20843e-06	0.689698	7.85574e-08
ENSG00000184979	USP18	protein_coding	0.730417	3.35332e-08	0.645125	1.03967e-06	0.689391	4.17624e-08
ENSG00000139116	KIF21A	protein_coding	0.609253	2.85761e-23	0.76935	1.47416e-37	0.688968	5.35274e-24
ENSG00000160293	VAV2	protein_coding	0.75617	3.41574e-25	0.620542	2.29997e-17	0.688633	9.70157e-20
ENSG00000153071	DAB2	protein_coding	0.618696	0.000477408	0.73931	2.67369e-05	0.688601	3.54397e-05
ENSG00000128791	TWSG1	protein_coding	0.718574	5.95802e-26	0.654244	7.41067e-22	0.68767	4.26036e-27
ENSG00000165102	HGSNAT	protein_coding	0.71673	7.50708e-06	0.63933	5.66964e-05	0.687367	2.15223e-06
ENSG00000187699	C2orf88	protein_coding	0.411458	0.0387037	0.895913	3.78904e-05	0.686272	0.00112827
ENSG00000181381	DDX60L	protein_coding	0.635367	1.71638e-16	0.734984	3.72049e-22	0.68601	7.46019e-20
ENSG00000163346	PBXIP1	protein_coding	0.750059	8.10771e-12	0.612382	2.77407e-08	0.683115	9.92766e-11
ENSG00000122694	GLIPR2	protein_coding	0.777466	1.82348e-16	0.586402	7.86197e-10	0.68232	4.57811e-12
ENSG00000106804	C5	protein_coding	0.768606	7.26453e-07	0.569956	0.000221028	0.679542	2.36659e-06
ENSG00000143494	VASH2	protein_coding	0.688366	0.000235609	0.638332	0.000557533	0.677854	6.02365e-05
ENSG00000174516	PELI3	protein_coding	0.901542	2.45863e-11	0.448029	0.0012222	0.677175	9.88677e-06
ENSG00000175115	PACS1	protein_coding	0.838152	6.11906e-08	0.506459	0.0010669	0.675568	2.53388e-05
ENSG00000171105	INSR	protein_coding	0.461454	1.50509e-08	0.899468	5.75003e-31	0.673955	1.30343e-07
ENSG00000054523	KIF1B	protein_coding	0.812178	6.09624e-13	0.538488	2.43645e-06	0.673516	7.20849e-08
ENSG00000188779	SKOR1	protein_coding	0.436888	0.0235249	0.894743	1.37553e-05	0.67239	0.00161987
ENSG00000197763	TXNRD3	protein_coding	0.658875	2.10862e-05	0.670971	1.20955e-05	0.672237	2.1933e-06
ENSG00000198825	INPP5F	protein_coding	0.595902	1.18003e-09	0.743462	8.43713e-15	0.672044	1.94066e-12
ENSG00000170677	SOCS6	protein_coding	0.647684	4.45898e-21	0.693425	1.82652e-24	0.671951	1.09447e-26
ENSG00000159733	ZFYVE28	protein_coding	0.462581	0.000309844	0.87148	1.51601e-12	0.669079	3.62355e-06
ENSG00000006740	ARHGAP44	protein_coding	0.544539	0.0255358	0.718252	0.00602449	0.668799	0.0061849
ENSG00000132970	WASF3	protein_coding	0.72707	5.79598e-10	0.603289	2.97083e-07	0.667955	1.67554e-09
ENSG00000107819	SFXN3	protein_coding	0.543257	1.63076e-11	0.7945	2.32388e-24	0.667803	1.49296e-12
ENSG00000165028	NIPSNAP3B	protein_coding	0.551711	0.000308922	0.761354	4.04918e-07	0.667232	2.6856e-06
ENSG00000124067	SLC12A4	protein_coding	1.04614	5.40943e-13	0.307052	0.0411853	0.66543	0.000936412
ENSG00000144355	DLX1	protein_coding	0.698223	4.81745e-10	0.6236	2.26357e-08	0.662933	1.5433e-10
ENSG00000277117	FP565260.3	protein_coding	0.836825	0.000426127	0.449632	0.0380248	0.660749	0.00319011
ENSG00000102870	ZNF629	protein_coding	0.514206	6.96952e-06	0.809963	3.60586e-13	0.659579	2.96074e-07
ENSG00000180044	C3orf80	protein_coding	0.516656	3.27132e-11	0.808076	1.10528e-26	0.658877	6.56604e-11
ENSG00000161328	LRRC56	protein_coding	0.585976	0.000798286	0.708951	4.47563e-05	0.658413	4.96888e-05
ENSG00000232434	AJM1	protein_coding	0.764539	9.47287e-05	0.51985	0.0063582	0.657579	0.000283821
ENSG00000158201	ABHD3	protein_coding	0.605842	4.36767e-13	0.700707	1.62015e-17	0.655019	1.56488e-16
ENSG00000186814	ZSCAN30	protein_coding	0.714938	1.76707e-13	0.588529	1.68158e-09	0.654443	7.93377e-13
ENSG00000186496	ZNF396	protein_coding	0.51961	0.0259334	0.709934	0.00448765	0.654314	0.00450699
ENSG00000154930	ACSS1	protein_coding	0.746391	9.27451e-21	0.563993	2.86103e-12	0.654159	1.10173e-13
ENSG00000165113	GKAP1	protein_coding	0.565486	0.00796457	0.694421	0.00135778	0.652206	0.00114074
ENSG00000171617	ENC1	protein_coding	0.635749	6.74834e-10	0.657699	1.08978e-10	0.649828	3.67902e-12
ENSG00000153113	CAST	protein_coding	0.834876	1.79719e-14	0.464469	3.53935e-05	0.648264	5.94391e-07
ENSG00000143333	RGS16	protein_coding	0.691145	1.94009e-14	0.604258	2.06805e-11	0.647944	6.83173e-14
ENSG00000187961	KLHL17	protein_coding	0.526983	6.34488e-12	0.771188	3.93835e-25	0.646854	2.9164e-12
ENSG00000013392	RWDD2A	protein_coding	0.427532	0.040752	0.80214	0.000570794	0.645556	0.00328241
ENSG00000150627	WDR17	protein_coding	0.585365	5.26918e-05	0.690848	1.26624e-06	0.645252	1.22548e-06
ENSG00000180071	ANKRD18A	protein_coding	0.532232	0.000142713	0.746471	5.17268e-08	0.645155	1.74099e-06
ENSG00000130940	CASZ1	protein_coding	0.855079	9.64638e-05	0.396178	0.0496729	0.642914	0.00214792
ENSG00000184226	PCDH9	protein_coding	0.489058	0.00051154	0.796161	9.69246e-09	0.642539	1.74433e-05
ENSG00000128917	DLL4	protein_coding	0.603225	0.0271656	0.592144	0.0306833	0.64234	0.017363
ENSG00000104290	FZD3	protein_coding	0.428251	2.39935e-07	0.868308	7.38979e-28	0.640218	7.17844e-07
ENSG00000166165	CKB	protein_coding	0.789963	1.01719e-08	0.494393	0.000364526	0.639777	1.14474e-05
ENSG00000166963	MAP1A	protein_coding	0.447037	0.00338799	0.83384	4.23765e-08	0.63893	0.000157051
ENSG00000185650	ZFP36L1	protein_coding	0.432427	0.0251517	0.82373	6.29404e-05	0.635355	0.00204211
ENSG00000182389	CACNB4	protein_coding	0.756717	3.35086e-09	0.512104	6.80648e-05	0.634972	2.17623e-06
ENSG00000169224	GCSAML	protein_coding	0.913558	8.88117e-17	0.374011	0.00114097	0.632395	6.99281e-05
ENSG00000050344	NFE2L3	protein_coding	0.483644	6.58253e-07	0.779544	7.04088e-17	0.629875	1.43649e-08
ENSG00000119650	IFT43	protein_coding	0.667883	0.00770667	0.524062	0.0274471	0.629237	0.00648247
ENSG00000100968	NFATC4	protein_coding	0.439902	3.50177e-06	0.82632	6.75918e-20	0.628608	5.86688e-07
ENSG00000160999	SH2B2	protein_coding	0.72326	6.52795e-08	0.521089	0.00011307	0.626397	9.59238e-07
ENSG00000130827	PLXNA3	protein_coding	0.786542	1.17052e-07	0.472049	0.00144308	0.625736	7.36608e-05
ENSG00000189060	H1-0	protein_coding	0.701084	2.70225e-05	0.533273	0.00124704	0.625016	5.67321e-05
ENSG00000165730	STOX1	protein_coding	0.642609	0.00871609	0.540021	0.0223957	0.623518	0.00594523
ENSG00000163110	PDLIM5	protein_coding	0.374066	4.27963e-06	0.892262	3.58541e-31	0.620859	1.09822e-05
ENSG00000147852	VLDLR	protein_coding	0.98409	7.13028e-19	0.295367	0.0118347	0.619599	0.000704049
ENSG00000152503	TRIM36	protein_coding	0.599258	1.52827e-08	0.630801	1.5163e-09	0.619493	7.99957e-11
ENSG00000163251	FZD5	protein_coding	0.500041	0.0101621	0.705622	0.00039691	0.61941	0.000949245
ENSG00000158457	TSPAN33	protein_coding	0.548202	1.076e-06	0.67386	9.0371e-10	0.614917	3.39545e-09
ENSG00000140470	ADAMTS17	protein_coding	0.422119	0.00902903	0.776402	1.56361e-06	0.613454	0.000118129
ENSG00000197766	CFD	protein_coding	0.211853	0.0444365	1.30222	5.75156e-40	0.613203	0.021258
ENSG00000101577	LPIN2	protein_coding	0.679286	5.7541e-27	0.546869	8.3902e-18	0.613131	3.71993e-20
ENSG00000112414	ADGRG6	protein_coding	0.566789	1.29505e-06	0.650927	1.61034e-08	0.612614	1.6069e-08
ENSG00000106780	MEGF9	protein_coding	0.690463	1.5987e-19	0.528456	7.12767e-12	0.609371	4.67251e-14
ENSG00000126522	ASL	protein_coding	0.512387	3.13418e-07	0.693696	1.03366e-12	0.605812	4.72833e-10
ENSG00000185386	MAPK11	protein_coding	0.741005	1.05446e-19	0.473651	1.25351e-08	0.605408	2.86946e-10
ENSG00000148341	SH3GLB2	protein_coding	0.683526	1.18605e-15	0.529066	8.62438e-10	0.60502	7.29384e-12
ENSG00000123358	NR4A1	protein_coding	0.631282	4.84851e-06	0.567302	3.58039e-05	0.60466	1.90354e-06
ENSG00000109762	SNX25	protein_coding	0.296832	0.00278651	0.942228	5.52508e-25	0.603137	0.000294476
ENSG00000107331	ABCA2	protein_coding	0.507441	1.28506e-07	0.697614	1.52791e-13	0.599368	5.7065e-09
ENSG00000135749	PCNX2	protein_coding	0.781951	1.01832e-05	0.408919	0.0181421	0.599364	0.000656314
ENSG00000127084	FGD3	protein_coding	0.573317	1.47364e-18	0.619505	6.38096e-22	0.597659	1.09477e-23
ENSG00000197852	INKA2	protein_coding	0.356085	0.0422133	0.810898	1.19361e-05	0.596886	0.00147276
ENSG00000187796	CARD9	protein_coding	0.865823	7.89744e-40	0.353846	2.45961e-07	0.593801	1.25755e-05
ENSG00000119431	HDHD3	protein_coding	0.488408	0.0215516	0.656791	0.00326996	0.593377	0.00448786
ENSG00000178585	CTNNBIP1	protein_coding	0.6669	4.45394e-08	0.511399	2.82839e-05	0.592592	3.3722e-07
ENSG00000167771	RCOR2	protein_coding	0.458338	0.0106754	0.689368	0.000160505	0.58911	0.000591586
ENSG00000052126	PLEKHA5	protein_coding	0.366337	0.0262378	0.782215	3.40522e-06	0.587361	0.000576683
ENSG00000168792	ABHD15	protein_coding	0.631174	8.38931e-11	0.538895	3.14139e-08	0.58595	3.47988e-10
ENSG00000152223	EPG5	protein_coding	0.5972	1.78163e-09	0.568335	8.76401e-09	0.582647	1.42583e-09
ENSG00000179163	FUCA1	protein_coding	0.53207	4.62663e-09	0.630149	1.60202e-12	0.582404	1.632e-11
ENSG00000196867	ZFP28	protein_coding	0.740033	6.63455e-09	0.421284	0.00118056	0.582142	1.16903e-05
ENSG00000099910	KLHL22	protein_coding	0.430589	0.000688508	0.726265	3.68259e-09	0.582001	7.3692e-06
ENSG00000155363	MOV10	protein_coding	0.56681	5.19261e-13	0.59122	3.06717e-14	0.579914	2.86997e-15
ENSG00000186812	ZNF397	protein_coding	0.43743	2.43103e-07	0.727833	4.69327e-19	0.579907	3.01808e-08
ENSG00000182010	RTKN2	protein_coding	0.294785	0.00501875	0.894148	6.05499e-20	0.579233	0.000341064
ENSG00000119986	AVPI1	protein_coding	0.686776	0.000942105	0.433912	0.0284554	0.579114	0.00231288
ENSG00000143819	EPHX1	protein_coding	0.552792	0.00059751	0.589297	0.00023216	0.578788	9.45972e-05
ENSG00000124942	AHNAK	protein_coding	0.593281	0.00030655	0.51173	0.00190105	0.578767	4.15642e-06
ENSG00000081913	PHLPP1	protein_coding	0.517069	2.18133e-08	0.638479	1.27754e-12	0.578693	4.20893e-11
ENSG00000197119	SLC25A29	protein_coding	0.739689	1.89125e-16	0.425325	4.48094e-06	0.578007	3.24721e-07
ENSG00000235106	BRD3OS	protein_coding	0.581227	8.82359e-13	0.568211	2.12594e-12	0.576396	4.26984e-15
ENSG00000260001	TGFBR3L	protein_coding	0.542054	0.0216821	0.550303	0.0212508	0.575656	0.0110615
ENSG00000171827	ZNF570	protein_coding	0.466671	0.0211271	0.636304	0.00256589	0.575293	0.00301954
ENSG00000021826	CPS1	protein_coding	0.229395	0.0218954	0.966588	3.47121e-27	0.574761	0.00135117
ENSG00000087245	MMP2	protein_coding	0.333775	0.000935343	0.833728	1.08797e-18	0.573347	7.38667e-05
ENSG00000119686	FLVCR2	protein_coding	0.661611	0.000445621	0.459515	0.0123382	0.572733	0.000995062
ENSG00000010626	LRRC23	protein_coding	0.393778	0.0101013	0.735129	1.43118e-06	0.572543	0.000218482
ENSG00000026950	BTN3A1	protein_coding	0.487509	2.54855e-05	0.644428	1.07619e-08	0.571853	5.59941e-08
ENSG00000123933	MXD4	protein_coding	0.246667	0.0217612	0.946663	1.49763e-21	0.570829	0.0014281
ENSG00000176170	SPHK1	protein_coding	0.647592	0.000992292	0.465784	0.0146983	0.570093	0.00164298
ENSG00000168016	TRANK1	protein_coding	0.767034	5.98583e-06	0.369022	0.0267631	0.569542	0.000952544
ENSG00000092010	PSME1	protein_coding	0.494934	2.73895e-22	0.644128	6.09053e-38	0.567765	7.66187e-21
ENSG00000166845	C18orf54	protein_coding	0.433709	0.000245141	0.701157	1.22535e-09	0.566419	7.70868e-06
ENSG00000111801	BTN3A3	protein_coding	0.498698	0.000652528	0.609937	2.48039e-05	0.564016	1.99757e-05
ENSG00000133101	CCNA1	protein_coding	1.07179	8.02428e-46	0.230775	0.00611408	0.563319	0.0104513
ENSG00000101695	RNF125	protein_coding	0.637228	1.16202e-18	0.489408	1.89204e-11	0.562337	1.96878e-13
ENSG00000101751	POLI	protein_coding	0.570552	8.47207e-11	0.548606	4.7631e-10	0.561427	5.66751e-12
ENSG00000213462	ERV3-1	protein_coding	0.374347	0.0123341	0.74278	6.81288e-07	0.558209	0.000512677
ENSG00000119408	NEK6	protein_coding	0.612279	9.28737e-40	0.503667	3.11894e-27	0.557094	1.01149e-27
ENSG00000075426	FOSL2	protein_coding	0.590778	1.39599e-09	0.520009	9.65317e-08	0.556085	2.85206e-09
ENSG00000179832	MROH1	protein_coding	0.768892	2.50392e-10	0.35484	0.00462462	0.556018	0.000114174
ENSG00000165802	NSMF	protein_coding	0.489809	2.50877e-12	0.622676	1.29179e-19	0.555376	4.21402e-14
ENSG00000014257	ACPP	protein_coding	0.562204	0.000145017	0.530156	0.000304487	0.552722	4.18222e-05
ENSG00000118762	PKD2	protein_coding	0.350393	5.61143e-06	0.77135	1.67983e-26	0.552278	4.69628e-06
ENSG00000012822	CALCOCO1	protein_coding	0.364755	0.00280991	0.73619	3.35251e-10	0.5514	3.2073e-05
ENSG00000173511	VEGFB	protein_coding	0.4905	0.000570821	0.594966	2.35334e-05	0.55125	1.91149e-05
ENSG00000135951	TSGA10	protein_coding	0.371251	0.0417002	0.68505	0.000421687	0.55014	0.00236015
ENSG00000177606	JUN	protein_coding	0.869437	4.64095e-13	0.272142	0.0321035	0.549629	0.00129741
ENSG00000138760	SCARB2	protein_coding	0.396013	1.08612e-09	0.709622	2.51655e-30	0.547342	1.18272e-08
ENSG00000148400	NOTCH1	protein_coding	0.723088	2.19132e-07	0.350163	0.0106297	0.547319	3.74477e-05
ENSG00000119537	KDSR	protein_coding	0.421401	1.37475e-09	0.676125	5.48175e-24	0.545597	8.20983e-10
ENSG00000111912	NCOA7	protein_coding	0.539025	2.31415e-14	0.548264	4.84542e-15	0.545493	3.91948e-18
ENSG00000162929	KIAA1841	protein_coding	0.548406	3.95578e-05	0.526819	6.9029e-05	0.542388	8.54298e-06
ENSG00000145391	SETD7	protein_coding	0.274358	0.000336414	0.849471	1.26145e-32	0.542239	0.000247017
ENSG00000167543	TP53I13	protein_coding	0.59425	4.72235e-10	0.489622	3.17944e-07	0.541902	5.4897e-09
ENSG00000198624	CCDC69	protein_coding	0.572816	1.27851e-11	0.504092	2.71237e-09	0.540493	2.24002e-12
ENSG00000154127	UBASH3B	protein_coding	0.719022	8.51518e-24	0.374368	3.98583e-07	0.538254	5.16501e-07
ENSG00000101574	METTL4	protein_coding	0.473931	1.24339e-09	0.597686	4.36927e-15	0.536852	1.36166e-12
ENSG00000167695	TLCD3A	protein_coding	0.641767	4.20816e-11	0.431299	1.37761e-05	0.536803	7.76619e-08
ENSG00000157796	WDR19	protein_coding	0.182304	0.0381046	0.959253	1.93603e-36	0.536044	0.0030389
ENSG00000128578	STRIP2	protein_coding	0.625535	1.08026e-12	0.443063	7.40552e-07	0.53477	2.8963e-09
ENSG00000102804	TSC22D1	protein_coding	0.363456	0.000191078	0.70726	2.33695e-14	0.531948	7.12347e-06
ENSG00000145214	DGKQ	protein_coding	0.311031	0.000383883	0.767301	5.4223e-21	0.528563	5.13356e-05
ENSG00000157227	MMP14	protein_coding	0.526527	4.77669e-26	0.528742	1.36596e-26	0.528512	1.74121e-33
ENSG00000138030	KHK	protein_coding	0.514343	0.000236282	0.527756	0.00013601	0.52798	3.07491e-05
ENSG00000135047	CTSL	protein_coding	0.544263	1.99898e-10	0.507008	2.83837e-09	0.527938	6.48201e-12
ENSG00000138031	ADCY3	protein_coding	0.653616	4.95927e-18	0.410893	1.04564e-07	0.527539	1.27609e-08
ENSG00000165702	GFI1B	protein_coding	0.700395	5.27696e-09	0.360496	0.00343432	0.526961	5.76772e-05
ENSG00000099849	RASSF7	protein_coding	0.456243	1.49063e-05	0.594431	8.20844e-09	0.526328	2.52785e-07
ENSG00000105245	NUMBL	protein_coding	0.339056	0.0353429	0.689802	2.98209e-05	0.523919	0.00129881
ENSG00000196187	TMEM63A	protein_coding	0.563643	8.05716e-07	0.481072	2.48425e-05	0.523533	1.43114e-06
ENSG00000148219	ASTN2	protein_coding	0.378699	0.0252796	0.634807	0.000267554	0.520836	0.0014378
ENSG00000106948	AKNA	protein_coding	0.764722	6.64844e-24	0.308296	9.93529e-05	0.520231	6.20089e-05
ENSG00000102221	JADE3	protein_coding	0.448573	1.84605e-07	0.586297	2.40175e-12	0.51985	1.18971e-10
ENSG00000178719	GRINA	protein_coding	0.59023	0.00146179	0.439992	0.0151756	0.518973	0.00298355
ENSG00000105875	WDR91	protein_coding	0.405402	3.30248e-06	0.629551	5.30792e-14	0.517359	1.20637e-08
ENSG00000253873	PCDHGA11	protein_coding	0.380576	0.0285378	0.632961	0.000465936	0.516156	0.0027269
ENSG00000205592	MUC19	protein_coding	0.437249	0.0159123	0.56773	0.00221984	0.514424	0.00287412
ENSG00000185112	FAM43A	protein_coding	0.72214	6.06571e-11	0.326505	0.00439849	0.514395	0.000161817
ENSG00000175322	ZNF519	protein_coding	0.395459	6.77858e-07	0.636753	1.12434e-16	0.513851	5.2812e-08
ENSG00000143554	SLC27A3	protein_coding	0.59202	4.77923e-12	0.43562	5.28582e-07	0.513172	3.81932e-09
ENSG00000135205	CCDC146	protein_coding	0.626626	1.05742e-06	0.393307	0.0024552	0.512969	3.61661e-05
ENSG00000188549	CCDC9B	protein_coding	0.359225	0.0401672	0.636298	0.000553123	0.512148	0.00307783
ENSG00000110881	ASIC1	protein_coding	0.60475	7.76771e-07	0.42194	0.000600053	0.511609	3.04996e-05
ENSG00000035862	TIMP2	protein_coding	0.621543	6.90052e-08	0.404717	0.000522514	0.510687	1.48815e-05
ENSG00000179981	TSHZ1	protein_coding	0.533935	6.85114e-10	0.478329	3.17578e-08	0.506972	3.44536e-10
ENSG00000145012	LPP	protein_coding	0.408077	0.000173009	0.606895	1.09199e-08	0.506075	6.15095e-06
ENSG00000107771	CCSER2	protein_coding	0.570207	1.37358e-06	0.429167	0.000306022	0.504065	3.9436e-06
ENSG00000122971	ACADS	protein_coding	0.57016	4.29951e-05	0.437496	0.00161002	0.50361	0.000193611
ENSG00000073350	LLGL2	protein_coding	0.691125	7.7468e-07	0.317849	0.0255038	0.502561	0.000570034
ENSG00000143515	ATP8B2	protein_coding	0.405988	0.000271657	0.598294	3.64073e-08	0.502233	5.75943e-06
ENSG00000131899	LLGL1	protein_coding	0.588008	4.23243e-11	0.417473	4.01308e-06	0.501575	3.92697e-08
ENSG00000109618	SEPSECS	protein_coding	0.306226	1.20115e-05	0.723514	1.13927e-28	0.501306	1.92486e-05
ENSG00000111678	C12orf57	protein_coding	0.621699	1.67169e-14	0.391072	2.4053e-06	0.501156	1.82954e-07
ENSG00000176463	SLCO3A1	protein_coding	0.609169	7.28322e-07	0.392207	0.00161218	0.50075	3.76844e-05
ENSG00000188177	ZC3H6	protein_coding	0.548772	4.54333e-05	0.447946	0.000838611	0.500398	8.13803e-05
ENSG00000132359	AC002316.1	protein_coding	0.519481	8.19811e-05	0.470434	0.000338613	0.49939	3.52713e-05
ENSG00000100100	PIK3IP1	protein_coding	0.499913	0.0168707	0.455408	0.0286032	0.498502	0.010315
ENSG00000078142	PIK3C3	protein_coding	0.44789	2.34402e-13	0.545872	9.85305e-20	0.496801	5.59809e-16
ENSG00000165434	PGM2L1	protein_coding	0.553387	2.37511e-09	0.435907	3.19203e-06	0.496305	1.34595e-08
ENSG00000179476	C14orf28	protein_coding	0.40634	0.0453439	0.548541	0.0121312	0.494483	0.0148862
ENSG00000136874	STX17	protein_coding	0.360274	9.5894e-09	0.633154	7.89605e-26	0.494331	3.615e-08
ENSG00000150455	TIRAP	protein_coding	0.54778	0.000126742	0.424235	0.00281156	0.49402	0.000137404
ENSG00000141401	IMPA2	protein_coding	0.751413	6.97029e-17	0.268279	0.00595264	0.493631	0.000339594
ENSG00000112144	ICK	protein_coding	0.342563	0.000738176	0.644442	2.65896e-11	0.492675	9.43745e-06
ENSG00000157933	SKI	protein_coding	0.726356	4.67519e-11	0.290364	0.0113239	0.492054	0.000692489
ENSG00000119655	NPC2	protein_coding	0.427971	0.00259081	0.537945	0.000135393	0.490091	0.000163928
ENSG00000151718	WWC2	protein_coding	0.195382	0.00269672	0.934921	4.60244e-60	0.489806	0.0116293
ENSG00000152465	NMT2	protein_coding	0.575737	1.25757e-07	0.399488	0.000299841	0.489031	3.38272e-06
ENSG00000101665	SMAD7	protein_coding	0.689126	1.25628e-11	0.310468	0.00351899	0.488782	0.000147211
ENSG00000166974	MAPRE2	protein_coding	0.560292	4.55501e-19	0.419261	3.94126e-11	0.488595	1.18442e-12
ENSG00000164050	PLXNB1	protein_coding	0.527005	1.8026e-08	0.449062	1.69738e-06	0.488156	5.99429e-08
ENSG00000114796	KLHL24	protein_coding	0.310228	0.00587556	0.665932	4.9142e-10	0.488076	6.17151e-05
ENSG00000214021	TTLL3	protein_coding	0.494761	0.00963183	0.464403	0.0145913	0.487346	0.00681839
ENSG00000176531	PHLDB3	protein_coding	0.411304	0.0221605	0.528348	0.00422543	0.486503	0.00380945
ENSG00000257093	DENND11	protein_coding	0.408525	1.41675e-10	0.562205	1.33063e-19	0.483931	4.1746e-12
ENSG00000221963	APOL6	protein_coding	1.00825	2.00898e-46	0.164137	0.0486739	0.483785	0.0220665
ENSG00000114166	KAT2B	protein_coding	0.355446	0.00493339	0.606972	9.12912e-07	0.483616	0.000103845
ENSG00000168779	SHOX2	protein_coding	0.545677	0.00406949	0.39262	0.0339033	0.483024	0.00511839
ENSG00000150477	KIAA1328	protein_coding	0.353175	0.00102853	0.61136	3.57126e-09	0.482566	1.37406e-05
ENSG00000116096	SPR	protein_coding	0.443269	6.57833e-08	0.519673	1.1652e-10	0.482317	4.24017e-10
ENSG00000157240	FZD1	protein_coding	0.259315	0.0413988	0.716351	4.40462e-09	0.479829	0.00129881
ENSG00000180011	ZADH2	protein_coding	0.511917	2.57595e-25	0.446756	1.33623e-19	0.479471	5.60344e-24
ENSG00000006282	SPATA20	protein_coding	0.662092	6.07165e-08	0.308519	0.0143744	0.47746	0.000417358
ENSG00000165699	TSC1	protein_coding	0.386042	8.25185e-05	0.575154	1.92068e-09	0.477369	4.23351e-06
ENSG00000196411	EPHB4	protein_coding	0.406489	5.71384e-07	0.547422	5.08644e-12	0.475611	1.05453e-08
ENSG00000106617	PRKAG2	protein_coding	0.452626	1.67151e-05	0.483541	3.14606e-06	0.472136	4.91503e-07
ENSG00000162946	DISC1	protein_coding	0.36593	0.00227938	0.576764	8.9207e-07	0.471092	8.59923e-05
ENSG00000107201	DDX58	protein_coding	0.536935	1.90324e-10	0.403441	2.15939e-06	0.469273	9.21766e-09
ENSG00000072071	ADGRL1	protein_coding	0.284345	0.0268504	0.671538	7.44749e-08	0.468868	0.0013203
ENSG00000164292	RHOBTB3	protein_coding	0.483656	3.45397e-14	0.45185	1.3002e-12	0.468843	2.64705e-16
ENSG00000138463	SLC49A4	protein_coding	0.402329	0.017588	0.50764	0.00319354	0.468693	0.0027338
ENSG00000094916	CBX5	protein_coding	0.369177	0.000108923	0.576942	6.07527e-10	0.468685	6.48188e-06
ENSG00000125347	IRF1	protein_coding	0.473485	5.2203e-11	0.460223	1.4219e-10	0.468181	6.9557e-13
ENSG00000128512	DOCK4	protein_coding	0.388987	0.00817718	0.531016	0.000297292	0.467768	0.000570034
ENSG00000274070	CASTOR2	protein_coding	0.312391	0.00189164	0.636854	3.36945e-11	0.467519	8.22932e-05
ENSG00000101493	ZNF516	protein_coding	0.583897	1.06292e-14	0.362714	2.54799e-06	0.467133	3.73643e-07
ENSG00000154889	MPPE1	protein_coding	0.44006	1.94232e-07	0.489336	4.24513e-09	0.467035	7.57929e-10
ENSG00000161133	USP41	protein_coding	0.435914	0.0181147	0.463809	0.0130104	0.463809	0.00677845
ENSG00000160271	RALGDS	protein_coding	0.455289	0.000154432	0.463609	0.000102574	0.46299	2.32371e-05
ENSG00000155760	FZD7	protein_coding	0.57034	0.000109532	0.351723	0.0170069	0.462682	0.00100319
ENSG00000169740	ZNF32	protein_coding	0.310427	0.0492239	0.602287	0.000213252	0.462279	0.00317028
ENSG00000111676	ATN1	protein_coding	0.380517	0.021279	0.524217	0.00186116	0.461258	0.00318529
ENSG00000183019	MCEMP1	protein_coding	0.461799	0.0264073	0.431584	0.0381309	0.46079	0.01936
ENSG00000112294	ALDH5A1	protein_coding	0.46169	2.11825e-15	0.457192	2.81933e-15	0.459914	4.85891e-18
ENSG00000206418	RAB12	protein_coding	0.471333	1.24127e-09	0.442517	1.07832e-08	0.458306	6.36588e-11
ENSG00000147145	LPAR4	protein_coding	0.440378	0.0113833	0.451608	0.00980377	0.457675	0.00416148
ENSG00000260916	CCPG1	protein_coding	0.518282	9.57438e-05	0.391069	0.00333912	0.457663	0.000207738
ENSG00000164989	CCDC171	protein_coding	0.44112	0.00791814	0.461271	0.00563552	0.457604	0.00311004
ENSG00000111817	DSE	protein_coding	0.373074	4.99966e-09	0.543893	1.095e-18	0.457369	6.57276e-11
ENSG00000164076	CAMKV	protein_coding	0.542723	0.000569363	0.355765	0.0230295	0.454929	0.00164214
ENSG00000118369	USP35	protein_coding	0.407959	0.000766794	0.493088	3.78462e-05	0.454043	4.49774e-05
ENSG00000163362	INAVA	protein_coding	0.54108	5.37407e-09	0.369198	9.31358e-05	0.454024	1.31235e-06
ENSG00000165233	CARD19	protein_coding	0.45455	8.65081e-09	0.450821	9.05567e-09	0.454001	2.11851e-10
ENSG00000176225	RTTN	protein_coding	0.421353	7.16728e-08	0.486021	3.10421e-10	0.453927	1.9949e-09
ENSG00000139117	CPNE8	protein_coding	0.443266	0.000137965	0.462574	6.02322e-05	0.453781	3.11382e-05
ENSG00000154358	OBSCN	protein_coding	0.417005	4.64234e-05	0.481464	1.79302e-06	0.450997	1.93037e-06
ENSG00000178127	NDUFV2	protein_coding	0.291468	0.0235249	0.62036	8.84217e-07	0.450721	0.00109966
ENSG00000103966	EHD4	protein_coding	0.506753	1.33527e-11	0.392632	2.29712e-07	0.449982	4.30884e-10
ENSG00000161267	BDH1	protein_coding	0.291437	6.53112e-06	0.622416	7.60178e-25	0.448976	5.07191e-06
ENSG00000176845	METRNL	protein_coding	0.644412	2.64954e-17	0.277645	0.000529207	0.448695	6.7895e-05
ENSG00000090924	PLEKHG2	protein_coding	0.427678	0.00175086	0.460344	0.000709892	0.447995	0.000355097
ENSG00000030582	GRN	protein_coding	0.544952	1.28059e-05	0.36432	0.00361726	0.447884	0.000481337
ENSG00000178665	ZNF713	protein_coding	0.356043	0.0160493	0.524454	0.000407272	0.447675	0.00116206
ENSG00000165406	MARCHF8	protein_coding	0.399697	0.000124941	0.486847	1.90302e-06	0.446458	2.00061e-06
ENSG00000066926	FECH	protein_coding	0.539659	1.01546e-12	0.35983	3.37915e-06	0.446426	9.16871e-08
ENSG00000177943	MAMDC4	protein_coding	0.532479	1.51899e-05	0.363572	0.00337383	0.445993	0.000236243
ENSG00000162909	CAPN2	protein_coding	0.572517	3.25229e-34	0.332289	6.01634e-12	0.445649	4.95173e-09
ENSG00000107816	LZTS2	protein_coding	0.30699	0.000865701	0.589473	1.64599e-11	0.444632	1.84136e-05
ENSG00000107821	KAZALD1	protein_coding	0.272406	0.00036755	0.6345	3.19925e-19	0.444082	3.4577e-05
ENSG00000167232	ZNF91	protein_coding	0.234604	0.000569363	0.684921	4.46958e-28	0.440987	0.000312751
ENSG00000197563	PIGN	protein_coding	0.449803	3.49584e-16	0.429534	5.55978e-15	0.440186	2.92102e-18
ENSG00000130202	NECTIN2	protein_coding	0.62309	3.61748e-09	0.279819	0.0111441	0.440169	0.000487511
ENSG00000219626	FAM228B	protein_coding	0.448807	0.022344	0.402855	0.0403167	0.439707	0.0160958
ENSG00000168785	TSPAN5	protein_coding	0.435363	0.00130325	0.433369	0.00130377	0.439642	0.000343287
ENSG00000255112	CHMP1B	protein_coding	0.444328	2.68307e-14	0.432341	1.02476e-13	0.439006	6.37929e-17
ENSG00000177054	ZDHHC13	protein_coding	0.427042	9.57109e-07	0.445835	2.33767e-07	0.438573	1.75457e-08
ENSG00000069869	NEDD4	protein_coding	0.401719	1.1168e-10	0.474077	8.89867e-15	0.438519	3.83274e-14
ENSG00000168826	ZBTB49	protein_coding	0.292172	0.024173	0.574885	5.76079e-06	0.435636	0.000684308
ENSG00000175387	SMAD2	protein_coding	0.380404	1.31555e-15	0.492167	6.85161e-26	0.434694	2.0585e-16
ENSG00000083857	FAT1	protein_coding	0.155952	0.0105436	0.780588	4.22587e-47	0.43451	0.00376716
ENSG00000091409	ITGA6	protein_coding	0.45608	3.18391e-08	0.405068	1.00147e-06	0.430587	1.12401e-08
ENSG00000169925	BRD3	protein_coding	0.515393	7.17701e-10	0.352618	3.23428e-05	0.430565	1.8151e-06
ENSG00000090776	EFNB1	protein_coding	0.435126	0.00117612	0.412209	0.00200313	0.427702	0.000409944
ENSG00000142733	MAP3K6	protein_coding	0.419759	0.000158592	0.429743	9.65198e-05	0.427687	1.98371e-05
ENSG00000185507	IRF7	protein_coding	0.363302	0.0100685	0.480906	0.0006354	0.426558	0.00117722
ENSG00000215252	GOLGA8B	protein_coding	0.564495	2.78428e-10	0.299718	0.00121486	0.426073	4.95914e-05
ENSG00000197971	MBP	protein_coding	0.574726	2.38185e-59	0.297479	2.40601e-16	0.425909	1.37481e-07
ENSG00000160789	LMNA	protein_coding	0.6118	1.3586e-15	0.265951	0.00093608	0.425788	0.000152006
ENSG00000124588	NQO2	protein_coding	0.503345	5.44933e-06	0.350407	0.00177878	0.425445	7.71902e-05
ENSG00000133313	CNDP2	protein_coding	0.631864	2.31579e-13	0.252514	0.00532703	0.42544	0.000519207
ENSG00000167081	PBX3	protein_coding	0.342378	0.000384026	0.50312	6.87319e-08	0.424212	3.47252e-06
ENSG00000134779	TPGS2	protein_coding	0.449071	1.07589e-13	0.399895	3.83144e-11	0.424132	1.78916e-13
ENSG00000185262	UBALD2	protein_coding	0.312023	0.00988944	0.535065	5.76079e-06	0.423974	0.000354146
ENSG00000197530	MIB2	protein_coding	0.494269	6.57833e-08	0.355785	0.000127708	0.423087	3.15829e-06
ENSG00000100784	RPS6KA5	protein_coding	0.670317	4.58797e-21	0.216984	0.00527194	0.422853	0.000828781
ENSG00000134444	RELCH	protein_coding	0.413101	5.19261e-13	0.431296	2.95867e-14	0.422714	4.24023e-16
ENSG00000095066	HOOK2	protein_coding	0.295143	0.0333314	0.543299	8.07761e-05	0.421494	0.00178499
ENSG00000123685	BATF3	protein_coding	0.535083	2.43559e-05	0.317247	0.0136029	0.420245	0.00103359
ENSG00000152492	CCDC50	protein_coding	0.433695	5.87129e-15	0.405057	3.39754e-13	0.420154	9.22295e-17
ENSG00000122490	SLC66A2	protein_coding	0.509579	2.54456e-13	0.335631	2.30457e-06	0.417996	1.90845e-07
ENSG00000177125	ZBTB34	protein_coding	0.370018	8.39219e-10	0.46496	4.09774e-15	0.417845	2.55265e-12
ENSG00000187239	FNBP1	protein_coding	0.466529	1.41675e-10	0.375575	3.02613e-07	0.416273	1.20225e-08
ENSG00000279073	AL807752.6	protein_coding	0.360989	0.0339798	0.455935	0.00923359	0.415115	0.0103016
ENSG00000234444	ZNF736	protein_coding	0.353887	1.15877e-08	0.472022	5.10739e-15	0.412796	4.46996e-11
ENSG00000136111	TBC1D4	protein_coding	0.299812	9.6858e-09	0.54006	3.35874e-27	0.411292	1.1139e-07
ENSG00000215421	ZNF407	protein_coding	0.410536	1.24176e-06	0.41209	9.85896e-07	0.4102	3.75845e-07
ENSG00000141646	SMAD4	protein_coding	0.370535	4.73652e-15	0.449891	2.58984e-22	0.409918	9.78548e-19
ENSG00000183655	KLHL25	protein_coding	0.335952	0.000433779	0.47981	2.16499e-07	0.409753	4.56312e-06
ENSG00000069966	GNB5	protein_coding	0.469957	3.58047e-08	0.351271	4.84653e-05	0.409479	1.15301e-06
ENSG00000148358	GPR107	protein_coding	0.451205	2.01561e-15	0.36742	1.40387e-10	0.40898	5.36248e-13
ENSG00000141380	SS18	protein_coding	0.413821	3.02052e-21	0.412462	1.99939e-20	0.408655	2.48699e-26
ENSG00000135069	PSAT1	protein_coding	0.683719	2.73318e-29	0.18398	0.00560743	0.408333	0.00190867
ENSG00000142459	EVI5L	protein_coding	0.369595	0.0206108	0.440071	0.00652352	0.408067	0.00699386
ENSG00000119471	HSDL2	protein_coding	0.4036	1.08901e-11	0.409937	3.40948e-12	0.407899	3.25106e-15
ENSG00000160285	LSS	protein_coding	0.466121	1.71645e-11	0.350394	6.48676e-07	0.407838	2.20016e-09
ENSG00000167315	ACAA2	protein_coding	0.434909	2.92921e-15	0.381001	5.30407e-12	0.407801	5.52445e-15
ENSG00000131669	NINJ1	protein_coding	0.471926	2.65691e-06	0.348414	0.000653577	0.407515	3.62456e-05
ENSG00000065308	TRAM2	protein_coding	0.39974	0.000486201	0.414207	0.000281176	0.406946	0.000160721
ENSG00000101745	ANKRD12	protein_coding	0.372208	3.64013e-09	0.441018	1.11558e-12	0.406615	2.63462e-11
ENSG00000145014	TMEM44	protein_coding	0.498168	2.53119e-05	0.316003	0.00868001	0.406448	0.000363883
ENSG00000158863	FAM160B2	protein_coding	0.385469	0.000474402	0.419959	0.000120453	0.405559	4.48485e-05
ENSG00000177990	DPY19L2	protein_coding	0.319435	0.00582605	0.497812	1.21639e-05	0.405252	0.000481337
ENSG00000119401	TRIM32	protein_coding	0.364335	1.07813e-05	0.442823	4.5515e-08	0.404994	6.9924e-08
ENSG00000118495	PLAGL1	protein_coding	0.299017	0.0213044	0.52286	4.99342e-05	0.404945	0.00237357
ENSG00000197535	MYO5A	protein_coding	0.507141	1.82953e-10	0.311505	0.00014105	0.404816	5.79485e-06
ENSG00000164307	ERAP1	protein_coding	0.343485	0.0430029	0.463046	0.00868129	0.404312	0.0147416
ENSG00000091157	WDR7	protein_coding	0.393537	1.66473e-05	0.415897	4.48838e-06	0.404029	3.66188e-06
ENSG00000172175	MALT1	protein_coding	0.411727	2.53989e-19	0.393995	5.53199e-18	0.403581	4.50381e-24
ENSG00000106089	STX1A	protein_coding	0.375891	0.0131781	0.411293	0.00678937	0.402547	0.00356808
ENSG00000172466	ZNF24	protein_coding	0.358251	7.77314e-17	0.457189	7.24188e-28	0.402439	2.28807e-17
ENSG00000084112	SSH1	protein_coding	0.35194	0.000322312	0.452227	2.46105e-06	0.401344	2.00618e-05
ENSG00000185361	TNFAIP8L1	protein_coding	0.284362	0.00724039	0.522183	2.65281e-07	0.400358	0.000238537
ENSG00000127507	ADGRE2	protein_coding	0.290425	0.00860592	0.516263	1.43682e-06	0.399868	0.000441385
ENSG00000123636	BAZ2B	protein_coding	0.24172	0.0133176	0.581276	2.8427e-10	0.399862	0.000746492
ENSG00000179456	ZBTB18	protein_coding	0.227655	0.0461537	0.58474	4.81831e-08	0.399816	0.00134826
ENSG00000106868	SUSD1	protein_coding	0.427471	4.43572e-09	0.369203	4.52802e-07	0.398811	3.2068e-09
ENSG00000182963	GJC1	protein_coding	0.301867	0.00127262	0.501811	2.65093e-08	0.398765	4.76146e-05
ENSG00000127328	RAB3IP	protein_coding	0.351251	0.00191947	0.439311	8.06231e-05	0.398074	0.00010882
ENSG00000107140	TESK1	protein_coding	0.488498	0.000749865	0.296906	0.0413684	0.395962	0.00323126
ENSG00000148288	GBGT1	protein_coding	0.368795	4.2643e-07	0.421748	4.0202e-09	0.395685	4.1037e-09
ENSG00000163697	APBB2	protein_coding	0.203037	0.00680959	0.623806	2.87369e-20	0.39523	0.000869881
ENSG00000166377	ATP9B	protein_coding	0.430933	1.15705e-09	0.360247	4.33349e-07	0.395129	7.31747e-09
ENSG00000057019	DCBLD2	protein_coding	0.422336	9.45213e-10	0.367081	1.18295e-07	0.394832	8.82693e-10
ENSG00000137825	ITPKA	protein_coding	0.385855	0.00041975	0.398158	0.000249055	0.394198	6.97023e-05
ENSG00000109184	DCUN1D4	protein_coding	0.156542	0.0169502	0.687886	2.1047e-33	0.393358	0.00372247
ENSG00000101639	CEP192	protein_coding	0.440677	2.23263e-18	0.346916	8.11736e-12	0.392345	1.78916e-13
ENSG00000176438	SYNE3	protein_coding	0.3514	1.46353e-06	0.437198	1.01143e-09	0.391468	4.71979e-08
ENSG00000134490	TMEM241	protein_coding	0.461021	2.28622e-06	0.32278	0.00116797	0.391379	3.0554e-05
ENSG00000166025	AMOTL1	protein_coding	0.309081	7.03664e-05	0.480873	1.52285e-10	0.391024	3.59638e-06
ENSG00000164308	ERAP2	protein_coding	0.47168	5.23569e-17	0.314209	4.86543e-08	0.389973	2.84931e-09
ENSG00000107099	DOCK8	protein_coding	0.398472	1.44635e-05	0.383329	2.91158e-05	0.388995	1.27881e-05
ENSG00000131037	EPS8L1	protein_coding	0.284005	0.04426	0.486227	0.000588181	0.388744	0.00365439
ENSG00000101546	RBFA	protein_coding	0.342514	1.16773e-05	0.427361	2.17499e-08	0.385098	1.48781e-07
ENSG00000136935	GOLGA1	protein_coding	0.322682	0.000942105	0.443048	3.09103e-06	0.384875	1.63567e-05
ENSG00000118503	TNFAIP3	protein_coding	0.491168	9.89464e-06	0.289063	0.0112905	0.384582	0.000752227
ENSG00000141458	NPC1	protein_coding	0.592023	1.21143e-14	0.212438	0.0104344	0.384547	0.00104836
ENSG00000137767	SQOR	protein_coding	0.575923	1.3586e-15	0.221688	0.00435808	0.383292	0.000482097
ENSG00000101752	MIB1	protein_coding	0.294656	2.89518e-11	0.493633	1.23843e-30	0.381526	7.45581e-09
ENSG00000198113	TOR4A	protein_coding	0.55655	1.29721e-11	0.233557	0.00811719	0.381484	0.000615358
ENSG00000108861	DUSP3	protein_coding	0.240722	0.000251719	0.538373	8.96095e-19	0.381124	3.56556e-05
ENSG00000077238	IL4R	protein_coding	0.5763	3.48336e-12	0.214084	0.0177018	0.381001	0.000776536
ENSG00000185813	PCYT2	protein_coding	0.381876	1.09674e-09	0.378631	1.23263e-09	0.38069	2.84706e-11
ENSG00000097007	ABL1	protein_coding	0.410285	1.94536e-07	0.352348	8.34223e-06	0.380187	8.44674e-07
ENSG00000128872	TMOD2	protein_coding	0.383083	0.000677873	0.378334	0.000787738	0.380068	0.0003103
ENSG00000143067	ZNF697	protein_coding	0.380512	0.000987357	0.372928	0.0012014	0.378524	0.000308438
ENSG00000154328	NEIL2	protein_coding	0.243424	0.0227281	0.516565	3.17478e-07	0.378338	0.000429423
ENSG00000110218	PANX1	protein_coding	0.304235	2.46986e-05	0.457368	4.60182e-11	0.378146	6.75658e-07
ENSG00000265972	TXNIP	protein_coding	0.57019	1.93987e-29	0.216791	5.72401e-05	0.376412	0.000218562
ENSG00000167220	HDHD2	protein_coding	0.332	0.000543421	0.417554	8.88415e-06	0.375914	1.90566e-05
ENSG00000122691	TWIST1	protein_coding	0.23541	0.0281264	0.532572	1.51244e-07	0.375833	0.00120802
ENSG00000136824	SMC2	protein_coding	0.3181	3.89345e-09	0.437458	1.05682e-16	0.375701	2.00609e-10
ENSG00000186470	BTN3A2	protein_coding	0.347799	6.35031e-06	0.400163	1.23168e-07	0.375162	6.78939e-08
ENSG00000132199	ENOSF1	protein_coding	0.387044	1.4552e-10	0.362013	1.95062e-09	0.374799	1.06912e-11
ENSG00000165030	NFIL3	protein_coding	0.319989	0.000103913	0.430336	5.85123e-08	0.374674	8.27337e-07
ENSG00000053254	FOXN3	protein_coding	0.361198	0.00165669	0.394671	0.000525347	0.374657	0.000674094
ENSG00000204439	C6orf47	protein_coding	0.357016	0.000355198	0.390353	7.87514e-05	0.37446	4.48689e-05
ENSG00000151726	ACSL1	protein_coding	0.483667	8.41586e-13	0.274756	9.86071e-05	0.374417	2.53633e-06
ENSG00000141644	MBD1	protein_coding	0.39304	3.16423e-13	0.354205	5.24172e-11	0.373318	1.3664e-13
ENSG00000197948	FCHSD1	protein_coding	0.374578	0.000414688	0.371537	0.000445294	0.372484	0.000174518
ENSG00000134030	CTIF	protein_coding	0.353479	0.000229363	0.390602	3.78573e-05	0.371169	4.00164e-05
ENSG00000148175	STOM	protein_coding	0.336844	7.59804e-17	0.406133	1.77738e-24	0.371163	7.02333e-20
ENSG00000204634	TBC1D8	protein_coding	0.322509	1.96103e-07	0.420313	3.36154e-12	0.370913	1.00215e-09
ENSG00000169155	ZBTB43	protein_coding	0.400475	1.09438e-11	0.33875	1.14975e-08	0.369994	7.85536e-12
ENSG00000156381	ANKRD9	protein_coding	0.486975	8.17298e-06	0.263133	0.0206849	0.36985	0.000971423
ENSG00000175215	CTDSP2	protein_coding	0.304005	0.00143838	0.442773	2.05591e-06	0.369787	0.000127455
ENSG00000100911	PSME2	protein_coding	0.399007	1.12124e-11	0.340322	8.73372e-09	0.36915	5.52309e-11
ENSG00000122966	CIT	protein_coding	0.393732	0.00012263	0.350994	0.000622313	0.368807	0.000224565
ENSG00000167110	GOLGA2	protein_coding	0.394936	1.04647e-07	0.341212	4.88833e-06	0.367833	1.3642e-07
ENSG00000184205	TSPYL2	protein_coding	0.433065	0.000327041	0.302159	0.014331	0.367377	0.0010201
ENSG00000188070	C11orf95	protein_coding	0.409365	4.67651e-10	0.322953	1.23439e-06	0.365707	4.93511e-09
ENSG00000186193	SAPCD2	protein_coding	0.24939	0.000385292	0.495925	1.10787e-13	0.365685	4.9851e-05
ENSG00000141425	RPRD1A	protein_coding	0.323159	1.4962e-10	0.413974	3.39293e-18	0.364873	2.04793e-12
ENSG00000167528	ZNF641	protein_coding	0.259136	0.0136859	0.471297	2.75215e-06	0.364341	0.000396256
ENSG00000067836	ROGDI	protein_coding	0.36902	0.00472607	0.350933	0.0075088	0.364306	0.0019492
ENSG00000197724	PHF2	protein_coding	0.302295	0.000260599	0.43113	7.88293e-08	0.364278	1.16903e-05
ENSG00000136878	USP20	protein_coding	0.347588	7.66809e-11	0.380357	5.72877e-13	0.364201	7.28665e-14
ENSG00000071051	NCK2	protein_coding	0.379446	2.18594e-07	0.349762	1.80794e-06	0.364169	1.05895e-07
ENSG00000119397	CNTRL	protein_coding	0.411135	3.91059e-22	0.320074	6.90839e-14	0.363703	3.75285e-15
ENSG00000054148	PHPT1	protein_coding	0.279229	0.00045137	0.454501	3.38265e-09	0.361802	2.31554e-05
ENSG00000008710	PKD1	protein_coding	0.460386	9.79347e-12	0.280296	6.83105e-05	0.361792	5.54659e-06
ENSG00000141452	RMC1	protein_coding	0.501261	6.38063e-12	0.243186	0.00161706	0.361719	0.00012401
ENSG00000116251	RPL22	protein_coding	0.441607	5.02228e-16	0.289801	1.94442e-07	0.361438	3.85638e-08
ENSG00000153885	KCTD15	protein_coding	0.316176	9.48223e-06	0.40659	5.2878e-09	0.360701	1.79219e-07
ENSG00000135473	PAN2	protein_coding	0.331042	0.000100385	0.388266	3.37915e-06	0.359831	4.71573e-06
ENSG00000135315	CEP162	protein_coding	0.268727	0.000167497	0.458223	1.50499e-11	0.359246	5.69712e-06
ENSG00000152818	UTRN	protein_coding	0.347736	0.000139921	0.383508	2.20531e-05	0.358929	4.11423e-05
ENSG00000083223	TUT7	protein_coding	0.243679	0.00116043	0.490078	4.73777e-12	0.358838	9.11805e-05
ENSG00000213918	DNASE1	protein_coding	0.386848	0.000161995	0.331412	0.00133247	0.35871	0.000188836
ENSG00000133065	SLC41A1	protein_coding	0.382921	0.00350484	0.339587	0.0101809	0.358418	0.00399546
ENSG00000169504	CLIC4	protein_coding	0.316272	4.77897e-13	0.398278	1.42888e-20	0.356976	2.56265e-16
ENSG00000056586	RC3H2	protein_coding	0.298356	8.79697e-06	0.419485	1.21896e-10	0.356118	2.92543e-07
ENSG00000107263	RAPGEF1	protein_coding	0.379178	6.05349e-07	0.335399	1.21576e-05	0.35535	1.43163e-06
ENSG00000176105	YES1	protein_coding	0.403872	1.33061e-12	0.308936	1.1674e-07	0.355288	1.29995e-09
ENSG00000177409	SAMD9L	protein_coding	0.311826	0.00133973	0.398894	2.8301e-05	0.354823	0.00010488
ENSG00000170113	NIPA1	protein_coding	0.311569	0.00125763	0.397574	2.68617e-05	0.352954	0.000117096
ENSG00000082805	ERC1	protein_coding	0.36925	6.49128e-05	0.339512	0.00023807	0.352824	6.22987e-05
ENSG00000148218	ALAD	protein_coding	0.267999	0.00103269	0.441633	1.47998e-08	0.351899	2.69344e-05
ENSG00000170006	TMEM154	protein_coding	0.190485	0.0117205	0.541411	2.23662e-15	0.351315	0.00111079
ENSG00000136280	CCM2	protein_coding	0.24823	5.16229e-06	0.467226	9.9628e-20	0.351041	2.58006e-06
[truncated: 364 more rows]

## Sheet: GO_Biological Process_String11
#term ID	term description	genes mapped	enrichment score	direction	false discovery rate	method	matching proteins in your input (IDs)	matching proteins in your input (labels)
[truncated: 112 more rows]
