# Supplementary material for: The RNA-Binding Landscape of HAX1 Protein Indicates Its Involvement in Translation and Ribosome Assembly
Source: Cells. 2022 Sep 20;11(19):2943. doi: 10.3390/cells11192943 (PMC9564044; doi:10.3390/cells11192943)
Supplement: Supplementary file 1 [file cells-11-02943-s001.zip › S5.xlsx]

## Sheet: invBC_genes
Correlated Gene	Cytoband	Spearman's Correlation	p-Value	q-Value
JTB	1q21.3	0.766555	5.16397e-193	1.03439e-188
PSMD4	1q21.3	0.747013	4.42372e-178	4.43058e-174
KRTCAP2	1q22	0.741677	3.06156e-174	2.04421e-170
UBE2Q1	1q21.3	0.722707	2.52726e-161	1.26559e-157
MRPL9	1q21.3	0.722057	6.70549e-161	2.68635e-157
PSMB4	1q21.3	0.718369	1.60718e-158	5.36556e-155
MRPL24	1q23.1	0.713243	2.82383e-155	8.08059e-152
NAXE	1q22	0.709732	4.29472e-153	1.07534e-149
SCAMP3	1q22	0.707707	7.51655e-152	1.67293e-148
FLAD1	1q21.3	0.705989	8.37872e-151	1.67834e-147
VPS72	1q21.3	0.692664	6.16468e-143	1.12259e-139
C1ORF43	1q21.3	0.690895	6.33684e-142	1.05778e-138
PRCC	1q23.1	0.689709	2.99704e-141	4.61798e-138
SCNM1	1q21.3	0.685971	3.81665e-139	5.46081e-136
MTX1	1q22	0.678355	5.92679e-135	7.91464e-132
SF3B4	1q21.2	0.663523	3.81481e-127	4.7759e-124
LAMTOR2	1q22	0.659245	5.6347e-125	6.63933e-122
PFDN2	1q23.3	0.65511	6.51882e-123	7.25436e-120
SSR2	1q22	0.65356	3.79831e-122	4.00442e-119
GBAP1	1q22	0.636835	3.60627e-114	3.61186e-111
CRTC2	1q21.3	0.635288	1.86109e-113	1.77522e-110
DAP3	1q22	0.635186	2.07316e-113	1.88762e-110
ENSA	1q21.3	0.631619	8.80272e-112	7.6664e-109
MSTO1	1q22	0.6272	8.55785e-110	7.1426e-107
NDUFS2	1q23.3	0.623852	2.61034e-108	2.09151e-105
SNAPIN	1q21.3	0.622482	1.04456e-107	8.04754e-105
UFC1	1q23.3	0.62045	8.06767e-107	5.98532e-104
CCT3	1q22	0.614598	2.67524e-104	1.91385e-101
ARF1	1q42.13	0.613182	1.07036e-103	7.39325e-101
DEDD	1q23.3	0.6033	1.40236e-99	9.36356e-97
BOLA1	1q21.2	0.601908	5.19175e-99	3.35471e-96
PYGO2	1q21.3	0.6004	2.12746e-98	1.33172e-95
FAM189B	1q22	0.59993	3.2965e-98	2.00098e-95
FAM71D	14q23.3	0.592561	2.88791e-95	1.7014e-92
PIPSL	10q23.33	0.586561	6.32488e-93	3.61982e-90
CACYBP	1q25.1	0.585717	1.33712e-92	7.43994e-90
B4GALT3	1q23.3	0.585192	2.1288e-92	1.15249e-89
MRPL55	1q42.13	0.583509	9.39405e-92	4.9519e-89
FDPS	1q22	0.581476	5.57893e-91	2.86543e-88
PMF1	1q22	0.578464	7.63671e-90	3.82427e-87
RBM34	1q42.3	0.574812	1.75728e-88	8.58536e-86
RAB25	1q22	0.571893	2.09528e-87	9.99298e-85
SDHC	1q23.3	0.571405	3.16158e-87	1.47278e-84
COA6	1q42.2	0.570349	7.69095e-87	3.50131e-84
APH1A	1q21.2	0.568547	3.47987e-86	1.54901e-83
SLC50A1	1q22	0.564944	6.92695e-85	3.01638e-82
SNRPE	1q32.1	0.560048	3.80107e-83	1.61999e-80
DPM3	1q22	0.558211	1.67948e-82	7.00868e-80
PMVK	1q21.3	0.557966	2.04475e-82	8.35885e-80
GLRX2	1q31.2	0.555121	2.00154e-81	8.01855e-79
TARS2	1q21.2	0.554539	3.18133e-81	1.24952e-78
ACBD6	1q25.2-q25.3	0.553893	5.32007e-81	2.04935e-78
CHTOP	1q21.3	0.553134	9.71585e-81	3.67204e-78
HDGF	1q23.1	0.552735	1.33263e-80	4.94331e-78
CKS1B	1q21.3	0.551428	3.73857e-80	1.36159e-77
PIGC	1q24.3	0.55005	1.10421e-79	3.94971e-77
RUSC1	1q22	0.54868	3.22477e-79	1.13325e-76
ILF2	1q21.3	0.543655	1.57639e-77	5.44424e-75
RNF187	1q42.13	0.538858	6.07276e-76	2.06175e-73
USF1	1q23.3	0.536806	2.84568e-75	9.5003e-73
UBQLN4	1q22	0.534074	2.18702e-74	7.18167e-72
C1ORF35	1q42.13	0.533047	4.68486e-74	1.51359e-71
DUSP23	1q23.2	0.532246	8.47359e-74	2.6942e-71
FH	1q43	0.532144	9.13571e-74	2.85933e-71
NENF	1q32.3	0.530986	2.1442e-73	6.60777e-71
TOR3A	1q25.2	0.526721	4.82844e-72	1.46543e-69
MRPS21	1q21.2	0.5263	6.54855e-72	1.95782e-69
USP21	1q23.3	0.525627	1.06595e-71	3.13999e-69
RAB13	1q21.3	0.520667	3.72254e-70	1.08067e-67
PRDX6	1q25.1	0.518983	1.2273e-69	3.51201e-67
C1ORF56	1q21.3	0.514456	2.93489e-68	8.28011e-66
JMJD4	1q42.13	0.514416	3.01878e-68	8.39851e-66
ZNF672	1q44	0.513437	5.95949e-68	1.63527e-65
MRPS24	7p13	0.512088	1.51581e-67	4.10313e-65
YY1AP1	1q22	0.511922	1.69943e-67	4.53883e-65
PYCR2	1q42.12	0.508871	1.3807e-66	3.63904e-64
TMEM9	1q32.1	0.508063	2.39625e-66	6.23366e-64
MIX23	3q21.1	0.507371	3.83855e-66	9.85769e-64
NIT1	1q23.3	0.507117	4.56107e-66	1.15649e-63
EVI5	1p22.1	-0.506894	5.30487e-66	1.32827e-63
TOMM40L	1q23.3	0.506834	5.52845e-66	1.36717e-63
TAGLN2	1q23.2	0.505005	1.90461e-65	4.6526e-63
VPS13C	15q22.2	-0.499217	9.09565e-64	2.19512e-61
UCK2	1q24.1	0.498307	1.65984e-63	3.95813e-61
TBCE	1q42.3	0.495713	9.1176e-63	2.14864e-60
PI4KB	1q21.3	0.492695	6.49886e-62	1.51371e-59
NTPCR	1q42.2	0.492241	8.71546e-62	2.00666e-59
LEPROT	1p31.3	-0.488783	8.04881e-61	1.83211e-58
MGST3	1q24.1	0.488362	1.05285e-60	2.36962e-58
PPOX	1q23.3	0.488133	1.2185e-60	2.71198e-58
TMCO1	1q24.1	0.488001	1.32583e-60	2.91844e-58
AKAP13	15q25.3	-0.486719	2.99707e-60	6.52546e-58
SLIT2	4p15.31	-0.485455	6.67505e-60	1.43772e-57
MRPS14	1q25.1	0.485431	6.77346e-60	1.44339e-57
TPM3	1q21.3	0.485267	7.51522e-60	1.5846e-57
ARL8A	1q32.1	0.48479	1.0154e-59	2.1187e-57
VPS45	1q21.2	0.484449	1.25895e-59	2.5998e-57
TRIM11	1q42.13	0.484339	1.34949e-59	2.75833e-57
GBA	1q22	0.483568	2.19151e-59	4.43415e-57
ADAM15	1q21.3	0.480766	1.26319e-58	2.53029e-56
RPP21	6p22.1	0.480645	1.36228e-58	2.70176e-56
ELK3	12q23.1	-0.478993	3.79646e-58	7.45558e-56
PIKFYVE	2q34	-0.477235	1.12276e-57	2.1835e-55
TMEM183A	1q32.1	0.475586	3.08794e-57	5.94756e-55
DUSP12	1q23.3	0.474625	5.55573e-57	1.05987e-54
CLK2	1q22	0.474201	7.19316e-57	1.3593e-54
ZNF699	19p13.2	-0.472181	2.45096e-56	4.58834e-54
BMPR2	2q33.1-q33.2	-0.471503	3.69088e-56	6.84557e-54
CCDC167	6p21.2	0.471263	4.26543e-56	7.8386e-54
MYCBP2	13q22.3	-0.469209	1.46652e-55	2.67053e-53
TNKS2	10q23.32	-0.468819	1.85196e-55	3.34204e-53
RORA	15q22.2	-0.468608	2.10086e-55	3.75734e-53
SLC39A1	1q21.3	0.468352	2.44789e-55	4.33927e-53
GLMP	1q22	0.46816	2.74621e-55	4.82538e-53
COP1	1q25.1-q25.2	0.467298	4.58866e-55	7.99264e-53
C1ORF131	1q42.2	0.466171	8.96586e-55	1.54823e-52
AHNAK	11q12.3	-0.466048	9.64047e-55	1.6505e-52
CNIH4	1q42.11	0.466015	9.83402e-55	1.66937e-52
ZEB1	10p11.22	-0.465431	1.38952e-54	2.33895e-52
MRPL51	12p13.31	0.463998	3.23594e-54	5.4016e-52
RUNX1T1	8q21.3	-0.462425	8.15015e-54	1.34922e-51
GEMIN6	2p22.1	0.462202	9.29064e-54	1.52542e-51
BMP2K	4q21.21	-0.461662	1.27343e-53	2.07383e-51
GCC2	2q12.3	-0.461412	1.47397e-53	2.38105e-51
GNPAT	1q42.2	0.459965	3.42277e-53	5.48493e-51
PFDN6	6p21.32	0.458999	5.99243e-53	9.52654e-51
MPC2	1q24.2	0.45872	7.04196e-53	1.11069e-50
LRCH1	13q14.13-q14.2	-0.458679	7.21188e-53	1.1286e-50
SETDB1	1q21.3	0.458539	7.82127e-53	1.21448e-50
NDUFA1	Xq24	0.458239	9.30199e-53	1.43329e-50
RRNAD1	1q23.1	0.45789	1.13739e-52	1.73916e-50
PKD2	4q22.1	-0.457601	1.34425e-52	2.0399e-50
SNX30	9q32	-0.456673	2.29313e-52	3.45367e-50
PRUNE1	1q21.3	0.456265	2.89833e-52	4.33257e-50
SEM1	7q21.3	0.455491	4.51636e-52	6.70127e-50
JAK1	1p31.3	-0.455435	4.66274e-52	6.86759e-50
MRPL14	6p21.1	0.455249	5.1848e-52	7.58078e-50
PCNX1	14q24.2	-0.455096	5.65877e-52	8.21382e-50
NDUFB11	Xp11.3	0.454908	6.30185e-52	9.08146e-50
ROMO1	20q11.22	0.454114	9.90899e-52	1.41776e-49
UBE2T	1q32.1	0.453847	1.15386e-51	1.63921e-49
NME1	17q21.33	0.453478	1.42307e-51	2.00743e-49
CNPY2	12q13.3	0.45292	1.95411e-51	2.73726e-49
TSACC	1q22	0.452744	2.15979e-51	3.00435e-49
MACF1	1p34.3	-0.45195	3.38517e-51	4.67644e-49
LYSMD1	1q21.3	0.451179	5.23246e-51	7.17887e-49
C2CD4D	1q21.3	0.451009	5.75853e-51	7.84688e-49
TIMM17B	Xp11.23	0.45052	7.58537e-51	1.02664e-48
PRKG1	10q11.23-q21.1	-0.449576	1.28991e-50	1.73411e-48
CHD2	15q26.1	-0.449221	1.57423e-50	2.10222e-48
HSD17B10	Xp11.22	0.448722	2.08174e-50	2.76154e-48
CACNA2D1	7q21.11	-0.448682	2.12822e-50	2.80463e-48
TCF12	15q21.3	-0.447817	3.4504e-50	4.51732e-48
BAZ2B	2q24.2	-0.447097	5.15429e-50	6.70426e-48
PLXNC1	12q22	-0.447034	5.3375e-50	6.89777e-48
MRPS17	7p11.2	0.446703	6.41662e-50	8.23919e-48
ATP5MF	7q22.1	0.446391	7.6293e-50	9.73392e-48
SNRPC	6p21.31	0.445825	1.04451e-49	1.32421e-47
PRDM2	1p36.21	-0.4447	1.9468e-49	2.4526e-47
SLC25A39	17q21.31	0.444503	2.16998e-49	2.71667e-47
WDR11	10q26.12	-0.444199	2.56585e-49	3.19233e-47
DPP8	15q22.31	-0.443881	3.0564e-49	3.77918e-47
MEA1	6p21.1	0.443845	3.11774e-49	3.83138e-47
UTRN	6q24.2	-0.443773	3.24505e-49	3.96351e-47
TCF4	18q21.2	-0.443657	3.45915e-49	4.19941e-47
TMEM81	1q32.1	0.442638	6.0529e-49	7.30396e-47
ERCC6L2	9q22.32	-0.442499	6.53299e-49	7.83606e-47
CPED1	7q31.31	-0.442464	6.65728e-49	7.93762e-47
BTAF1	10q23.32	-0.442361	7.04559e-49	8.3509e-47
KLHL28	14q21.2	-0.442131	7.98997e-49	9.41453e-47
MINDY2	15q21.3-q22.1	-0.442059	8.31373e-49	9.73873e-47
MAGOHB	12p13.2	0.441887	9.13209e-49	1.06352e-46
MYO9A	15q23	-0.441782	9.67009e-49	1.11966e-46
TSTD2	9q22.33	-0.441325	1.24156e-48	1.42929e-46
EFNA1	1q22	0.441179	1.34453e-48	1.53899e-46
SLC25A44	1q22	0.441125	1.38489e-48	1.57617e-46
COX17	3q13.33	0.440997	1.48482e-48	1.68036e-46
MYSM1	1p32.1	-0.440844	1.61424e-48	1.81656e-46
UBAP2L	1q21.3	0.440226	2.25907e-48	2.52802e-46
PEAK1	15q24.3	-0.439952	2.62238e-48	2.91828e-46
HERC1	15q22.31	-0.439726	2.96464e-48	3.28092e-46
KRTCAP3	2p23.3	0.439553	3.25697e-48	3.58464e-46
ZNF660	3p21.31	-0.439414	3.51284e-48	3.84512e-46
DPY30	2p22.3	0.439376	3.58599e-48	3.89106e-46
TSEN15	1q25.3	0.439372	3.59366e-48	3.89106e-46
POLR2H	3q27.1	0.439193	3.95867e-48	4.26323e-46
POLR3C	1q21.1	0.438986	4.42928e-48	4.74454e-46
SNAP47	1q42.13	0.438702	5.16644e-48	5.50473e-46
EMG1	12p13.31	0.438512	5.7251e-48	6.06769e-46
AFF1	4q21.3-q22.1	-0.437956	7.73147e-48	8.13713e-46
TIMM17A	1q32.1	0.437949	7.75894e-48	8.13713e-46
SSH1	12q24.11	-0.437811	8.35897e-48	8.72075e-46
TOMM6	6p21.1	0.437292	1.10589e-47	1.14187e-45
MRPL36	5p15.33	0.437292	1.1059e-47	1.14187e-45
TGFBR2	3p24.1	-0.436945	1.33335e-47	1.36966e-45
PSEN2	1q42.13	0.436716	1.50757e-47	1.54072e-45
ROCK1	18q11.1	-0.436312	1.87302e-47	1.90449e-45
BICC1	10q21.1	-0.436204	1.98489e-47	2.00804e-45
PARP11	12p13.32	-0.436045	2.16186e-47	2.17609e-45
LAGE3	Xq28	0.435657	2.66214e-47	2.66627e-45
NDUFV3	21q22.3	0.435459	2.95911e-47	2.94896e-45
METTL5	2q31.1	0.435297	3.22692e-47	3.19992e-45
S100A13	1q21.3	0.434649	4.56406e-47	4.50358e-45
SETX	9q34.13	-0.434212	5.76225e-47	5.65802e-45
EXOSC1	10q24.1	0.434068	6.22003e-47	6.07773e-45
TTBK2	15q15.2	-0.434041	6.31128e-47	6.13695e-45
NELFE	6p21.33	0.433838	7.03227e-47	6.80499e-45
PSMG3	7p22.3	0.43365	7.76981e-47	7.48255e-45
PTPRG	3p14.2	-0.433615	7.91624e-47	7.5871e-45
CLCN6	1p36.22	-0.43326	9.55962e-47	9.11852e-45
COPS6	7q22.1	0.432881	1.16947e-46	1.11022e-44
COX6B1	19q13.12	0.432626	1.3389e-46	1.26507e-44
MRPL17	11p15.4	0.432584	1.36922e-46	1.28764e-44
PAM16	16p13.3	0.432489	1.43997e-46	1.34785e-44
TRPM7	15q21.2	-0.432398	1.51048e-46	1.40728e-44
MRPL58	17q25.1	0.432355	1.54581e-46	1.43353e-44
NABP2	12q13.3	0.432219	1.66067e-46	1.53294e-44
AUP1	2p13.1	0.432012	1.85347e-46	1.70306e-44
S100A11	1q21.3	0.431547	2.37017e-46	2.16789e-44
SNRPF	12q23.1	0.43145	2.49448e-46	2.27122e-44
RGPD4	2q12.3	-0.431145	2.93005e-46	2.65574e-44
MRPL38	17q25.1	0.431114	2.97887e-46	2.68783e-44
TMEM147	19q13.12	0.431063	3.05917e-46	2.7479e-44
PRELID1	5q35.3	0.430923	3.29367e-46	2.94533e-44
PREX2	8q13.2	-0.430802	3.51223e-46	3.12682e-44
NBEAL1	2q33.2	-0.430211	4.79219e-46	4.24745e-44
BOLA2	16p11.2	0.42955	6.78382e-46	5.9862e-44
LUZP1	1p36.12	-0.42933	7.61487e-46	6.69006e-44
GPR89A	1q21.1	0.42912	8.50123e-46	7.43616e-44
MLF2	12p13.31	0.42906	8.772e-46	7.63965e-44
PTPN21	14q31.3	-0.428931	9.38362e-46	8.10961e-44
MAN1A1	6q22.31	-0.428929	9.39259e-46	8.10961e-44
CTTNBP2	7q31.31	-0.428778	1.0168e-45	8.74146e-44
TXNDC17	17p13.1	0.428552	1.14416e-45	9.79429e-44
ITGA8	10p13	-0.428527	1.15954e-45	9.8837e-44
PEX11B	1q21.1	0.428255	1.33678e-45	1.13462e-43
ZEB2	2q22.3	-0.427782	1.71093e-45	1.44606e-43
ARV1	1q42.2	0.427582	1.89859e-45	1.59793e-43
TIMM10	11q12.1	0.427443	2.04154e-45	1.71105e-43
PIK3C2A	11p15.1	-0.426672	3.04906e-45	2.54482e-43
KIAA1109	4q27	-0.426631	3.11562e-45	2.58959e-43
TIPRL	1q24.2	0.426544	3.25948e-45	2.69796e-43
HMCN1	1q25.3-q31.1	-0.426518	3.30358e-45	2.72321e-43
BIRC6	2p22.3	-0.425837	4.70413e-45	3.86182e-43
DOCK4	7q31.1	-0.425603	5.31032e-45	4.34168e-43
NHP2	5q35.3	0.425583	5.36719e-45	4.37033e-43
LAMA2	6q22.33	-0.425293	6.23376e-45	5.0554e-43
FOXN3	14q31.3-q32.11	-0.425124	6.80492e-45	5.49634e-43
NUDT1	7p22.3	0.425111	6.85166e-45	5.51187e-43
SYNE1	6q25.2	-0.424891	7.67627e-45	6.15053e-43
FKBPL	6p21.32	0.424845	7.86132e-45	6.27371e-43
EXOSC5	19q13.2	0.424734	8.32222e-45	6.61517e-43
IGSF8	1q23.2	0.424492	9.43368e-45	7.46902e-43
PRPF3	1q21.2	0.424427	9.75377e-45	7.69204e-43
H3-3A	1q42.12	0.424197	1.09789e-44	8.62423e-43
PWAR5	15q11.2	-0.424023	1.20105e-44	9.39774e-43
FAT4	4q28.1	-0.423589	1.50148e-44	1.17028e-42
REV3L	6q21	-0.42342	1.63816e-44	1.27186e-42
TSTD1	1q23.3	0.422815	2.23572e-44	1.7291e-42
EIF5A	17p13.1	0.422461	2.68078e-44	2.06534e-42
FRYL	4p11	-0.422092	3.23818e-44	2.48521e-42
DNAAF9	20p13	-0.421973	3.44037e-44	2.63031e-42
AKAP11	13q14.11	-0.421822	3.7166e-44	2.83069e-42
SLC30A4	15q21.1	-0.421756	3.84421e-44	2.9168e-42
GUK1	1q42.13	0.421593	4.17842e-44	3.15841e-42
USP12	13q12.13	-0.421457	4.4792e-44	3.37304e-42
EIF5AL1	10q22.3	0.421075	5.44322e-44	4.08364e-42
LIMA1	12q13.12	-0.420795	6.27814e-44	4.69244e-42
FNIP2	4q32.1	-0.420672	6.68393e-44	4.97717e-42
BOD1L1	4p15.33	-0.420509	7.26261e-44	5.38805e-42
HIPK1	1p13.2	-0.420219	8.41695e-44	6.2214e-42
HERC2	15q13.1	-0.420206	8.476e-44	6.24201e-42
SMG1	16p12.3	-0.419805	1.03915e-43	7.62463e-42
FAM13B	5q31.2	-0.419449	1.24511e-43	9.10246e-42
VPS13D	1p36.22-p36.21	-0.419263	1.36804e-43	9.96484e-42
POP7	7q22.1	0.41897	1.58673e-43	1.15159e-41
RBMS3	3p24.1	-0.418893	1.65038e-43	1.19332e-41
CREB1	2q33.3	-0.418886	1.65615e-43	1.19332e-41
EBP	Xp11.23	0.418755	1.76902e-43	1.27008e-41
NR1I3	1q23.3	0.418522	1.99089e-43	1.42427e-41
RGPD3	2q12.2	-0.418146	2.40719e-43	1.71596e-41
UQCC2	6p21.31	0.418129	2.42793e-43	1.72461e-41
TEAD1	11p15.3	-0.41807	2.50181e-43	1.7708e-41
GPATCH4	1q22-q23.1	0.417946	2.66308e-43	1.87831e-41
SNRPG	2p13.3	0.417638	3.11165e-43	2.187e-41
ZNF366	5q13.1	-0.417508	3.32147e-43	2.3263e-41
WDFY1	2q36.1	-0.417132	4.01442e-43	2.80184e-41
ATP5PD	17q25.1	0.416682	5.03451e-43	3.50161e-41
MRPL23	11p15.5	0.416603	5.23698e-43	3.62982e-41
DOCK1	10q26.2	-0.416493	5.53392e-43	3.82241e-41
MAP4K5	14q22.1	-0.416446	5.66685e-43	3.90078e-41
ZNF175	19q13.41	-0.416016	7.03047e-43	4.82286e-41
RUVBL1	3q21.3	0.415781	7.91109e-43	5.40843e-41
PSMB6	17p13.2	0.415463	9.27813e-43	6.32144e-41
RNASEH2A	19p13.13	0.415433	9.41865e-43	6.39542e-41
SNRPD2	19q13.2-q13.3	0.415269	1.02228e-42	6.90599e-41
RPUSD3	3p25.3	0.415266	1.02395e-42	6.90599e-41
GPATCH2L	14q24.3	-0.415031	1.15131e-42	7.73889e-41
EFCAB14	1p33	-0.41466	1.38568e-42	9.28316e-41
MTMR10	15q13.3	-0.414478	1.51785e-42	1.01347e-40
DMXL1	5q23.1	-0.414362	1.6077e-42	1.0699e-40
IMP4	2q21.1	0.414319	1.64304e-42	1.08979e-40
EMC6	17p13.2	0.414291	1.66556e-42	1.10109e-40
HEG1	3q21.2	-0.414164	1.77452e-42	1.16925e-40
RC3H2	9q33.2	-0.414092	1.83971e-42	1.20824e-40
TOGARAM1	14q21.2	-0.413973	1.95202e-42	1.27781e-40
ARHGAP20	11q22.3-q23.1	-0.413906	2.01816e-42	1.3168e-40
RAB11FIP2	10q26.11	-0.413896	2.0286e-42	1.31932e-40
BOLA3	2p13.1	0.413845	2.0801e-42	1.34843e-40
IREB2	15q25.1	-0.413821	2.1055e-42	1.36049e-40
ARID4A	14q23.1	-0.41378	2.14852e-42	1.38382e-40
SNX29	16p13.13-p13.12	-0.413615	2.33206e-42	1.49723e-40
KDM6A	Xp11.3	-0.413578	2.37598e-42	1.52055e-40
NECTIN3	3q13.13	-0.413294	2.73634e-42	1.74559e-40
RAPGEF2	4q32.1	-0.413266	2.77498e-42	1.76462e-40
N4BP2	4p14	-0.413177	2.90005e-42	1.83832e-40
PRR19	19q13.2	0.413137	2.95776e-42	1.86898e-40
LATS1	6q25.1	-0.413025	3.12732e-42	1.96992e-40
LYPLAL1	1q41	0.412962	3.22683e-42	2.02623e-40
CTDSP2	12q14.1	-0.412776	3.53755e-42	2.21439e-40
BUD23	7q11.23	0.412608	3.84564e-42	2.39975e-40
MASP2	1p36.22	-0.412528	4.00136e-42	2.48917e-40
REST	4q12	-0.412401	4.26156e-42	2.64283e-40
PARD3B	2q33.3	-0.412316	4.44351e-42	2.74716e-40
NR2C2AP	19p13.11	0.412267	4.55312e-42	2.80626e-40
KIRREL1	1q23.1	-0.41207	5.02099e-42	3.08513e-40
TBC1D2B	15q24.3-q25.1	-0.41204	5.09531e-42	3.11299e-40
FAM168A	11q13.4	-0.412039	5.0974e-42	3.11299e-40
PSMB3	17q12	0.411831	5.64859e-42	3.43911e-40
SNRPA	19q13.2	0.411745	5.89572e-42	3.5787e-40
HMCES	3q21.3	0.411708	6.00292e-42	3.63276e-40
GARRE1	19q13.11	-0.411216	7.65645e-42	4.61947e-40
NIT2	3q12.2	0.411155	7.88989e-42	4.74602e-40
HIPK3	11p13	-0.410068	1.34731e-41	8.08023e-40
RFX7	15q21.3	-0.409966	1.41658e-41	8.47033e-40
DDX3X	Xp11.4	-0.409782	1.55011e-41	9.24116e-40
MALSU1	7p15.3	0.409446	1.82835e-41	1.08675e-39
SBF2	11p15.4	-0.409237	2.02506e-41	1.20012e-39
WDFY3	4q21.23	-0.409101	2.16543e-41	1.27952e-39
GAS7	17p13.1	-0.40908	2.18747e-41	1.28874e-39
PDZD11	Xq13.1	0.409036	2.23549e-41	1.31317e-39
SURF2	9q34.2	0.408937	2.34635e-41	1.3737e-39
UBR1	15q15.2	-0.408932	2.35224e-41	1.3737e-39
DENND4A	15q22.31	-0.408902	2.3866e-41	1.38971e-39
CARF	2q33.2	-0.408881	2.4111e-41	1.39991e-39
MORN2	2p22.1	0.408597	2.77109e-41	1.60427e-39
UBL5	19p13.2	0.408419	3.02293e-41	1.74502e-39
HGF	7q21.11	-0.408357	3.116e-41	1.79358e-39
COX5B	2q11.2	0.408031	3.65322e-41	2.09678e-39
POLR2J	7q22.1	0.408014	3.68374e-41	2.10826e-39
ADAM10	15q21.3	-0.407677	4.34134e-41	2.47753e-39
ZNF106	15q15.1	-0.407223	5.4152e-41	3.08159e-39
TACC1	8p11.22	-0.406963	6.14668e-41	3.48794e-39
FOXO1	13q14.11	-0.406673	7.07799e-41	4.00507e-39
PDCD5	19q13.11	0.406666	7.10073e-41	4.00661e-39
MRPL22	5q33.2	0.406576	7.41972e-41	4.17484e-39
NDUFS6	5p15.33	0.406355	8.25651e-41	4.62168e-39
METTL26	16p13.3	0.406355	8.26e-41	4.62168e-39
TCP11L2	12q23.3	-0.405649	1.1625e-40	6.48635e-39
LRIG2	1p13.2	-0.405515	1.24081e-40	6.90409e-39
TNS1	2q35	-0.405503	1.24775e-40	6.92344e-39
PPP1R12A	12q21.2-q21.31	-0.405189	1.45271e-40	8.03845e-39
POLD2	7p13	0.404984	1.60395e-40	8.85091e-39
PSMC4	19q13.11-q13.13	0.40468	1.85746e-40	1.02217e-38
ZNF430	19p12	-0.404342	2.18612e-40	1.19973e-38
SCN7A	2q24.3	-0.404304	2.22669e-40	1.21866e-38
POLR2I	19q13.12	0.404284	2.24853e-40	1.22726e-38
CREBRF	5q35.1	-0.404221	2.3176e-40	1.26152e-38
SPATA13	13q12.12	-0.404181	2.362e-40	1.2822e-38
SSBP1	7q34	0.403936	2.65798e-40	1.43898e-38
EIF6	20q11.22	0.403836	2.78879e-40	1.50572e-38
SH3BP5L	1q44	0.403643	3.06052e-40	1.64799e-38
NOP16	5q35.2	0.403368	3.49278e-40	1.87571e-38
FMNL3	12q13.12	-0.402665	4.89363e-40	2.62097e-38
EIF2D	1q32.1	0.402513	5.26393e-40	2.81178e-38
AGO4	1p34.3	-0.402461	5.39603e-40	2.87468e-38
ATP6V1F	7q32.1	0.402442	5.44495e-40	2.89304e-38
TRAK2	2q33.1	-0.402316	5.78522e-40	3.06571e-38
PRTG	15q21.3	-0.402183	6.16387e-40	3.25775e-38
DAB2	5p13.1	-0.402104	6.40295e-40	3.37519e-38
EEA1	12q22	-0.402011	6.69438e-40	3.51956e-38
CCDC186	10q25.3	-0.402003	6.7189e-40	3.5232e-38
SLK	10q24.33-q25.1	-0.401876	7.14059e-40	3.73455e-38
BACH1	21q21.3	-0.401866	7.17412e-40	3.74231e-38
ASXL2	2p23.3	-0.401245	9.64678e-40	5.01908e-38
KMT2C	7q36.1	-0.401208	9.82222e-40	5.09712e-38
ZNF687	1q21.3	0.401015	1.07652e-39	5.57205e-38
TRAM2	6p12.2	-0.401005	1.082e-39	5.58598e-38
NUF2	1q23.3	0.400938	1.1171e-39	5.75233e-38
NDUFA3	19q13.42	0.400896	1.13931e-39	5.85165e-38
SHPRH	6q24.3	-0.400861	1.15877e-39	5.93638e-38
KLF12	13q22.1	-0.400834	1.17353e-39	5.99667e-38
TLCD1	17q11.2	0.400809	1.18759e-39	6.05308e-38
VPS13A	9q21.2	-0.400509	1.36999e-39	6.96504e-38
KLF7	2q33.3	-0.40046	1.40204e-39	7.10737e-38
ZNF486	19p12	-0.400456	1.40508e-39	7.10737e-38
TMEM208	16q22.1	0.400409	1.43703e-39	7.25067e-38
SMIM26	20p11.23	0.400305	1.50924e-39	7.59587e-38
SNORD116-4	15q11.2	-0.400244	1.55386e-39	7.80086e-38
RBM8A	1q21.1	0.400222	1.57048e-39	7.86459e-38
PELP1	17p13.2	0.400189	1.59515e-39	7.96822e-38
ANAPC11	17q25.3	0.400145	1.62892e-39	8.11666e-38
BLOC1S1	12q13.2	0.400122	1.64671e-39	8.18491e-38
FEM1B	15q23	-0.399948	1.7887e-39	8.8687e-38
AKAP12	6q25.1	-0.399889	1.83964e-39	9.08424e-38
LIMS1	2q12.3	-0.399887	1.84125e-39	9.08424e-38
TSHZ3	19q12	-0.399662	2.04886e-39	1.00837e-37
FUT11	10q22.2	-0.399639	2.07136e-39	1.01695e-37
RFC2	7q11.23	0.399606	2.10325e-39	1.03008e-37
SENP7	3q12.3	-0.399548	2.16253e-39	1.05653e-37
MRPS12	19q13.2	0.399198	2.55225e-39	1.2439e-37
HTR7	10q23.31	-0.399006	2.79457e-39	1.35869e-37
NME2	17q21.33	0.398926	2.90242e-39	1.40771e-37
NDUFB3	2q33.1	0.398788	3.09863e-39	1.49924e-37
FRMD6	14q22.1	-0.39873	3.1852e-39	1.53742e-37
DYNLRB1	20q11.22	0.398551	3.46563e-39	1.66875e-37
SNORD116-20	15q11.2	-0.398478	3.58823e-39	1.72364e-37
INTS3	1q21.3	0.398235	4.02369e-39	1.92819e-37
ATP5MJ	14q32.33	0.397992	4.51243e-39	2.15724e-37
GCSAML	1q44	-0.397981	4.53577e-39	2.16324e-37
ZBTB38	3q23	-0.397862	4.79804e-39	2.28289e-37
SECISBP2L	15q21.1	-0.397836	4.857e-39	2.30546e-37
TMEM258	11q12.2	0.397653	5.29492e-39	2.50739e-37
HEATR5A	14q12	-0.39726	6.37016e-39	3.00945e-37
C19ORF53	19p13.13	0.397252	6.39488e-39	3.01402e-37
FTX	Xq13.2	-0.397094	6.88925e-39	3.2394e-37
SLC12A6	15q14	-0.397049	7.03388e-39	3.29633e-37
NEDD4	15q21.3	-0.397047	7.04323e-39	3.29633e-37
ALG3	3q27.1	0.396951	7.36794e-39	3.44026e-37
PCDHGB7	5q31.3	-0.396589	8.73049e-39	4.06699e-37
PPTC7	12q24.11	-0.396548	8.90237e-39	4.13743e-37
RNF111	15q22.1-q22.2	-0.395935	1.18623e-38	5.50033e-37
NDUFS5	1p34.3	0.395907	1.20198e-38	5.56047e-37
WASHC4	12q23.3	-0.395858	1.22999e-38	5.67693e-37
ZNF641	12q13.11	-0.395824	1.24956e-38	5.75403e-37
EEF1AKNMT	1q24.3	0.395307	1.59136e-38	7.31112e-37
PPIA	7p13	0.394932	1.89598e-38	8.69069e-37
UBE2S	19q13.42	0.394896	1.92809e-38	8.8177e-37
TSHZ2	20q13.2	-0.394739	2.07474e-38	9.46676e-37
OSBPL8	12q21.2	-0.394605	2.20878e-38	1.00554e-36
PTTG1	5q33.3	0.394585	2.22929e-38	1.01258e-36
ATM	11q22.3	-0.394462	2.36112e-38	1.07004e-36
SIGLEC6	19q13.41	-0.394415	2.41338e-38	1.09125e-36
COX6A1	12q24.31	0.394372	2.46226e-38	1.11084e-36
ZNF791	19p13.13	-0.393996	2.93337e-38	1.32041e-36
CUTA	6p21.32	0.393982	2.9523e-38	1.32595e-36
TMTC2	12q21.31	-0.393654	3.43762e-38	1.54047e-36
CHCHD2	7p11.2	0.393613	3.50458e-38	1.56697e-36
NDUFB2	7q34	0.393369	3.92502e-38	1.75105e-36
ZNF81	Xp11.23	-0.393313	4.02853e-38	1.79323e-36
MRPL53	2p13.1	0.393195	4.25428e-38	1.88952e-36
SEMA5A	5p15.31	-0.393132	4.38166e-38	1.94179e-36
SSR4	Xq28	0.393099	4.4491e-38	1.96733e-36
SFXN4	10q26.11	0.392405	6.13606e-38	2.70282e-36
SH3D19	4q31.3	-0.392404	6.1394e-38	2.70282e-36
RBFOX2	22q12.3	-0.392393	6.16997e-38	2.70532e-36
TOMM5	9p13.2	0.392392	6.1721e-38	2.70532e-36
UMPS	3q21.2	0.392007	7.37607e-38	3.22598e-36
NFAT5	16q22.1	-0.391499	9.32351e-38	4.06883e-36
NEK1	4q33	-0.391475	9.42856e-38	4.10573e-36
FHIP2A	10q25.3	-0.391272	1.03523e-37	4.49818e-36
JMJD1C	10q21.3	-0.391159	1.09033e-37	4.72738e-36
CHD9	16q12.2	-0.391082	1.12986e-37	4.88815e-36
APOO	Xp22.11	0.391018	1.16364e-37	5.02346e-36
SUSD6	14q24.1	-0.390924	1.21523e-37	5.23488e-36
BNC2	9p22.3-p22.2	-0.390872	1.24475e-37	5.35055e-36
ATP7A	Xq21.1	-0.390686	1.3561e-37	5.81672e-36
PLPP3	1p32.2	-0.39054	1.4496e-37	6.20446e-36
DNPH1	6p21.1	0.390333	1.59483e-37	6.81154e-36
SNORD116-28	15q11.2	-0.390224	1.67682e-37	7.14648e-36
RALGAPA2	20p11.23	-0.390199	1.69606e-37	7.21312e-36
NHSL2	Xq13.1	-0.390071	1.79846e-37	7.63242e-36
STARD8	Xq13.1	-0.389876	1.96658e-37	8.32823e-36
CDK15	2q33.1	-0.389844	1.99542e-37	8.43254e-36
MYOF	10q23.33	-0.389526	2.30896e-37	9.73701e-36
DDR2	1q23.3	-0.389501	2.33524e-37	9.8114e-36
F2R	5q13.3	-0.3895	2.3364e-37	9.8114e-36
MRPS18A	6p21.1	0.389274	2.59181e-37	1.08612e-35
FLRT2	14q31.3	-0.389043	2.87974e-37	1.20426e-35
SOD1	21q22.11	0.389032	2.8953e-37	1.20825e-35
ATE1	10q26.13	-0.388626	3.48534e-37	1.45145e-35
NAA10	Xq28	0.388513	3.66889e-37	1.52472e-35
ATP2B1	12q21.33	-0.388476	3.73169e-37	1.54761e-35
TGOLN2	2p11.2	-0.388364	3.92785e-37	1.62559e-35
NDUFA7	19p13.2	0.388342	3.96645e-37	1.63818e-35
NOPCHAP1	12q23.3	0.388229	4.1769e-37	1.72155e-35
ACER2	9p22.1	-0.388042	4.54824e-37	1.87075e-35
ZKSCAN8	6p21	-0.387792	5.09706e-37	2.0922e-35
RPL26L1	5q35.1	0.387756	5.18083e-37	2.12223e-35
SVEP1	9q31.3	-0.387626	5.49808e-37	2.24759e-35
KCTD12	13q22.3	-0.387323	6.30878e-37	2.57375e-35
ZNF692	1q44	0.387293	6.39656e-37	2.60426e-35
ZNF431	19p12	-0.387034	7.1944e-37	2.92314e-35
ABCA6	17q24.2-q24.3	-0.386981	7.37103e-37	2.98885e-35
PLSCR4	3q24	-0.386907	7.62148e-37	3.08416e-35
ZNF136	19p13.2	-0.386831	7.89076e-37	3.18669e-35
RSBN1	1p13.2	-0.386692	8.40211e-37	3.38637e-35
PQBP1	Xp11.23	0.386516	9.10135e-37	3.66083e-35
LBHD1	11q12.3	0.386318	9.95724e-37	3.99706e-35
MARF1	16p13.11	-0.386273	1.0159e-36	4.06988e-35
CIAO2B	16q22.1	0.38597	1.16553e-36	4.66004e-35
NOC4L	12q24.33	0.385925	1.18953e-36	4.74652e-35
SEPTIN10	2q13	-0.38588	1.2139e-36	4.83412e-35
RPP38	10p13	0.385834	1.23967e-36	4.92695e-35
NDUFB10	16p13.3	0.385797	1.26007e-36	4.99812e-35
SCAF11	12q12	-0.385525	1.42502e-36	5.64123e-35
TJP1	15q13.1	-0.385421	1.49397e-36	5.90252e-35
MAP3K2	2q14.3	-0.38533	1.55641e-36	6.13708e-35
MEF2A	15q26.3	-0.385144	1.69297e-36	6.66243e-35
TENM3	4q34.3-q35.1	-0.385132	1.70182e-36	6.68414e-35
CAB39	2q37.1	-0.38488	1.90627e-36	7.4725e-35
SLC18A2	10q25.3	-0.384747	2.02477e-36	7.9215e-35
KIAA1217	10p12.2-p12.1	-0.384668	2.09771e-36	8.19088e-35
CEP85L	6q22.31	-0.384548	2.21434e-36	8.62945e-35
TRMT112	11q13.1	0.38419	2.60183e-36	1.01199e-34
HERC3	4q22.1	-0.384017	2.81112e-36	1.09127e-34
NDST2	10q22.2	-0.383974	2.86671e-36	1.1107e-34
SAC3D1	11q13.1	0.383959	2.88624e-36	1.1161e-34
KIDINS220	2p25.1	-0.383785	3.12057e-36	1.2044e-34
RABIF	1q32.1	0.383736	3.19013e-36	1.22887e-34
KIF27	9q21.32	-0.383644	3.32481e-36	1.2783e-34
DLC1	8p22	-0.383632	3.34259e-36	1.28267e-34
LSM2	6p21.33	0.383543	3.47917e-36	1.33253e-34
NUDT5	10p14	0.383338	3.81328e-36	1.45771e-34
RAB8B	15q22.2	-0.383131	4.18458e-36	1.5966e-34
ARHGEF6	Xq26.3	-0.383056	4.32643e-36	1.64758e-34
COX7B	Xq21.1	0.382933	4.57246e-36	1.73797e-34
RECK	9p13.3	-0.382874	4.6939e-36	1.78075e-34
ZBTB40	1p36.12	-0.382697	5.08196e-36	1.92432e-34
DCAF16	4p15.31	-0.382675	5.13116e-36	1.93929e-34
MRPL2	6p21.1	0.382657	5.17332e-36	1.95154e-34
MANF	3p21.2	0.382621	5.25765e-36	1.97899e-34
UQCRH	1p33	0.382617	5.26584e-36	1.97899e-34
DNAJB11	3q27.3	0.382458	5.6556e-36	2.12149e-34
PDS5B	13q13.1	-0.382188	6.37993e-36	2.38872e-34
CDKL5	Xp22.13	-0.382098	6.64053e-36	2.48165e-34
ZDHHC17	12q21.2	-0.382039	6.81738e-36	2.543e-34
DYNLL1	12q24.31	0.381543	8.50723e-36	3.16744e-34
GAPDH	12p13.31	0.381243	9.72395e-36	3.61374e-34
MRPL52	14q11.2	0.380894	1.1354e-35	4.21169e-34
ATG2B	14q32.2	-0.38068	1.24894e-35	4.62433e-34
ATP5F1E	20q13.32	0.380618	1.28377e-35	4.7445e-34
AIDA	1q41	0.380602	1.29299e-35	4.76979e-34
PDF	16q22.1	0.380543	1.32702e-35	4.88632e-34
WDR44	Xq24	-0.380298	1.47959e-35	5.43812e-34
THSD7A	7p21.3	-0.380245	1.51517e-35	5.55866e-34
NDUFC1	4q31.1	0.380152	1.57843e-35	5.78019e-34
DDI2	1p36.21	-0.38008	1.6296e-35	5.95665e-34
SEC61B	9q22.33	0.380031	1.66553e-35	6.07689e-34
NAA38	17p13.1	0.380025	1.66986e-35	6.08165e-34
RGPD6	2q13	-0.379929	1.74244e-35	6.33445e-34
RICTOR	5p13.1	-0.379839	1.81369e-35	6.58154e-34
OST4	2p23.3	0.379723	1.90892e-35	6.91456e-34
TXNL4A	18q23	0.379544	2.06619e-35	7.47075e-34
PFN1	17p13.2	0.379486	2.12025e-35	7.65239e-34
TPI1	12p13.31	0.379148	2.46201e-35	8.86989e-34
SLC16A7	12q14.1	-0.378913	2.73089e-35	9.82089e-34
SNRPD1	18q11.2	0.378899	2.74849e-35	9.86648e-34
ZBTB1	14q23.3	-0.378864	2.79138e-35	1.00025e-33
SNRK	3p22.1	-0.378839	2.82207e-35	1.00945e-33
DENND4C	9p22.1	-0.378797	2.87445e-35	1.02635e-33
CENPC	4q13.2	-0.378768	2.9121e-35	1.03794e-33
DDX56	7p13	0.378706	2.99276e-35	1.06479e-33
NSUN5	7q11.23	0.378664	3.04803e-35	1.08254e-33
RNF113A	Xq24	0.378568	3.18017e-35	1.12747e-33
LSM4	19p13.11	0.378324	3.54105e-35	1.25319e-33
BGLAP	1q22	0.378261	3.64154e-35	1.28648e-33
RAPGEF6	5q31.1	-0.378213	3.71914e-35	1.31064e-33
KIAA0754	1p34.2	-0.378211	3.723e-35	1.31064e-33
FBXL3	13q22.3	-0.378191	3.75492e-35	1.31956e-33
MGAT5	2q21.2-q21.3	-0.378117	3.88012e-35	1.36117e-33
ZBTB34	9q33.3	-0.378089	3.92795e-35	1.37554e-33
IGDCC4	15q22.31	-0.377978	4.12416e-35	1.44173e-33
IL1RL1	2q12.1	-0.377963	4.15073e-35	1.44849e-33
MRPS15	1p34.3	0.37792	4.23171e-35	1.47418e-33
RBM44	2q37.3	-0.377783	4.49459e-35	1.56304e-33
ZBTB26	9q33.2	-0.37774	4.5787e-35	1.58796e-33
NDUFA13	19p13.11	0.377739	4.58209e-35	1.58796e-33
POLR1H	6p22.1	0.377709	4.6422e-35	1.60601e-33
SNRPB	20p13	0.377556	4.96494e-35	1.7147e-33
LCA5	6q14.1	-0.377473	5.15073e-35	1.77581e-33
SEMA3D	7q21.11	-0.377308	5.53714e-35	1.90575e-33
PDCD2L	19q13.11	0.377296	5.56657e-35	1.91259e-33
FBN1	15q21.1	-0.377137	5.96905e-35	2.04736e-33
MICOS13	19p13.3	0.376686	7.27157e-35	2.48986e-33
ECM2	9q22.31	-0.376658	7.36387e-35	2.51716e-33
ADRM1	20q13.33	0.376357	8.39981e-35	2.86638e-33
TACO1	17q23.3	0.376218	8.92635e-35	3.04088e-33
RPN1	3q21.3	0.376148	9.20515e-35	3.13053e-33
BUD31	7q22.1	0.376051	9.60389e-35	3.2606e-33
ARHGEF12	11q23.3	-0.37604	9.64989e-35	3.27068e-33
FZD4	11q14.2	-0.375966	9.96401e-35	3.37144e-33
ATP5MC1	17q21.32	0.375816	1.06412e-34	3.58881e-33
RNF181	2p11.2	0.375816	1.06423e-34	3.58881e-33
SERINC1	6q22.31	-0.375774	1.08384e-34	3.64637e-33
H6PD	1p36.22	-0.375772	1.08494e-34	3.64637e-33
ITGAV	2q32.1	-0.375673	1.1326e-34	3.80018e-33
CDT1	16q24.3	0.375666	1.13594e-34	3.80502e-33
ZNF436	1p36.12	-0.375557	1.19164e-34	3.98492e-33
NHS	Xp22.2-p22.13	-0.375379	1.2875e-34	4.29833e-33
CLPP	19p13.3	0.375327	1.31722e-34	4.39023e-33
ZC3H13	13q14.13	-0.375293	1.3367e-34	4.44775e-33
ROCK2	2p25.1	-0.375278	1.34555e-34	4.46977e-33
FOXP2	7q31.1	-0.37524	1.36816e-34	4.53734e-33
CA5B	Xp22.2	-0.375215	1.38326e-34	4.57984e-33
TM6SF1	15q25.2	-0.375182	1.40321e-34	4.63825e-33
NECTIN4	1q23.3	0.375078	1.46791e-34	4.8441e-33
BCL7C	16p11.2	0.374935	1.56225e-34	5.14693e-33
PDE10A	6q27	-0.374932	1.5649e-34	5.14721e-33
LPAR4	Xq21.1	-0.374879	1.60109e-34	5.25763e-33
MGA	15q15	-0.374858	1.61555e-34	5.29642e-33
TMEM14B	6p24.2	0.374803	1.65515e-34	5.41737e-33
IL1R1	2q11.2-q12.1	-0.374771	1.67794e-34	5.483e-33
PRDM10	11q24.3	-0.374758	1.6875e-34	5.50527e-33
PYGO1	15q21.3	-0.374737	1.70321e-34	5.54749e-33
NAV3	12q21.2	-0.374726	1.71101e-34	5.56385e-33
ELOB	16p13.3	0.37458	1.82387e-34	5.92121e-33
ATP10D	4p12	-0.374438	1.93957e-34	6.28666e-33
NDUFS3	11p11.2	0.374223	2.12991e-34	6.89243e-33
USP34	2p15	-0.374169	2.18032e-34	7.04419e-33
TOMM40	19q13.32	0.374164	2.18521e-34	7.04862e-33
SMG5	1q22	0.373956	2.39101e-34	7.70005e-33
THOC7	3p14.1	0.373933	2.41573e-34	7.76716e-33
PRKD1	14q12	-0.373915	2.43425e-34	7.81419e-33
PSENEN	19q13.12	0.373857	2.49652e-34	8.00126e-33
PUS1	12q24.33	0.373588	2.80539e-34	8.97682e-33
KMT2A	11q23.3	-0.373508	2.90438e-34	9.27874e-33
DNMBP	10q24.2	-0.373308	3.16718e-34	1.01022e-32
TLN2	15q22.2	-0.37311	3.44964e-34	1.09856e-32
ARMH4	14q23.1	-0.373103	3.4609e-34	1.1004e-32
JCAD	10p11.23	-0.373098	3.46809e-34	1.10094e-32
ZNF844	19p13.2	-0.373092	3.4777e-34	1.10224e-32
PAFAH1B3	19q13.1	0.373071	3.50823e-34	1.11016e-32
CHM	Xq21.2	-0.373039	3.5582e-34	1.1242e-32
NDUFB8	10q24.31	0.372739	4.05093e-34	1.27786e-32
MRGBP	20q13.33	0.372729	4.06749e-34	1.28107e-32
EFNA4	1q21.3	0.37261	4.28197e-34	1.3465e-32
CSNK2B	6p21.33	0.372565	4.36622e-34	1.37084e-32
CDH11	16q21	-0.37251	4.47211e-34	1.40189e-32
NDUFAF2	5q12.1	0.372363	4.7635e-34	1.4909e-32
MRPL12	17q25.3	0.372313	4.86863e-34	1.52143e-32
MFSD4B	6q21	-0.372201	5.1087e-34	1.59396e-32
DOCK11	Xq24	-0.372061	5.42747e-34	1.69079e-32
PDE3A	12p12.2	-0.371961	5.66579e-34	1.76229e-32
KL	13q13.1	-0.371871	5.89113e-34	1.82954e-32
WDFY3-AS2	4q21.23	-0.371791	6.09579e-34	1.89017e-32
GTF2A1	14q31.1	-0.371764	6.16872e-34	1.90982e-32
NDUFAB1	16p12.2	0.371731	6.25539e-34	1.93367e-32
TTC13	1q42.2	0.371414	7.1716e-34	2.21347e-32
MSRB3	12q14.3	-0.371398	7.21886e-34	2.22463e-32
COX4I1	16q24.1	0.371386	7.25691e-34	2.23292e-32
TFB2M	1q44	0.371297	7.54061e-34	2.31666e-32
VHL	3p25.3	-0.371151	8.02892e-34	2.4629e-32
MORC3	21q22.12	-0.371143	8.05558e-34	2.4673e-32
SUV39H1	Xp11.23	0.371102	8.20099e-34	2.508e-32
PSMG4	6p25.2	0.371018	8.50032e-34	2.59558e-32
ABCC9	12p12.1	-0.370997	8.57868e-34	2.61552e-32
CMC1	3p24.1	0.370953	8.7407e-34	2.66087e-32
NBPF1	1p36.13	-0.370919	8.87087e-34	2.6964e-32
KLHL2	4q32.3	-0.370846	9.15355e-34	2.7781e-32
ATP5MK	10q24.33	0.370805	9.31625e-34	2.82321e-32
EPC2	2q23.1	-0.370729	9.62339e-34	2.91188e-32
COL6A3	2q37.3	-0.370694	9.76883e-34	2.95143e-32
SEMA3A	7q21.11	-0.370603	1.01584e-33	3.06451e-32
CCDC93	2q14.1	-0.370513	1.05566e-33	3.17983e-32
NDUFA8	9q33.2	0.370434	1.09199e-33	3.28432e-32
NDUFA2	5q31.3	0.370351	1.13151e-33	3.39808e-32
SLC35E2A	1p36.33	-0.370212	1.20118e-33	3.60192e-32
IHO1	3p21.31	-0.370188	1.21366e-33	3.63389e-32
BLOC1S6	15q21.1	-0.370127	1.24559e-33	3.72394e-32
ZNHIT1	7q22.1	0.36985	1.40259e-33	4.18707e-32
RPS21	20q13.33	0.369782	1.44353e-33	4.30287e-32
EPS15	1p32.3	-0.369664	1.51865e-33	4.51412e-32
DIXDC1	11q23.1	-0.369663	1.5189e-33	4.51412e-32
METTL1	12q14.1	0.36965	1.52728e-33	4.53227e-32
ECE2	3q27.1	0.369646	1.53005e-33	4.53379e-32
NCOA1	2p23.3	-0.369622	1.54562e-33	4.57316e-32
ZFHX4	8q21.13	-0.36953	1.60779e-33	4.7501e-32
METTL18	1q24.2	0.369512	1.62017e-33	4.77961e-32
CMTM1	16q21	-0.369408	1.69357e-33	4.98881e-32
PSMB5	14q11.2	0.369402	1.69828e-33	4.9906e-32
RSC1A1	1p36.21	-0.369401	1.69916e-33	4.9906e-32
STAM2	2q23.3	-0.369395	1.7034e-33	4.99572e-32
LRP1	12q13.3	-0.369112	1.92165e-33	5.62756e-32
PCDH18	4q28.3	-0.369104	1.92895e-33	5.64069e-32
NDUFAF8	17q25.3	0.369091	1.93911e-33	5.66214e-32
PDGFRA	4q12	-0.368779	2.21531e-33	6.45922e-32
ZNF770	15q14	-0.368642	2.34838e-33	6.83726e-32
POP4	19q12	0.368593	2.39789e-33	6.97129e-32
MCTP1	5q15	-0.36852	2.47353e-33	7.18077e-32
RPS6KA2	6q27	-0.368512	2.48209e-33	7.19509e-32
ATP5ME	4p16.3	0.368508	2.48565e-33	7.19509e-32
ZNF221	19q13.31	-0.368385	2.61993e-33	7.57284e-32
IKZF4	12q13.2	-0.368347	2.66228e-33	7.68417e-32
VCAN	5q14.2-q14.3	-0.368323	2.69005e-33	7.75314e-32
XIAP	Xq25	-0.368279	2.74029e-33	7.88659e-32
RPL38	17q25.1	0.368249	2.77578e-33	7.97728e-32
CD93	20p11.21	-0.367999	3.08652e-33	8.85761e-32
NCSTN	1q23.2	0.36796	3.13845e-33	8.99376e-32
POGK	1q24.1	0.367908	3.20818e-33	9.15607e-32
PRDX4	Xp22.11	0.367908	3.20844e-33	9.15607e-32
ADIPOR1	1q32.1	0.367908	3.20881e-33	9.15607e-32
DOK6	18q22.2	-0.367861	3.27395e-33	9.32866e-32
FBXO22-AS1	15q24.2	0.367723	3.47079e-33	9.87549e-32
ALKBH6	19q13.12	0.367431	3.92933e-33	1.11643e-31
TPRA1	3q21.3	0.367364	4.04162e-33	1.14671e-31
APC	5q22.2	-0.367273	4.20135e-33	1.19034e-31
ATP5PF	21q21.3	0.367237	4.26622e-33	1.20702e-31
ZNF827	4q31.21-q31.22	-0.367188	4.35482e-33	1.23034e-31
SLC25A30	13q14.13	-0.367154	4.41758e-33	1.24632e-31
JPT1	17q25.1	0.367146	4.43309e-33	1.24893e-31
TLL1	4q32.3	-0.367081	4.557e-33	1.28204e-31
SLC6A6	3p25.1	-0.367016	4.6837e-33	1.31584e-31
USP53	4q26	-0.366991	4.73345e-33	1.32795e-31
APPL2	12q23.3	-0.366884	4.95428e-33	1.38796e-31
ABCA1	9q31.1	-0.366869	4.98552e-33	1.39476e-31
EIPR1	2p25.3	0.366712	5.3266e-33	1.48644e-31
SYNJ2BP	14q24.2	-0.366712	5.32806e-33	1.48644e-31
F11R	1q23.3	0.366559	5.68364e-33	1.58343e-31
RIC1	9p24.1	-0.366352	6.20205e-33	1.72546e-31
UQCC3	11q12.3	0.366133	6.80496e-33	1.89057e-31
ZFPM2	8q23	-0.366121	6.83844e-33	1.89724e-31
ANO6	12q12	-0.366117	6.85058e-33	1.89798e-31
AVPR1A	12q14.2	-0.366093	6.92014e-33	1.9146e-31
HNRNPC	14q11.2	0.365896	7.51885e-33	2.07738e-31
ZNF593	1p36.11	0.36587	7.6032e-33	2.09663e-31
ZNF585B	19q13.12	-0.365868	7.60945e-33	2.09663e-31
NEDD8	14q12	0.365862	7.62727e-33	2.09865e-31
VPS13B	8q22.2	-0.365834	7.71876e-33	2.12091e-31
SPRED1	15q14	-0.365782	7.88817e-33	2.16449e-31
PCDHGB6	5q31	-0.365613	8.47229e-33	2.32159e-31
MIGA1	1p31.1	-0.365574	8.6116e-33	2.35654e-31
HSPE1	2q33.1	0.365528	8.77966e-33	2.39925e-31
ZMYM6	1p34.3	-0.365489	8.92521e-33	2.43571e-31
TRIM44	11p13	-0.365405	9.24858e-33	2.51783e-31
TRAPPC1	17p13.1	0.365404	9.25126e-33	2.51783e-31
CHCHD1	10q22.2	0.365384	9.33075e-33	2.53602e-31
CERT1	5q13.3	-0.365179	1.0169e-32	2.76009e-31
PLA2R1	2q23-q24	-0.36516	1.02503e-32	2.7784e-31
TMEM177	2q14.2	0.365155	1.02756e-32	2.78149e-31
CNOT6L	4q21.1	-0.365126	1.03984e-32	2.81094e-31
UXT	Xp11.23	0.365036	1.08034e-32	2.91575e-31
SEC61G	7p11.2	0.365033	1.08153e-32	2.91575e-31
TBCA	5q14.1	0.364951	1.11937e-32	3.01373e-31
UTP14C	13q14.3	-0.364712	1.23743e-32	3.32712e-31
MBD5	2q23.2	-0.36466	1.26477e-32	3.39288e-31
CCN4	8q24.22	-0.364659	1.26528e-32	3.39288e-31
TAF10	11p15.4	0.364651	1.26973e-32	3.40027e-31
FAM174C	19p13.3	0.364571	1.31334e-32	3.50949e-31
TAOK1	17q11.2	-0.364569	1.31402e-32	3.50949e-31
NTHL1	16p13.3	0.364284	1.4811e-32	3.95045e-31
ITGB3	17q21.32	-0.364278	1.48464e-32	3.95464e-31
NFATC2	20q13.2	-0.36423	1.51529e-32	4.0309e-31
PCNX4	14q23.1	-0.36414	1.5736e-32	4.18047e-31
LAMTOR5	1p13.3	0.364073	1.61799e-32	4.29271e-31
NIN	14q22.1	-0.363968	1.69066e-32	4.47369e-31
MYDGF	19p13.3	0.363968	1.69067e-32	4.47369e-31
MED23	6q23.2	-0.36373	1.86844e-32	4.93757e-31
ATP5F1C	10p14	0.363635	1.944e-32	5.13046e-31
CHD6	20q12	-0.363604	1.96952e-32	5.19098e-31
ELF1	13q14.11	-0.363501	2.05635e-32	5.41272e-31
WDR74	11q12.3	0.363483	2.07154e-32	5.44554e-31
PTRH2	17q23.1	0.363373	2.16928e-32	5.695e-31
NUAK1	12q23.3	-0.363365	2.17649e-32	5.70644e-31
CNTN1	12q12	-0.363338	2.20104e-32	5.76327e-31
MFSD14A	1p21.2	-0.36333	2.2088e-32	5.77604e-31
KPNA5	6q22.1	-0.363323	2.21517e-32	5.78514e-31
LEPR	1p31.3	-0.363265	2.26939e-32	5.91903e-31
CENPM	22q13.2	0.363232	2.30028e-32	5.99179e-31
POLR2F	22q13.1	0.363206	2.32566e-32	6.05005e-31
ATXN1	6p22.3	-0.363119	2.41228e-32	6.26723e-31
RAD23A	19p13.13	0.363114	2.41709e-32	6.2716e-31
PCSK5	9q21.13	-0.363108	2.42311e-32	6.27908e-31
ADD3	10q25.1-q25.2	-0.363087	2.44405e-32	6.32515e-31
ANKRD39	2q11.2	0.362896	2.64685e-32	6.84117e-31
NDUFB4	3q13.33	0.362474	3.15659e-32	8.14816e-31
EYA3	1p35.3	-0.362403	3.25146e-32	8.38224e-31
DDX39A	19p13.12	0.362311	3.37778e-32	8.69671e-31
MPDZ	9p23	-0.362301	3.39197e-32	8.72201e-31
ATRX	Xq21.1	-0.362222	3.50556e-32	9.00256e-31
RBM43	2q23.3	-0.362196	3.54394e-32	9.08946e-31
ADAMTS12	5p13.3-p13.2	-0.36219	3.55344e-32	9.10217e-31
RUVBL2	19q13.33	0.362136	3.63355e-32	9.29548e-31
EPB41L2	6q23.1-q23.2	-0.362117	3.66266e-32	9.35801e-31
ANKRD50	4q28.1	-0.362097	3.69287e-32	9.42317e-31
ZNF417	19q13.43	-0.362057	3.75435e-32	9.56786e-31
DNAJB14	4q23	-0.362012	3.82536e-32	9.73644e-31
SCO2	22q13.33	0.362008	3.83237e-32	9.74189e-31
PCDHGA9	5q31	-0.361952	3.92338e-32	9.9606e-31
SDF2L1	22q11.21	0.361942	3.93849e-32	9.98632e-31
TSFM	12q14.1	0.361936	3.94889e-32	1e-30
TK1	17q25.3	0.361908	3.99473e-32	1.01033e-30
EPG5	18q12.3-q21.1	-0.361832	4.12401e-32	1.04171e-30
CENPL	1q25.1	0.361685	4.38324e-32	1.1058e-30
RPL39L	3q27.3	0.361614	4.51416e-32	1.1374e-30
TRAPPC2L	16q24.3	0.361602	4.53685e-32	1.14168e-30
EVC	4p16.2	-0.361534	4.66754e-32	1.17309e-30
SGCD	5q33.2-q33.3	-0.361513	4.7069e-32	1.1815e-30
IAH1	2p25.1	0.3614	4.93308e-32	1.23673e-30
VKORC1	16p11.2	0.361336	5.06754e-32	1.26885e-30
TUFM	16p11.2	0.36132	5.10015e-32	1.27542e-30
H2AZ1	4q23	0.361187	5.38966e-32	1.34614e-30
PTPRB	12q15	-0.361177	5.41247e-32	1.35015e-30
FBXW2	9q33.2	-0.361132	5.51381e-32	1.37372e-30
PPP1R14B	11q13.1	0.361017	5.78382e-32	1.4392e-30
GNAQ	9q21.2	-0.361	5.8235e-32	1.44728e-30
CDCA3	12p13.31	0.360989	5.85168e-32	1.45248e-30
PIK3CG	7q22.3	-0.360975	5.88559e-32	1.45909e-30
BTBD7	14q32.12	-0.360935	5.98261e-32	1.48131e-30
CLMP	11q24.1	-0.360845	6.2108e-32	1.53591e-30
RFTN2	2q33.1	-0.360827	6.25836e-32	1.54576e-30
EMC9	14q12	0.360764	6.42334e-32	1.58456e-30
USP8	15q21.2	-0.360692	6.61725e-32	1.63038e-30
UBE2M	19q13.43	0.36065	6.73438e-32	1.6572e-30
AP1S1	7q22.1	0.36054	7.04731e-32	1.73208e-30
TAF1L	9p21.1	-0.360526	7.08633e-32	1.73954e-30
ADCYAP1R1	7p14.3	-0.360491	7.19107e-32	1.76309e-30
APRT	16q24.3	0.360337	7.66413e-32	1.87678e-30
NIPBL	5p13.2	-0.360328	7.69228e-32	1.88137e-30
LRCH2	Xq23	-0.360307	7.75913e-32	1.8954e-30
AFAP1	4p16.1	-0.360269	7.88398e-32	1.92356e-30
ZNF609	15q22.1	-0.360263	7.90336e-32	1.92594e-30
METTL24	6q21	-0.360221	8.04169e-32	1.95727e-30
AR	Xq12	-0.360175	8.19556e-32	1.9923e-30
PCDHGA12	5q31.3	-0.360093	8.47838e-32	2.05855e-30
ACVR1	2q24.1	-0.360026	8.71631e-32	2.11376e-30
RPA3	7p21.3	0.359896	9.19496e-32	2.22714e-30
NXT1	20p11.21	0.359865	9.31454e-32	2.25338e-30
ACOT8	20q13.12	0.359751	9.76173e-32	2.35871e-30
JAGN1	3p25.3	0.359682	1.00472e-31	2.42476e-30
UQCRHL	1p36.21	0.359659	1.01429e-31	2.443e-30
KLHL4	Xq21.31	-0.359658	1.01471e-31	2.443e-30
CLTA	9p13.3	0.359632	1.02565e-31	2.46637e-30
TEP1	14q11.2	-0.359592	1.04263e-31	2.50419e-30
PALM2AKAP2	9q31.3	-0.359503	1.08158e-31	2.59463e-30
F13A1	6p25.1	-0.35949	1.08732e-31	2.60528e-30
ATP5MC2	12q13.13	0.359424	1.11709e-31	2.67341e-30
MRPS26	20p13	0.359326	1.16322e-31	2.78049e-30
PPFIBP1	12p11.23-p11.22	-0.359318	1.16725e-31	2.7868e-30
POLR2M	15q21.3	-0.359174	1.23836e-31	2.95304e-30
AFF4	5q31.1	-0.358863	1.40767e-31	3.35281e-30
BANF1	11q13.1	0.358752	1.47328e-31	3.50489e-30
THAP4	2q37.3	0.358716	1.49546e-31	3.55346e-30
TMEM161A	19p13.11	0.358682	1.51629e-31	3.59867e-30
CTSO	4q32.1	-0.358644	1.53997e-31	3.65055e-30
RAB5IF	20q11.23	0.358629	1.54979e-31	3.66949e-30
UBR4	1p36.13	-0.358574	1.5853e-31	3.74913e-30
CCNT1	12q13.11-q13.12	-0.358552	1.5995e-31	3.77531e-30
DTYMK	2q37.3	0.358551	1.60014e-31	3.77531e-30
COX7A2	6q14.1	0.35839	1.7095e-31	4.02858e-30
TCOF1	5q32-q33.1	0.358361	1.72996e-31	4.07202e-30
NDUFB1	14q31.3	0.358319	1.76055e-31	4.13916e-30
OVCA2	17p13.3	0.358306	1.76996e-31	4.15639e-30
NDUFS8	11q13.2	0.358116	1.91338e-31	4.48792e-30
MXD3	5q35.3	0.358103	1.9235e-31	4.50638e-30
SPARCL1	4q22.1	-0.358043	1.97108e-31	4.61246e-30
ZNF154	19q13.43	-0.357963	2.03677e-31	4.76061e-30
TSEN54	17q25.1	0.357757	2.21648e-31	5.17462e-30
ANKRD12	18p11.22	-0.357726	2.2452e-31	5.23559e-30
DUS1L	17q25.3	0.357638	2.32747e-31	5.42111e-30
CRELD2	22q13.33	0.357603	2.36062e-31	5.49194e-30
STX6	1q25.3	0.357541	2.42174e-31	5.6276e-30
SELENOH	11q12.1	0.35752	2.44219e-31	5.66855e-30
TET2	4q24	-0.357448	2.51536e-31	5.83162e-30
DCN	12q21.33	-0.357404	2.56173e-31	5.93226e-30
MRPL47	3q26.33	0.357392	2.57404e-31	5.95387e-30
CBX6	22q13.1	-0.357348	2.62028e-31	6.05384e-30
TBRG4	7p13	0.357123	2.87382e-31	6.63197e-30
MIB1	18q11.2	-0.357112	2.88574e-31	6.65181e-30
DPYD	1p21.3	-0.357105	2.89422e-31	6.66369e-30
ARL15	5q11.2	-0.357088	2.91411e-31	6.70179e-30
NOP2	12p13.31	0.356982	3.04371e-31	6.99181e-30
RRP1	21q22.3	0.356958	3.07338e-31	7.05187e-30
ZNF354C	5q35.3	-0.356924	3.11685e-31	7.14345e-30
TADA1	1q24.1	0.356894	3.1553e-31	7.22329e-30
COMMD4	15q24.2	0.356811	3.26392e-31	7.46343e-30
ABI3BP	3q12.2	-0.356744	3.3548e-31	7.6625e-30
DGKI	7q33	-0.356558	3.61853e-31	8.25544e-30
NMRAL1	16p13.3	0.356555	3.62373e-31	8.2579e-30
DYNC2H1	11q22.3	-0.356544	3.63903e-31	8.28333e-30
COX14	12q13.12	0.356436	3.8036e-31	8.64811e-30
ZNF445	3p21.31	-0.356414	3.83775e-31	8.71587e-30
NEK2	1q32.3	0.35619	4.20403e-31	9.53691e-30
EP300	22q13.2	-0.356072	4.4111e-31	9.99532e-30
GPR34	Xp11.4	-0.356047	4.4574e-31	1.00888e-29
RNPEP	1q32.1	0.355979	4.58238e-31	1.036e-29
TBCEL	11q23.3	-0.355862	4.80507e-31	1.08512e-29
MRPS5	2q11.1	0.355692	5.14986e-31	1.16168e-29
UBE2C	20q13.12	0.355654	5.22947e-31	1.17831e-29
AATF	17q12	0.355557	5.44153e-31	1.22471e-29
NAA16	13q14.11	-0.355355	5.90605e-31	1.32777e-29
PAXIP1-AS2	7q36.2	-0.355277	6.09657e-31	1.36906e-29
SLIRP	14q24.3	0.355083	6.59431e-31	1.47918e-29
DSE	6q22.1	-0.355049	6.68741e-31	1.49736e-29
KIAA0232	4p16.1	-0.355048	6.69031e-31	1.49736e-29
SMAD9	13q13.3	-0.354971	6.90254e-31	1.54313e-29
ITGA4	2q31.3	-0.354917	7.05632e-31	1.57575e-29
IQGAP1	15q26.1	-0.354805	7.38206e-31	1.64666e-29
ABCA9	17q24.2	-0.354799	7.40041e-31	1.64892e-29
MPLKIP	7p14.1	0.354783	7.45041e-31	1.65821e-29
IDS	Xq28	-0.354617	7.96598e-31	1.77099e-29
MPHOSPH8	13q12.11	-0.354505	8.33693e-31	1.85141e-29
BTBD19	1p34.1	-0.354462	8.48201e-31	1.88154e-29
ZNF625	19p13.2	-0.354455	8.50723e-31	1.88505e-29
ATRAID	2p23.3	0.354407	8.67401e-31	1.91988e-29
PNMA2	8p21.2	-0.354352	8.8711e-31	1.96134e-29
DAAM1	14q23.1	-0.354334	8.93599e-31	1.9735e-29
ZNF709	19p13.2	-0.354314	9.00573e-31	1.98671e-29
COX5A	15q24.2	0.354184	9.49425e-31	2.09218e-29
PRELID1P6	2p15	0.354004	1.02104e-30	2.24751e-29
SAMD8	10q22.2	-0.353953	1.04238e-30	2.29199e-29
CPSF4	7q22.1	0.353902	1.0642e-30	2.33738e-29
KIF13A	6p22.3	-0.353801	1.10827e-30	2.43151e-29
MRPL11	11q13.2	0.353661	1.17299e-30	2.57069e-29
SLC35A3	1p21.2	-0.353637	1.18407e-30	2.59214e-29
LATS2	13q12.11	-0.353613	1.19591e-30	2.61521e-29
SON	21q22.11	-0.353599	1.2027e-30	2.62719e-29
CSTB	21q22.3	0.353596	1.2042e-30	2.62759e-29
SETDB2	13q14.2	-0.353585	1.20955e-30	2.63641e-29
ZDHHC20	13q12.11	-0.353531	1.23614e-30	2.69143e-29
ITGA1	5q11.2	-0.353315	1.34873e-30	2.93337e-29
EDEM2	20q11.22	0.353298	1.3579e-30	2.95012e-29
GADD45GIP1	19p13.13	0.353093	1.47475e-30	3.20052e-29
IRAK3	12q14.3	-0.353065	1.49166e-30	3.23371e-29
PCBD1	10q22.1	0.353021	1.51835e-30	3.28801e-29
ADAM12	10q26.2	-0.353003	1.52907e-30	3.30765e-29
PIP5K1A	1q21.3	0.352972	1.54862e-30	3.34633e-29
GNAL	18p11.21	-0.352885	1.60403e-30	3.46231e-29
MDH2	7q11.23	0.35275	1.69328e-30	3.65104e-29
FDX2	19p13.2	0.352699	1.72825e-30	3.72242e-29
PALLD	4q32.3	-0.352614	1.78824e-30	3.84751e-29
EBF2	8p21.2	-0.3526	1.79831e-30	3.86501e-29
PIGM	1q23.2	0.352504	1.86913e-30	4.01292e-29
MIR100HG	11q24.1	-0.35243	1.92618e-30	4.13098e-29
HOOK3	8p11.21	-0.352386	1.96057e-30	4.20024e-29
EDIL3	5q14.3	-0.352352	1.98706e-30	4.25243e-29
ZSCAN23	6p22.1	-0.352316	2.01587e-30	4.30949e-29
ZZEF1	17p13.2	-0.352264	2.05837e-30	4.39566e-29
COX7C	5q14.3	0.352167	2.14032e-30	4.56579e-29
ANTXR2	4q21.21	-0.352164	2.14314e-30	4.56694e-29
CENPX	17q25.3	0.352109	2.19128e-30	4.66457e-29
PPM1G	2p23.3	0.35197	2.31626e-30	4.92537e-29
SFMBT2	10p14	-0.351802	2.4786e-30	5.26499e-29
TIMM50	19q13.2	0.351731	2.54935e-30	5.40954e-29
RPS6KA5	14q32.11	-0.351679	2.60366e-30	5.51894e-29
PPFIA2	12q21.31	-0.351651	2.63247e-30	5.57411e-29
GALK1	17q25.1	0.351648	2.63568e-30	5.575e-29
EIF4G3	1p36.12	-0.351585	2.70348e-30	5.71239e-29
UQCR10	22q12.2	0.351485	2.81353e-30	5.93865e-29
PIN4	Xq13.1	0.351374	2.94145e-30	6.20213e-29
GABPB2	1q21.3	0.351355	2.96431e-30	6.24376e-29
CERS2	1q21.3	0.351234	3.11105e-30	6.54594e-29
NAP1L3	Xq21.32	-0.351221	3.12773e-30	6.57415e-29
UQCRQ	5q31.1	0.351138	3.23369e-30	6.78973e-29
IQGAP3	1q22	0.351013	3.39852e-30	7.12836e-29
LDHAL6A	11p15.1	-0.350949	3.48773e-30	7.30781e-29
SYNE2	14q23.2	-0.350945	3.49236e-30	7.30986e-29
SYT11	1q22	-0.350912	3.53869e-30	7.39911e-29
CCNG2	4q21.1	-0.35089	3.57122e-30	7.45935e-29
HECTD4	12q24.13	-0.350834	3.65108e-30	7.6182e-29
REL	2p16.1	-0.350815	3.6797e-30	7.66993e-29
GEMIN7	19q13.32	0.350713	3.83171e-30	7.97849e-29
H2AC20	1q21.2	0.350631	3.95979e-30	8.2366e-29
UBE2Q2	15q24.2	-0.350592	4.02166e-30	8.35663e-29
MRPL21	11q13.3	0.350579	4.04362e-30	8.39355e-29
UBL3	13q12.3	-0.350423	4.30349e-30	8.92372e-29
ZC3H12B	Xq11.2-q12	-0.350401	4.34042e-30	8.991e-29
FERMT2	14q22.1	-0.350336	4.45489e-30	9.21858e-29
ALKBH2	12q24.11	0.350323	4.47825e-30	9.25735e-29
ZNF697	1p12	-0.350305	4.51062e-30	9.31467e-29
EXOC6B	2p13.2	-0.350297	4.5241e-30	9.33288e-29
TBX18	6q14.3	-0.350211	4.68229e-30	9.64928e-29
NBEA	13q13.3	-0.35014	4.81689e-30	9.91646e-29
COL14A1	8q24.12	-0.350111	4.8722e-30	1.002e-28
MXRA5	Xp22.33	-0.350068	4.95658e-30	1.01831e-28
JAK2	9p24.1	-0.350026	5.04082e-30	1.03456e-28
TMEM245	9q31.3	-0.34987	5.36402e-30	1.09976e-28
DCP1A	3p21.1	-0.349811	5.49105e-30	1.12465e-28
PRRC2B	9q34.13	-0.349748	5.63014e-30	1.15196e-28
ZNF32	10q11.21	0.349679	5.78789e-30	1.18303e-28
RBMX2	Xq26.1	0.349622	5.92135e-30	1.20908e-28
EXOSC4	8q24.3	0.349589	5.99936e-30	1.22376e-28
RFXANK	19p13.11	0.349571	6.04115e-30	1.23103e-28
MRPS34	16p13.3	0.349526	6.15197e-30	1.25234e-28
MDN1	6q15	-0.349508	6.19516e-30	1.25985e-28
TALDO1	11p15.5	0.349459	6.31821e-30	1.28357e-28
NDUFB9	8q24.13	0.349369	6.54859e-30	1.32902e-28
ZFYVE26	14q24.1	-0.349265	6.82278e-30	1.38327e-28
TDRKH	1q21.3	0.3492	7.00151e-30	1.41807e-28
XYLT1	16p12.3	-0.349196	7.01313e-30	1.41899e-28
STARD13	13q13.1	-0.349122	7.22184e-30	1.45975e-28
INO80	15q15.1	-0.349057	7.41153e-30	1.4963e-28
IGF1	12q23.2	-0.349055	7.41761e-30	1.4963e-28
DSEL	18q22.1	-0.348969	7.67602e-30	1.54687e-28
PCGF1	2p13.1	0.348857	8.02399e-30	1.61536e-28
STXBP5	6q24.3	-0.348824	8.1313e-30	1.63532e-28
DENND5A	11p15.4	-0.348795	8.22472e-30	1.65245e-28
CMC2	16q23.2	0.348643	8.7365e-30	1.75352e-28
CEP68	2p14	-0.348537	9.10989e-30	1.82518e-28
HCFC2	12q23.3	-0.348537	9.11179e-30	1.82518e-28
ZNF551	19q13.43	-0.348507	9.21831e-30	1.84468e-28
LINC00467	1q32.3	0.348493	9.27179e-30	1.85353e-28
GIT2	12q24.11	-0.348387	9.66849e-30	1.9309e-28
ZNF484	9q22.31	-0.348282	1.00802e-29	2.01113e-28
MYO5A	15q21.2	-0.348234	1.0274e-29	2.04774e-28
TNS3	7p12.3	-0.348105	1.08099e-29	2.15241e-28
ZYG11B	1p32.3	-0.348017	1.11915e-29	2.2262e-28
ETV1	7p21.2	-0.347847	1.197e-29	2.37827e-28
TSSK4	14q12	-0.347845	1.19798e-29	2.37827e-28
CHSY1	15q26.3	-0.34783	1.20517e-29	2.39018e-28
TMEM11	17p11.2	0.347799	1.22014e-29	2.41748e-28
ADGRF5	6p12.3	-0.347765	1.23638e-29	2.44722e-28
CSRNP3	2q24.3	-0.347523	1.36067e-29	2.69058e-28
AKAP9	7q21.2	-0.347399	1.42899e-29	2.8229e-28
HECTD1	14q12	-0.347311	1.47942e-29	2.91963e-28
PTAR1	9q21.12	-0.347226	1.52999e-29	3.01645e-28
PKN2	1p22.2	-0.347193	1.54998e-29	3.05287e-28
OPHN1	Xq12	-0.347142	1.58177e-29	3.11241e-28
OGN	9q22.31	-0.347051	1.63943e-29	3.2227e-28
DCHS1	11p15.4	-0.347036	1.64899e-29	3.23833e-28
RCBTB2	13q14.2	-0.346992	1.67787e-29	3.29182e-28
SLC8A1	2p22.1	-0.346945	1.70917e-29	3.34803e-28
LSM7	19p13.3	0.346944	1.70987e-29	3.34803e-28
TRAP1	16p13.3	0.346938	1.71394e-29	3.35272e-28
DDX28	16q22.1	0.346814	1.80006e-29	3.51776e-28
TUBG1	17q21.31	0.346795	1.81349e-29	3.54054e-28
POP5	12q24.31	0.346789	1.81789e-29	3.54568e-28
VGLL3	3p12.1	-0.34672	1.86779e-29	3.63946e-28
MRPL27	17q21.33	0.346699	1.88313e-29	3.66578e-28
SMYD5	2p13.2	0.346692	1.88835e-29	3.67238e-28
LTBP2	14q24.3	-0.346655	1.91566e-29	3.72188e-28
ZNF134	19q13.43	-0.346653	1.91756e-29	3.72196e-28
FRRS1	1p21.2	-0.346649	1.92034e-29	3.72374e-28
IFRD2	3p21.31	0.346558	1.99093e-29	3.8569e-28
KRBA2	17p13.1	-0.346552	1.99517e-29	3.86138e-28
SNRNP25	16p13.3	0.346471	2.0601e-29	3.9832e-28
COQ8A	1q42.13	0.346304	2.19988e-29	4.24935e-28
HCN3	1q22	0.346076	2.40637e-29	4.64375e-28
VSTM4	10q11.23	-0.34606	2.42091e-29	4.6673e-28
TEDC2	16p13.3	0.34592	2.55827e-29	4.92737e-28
RASA1	5q14.3	-0.345913	2.5652e-29	4.93597e-28
CRABP2	1q23.1	0.345716	2.77081e-29	5.32649e-28
SOS2	14q21.3	-0.345671	2.82087e-29	5.41754e-28
RHNO1	12p13.33	0.345524	2.98744e-29	5.73193e-28
ZNF776	19q13.43	-0.345488	3.03041e-29	5.80881e-28
PDGFRB	5q32	-0.345451	3.0744e-29	5.8875e-28
ZMYND19	9q34.3	0.345404	3.13152e-29	5.99116e-28
OAZ3	1q21.3	0.345363	3.18274e-29	6.08334e-28
RASGRF2	5q14.1	-0.345215	3.37275e-29	6.44038e-28
ZCCHC24	10q22.3	-0.345143	3.46948e-29	6.61879e-28
TRIO	5p15.2	-0.345126	3.49246e-29	6.65628e-28
TSPYL4	6q22.1	-0.34501	3.65412e-29	6.95776e-28
MAN1A2	1p12	-0.345	3.66827e-29	6.97807e-28
SPIN1	9q22.1	-0.344979	3.69899e-29	7.02984e-28
PRADC1	2p13.2	0.344946	3.74696e-29	7.11425e-28
KERA	12q21.33	-0.344837	3.90966e-29	7.41614e-28
ZNF704	8q21.13	-0.344673	4.17006e-29	7.90259e-28
CCNQ	Xq28	0.344668	4.17666e-29	7.90763e-28
GGPS1	1q42.3	0.344569	4.34217e-29	8.21323e-28
TRPC1	3q23	-0.344549	4.3769e-29	8.2711e-28
FSTL1	3q13.33	-0.34452	4.42544e-29	8.35495e-28
NDUFA12	12q22	0.344515	4.43517e-29	8.36543e-28
ZNF676	19p12	-0.344487	4.48307e-29	8.44783e-28
SORL1	11q24.1	-0.344457	4.53659e-29	8.54064e-28
GAB1	4q31.21	-0.344357	4.71788e-29	8.8736e-28
DIP2C	10p15.3	-0.344288	4.84519e-29	9.1045e-28
HSD17B11	4q22.1	-0.344218	4.97937e-29	9.34787e-28
AURKB	17p13.1	0.344159	5.09505e-29	9.55609e-28
SEC13	3p25.3	0.344092	5.23e-29	9.80001e-28
LAMB1	7q31.1	-0.344024	5.37054e-29	1.0054e-27
MICU3	8p22	-0.343975	5.47611e-29	1.0242e-27
TBCC	6p21.1	0.343957	5.51312e-29	1.03016e-27
SCN9A	2q24.3	-0.343869	5.70659e-29	1.06532e-27
SNTB2	16q22.1	-0.343845	5.75954e-29	1.0742e-27
YIF1A	11q13.2	0.343771	5.92868e-29	1.10472e-27
DAZAP1	19p13.3	0.343756	5.96352e-29	1.11018e-27
RRP9	3p21.2	0.343621	6.28398e-29	1.16875e-27
NCOA2	8q13.3	-0.343557	6.44219e-29	1.19706e-27
RASA2	3q23	-0.343515	6.54984e-29	1.21594e-27
ZNF292	6q14.3	-0.343464	6.68042e-29	1.23903e-27
HPGD	4q34.1	-0.343448	6.72335e-29	1.24584e-27
TTC28	22q12.1	-0.343406	6.83455e-29	1.26528e-27
SSH2	17q11.2	-0.343352	6.97983e-29	1.29098e-27
SPEN	1p36.21-p36.13	-0.343272	7.19833e-29	1.33016e-27
TBX15	1p12	-0.34324	7.29029e-29	1.34591e-27
SF3B1	2q33.1	-0.343121	7.63575e-29	1.40839e-27
GOLIM4	3q26.2	-0.343113	7.65757e-29	1.41112e-27
PCDHB12	5q31.3	-0.342971	8.09221e-29	1.48984e-27
ABHD12	20p11.21	0.342952	8.15317e-29	1.49969e-27
F12	5q35.3	0.342845	8.49687e-29	1.56147e-27
PHC3	3q26.2	-0.342835	8.53192e-29	1.56648e-27
IGSF10	3q25.1	-0.342781	8.71273e-29	1.59821e-27
MIDEAS	14q24.3	-0.342743	8.84165e-29	1.62038e-27
COA3	17q21.2	0.342668	9.10094e-29	1.66637e-27
ZNF510	9q22.33	-0.342608	9.31695e-29	1.70436e-27
TROAP	12q13.12	0.342582	9.41001e-29	1.71982e-27
PSMA7	20q13.33	0.342251	1.07012e-28	1.95401e-27
RNASEH2C	11q13.1	0.342186	1.09716e-28	2.00156e-27
ROR1	1p31.3	-0.342146	1.11438e-28	2.03113e-27
TGFBRAP1	2q12.1-q12.2	-0.341995	1.18172e-28	2.1519e-27
SH3PXD2A	10q24.33	-0.341787	1.28065e-28	2.32994e-27
CXCL12	10q11.21	-0.341776	1.2858e-28	2.3372e-27
MEPCE	7q22.1	0.341746	1.30082e-28	2.36236e-27
SNRPA1	15q26.3	0.341684	1.33259e-28	2.41786e-27
CINP	14q32.31	0.341615	1.3684e-28	2.48058e-27
C1ORF112	1q24.2	0.341589	1.38258e-28	2.50401e-27
UQCRC1	3p21.31	0.341578	1.38808e-28	2.51171e-27
POSTN	13q13.3	-0.34147	1.44759e-28	2.61702e-27
NOTCH2	1p12	-0.341458	1.45395e-28	2.62615e-27
RAD54L2	3p21.2	-0.341452	1.45745e-28	2.6301e-27
RPS6KA3	Xp22.12	-0.341421	1.475e-28	2.65938e-27
DCAF17	2q31.1	-0.341356	1.51268e-28	2.72487e-27
NDUFA11	19p13.3	0.341242	1.58056e-28	2.84457e-27
SKAP2	7p15.2	-0.341186	1.61522e-28	2.90434e-27
MON2	12q14.1	-0.341169	1.62567e-28	2.92052e-27
CCHCR1	6p21.33	0.341055	1.69897e-28	3.04947e-27
GNG2	14q22.1	-0.34105	1.70219e-28	3.05252e-27
HYPK	15q15.3	0.341019	1.72279e-28	3.0867e-27
TRIR	19p13.13	0.341005	1.73207e-28	3.10055e-27
RBM10	Xp11.3	0.340974	1.75298e-28	3.13518e-27
PPP4C	16p11.2	0.340751	1.91031e-28	3.41351e-27
WAPL	10q23.2	-0.340738	1.91973e-28	3.42728e-27
PRR7	5q35.3	0.340689	1.95635e-28	3.48955e-27
AGL	1p21.2	-0.340621	2.00809e-28	3.57865e-27
CDK2AP2	11q13.2	0.340604	2.02127e-28	3.59895e-27
PABIR1	9q21.11	-0.340534	2.07712e-28	3.6951e-27
RIF1	2q23.3	-0.340512	2.09458e-28	3.72284e-27
JAM3	11q25	-0.34048	2.12058e-28	3.76456e-27
CCNT2	2q21.3	-0.340478	2.1218e-28	3.76456e-27
RBIS	8q21.2	0.340383	2.20076e-28	3.90119e-27
MRPS9	2q12.1	0.340366	2.21578e-28	3.92435e-27
ANKRD44	2q33.1	-0.340317	2.25745e-28	3.99461e-27
FGF7	15q21.2	-0.340286	2.28459e-28	4.03906e-27
TAB3	Xp21.2	-0.34026	2.3077e-28	4.07633e-27
INO80E	16p11.2	0.34022	2.34358e-28	4.13606e-27
DOP1A	6q14.1	-0.340189	2.37133e-28	4.18135e-27
ARF5	7q32.1	0.340102	2.45228e-28	4.32028e-27
NPHP3	3q22.1	-0.340088	2.46541e-28	4.33959e-27
ALPK3	15q25.3	-0.340036	2.51566e-28	4.42416e-27
BDP1	5q13.2	-0.339907	2.64315e-28	4.6443e-27
TMEM200A	6q23.1	-0.339827	2.72504e-28	4.78398e-27
SYDE2	1p22.3	-0.339806	2.7481e-28	4.82024e-27
FAM241B	10q22.1	0.339775	2.78046e-28	4.87273e-27
TLR4	9q33.1	-0.339748	2.80899e-28	4.91707e-27
CHD1L	1q21.1	0.339747	2.81067e-28	4.91707e-27
SETBP1	18q12.3	-0.339698	2.86433e-28	5.00658e-27
INO80D	2q33.3	-0.339656	2.90993e-28	5.08185e-27
PTPRM	18p11.23	-0.339398	3.2132e-28	5.60658e-27
GPRASP1	Xq22.1	-0.33937	3.24792e-28	5.66223e-27
ATP5MC3	2q31.1	0.339332	3.29537e-28	5.73996e-27
MMP16	8q21.3	-0.339313	3.32023e-28	5.77825e-27
MAP3K1	5q11.2	-0.339297	3.33992e-28	5.80746e-27
ITSN1	21q22.11	-0.339295	3.34323e-28	5.80817e-27
MICALCL	11p15.3	-0.339207	3.45695e-28	6.00053e-27
VPS36	13q14.3	-0.339102	3.5997e-28	6.2429e-27
ZMAT5	22q12.2	0.339037	3.68939e-28	6.39292e-27
CALHM5	6q22.1	-0.338961	3.79837e-28	6.57607e-27
MEF2C	5q14.3	-0.338797	4.04491e-28	6.99685e-27
YDJC	22q11.21	0.338735	4.14166e-28	7.15803e-27
STOML2	9p13.3	0.338697	4.20214e-28	7.2563e-27
ABT1	6p22.2	0.338659	4.2643e-28	7.3573e-27
MARCHF8	10q11.21-q11.22	-0.338585	4.38625e-28	7.56119e-27
TECTA	11q23.3	-0.338425	4.6629e-28	8.03118e-27
BACH2	6q15	-0.33837	4.76173e-28	8.19435e-27
BAGE2	21p11.2	-0.338314	4.86468e-28	8.36433e-27
EDA2R	Xq12	-0.338273	4.9414e-28	8.48895e-27
NR2C2	3p25.1	-0.338256	4.97425e-28	8.53806e-27
TEK	9p21.2	-0.338243	4.998e-28	8.57149e-27
FGD4	12p11.21	-0.338232	5.01972e-28	8.60137e-27
CCDC80	3q13.2	-0.338207	5.0683e-28	8.67719e-27
METTL23	17q25.2	0.338195	5.09077e-28	8.70822e-27
MRPS11	15q25.3	0.338087	5.30567e-28	9.06808e-27
SERINC5	5q14.1	-0.338003	5.47782e-28	9.35433e-27
KMT2D	12q13.12	-0.337968	5.55181e-28	9.47259e-27
CALCRL	2q32.1	-0.33791	5.67625e-28	9.67668e-27
SEC23A	14q21.1	-0.337787	5.94851e-28	1.01322e-26
DPY19L3	19q13.11	-0.337784	5.95446e-28	1.01337e-26
COPE	19p13.11	0.337754	6.02438e-28	1.0244e-26
PIN4P1	15q15.3	0.337613	6.35626e-28	1.07987e-26
MTMR6	13q12.13	-0.337611	6.36136e-28	1.07987e-26
LRCH3	3q29	-0.33759	6.4124e-28	1.08761e-26
PELI2	14q22.3	-0.337566	6.47121e-28	1.09666e-26
PA2G4	12q13.2	0.337553	6.50248e-28	1.10102e-26
P2RX7	12q24.31	-0.337548	6.51425e-28	1.10209e-26
ZNF780B	19q13.2	-0.337518	6.58922e-28	1.11383e-26
MICAL2	11p15.3	-0.337484	6.67697e-28	1.12771e-26
PHACTR4	1p35.3	-0.337463	6.73078e-28	1.13584e-26
MS4A2	11q12.1	-0.33735	7.02577e-28	1.18462e-26
CLK2P1	7p15.3	0.337343	7.04494e-28	1.18686e-26
REV1	2q11.2	-0.337336	7.06279e-28	1.18886e-26
MCRIP2	16p13.3	0.337318	7.11159e-28	1.19607e-26
PIWIL2	8p21.3	-0.337301	7.15785e-28	1.20284e-26
LRRTM2	5q31.2	-0.337229	7.3569e-28	1.23526e-26
FAT3	11q14.3	-0.337223	7.37411e-28	1.23711e-26
ZNF423	16q12.1	-0.337219	7.38557e-28	1.23799e-26
CYTH3	7p22.1	-0.337182	7.49048e-28	1.25423e-26
ARHGAP6	Xp22.2	-0.33718	7.49493e-28	1.25423e-26
ZNF426	19p13.2	-0.337099	7.72916e-28	1.29234e-26
PAN3	13q12.2	-0.337087	7.76491e-28	1.29724e-26
EXTL2	1p21.2	-0.337039	7.90669e-28	1.31982e-26
SEMA6D	15q21.1	-0.336979	8.08933e-28	1.34919e-26
NR3C1	5q31.3	-0.336825	8.57734e-28	1.42939e-26
MAGIX	Xp11.23	0.336734	8.8797e-28	1.47855e-26
ITPA	20p13	0.336695	9.01179e-28	1.49929e-26
UAP1	1q23.3	0.336525	9.61146e-28	1.59773e-26
NCBP2AS2	3q29	0.336518	9.63606e-28	1.6005e-26
AP4E1	15q21.2	-0.336412	1.00321e-27	1.6649e-26
TSPYL1	6q22.1	-0.336388	1.01239e-27	1.67874e-26
TUBA1C	12q13.12	0.336237	1.07219e-27	1.77643e-26
SEPTIN11	4q21.1	-0.336131	1.11596e-27	1.84742e-26
RANBP2	2q13	-0.336091	1.1331e-27	1.87424e-26
PRKAR2A	3p21.31	-0.336061	1.14607e-27	1.89414e-26
NHLRC3	13q13.3	-0.336003	1.1717e-27	1.93489e-26
MOSPD2	Xp22.2	-0.335722	1.30318e-27	2.15025e-26
PSMA2	7p14.1	0.335685	1.32139e-27	2.1785e-26
PPIAL4C	1q21.2	0.335593	1.3683e-27	2.25398e-26
TAF1	Xq13.1	-0.335586	1.37187e-27	2.258e-26
CDYL2	16q23.2	-0.335572	1.37907e-27	2.26799e-26
ATP5PO	21q22.11	0.335409	1.46655e-27	2.40988e-26
CRIM1	2p22.2	-0.335385	1.47972e-27	2.42954e-26
NDUFA4	7p21.3	0.335373	1.4869e-27	2.43932e-26
FNDC3A	13q14.2	-0.335349	1.50019e-27	2.45742e-26
EPS8	12p12.3	-0.335349	1.50039e-27	2.45742e-26
ARID5B	10q21.2	-0.335334	1.50852e-27	2.46872e-26
SHISA6	17p12	-0.335331	1.51051e-27	2.46996e-26
RESF1	12p11.21	-0.335195	1.58992e-27	2.5977e-26
WWC2	4q35.1	-0.33519	1.59291e-27	2.59892e-26
ANKRD13A	12q24.11	-0.33519	1.59327e-27	2.59892e-26
FAM50A	Xq28	0.335175	1.60223e-27	2.61141e-26
TENM4	11q14.1	-0.33517	1.60533e-27	2.61434e-26
FYCO1	3p21.31	-0.335079	1.66106e-27	2.70291e-26
DNTTIP1	20q13.12	0.334964	1.73525e-27	2.82132e-26
COQ9	16q21	0.334948	1.74515e-27	2.83512e-26
TSPAN11	12p11.21	-0.33484	1.81769e-27	2.95058e-26
IPMK	10q21.1	-0.33478	1.85944e-27	3.0159e-26
CARNMT1	9q21.13	-0.334771	1.8659e-27	3.02394e-26
ZNRF2P1	7p14.3	-0.334697	1.91831e-27	3.10636e-26
PDZD8	10q25.3-q26.11	-0.33466	1.94596e-27	3.14859e-26
SIN3A	15q24.2	-0.334521	2.05016e-27	3.31451e-26
BACE1	11q23.3	-0.334518	2.05256e-27	3.31571e-26
ANKRD17	4q13.3	-0.334484	2.07877e-27	3.35534e-26
KLF9	9q21.12	-0.334327	2.2055e-27	3.55703e-26
MSRB2	10p12.2	0.334281	2.24368e-27	3.61571e-26
NPAT	11q22.3	-0.334276	2.24844e-27	3.62046e-26
ZNF70	22q11.23	-0.334175	2.33535e-27	3.75738e-26
PRDX5	11q13.1	0.334131	2.37473e-27	3.81767e-26
TMEM256	17p13.1	0.334086	2.41517e-27	3.87957e-26
PARP1	1q42.12	0.333965	2.5275e-27	4.05427e-26
GXYLT2	3p13	-0.333964	2.52797e-27	4.05427e-26
P2RY1	3q25.2	-0.333937	2.55431e-27	4.09322e-26
TSEN34	19q13.42	0.333901	2.58889e-27	4.14229e-26
ADAM23	2q33.3	-0.333901	2.58906e-27	4.14229e-26
RPL24	3q12.3	0.333893	2.59615e-27	4.15032e-26
LAMA4	6q21	-0.33383	2.65821e-27	4.24614e-26
GPS2	17p13.1	0.333816	2.67292e-27	4.26623e-26
MN1	22q12.1	-0.333807	2.68127e-27	4.27616e-26
CDC40	6q21	-0.33379	2.69916e-27	4.30126e-26
LSM3	3p25.1	0.333751	2.73836e-27	4.36025e-26
TLK1	2q31.1	-0.333726	2.76427e-27	4.39802e-26
EMD	Xq28	0.333717	2.77418e-27	4.40846e-26
CYC1	8q24.3	0.333716	2.77523e-27	4.40846e-26
XIST	Xq13.2	-0.333693	2.79895e-27	4.44261e-26
TRAPPC5	19p13.2	0.333656	2.8381e-27	4.50119e-26
DNAJC27	2p23.3	-0.333609	2.88867e-27	4.57776e-26
TMEM79	1q22	0.333601	2.89764e-27	4.58834e-26
PSMC3	11p11.2	0.333433	3.08606e-27	4.88285e-26
NRIP1	21q11.2-q21.1	-0.333391	3.13502e-27	4.9564e-26
RPP25L	9p13.3	0.333383	3.14416e-27	4.96692e-26
NUTF2	16q22.1	0.33329	3.25603e-27	5.1396e-26
PAGR1	16p11.2	0.333246	3.30976e-27	5.2203e-26
FAM126B	2q33.1	-0.33323	3.33057e-27	5.24899e-26
MRPS33	7q34	0.333062	3.546e-27	5.58411e-26
EPHA3	3p11.1	-0.333052	3.56026e-27	5.60216e-26
SPECC1L	22q11.23	-0.33303	3.58854e-27	5.64223e-26
PPIH	1p34.2	0.33301	3.61572e-27	5.68051e-26
GNPTAB	12q23.2	-0.332972	3.66793e-27	5.75802e-26
PDE5A	4q26	-0.332946	3.70391e-27	5.80995e-26
C6ORF136	6p21.33	0.332886	3.78756e-27	5.93651e-26
ASH1L-AS1	1q22	0.332819	3.88355e-27	6.0822e-26
FANCG	9p13.3	0.332769	3.95802e-27	6.19399e-26
ZNF254	19p13	-0.33275	3.9853e-27	6.23181e-26
RREB1	6p24.3	-0.332678	4.09425e-27	6.39719e-26
AMOTL1	11q21	-0.332669	4.10815e-27	6.41391e-26
MRPL16	11q12.1	0.332617	4.18824e-27	6.53335e-26
USF3	3q13.2	-0.332616	4.19118e-27	6.53335e-26
FLG	1q21.3	-0.332553	4.29098e-27	6.68371e-26
CASS4	20q13.31	-0.332522	4.33964e-27	6.75426e-26
EDNRA	4q31.22-q31.23	-0.332483	4.40466e-27	6.85013e-26
LTN1	21q21.3	-0.332428	4.49518e-27	6.98549e-26
RHOJ	14q23.2	-0.332423	4.50327e-27	6.99264e-26
TRAIP	3p21.31	0.332354	4.62187e-27	7.16809e-26
ZKSCAN1	7q22.1	-0.332353	4.62342e-27	7.16809e-26
FAM207A	21q22.3	0.332028	5.22074e-27	8.08791e-26
SSNA1	9q34.3	0.331975	5.32358e-27	8.24086e-26
SLC25A19	17q25.1	0.331859	5.55881e-27	8.59833e-26
PREB	2p23.3	0.331793	5.69783e-27	8.80657e-26
ADAMTS6	5q12.3	-0.331715	5.86528e-27	9.0584e-26
PDPK1	16p13.3	-0.331691	5.91845e-27	9.13348e-26
TUT7	9q21.33	-0.331583	6.16135e-27	9.497e-26
PYCR1	17q25.3	0.331582	6.1635e-27	9.497e-26
ARRDC4	15q26.2	-0.331579	6.17015e-27	9.49994e-26
PSMB7	9q33.3	0.331575	6.17993e-27	9.5077e-26
ARL10	5q35.2	-0.33157	6.19295e-27	9.5137e-26
MFSD2B	2p23.3	0.331569	6.19333e-27	9.5137e-26
CEMIP2	9q21.13	-0.331561	6.21281e-27	9.53631e-26
ARHGEF17	11q13.4	-0.331465	6.43845e-27	9.87508e-26
TMEM127	2q11.2	-0.331416	6.55827e-27	1.00512e-25
TACC3	4p16.3	0.331413	6.56472e-27	1.00534e-25
SLC38A2	12q13.11	-0.331402	6.59054e-27	1.00852e-25
ANKRD28	3p25.1	-0.331328	6.77597e-27	1.0361e-25
RGP1	9p13.3	-0.331123	7.3118e-27	1.11718e-25
YAE1	7p14.1	0.331119	7.32228e-27	1.11793e-25
UBE2Q2P1	15q25.2	-0.33108	7.43122e-27	1.1337e-25
SIGMAR1	9p13.3	0.331024	7.58742e-27	1.15665e-25
IGSF9	1q23.2	0.331012	7.62127e-27	1.16093e-25
ZNF432	19q13.41	-0.331006	7.63793e-27	1.16258e-25
NOL7	6p23	0.330827	8.16413e-27	1.24173e-25
TMEM223	11q12.3	0.330796	8.25739e-27	1.25496e-25
SLIT3	5q34-q35.1	-0.330688	8.59454e-27	1.30521e-25
SNU13	22q13.2	0.330616	8.82798e-27	1.33965e-25
TOMM22	22q13.1	0.330611	8.8441e-27	1.34108e-25
TATDN3	1q32.3	0.330483	9.27583e-27	1.40548e-25
ANK2	4q25-q26	-0.33047	9.32116e-27	1.41128e-25
CDK5	7q36.1	0.330389	9.60386e-27	1.45298e-25
DARS2	1q25.1	0.330353	9.73197e-27	1.47125e-25
CFH	1q31.3	-0.330337	9.79297e-27	1.47936e-25
PPP1R7	2q37.3	0.330307	9.90033e-27	1.49445e-25
FKBP14	7p14.3	-0.330274	1.00217e-26	1.51164e-25
C18ORF21	18q12.2	0.33014	1.05327e-26	1.58751e-25
TGFB3	14q24.3	-0.330074	1.07931e-26	1.62554e-25
LINC01881	2q37.3	-0.330001	1.1091e-26	1.66898e-25
BMS1P4	10q22.2	-0.329999	1.10982e-26	1.66898e-25
BCAP31	Xq28	0.32994	1.13439e-26	1.70465e-25
COPA	1q23.2	0.32985	1.1728e-26	1.76105e-25
COX8A	11q13.1	0.329787	1.20032e-26	1.80101e-25
ZBTB43	9q33.3	-0.329779	1.20389e-26	1.80503e-25
PDE7B	6q23.3	-0.32976	1.21237e-26	1.81638e-25
RBL2	16q12.2	-0.329737	1.2226e-26	1.83034e-25
HEATR5B	2p22.2	-0.329571	1.30006e-26	1.94484e-25
COA4	11q13.4	0.32952	1.32498e-26	1.98065e-25
MAP1A	15q15.3	-0.329492	1.33861e-26	1.99952e-25
PLEKHM3	2q33.3	-0.329401	1.38445e-26	2.06646e-25
QSOX1	1q25.2	0.329397	1.38648e-26	2.06795e-25
SHARPIN	8q24.3	0.32937	1.40071e-26	2.08762e-25
CPEB4	5q35.2	-0.329325	1.42391e-26	2.12062e-25
ADGRL4	1p31.1	-0.329317	1.42828e-26	2.12554e-25
PAFAH1B2	11q23.3	-0.329276	1.44986e-26	2.15607e-25
P2RY12	3q25.1	-0.329271	1.45289e-26	2.15897e-25
ADAMTS2	5q35.3	-0.329234	1.4724e-26	2.18633e-25
TANC1	2q24.2	-0.329222	1.47894e-26	2.19442e-25
ENTPD1	10q24.1	-0.32915	1.51877e-26	2.25185e-25
PRMT9	4q31.23	-0.329014	1.59695e-26	2.36601e-25
SNRPGP15	19p13.12	0.32896	1.62941e-26	2.41232e-25
LAS1L	Xq12	0.328876	1.68067e-26	2.48637e-25
OCIAD2	4p11	0.328839	1.70383e-26	2.51878e-25
TFAP4	16p13.3	0.328601	1.86023e-26	2.74795e-25
HINT2	9p13.3	0.32859	1.86716e-26	2.75616e-25
MAGI3	1p13.2	-0.328527	1.91153e-26	2.81958e-25
ZFYVE16	5q14.1	-0.328495	1.93426e-26	2.851e-25
CLOCK	4q12	-0.32849	1.93782e-26	2.85415e-25
PTTG3P	8q13.1	0.328465	1.95547e-26	2.87593e-25
TIMMDC1	3q13.33	0.328465	1.95548e-26	2.87593e-25
PIMREG	17p13.2	0.328444	1.97031e-26	2.89561e-25
SOCS5	2p21	-0.328341	2.04713e-26	3.00632e-25
MRPL32	7p14.1	0.328313	2.06824e-26	3.03509e-25
ISG20L2	1q23.1	0.328199	2.15669e-26	3.16256e-25
CRYBG3	3q11.2	-0.328115	2.22418e-26	3.25915e-25
CHCHD6	3q21.3	0.328011	2.31079e-26	3.38359e-25
GIGYF2	2q37.1	-0.327996	2.32345e-26	3.39964e-25
CELF2	10p14	-0.327926	2.38467e-26	3.48666e-25
FILIP1L	3q12.1	-0.327908	2.39996e-26	3.50646e-25
EPC1	10p11.22	-0.327874	2.42998e-26	3.54774e-25
NID1	1q42.3	-0.327713	2.57845e-26	3.76176e-25
AKAP10	17p11.2	-0.327628	2.66058e-26	3.87875e-25
NDUFB6	9p21.1	0.327516	2.77159e-26	4.03766e-25
RAB31	18p11.22	-0.3275	2.78842e-26	4.05921e-25
FCHO2	5q13.2	-0.32739	2.90297e-26	4.2229e-25
CCDC88A	2p16.1	-0.32733	2.9675e-26	4.31364e-25
ATF2	2q31.1	-0.327272	3.03147e-26	4.40344e-25
HMBS	11q23.3	0.327253	3.0522e-26	4.43033e-25
ABCG2	4q22.1	-0.32724	3.06745e-26	4.44925e-25
BICRAL	6p21.1	-0.327235	3.07308e-26	4.45418e-25
ITCH	20q11.22	-0.327109	3.21724e-26	4.65976e-25
MIER1	1p31.3	-0.327017	3.32778e-26	4.81431e-25
ATG14	14q22.3	-0.327016	3.32875e-26	4.81431e-25
FER	5q21.3	-0.326934	3.43078e-26	4.9583e-25
PRKAA1	5p13.1	-0.326885	3.4925e-26	5.04385e-25
NEK9	14q24.3	-0.326881	3.49792e-26	5.04804e-25
PGM5P2	9p11.2	-0.326781	3.62839e-26	5.23255e-25
PTGER4	5p13.1	-0.326717	3.71404e-26	5.35222e-25
RAB27B	18q21.2	-0.326684	3.75912e-26	5.4133e-25
RP2	Xp11.3	-0.326681	3.76339e-26	5.41555e-25
DST	6p12.1	-0.326636	3.82679e-26	5.50283e-25
SLC25A11	17p13.2	0.326538	3.96507e-26	5.69758e-25
ABCA8	17q24.2	-0.326505	4.01366e-26	5.76327e-25
SIRT7	17q25.3	0.326473	4.06137e-26	5.8276e-25
HNRNPL	19q13.2	0.326457	4.08484e-26	5.85709e-25
OMD	9q22.31	-0.326289	4.34303e-26	6.22283e-25
PJA2	5q21.3	-0.326152	4.56561e-26	6.53708e-25
REEP4	8p21.3	0.326124	4.61329e-26	6.60064e-25
KCNT2	1q31.3	-0.326035	4.76567e-26	6.81378e-25
CHCHD4	3p25.1	0.325998	4.83019e-26	6.90111e-25
IKBKE	1q32.1	0.325908	4.991e-26	7.12578e-25
IL6ST	5q11.2	-0.325906	4.99539e-26	7.12697e-25
THEM4	1q21.3	0.325889	5.02648e-26	7.16623e-25
MRM3	17p13.3	0.325846	5.1058e-26	7.27414e-25
RNF167	17p13.2	0.325835	5.12594e-26	7.29764e-25
CEP120	5q23.2	-0.325795	5.20088e-26	7.39906e-25
NME2P1	12q24.23	0.325652	5.47973e-26	7.79023e-25
ZNF780A	19q13.2	-0.325635	5.51387e-26	7.83321e-25
PIAS1	15q23	-0.325587	5.61159e-26	7.96639e-25
HSPG2	1p36.12	-0.325297	6.23665e-26	8.84747e-25
BCLAF1	6q23.3	-0.325289	6.25429e-26	8.86621e-25
NDUFA9	12p13.3	0.325121	6.64853e-26	9.41844e-25
SPTY2D1	11p15.1	-0.325107	6.68159e-26	9.45858e-25
MRTFB	16p13.12	-0.325043	6.84069e-26	9.67696e-25
MIIP	1p36.22	0.325007	6.93024e-26	9.79673e-25
SRA1	5q31.3	0.325002	6.94122e-26	9.80532e-25
C19ORF73	19q13.33	0.324929	7.12822e-26	1.00624e-24
INPP4B	4q31.21	-0.324883	7.24974e-26	1.02267e-24
BEND3P3	10q22.3	-0.324848	7.34064e-26	1.03477e-24
TSR3	16p13.3	0.324655	7.8747e-26	1.10927e-24
NRP2	2q33.3	-0.324583	8.08418e-26	1.13744e-24
ARHGAP5	14q12	-0.324582	8.08604e-26	1.13744e-24
USPL1	13q12.3	-0.324573	8.11337e-26	1.14048e-24
CPA3	3q24	-0.324498	8.33773e-26	1.1712e-24
ANKRD16	10p15.1	0.324476	8.40218e-26	1.17943e-24
GPRIN3	4q22.1	-0.324407	8.61603e-26	1.2086e-24
LHFPL2	5q14.1	-0.324392	8.66298e-26	1.21433e-24
DENND5B	12p11.21	-0.324348	8.80205e-26	1.23296e-24
FRY	13q13.1	-0.324258	9.0937e-26	1.27293e-24
PCDHGA5	5q31	-0.32423	9.18778e-26	1.2852e-24
C1ORF74	1q32.2	0.324147	9.46791e-26	1.32346e-24
MYPOP	19q13.32	0.32404	9.84129e-26	1.37469e-24
COPRS	17q11.2	0.324037	9.85435e-26	1.37556e-24
TFR2	7q22.1	0.323972	1.00862e-25	1.40694e-24
RGPD5	2q13	-0.323875	1.04462e-25	1.45615e-24
SETD2	3p21.31	-0.323858	1.05107e-25	1.46412e-24
TMED9	5q35.3	0.323854	1.05261e-25	1.46524e-24
SYNPO2	4q26	-0.323835	1.06005e-25	1.47457e-24
ZNF813	19q13.42	-0.323724	1.10368e-25	1.5342e-24
KLF10	8q22.3	-0.323672	1.12431e-25	1.56179e-24
SDHAF1	19q13.12	0.323623	1.14447e-25	1.58869e-24
ERG	21q22.2	-0.323562	1.17006e-25	1.62309e-24
DDIT3	12q13.3	0.32355	1.17525e-25	1.62917e-24
KMT2E	7q22.3	-0.323536	1.18109e-25	1.63612e-24
ANTXR1	2p13.3	-0.323417	1.23322e-25	1.70716e-24
H2AX	11q23.3	0.323282	1.29456e-25	1.79084e-24
AXL	19q13.2	-0.323166	1.35015e-25	1.86551e-24
NDST1	5q33.1	-0.323165	1.3504e-25	1.86551e-24
FBXO38	5q32	-0.323117	1.37425e-25	1.89715e-24
ISOC2	19q13.42	0.323108	1.3788e-25	1.90212e-24
PUM1	1p35.2	-0.323052	1.40651e-25	1.93901e-24
HROB	17q21.31	0.323023	1.42177e-25	1.9587e-24
TRIM56	7q22.1	-0.322988	1.43958e-25	1.98187e-24
CYBRD1	2q31.1	-0.32294	1.46484e-25	2.01526e-24
SLC24A1	15q22.31	-0.322923	1.47398e-25	2.02644e-24
TMEM273	10q11.23	-0.322919	1.47599e-25	2.02782e-24
CSGALNACT2	10q11.21	-0.322901	1.4853e-25	2.0392e-24
ERGIC3	20q11.22	0.32283	1.5242e-25	2.09118e-24
RAB33B	4q31.1	-0.322797	1.54239e-25	2.11469e-24
ORMDL2	12q13.2	0.322792	1.54531e-25	2.11724e-24
LNX2	13q12.2	-0.32272	1.58551e-25	2.17083e-24
DDHD1	14q22.1	-0.322705	1.59409e-25	2.18109e-24
SLC5A4	22q12.3	-0.322623	1.6422e-25	2.24538e-24
FAM162A	3q21.1	0.322614	1.64749e-25	2.25109e-24
SH2B3	12q24.12	-0.322604	1.65344e-25	2.25767e-24
CTDSPL2	15q15.3-q21.1	-0.3225	1.7164e-25	2.34204e-24
SPON1	11p15.2	-0.322466	1.73789e-25	2.36975e-24
H3C14	1q21.2	0.322446	1.75025e-25	2.38499e-24
BIRC5	17q25.3	0.322412	1.77164e-25	2.41249e-24
OTUD4	4q31.21	-0.322383	1.79056e-25	2.4366e-24
RASSF2	20p13	-0.322297	1.84683e-25	2.51147e-24
RFC4	3q27.3	0.322269	1.86546e-25	2.53508e-24
ADAM22	7q21.12	-0.322175	1.9292e-25	2.61992e-24
MTMR3	22q12.2	-0.322151	1.94583e-25	2.63988e-24
SHANK1	19q13.33	-0.32215	1.94653e-25	2.63988e-24
CDC14A	1p21.2	-0.322123	1.96593e-25	2.66438e-24
ZNRD2	11q13.1	0.322066	2.00638e-25	2.71736e-24
DICER1	14q32.13	-0.32205	2.01838e-25	2.73177e-24
ZNF224	19q13.31	-0.321953	2.08939e-25	2.82596e-24
EEFSEC	3q21.3	0.321927	2.10951e-25	2.85125e-24
INIP	9q32	-0.32183	2.18445e-25	2.95056e-24
DHRS11	17q12	0.32182	2.19197e-25	2.95872e-24
SLFN12	17q12	-0.321768	2.233e-25	3.01206e-24
ENTPD5	14q24.3	-0.321731	2.26322e-25	3.05078e-24
FAM13C	10q21.1	-0.321712	2.27871e-25	3.06959e-24
PCDHB11	5q31.3	-0.321654	2.32655e-25	3.13193e-24
UBALD2	17q25.1	0.321585	2.38469e-25	3.20805e-24
SHE	1q21.3	-0.321572	2.396e-25	3.2211e-24
CHSY3	5q23.3	-0.321487	2.47034e-25	3.3188e-24
SLC8A3	14q24.2	-0.321399	2.54942e-25	3.42275e-24
NME4	16p13.3	0.321378	2.56914e-25	3.44692e-24
MAGOH	1p32.3	0.321356	2.5888e-25	3.47097e-24
PPP1R35	7q22.1	0.321301	2.64112e-25	3.53874e-24
KCNS2	8q22.2	-0.321297	2.64434e-25	3.54069e-24
RUNX1	21q22.12	-0.321107	2.83103e-25	3.78813e-24
PBRM1	3p21.1	-0.321064	2.87459e-25	3.84385e-24
CBL	11q23.3	-0.320886	3.06348e-25	4.09371e-24
OLFML1	11p15.4	-0.320824	3.13227e-25	4.18283e-24
IBTK	6q14.1	-0.320793	3.16704e-25	4.22644e-24
VAMP8	2p11.2	0.320783	3.17859e-25	4.23904e-24
PARVA	11p15.3	-0.320778	3.18454e-25	4.24414e-24
GOPC	6q22.1	-0.320731	3.23838e-25	4.31304e-24
ZNF511	10q26.3	0.320693	3.28252e-25	4.36891e-24
VPS39	15q15.1	-0.320597	3.39732e-25	4.51871e-24
FREM1	9p22.3	-0.320563	3.4394e-25	4.57163e-24
DTWD2	5q23.1	-0.320514	3.50019e-25	4.64936e-24
NSDHL	Xq28	0.320413	3.62861e-25	4.81674e-24
PROS1	3q11.1	-0.32035	3.71097e-25	4.9228e-24
ACAP2	3q29	-0.320317	3.75504e-25	4.97798e-24
ZBTB6	9q33.2	-0.320247	3.84956e-25	5.0999e-24
LCOR	10q24.1	-0.320244	3.85406e-25	5.10248e-24
PFDN4	20q13.2	0.320226	3.8787e-25	5.13172e-24
ZNF836	19q13.33	-0.3202	3.91504e-25	5.17638e-24
AHSA1	14q24.3	0.320056	4.12139e-25	5.44562e-24
KANK2	19p13.2	-0.320031	4.15878e-25	5.4914e-24
EXO1	1q43	0.319967	4.25505e-25	5.61481e-24
ZNF280D	15q21.3	-0.319962	4.26241e-25	5.62082e-24
SMIM3	5q33.1	-0.319831	4.46635e-25	5.88588e-24
GULP1	2q32.1-q32.2	-0.319648	4.76702e-25	6.27798e-24
HTR1F	3p12	-0.319623	4.80956e-25	6.32985e-24
MSMP	9p13.3	-0.319598	4.85353e-25	6.38352e-24
GAS5	1q25.1	0.319557	4.92461e-25	6.47276e-24
ERI3	1p34.1	0.319504	5.01795e-25	6.59112e-24
DOCK9	13q32.3	-0.319477	5.06665e-25	6.65073e-24
PYM1	12q13.2	0.319466	5.08712e-25	6.67322e-24
HBP1	7q22.3	-0.319446	5.12304e-25	6.71594e-24
SHROOM4	Xp11.22	-0.319407	5.19527e-25	6.80617e-24
HPRT1	Xq26.2-q26.3	0.31939	5.22627e-25	6.84231e-24
OXLD1	17q25.3	0.319247	5.49896e-25	7.19463e-24
HTR2B	2q37.1	-0.319233	5.52527e-25	7.22432e-24
HIGD2A	5q35.2	0.319212	5.56717e-25	7.27436e-24
GPR88	1p21.2	-0.319143	5.70606e-25	7.45098e-24
RLF	1p34.2	-0.319102	5.78871e-25	7.55398e-24
NOL9	1p36.31	-0.319075	5.84488e-25	7.62232e-24
YLPM1	14q24.3	-0.319067	5.86158e-25	7.63443e-24
MRPL28	16p13.3	0.319067	5.86179e-25	7.63443e-24
ZNF800	7q31.33	-0.318965	6.07923e-25	7.91248e-24
MECOM	3q26.2	-0.318958	6.09331e-25	7.92566e-24
ZNF570	19q13.12	-0.318896	6.23008e-25	8.0983e-24
MFAP4	17p11.2	-0.318855	6.3217e-25	8.21206e-24
PNPLA8	7q31.1	-0.318838	6.35893e-25	8.25508e-24
PTPRE	10q26.2	-0.318739	6.58766e-25	8.54646e-24
TCAF1	7q35	-0.318729	6.60934e-25	8.56904e-24
ZNF264	19q13.43	-0.318726	6.61694e-25	8.57335e-24
ZNF573	19q13.12	-0.318708	6.65844e-25	8.62154e-24
PROX1	1q32.3	-0.318681	6.72292e-25	8.69941e-24
HIVEP1	6p24.1	-0.318649	6.80144e-25	8.79533e-24
LCORL	4p15.31	-0.31858	6.96903e-25	9.00624e-24
MRPL4	19p13.2	0.318559	7.02091e-25	9.06743e-24
MRPL48	11q13.4	0.31851	7.14467e-25	9.22131e-24
SEL1L	14q31	-0.3185	7.17077e-25	9.24905e-24
EBF1	5q33.3	-0.318258	7.81176e-25	1.00693e-23
MAMDC2	9q21.12	-0.318226	7.89964e-25	1.01761e-23
FCHSD2	11q13.4	-0.318186	8.01291e-25	1.03153e-23
HAND2-AS1	4q34.1	-0.318024	8.48762e-25	1.09194e-23
CUL5	11q22.3	-0.317996	8.572e-25	1.10209e-23
SPG11	15q21.1	-0.317932	8.76858e-25	1.12664e-23
MVB12A	19p13.11	0.317915	8.82012e-25	1.13254e-23
KDF1	1p36.11	0.317658	9.66168e-25	1.2398e-23
SPTLC2	14q24.3	-0.317654	9.67413e-25	1.2406e-23
COL15A1	9q22.33	-0.317533	1.00976e-24	1.2936e-23
AP2S1	19q13.32	0.317532	1.01003e-24	1.2936e-23
XRN1	3q23	-0.317528	1.01152e-24	1.29468e-23
TRIP12	2q36.3	-0.317517	1.01547e-24	1.29891e-23
ZNF300P1	5q33.1	-0.317467	1.03358e-24	1.32123e-23
ZKSCAN7	3p21.31	-0.317373	1.06832e-24	1.36476e-23
RABGAP1	9q33.2-q33.3	-0.31733	1.08463e-24	1.38472e-23
GAR1	4q25	0.317252	1.11515e-24	1.42277e-23
SEC14L1P1	11p11.2	-0.317242	1.11917e-24	1.42699e-23
CREG1	1q24.2	0.317111	1.17177e-24	1.49311e-23
TIMM44	19p13.2	0.317076	1.1865e-24	1.51092e-23
UBTD2	5q35.1	-0.317022	1.20912e-24	1.53875e-23
WDR53	3q29	0.317009	1.21492e-24	1.54514e-23
SETD7	4q31.1	-0.316927	1.25051e-24	1.58941e-23
TENM2	5q34	-0.316914	1.25642e-24	1.5959e-23
ARHGAP31	3q13.32-q13.33	-0.316791	1.31193e-24	1.66535e-23
ZNF615	19q13.41	-0.316775	1.31927e-24	1.67361e-23
MECP2	Xq28	-0.316683	1.36277e-24	1.7277e-23
CLDN7	17p13.1	0.316338	1.5388e-24	1.94963e-23
BCS1L	2q35	0.316248	1.5881e-24	2.01082e-23
SGTB	5q12.3	-0.316057	1.69839e-24	2.14912e-23
LRRN3	7q31.1	-0.316032	1.71354e-24	2.16639e-23
DENND2C	1p13.2	-0.316031	1.71421e-24	2.16639e-23
LRP4	11p11.2	-0.315997	1.73492e-24	2.19118e-23
COL12A1	6q13-q14.1	-0.315868	1.81515e-24	2.29107e-23
NT5C3B	17q21.2	0.315827	1.84177e-24	2.32321e-23
GPR176	15q14-q15.1	-0.315786	1.86799e-24	2.35479e-23
LNPEP	5q15	-0.315768	1.88001e-24	2.36845e-23
ZNF518A	10q24.1	-0.31568	1.93872e-24	2.44088e-23
RNF11	1p32.3	-0.31557	2.01565e-24	2.53614e-23
LMBRD2	5p13.2	-0.315561	2.02186e-24	2.54237e-23
SRSF9	12q24.31	0.315504	2.0622e-24	2.59147e-23
CACNB4	2q23.3	-0.315459	2.09546e-24	2.63161e-23
RBBP8NL	20q13.33	0.31545	2.10227e-24	2.6367e-23
GABPA	21q21.3	-0.315449	2.10266e-24	2.6367e-23
NMNAT1	1p36.22	-0.315448	2.10346e-24	2.6367e-23
NR5A2	1q32.1	-0.31541	2.13181e-24	2.67056e-23
C17ORF49	17p13.1	0.315292	2.22193e-24	2.78172e-23
PHB	17q21.33	0.315278	2.23293e-24	2.79374e-23
MTM1	Xq28	-0.315245	2.25816e-24	2.82354e-23
DCP2	5q22.2	-0.315192	2.30115e-24	2.8755e-23
SF3B5	6q24.2	0.315094	2.38092e-24	2.97333e-23
CYSLTR2	13q14.2	-0.314952	2.5028e-24	3.12359e-23
NOP58	2q33.1	0.314854	2.5895e-24	3.22878e-23
PAPPA	9q33.1	-0.314853	2.59031e-24	3.22878e-23
POLR1C	6p21.1	0.314847	2.59658e-24	3.23459e-23
ALYREF	17q25.3	0.314818	2.62255e-24	3.26491e-23
CYP2U1	4q25	-0.314793	2.64549e-24	3.29142e-23
SSPN	12p12.1	-0.314743	2.69272e-24	3.34809e-23
MRPS23	17q22	0.314588	2.84229e-24	3.53188e-23
ZBTB8OS	1p35.1	0.314545	2.88557e-24	3.58344e-23
BBX	3q13.12	-0.314523	2.90754e-24	3.60848e-23
NDUFA6	22q13.2	0.314506	2.92473e-24	3.62757e-23
PCDHGA2	5q31.3	-0.314454	2.97799e-24	3.69134e-23
CREBL2	12p13.1	-0.314421	3.01318e-24	3.73265e-23
ZNF708	19p12	-0.314417	3.01749e-24	3.7348e-23
AIMP2	7p22.1	0.314416	3.01864e-24	3.7348e-23
BRMS1	11q13.2	0.31441	3.02496e-24	3.73754e-23
WDR47	1p13.3	-0.314409	3.02587e-24	3.73754e-23
CBX8	17q25.3	0.314408	3.02646e-24	3.73754e-23
CALN1	7q11.22	-0.314344	3.09513e-24	3.82e-23
ZNF44	19p13.2	-0.314286	3.15802e-24	3.89521e-23
FAM72B	1p11.2	0.314264	3.18241e-24	3.92288e-23
CORO2B	15q23	-0.314158	3.30266e-24	4.06861e-23
ATP5MG	11q23.3	0.314115	3.35206e-24	4.12692e-23
LDB2	4p15.32	-0.313988	3.50426e-24	4.31166e-23
ACVR2A	2q22.3-q23.1	-0.313981	3.51322e-24	4.32003e-23
PCDHGA11	5q31.3	-0.313956	3.54323e-24	4.35427e-23
CDKN3	14q22.2	0.313888	3.62938e-24	4.45739e-23
E2F1	20q11.22	0.313868	3.65374e-24	4.48456e-23
SLC35D1	1p31.3	-0.313837	3.69357e-24	4.53068e-23
WDR7	18q21.31	-0.313813	3.72529e-24	4.56678e-23
TRAF6	11p12	-0.313679	3.90317e-24	4.78192e-23
SMAD3	15q22.33	-0.313675	3.90863e-24	4.78568e-23
C1QTNF7	4p15.32	-0.313659	3.93041e-24	4.80941e-23
TOMM20	1q42.3	0.313598	4.01461e-24	4.90944e-23
MKLN1	7q32.3	-0.313579	4.04088e-24	4.93856e-23
ATG101	12q13.13	0.313575	4.04741e-24	4.94352e-23
PGAP1	2q33.1	-0.313556	4.07391e-24	4.97285e-23
KLHL33	14q11.2	-0.313471	4.1952e-24	5.11778e-23
ZNF689	16p11.2	-0.313426	4.26167e-24	5.19571e-23
MRPS18B	6p21.33	0.313422	4.26861e-24	5.201e-23
TMEM186	16p13.2	0.313413	4.28148e-24	5.21351e-23
ADAMTSL1	9p22.2-p22.1	-0.313397	4.30486e-24	5.2388e-23
ZSCAN12	6p22.1	-0.313393	4.31076e-24	5.24279e-23
PCDHGA6	5q31	-0.313318	4.42505e-24	5.37853e-23
FEN1	11q12.2	0.313295	4.4614e-24	5.41942e-23
ATXN1L	16q22.2	-0.313208	4.59857e-24	5.58266e-23
DHDH	19q13.33	0.313088	4.79411e-24	5.81653e-23
FILIP1	6q14.1	-0.313074	4.8173e-24	5.84113e-23
HAS2	8q24.13	-0.312937	5.05165e-24	6.12157e-23
HGH1	8q24.3	0.312894	5.12826e-24	6.21066e-23
PEX16	11p11.2	0.312887	5.14023e-24	6.22139e-23
LPAR1	9q31.3	-0.312846	5.21399e-24	6.30685e-23
CLASP1	2q14.2-q14.3	-0.312823	5.25547e-24	6.35319e-23
MAPKBP1	15q15.1	-0.312816	5.2692e-24	6.36595e-23
RAPGEF1	9q34.13	-0.312813	5.27361e-24	6.36711e-23
USE1	19p13.11	0.312812	5.27652e-24	6.36711e-23
SGMS2	4q25	-0.312777	5.33964e-24	6.4394e-23
DGUOK	2p13.1	0.312774	5.34613e-24	6.44334e-23
CFAP298	21q22.11	0.312657	5.56664e-24	6.70507e-23
H4C14	1q21.2	0.312616	5.64655e-24	6.79724e-23
CNPY3	6p21.1	0.312595	5.68772e-24	6.84268e-23
PACSIN3	11p11.2	0.312559	5.76057e-24	6.92617e-23
PPP1CA	11q13.2	0.312553	5.77255e-24	6.9364e-23
FLI1	11q24.3	-0.312514	5.84955e-24	7.02472e-23
CNFN	19q13.2	0.312502	5.87472e-24	7.05072e-23
ARHGAP42	11q22.1	-0.312485	5.90899e-24	7.08761e-23
HTRA2	2p13.1	0.312437	6.00809e-24	7.20216e-23
SHC1	1q21.3	0.312421	6.04163e-24	7.23803e-23
EHMT2	6p21.33	0.31241	6.06536e-24	7.26212e-23
MTF1	1p34.3	-0.312387	6.11433e-24	7.31638e-23
SEC23IP	10q26.11-q26.12	-0.312382	6.12345e-24	7.32292e-23
XPO4	13q12.11	-0.312353	6.18595e-24	7.39325e-23
MRPL18	6q25.3	0.31235	6.19257e-24	7.39674e-23
QKI	6q26	-0.312342	6.20924e-24	7.41224e-23
PIEZO2	18p11.22-p11.21	-0.312336	6.22203e-24	7.42308e-23
GALNT15	3p25.1	-0.312278	6.3481e-24	7.56898e-23
ITSN2	2p23.3	-0.312223	6.47148e-24	7.71149e-23
HSPBP1	19q13.42	0.312176	6.57704e-24	7.83262e-23
SULT1C4	2q12.3	-0.312157	6.62055e-24	7.87975e-23
BORCS8	19p13.11	0.312102	6.74797e-24	8.02663e-23
BRIX1	5p13.2	0.312041	6.89119e-24	8.19214e-23
DERL2	17p13.2	0.311936	7.1465e-24	8.4906e-23
THBS1	15q14	-0.311901	7.233e-24	8.58828e-23
ZNF441	19p13.2	-0.311885	7.27315e-24	8.63084e-23
CCR4	3p22.3	-0.311848	7.36848e-24	8.73879e-23
CFAP97	4q35.1	-0.311788	7.52231e-24	8.91594e-23
ADAMTS5	21q21.3	-0.311754	7.61082e-24	9.01551e-23
CCNB1	5q13.2	0.311744	7.63674e-24	9.04087e-23
SF3B6	2p23.3	0.311627	7.95354e-24	9.40592e-23
ANKRD54	22q13.1	0.311626	7.95448e-24	9.40592e-23
PTPRJ	11p11.2	-0.311608	8.00649e-24	9.46183e-23
ZFHX3	16q22.2-q22.3	-0.311566	8.12307e-24	9.59394e-23
KIAA2026	9p24.1	-0.311552	8.16073e-24	9.63273e-23
RRP36	6p21.1	0.311524	8.24131e-24	9.72212e-23
ALKBH4	7q22.1	0.311503	8.30189e-24	9.78782e-23
LSM10	1p34.3	0.311402	8.5944e-24	1.01267e-22
MAB21L1	13q13.3	-0.311356	8.73361e-24	1.02847e-22
SMCR8	17p11.2	-0.311194	9.23524e-24	1.0869e-22
ANKFY1	17p13.2	-0.311154	9.36251e-24	1.10124e-22
RCC1L	7q11.23	0.311019	9.80825e-24	1.15299e-22
RB1	13q14.2	-0.310976	9.95505e-24	1.16892e-22
EXOSC7	3p21.31	0.310976	9.95548e-24	1.16892e-22
SLFN5	17q12	-0.310943	1.007e-23	1.18167e-22
ZDHHC21	9p22.3	-0.310928	1.01208e-23	1.18694e-22
AGO1	1p34.3	-0.310909	1.01896e-23	1.19432e-22
FAP	2q24.2	-0.310853	1.0387e-23	1.21674e-22
KATNAL1	13q12.3	-0.310827	1.04801e-23	1.22693e-22
UQCR11	19p13.3	0.310823	1.04949e-23	1.22794e-22
SRRM2	16p13.3	-0.310814	1.0527e-23	1.23098e-22
GNRHR	4q13.2	-0.310648	1.11477e-23	1.3028e-22
ZNF649	19q13.41	-0.310511	1.16852e-23	1.36482e-22
ELOC	8q21.11	0.310473	1.18401e-23	1.3821e-22
SLC35B1	17q21.33	0.310413	1.20843e-23	1.40979e-22
RRP15	1q41	0.310289	1.2612e-23	1.47049e-22
TMOD3	15q21.2	-0.31028	1.2651e-23	1.47418e-22
KIAA1958	9q32	-0.310248	1.27926e-23	1.48982e-22
MINAR1	15q25.1	-0.31024	1.28248e-23	1.4927e-22
PDCD6	5p15.33	0.310237	1.28398e-23	1.49358e-22
RNF38	9p13.2	-0.310188	1.30587e-23	1.51816e-22
DMGDH	5q14.1	-0.310145	1.32511e-23	1.53963e-22
RBMS2	12q13.3	-0.310071	1.35942e-23	1.57859e-22
GPALPP1	13q14.12	-0.31005	1.36908e-23	1.58888e-22
CPEB3	10q23.32	-0.310022	1.38219e-23	1.60316e-22
ZNF695	1q44	0.31002	1.38349e-23	1.60374e-22
USP47	11p15.3	-0.309989	1.39829e-23	1.61996e-22
TMEM14A	6p12.2	0.30998	1.4025e-23	1.6239e-22
FAM161B	14q24.3	-0.309959	1.41256e-23	1.63461e-22
BAX	19q13.33	0.309928	1.42777e-23	1.65125e-22
ABCB1	7q21.12	-0.309912	1.43583e-23	1.65961e-22
COL3A1	2q32.2	-0.309878	1.45267e-23	1.67811e-22
WRAP53	17p13.1	0.309868	1.45747e-23	1.68269e-22
YARS2	12p11.21	0.309853	1.46488e-23	1.69026e-22
PAPLN	14q24.2	-0.309843	1.47002e-23	1.69522e-22
SYNJ1	21q22.11	-0.309801	1.49135e-23	1.71883e-22
CD84	1q23.3	-0.309786	1.49908e-23	1.72675e-22
RERE	1p36.23	-0.309775	1.50488e-23	1.73243e-22
ARPC5	1q25.3	0.30976	1.51235e-23	1.74003e-22
RASEF	9q21.32	-0.309586	1.60544e-23	1.84607e-22
PSMG1	21q22.2	0.309538	1.63211e-23	1.87566e-22
NOL12	22q13.1	0.309506	1.64988e-23	1.89407e-22
YAP1	11q22.1	-0.309506	1.65002e-23	1.89407e-22
RMI2	16p13.13	0.309494	1.65701e-23	1.90101e-22
MYO5C	15q21.2	-0.309449	1.68289e-23	1.92959e-22
KLF3	4p14	-0.309446	1.68416e-23	1.92994e-22
DESI1	22q13.2	0.309299	1.77116e-23	2.02848e-22
PER3	1p36.23	-0.309294	1.77411e-23	2.0307e-22
BTBD8	1p22.1	-0.309277	1.78461e-23	2.04155e-22
PGM5	9q21.11	-0.309193	1.83657e-23	2.09979e-22
SPATA2L	16q24.3	0.30918	1.84481e-23	2.10801e-22
LRBA	4q31.3	-0.309153	1.86198e-23	2.12642e-22
NOP10	15q14	0.309124	1.88057e-23	2.14642e-22
SMG1P3	16p12.2	-0.309094	1.90008e-23	2.16746e-22
DHODH	16q22.2	0.309024	1.94592e-23	2.21848e-22
ZNF225	19q13.31	-0.309021	1.948e-23	2.2196e-22
ZDHHC12	9q34.11	0.308982	1.97406e-23	2.248e-22
POLR2G	11q12.3	0.308945	1.99939e-23	2.27556e-22
LYSMD3	5q14.3	-0.308918	2.01822e-23	2.29569e-22
ALS2	2q33.1	-0.308826	2.08224e-23	2.36716e-22
ABL1	9q34.12	-0.308783	2.11316e-23	2.40094e-22
HIVEP2	6q24.2	-0.308731	2.15122e-23	2.44281e-22
ASXL3	18q12.1	-0.308702	2.17295e-23	2.46608e-22
NEU3	11q13.4	-0.308682	2.18745e-23	2.48113e-22
PLCL2	3p24.3	-0.308644	2.21646e-23	2.51262e-22
SYNE4	19q13.12	0.308612	2.24063e-23	2.53858e-22
NUDC	1p36.11	0.308595	2.2539e-23	2.55217e-22
PRRX1	1q24.2	-0.308393	2.41483e-23	2.73285e-22
ARFGEF3	6q23.3-q24.1	-0.308212	2.5679e-23	2.90444e-22
UNC5C	4q22.3	-0.308137	2.63438e-23	2.97795e-22
GATD3A	21q22.3	0.308111	2.65818e-23	3.00316e-22
LPP	3q27.3-q28	-0.308075	2.69134e-23	3.0389e-22
APEX2	Xp11.21	0.308062	2.70289e-23	3.05023e-22
DPM2	9q34.11	0.308058	2.70658e-23	3.05267e-22
TMEM131	2q11.2	-0.308046	2.71744e-23	3.0632e-22
SRPRB	3q22.1	0.308031	2.73169e-23	3.07753e-22
LRRC45	17q25.3	0.308022	2.74001e-23	3.08517e-22
UEVLD	11p15.1	-0.308012	2.74979e-23	3.09444e-22
COL8A1	3q12.1	-0.308008	2.75351e-23	3.09688e-22
IPW	15q11.2	-0.307992	2.76807e-23	3.11151e-22
MTMR9	8p23.1	-0.307952	2.80642e-23	3.15285e-22
LHFPL6	13q13.3-q14.11	-0.30794	2.81795e-23	3.16404e-22
IKZF5	10q26.13	-0.307907	2.84907e-23	3.19718e-22
RAB14	9q33.2	-0.307825	2.92995e-23	3.28611e-22
RAB4A	1q42.13	0.30778	2.97586e-23	3.33572e-22
ZC3H7A	16p13.13	-0.307724	3.03275e-23	3.39759e-22
KIF22	16p11.2	0.30768	3.07838e-23	3.44679e-22
PYCR3	8q24.3	0.307652	3.10762e-23	3.47758e-22
SESN3	11q21	-0.307636	3.12513e-23	3.49523e-22
PSMD13	11p15.5	0.307632	3.12916e-23	3.49778e-22
UCHL5	1q31.2	0.307624	3.13819e-23	3.50592e-22
TAF5L	1q42.13	0.307578	3.18765e-23	3.55919e-22
TRAPPC8	18q12.1	-0.307391	3.39628e-23	3.79002e-22
PDPR	16q22.1	-0.30725	3.56363e-23	3.97456e-22
WIPF1	2q31.1	-0.307178	3.65119e-23	4.06995e-22
PLBD2	12q24.13	-0.307162	3.67171e-23	4.09054e-22
CYP20A1	2q33.2	-0.30712	3.72452e-23	4.14707e-22
TTN	2q31.2	-0.306993	3.88774e-23	4.32641e-22
GLT8D2	12q23.3	-0.306949	3.94682e-23	4.38971e-22
BBS10	12q21.2	-0.306934	3.96618e-23	4.40879e-22
ZFPL1	11q13.1	0.306856	4.07269e-23	4.52468e-22
DRAP1	11q13.1	0.306794	4.16006e-23	4.61919e-22
DBI	2q14.2	0.306761	4.20641e-23	4.66807e-22
FAM72D	1q21.1	0.306754	4.21724e-23	4.6775e-22
RPS19BP1	22q13.1	0.306673	4.3338e-23	4.80411e-22
AHR	7p21.1	-0.306644	4.37749e-23	4.84986e-22
ZNF347	19q13.42	-0.306618	4.4155e-23	4.88927e-22
PLOD3	7q22.1	0.306564	4.49664e-23	4.97637e-22
ADRB2	5q32	-0.306497	4.59996e-23	5.08789e-22
SUSD1	9q31.3-q32	-0.306487	4.61635e-23	5.10321e-22
PDE1A	2q32.1	-0.306465	4.65121e-23	5.1389e-22
SMARCAD1	4q22.3	-0.306441	4.68821e-23	5.17693e-22
ASPSCR1	17q25.3	0.306435	4.6982e-23	5.18511e-22
PSRC1	1p13.3	0.306418	4.72469e-23	5.21147e-22
CPEB1	15q25.2	-0.306412	4.73485e-23	5.2198e-22
SCARB2	4q21.1	-0.306353	4.82982e-23	5.32157e-22
ZZZ3	1p31.1	-0.306291	4.93306e-23	5.43234e-22
GOLT1A	1q32.1	0.306282	4.94783e-23	5.44475e-22
INKA2	1p13.2	-0.306281	4.94977e-23	5.44475e-22
PANK3	5q34	-0.306266	4.97465e-23	5.46911e-22
ZNF549	19q13.43	-0.306166	5.14635e-23	5.65477e-22
ERMAP	1p34.2	-0.306091	5.27721e-23	5.79539e-22
ZNF397	18q12.2	-0.306006	5.43242e-23	5.96257e-22
SLC24A2	9p22.1	-0.306	5.44275e-23	5.97063e-22
LRFN5	14q21.1	-0.305969	5.50049e-23	6.03067e-22
EIF4EBP1	8p11.23	0.305929	5.57611e-23	6.11024e-22
ZBTB16	11q23.2	-0.305864	5.69878e-23	6.24124e-22
FAM3A	Xq28	0.305803	5.81783e-23	6.36814e-22
MRPS22	3q23	0.305756	5.9108e-23	6.46637e-22
CSNK1G1	15q22.31	-0.305695	6.03377e-23	6.59729e-22
MAF	16q23.2	-0.305596	6.23931e-23	6.81831e-22
CDC14C	7p12.3	-0.305593	6.24502e-23	6.82083e-22
ZDBF2	2q33.3	-0.305524	6.39176e-23	6.97729e-22
SPATA6	1p33	-0.305503	6.43816e-23	7.02411e-22
PCYT2	17q25.3	0.305411	6.64078e-23	7.24124e-22
APOOL	Xq21.1	-0.305364	6.74709e-23	7.35316e-22
ADGRA2	8p11.23	-0.305339	6.80327e-23	7.41035e-22
PCDHGA3	5q31.3	-0.305282	6.93584e-23	7.55065e-22
PUSL1	1p36.33	0.305264	6.97837e-23	7.59282e-22
ZC3HC1	7q32.2	0.305214	7.09603e-23	7.71664e-22
TSPAN5	4q23	-0.30518	7.17851e-23	7.8021e-22
FN3K	17q25.3	0.305092	7.39493e-23	8.03296e-22
MARVELD1	10q24.2	-0.305068	7.45457e-23	8.09336e-22
STARD7-AS1	2q11.2	-0.305063	7.46849e-23	8.10408e-22
ITPR1	3p26.1	-0.304908	7.86704e-23	8.53193e-22
GPS1	17q25.3	0.304905	7.8763e-23	8.53735e-22
MMRN1	4q22.1	-0.304884	7.93194e-23	8.59301e-22
BYSL	6p21.1	0.304792	8.18191e-23	8.85902e-22
FGFR1OP2	12p11.23	-0.304732	8.34745e-23	9.03338e-22
EDF1	9q34.3	0.304702	8.43162e-23	9.11953e-22
NDUFB7	19p13.12	0.304691	8.46483e-23	9.15051e-22
ZNF543	19q13.43	-0.304542	8.89739e-23	9.61292e-22
ATP8B4	15q21.2	-0.30449	9.05473e-23	9.77764e-22
DDX41	5q35.3	0.30441	9.30152e-23	1.00387e-21
COX20	1q44	0.304392	9.36018e-23	1.00966e-21
CCPG1	15q21.3	-0.304344	9.51009e-23	1.02528e-21
ESS2	22q11.21	0.304322	9.5811e-23	1.03238e-21
ARHGEF39	9p13.3	0.30427	9.74893e-23	1.0499e-21
PRDM4	12q23.3	-0.30426	9.7815e-23	1.05284e-21
TIMP2	17q25.3	-0.304233	9.87365e-23	1.06219e-21
CDK14	7q21.13	-0.30418	1.00505e-22	1.08064e-21
HMGA1	6p21.31	0.304128	1.0228e-22	1.09913e-21
PCDHB18P	5q31.3	-0.303975	1.07655e-22	1.15627e-21
CNTRL	9q33.2	-0.303962	1.08112e-22	1.16055e-21
SP1	12q13.13	-0.303953	1.08464e-22	1.16371e-21
SLC25A46	5q22.1	-0.30394	1.0891e-22	1.16787e-21
IPP	1p34.1	-0.303931	1.09255e-22	1.17094e-21
TMEM255A	Xq24	-0.303828	1.13109e-22	1.2116e-21
TRIM33	1p13.2	-0.303706	1.17798e-22	1.26115e-21
FNBP1L	1p22.1	-0.303595	1.22272e-22	1.30835e-21
PTRHD1	2p23.3	0.303581	1.22834e-22	1.31366e-21
ZNF160	19q13.42	-0.303452	1.28278e-22	1.37116e-21
ENY2	8q23.1	0.303401	1.30503e-22	1.39419e-21
PAXX	9q34.3	0.303365	1.32077e-22	1.41026e-21
TMTC3	12q21.32	-0.303342	1.33099e-22	1.42041e-21
COPS7A	12p13.31	0.303333	1.33499e-22	1.42392e-21
SSU72	1p36.33	0.303331	1.33589e-22	1.42412e-21
ELOF1	19p13.2	0.303261	1.36747e-22	1.45701e-21
RAPH1	2q33.2	-0.303204	1.39359e-22	1.48405e-21
MBLAC1	7q22.1	0.303194	1.39837e-22	1.48835e-21
SORCS2	4p16.1	-0.303156	1.41625e-22	1.50658e-21
SC5D	11q23.3-q24.1	-0.303148	1.42031e-22	1.51009e-21
LPIN2	18p11.31	-0.303138	1.42461e-22	1.51387e-21
NEGR1	1p31.1	-0.303102	1.44187e-22	1.53139e-21
CGREF1	2p23.3	0.303041	1.47162e-22	1.56216e-21
SPIRE2	16q24.3	0.303023	1.4808e-22	1.57108e-21
TMEM150C	4q21.22	-0.303018	1.48322e-22	1.57281e-21
EDEM1	3p26.1	-0.302985	1.4994e-22	1.58913e-21
TIMM29	19p13.2	0.302901	1.54243e-22	1.63387e-21
SLC16A12	10q23.31	-0.302846	1.57104e-22	1.66329e-21
MRPL43	10q24.31	0.302783	1.60406e-22	1.69735e-21
RANBP3L	5p13.2	-0.30278	1.60591e-22	1.69842e-21
RITA1	12q24.13	0.302761	1.61616e-22	1.70835e-21
MRPL41	9q34.3	0.302759	1.61706e-22	1.7084e-21
PPIP5K2	5q21.1	-0.302708	1.64477e-22	1.73676e-21
NR2F6	19p13.11	0.302703	1.64756e-22	1.73861e-21
ZNF17	19q13.43	-0.302702	1.64826e-22	1.73861e-21
LIFR	5p13.1	-0.302696	1.6514e-22	1.74101e-21
SIRT6	19p13.3	0.302672	1.66473e-22	1.75347e-21
SENP6	6q14.1	-0.302672	1.66497e-22	1.75347e-21
GPR107	9q34.11	-0.302555	1.73118e-22	1.82224e-21
PRICKLE2	3p14.1	-0.302543	1.73819e-22	1.82866e-21
NRK	Xq22.3	-0.302426	1.80725e-22	1.90032e-21
RPS19	19q13.2	0.302411	1.8166e-22	1.90915e-21
APTX	9p21.1	0.302388	1.83005e-22	1.92228e-21
GTF3C4	9q34.13	-0.302289	1.8916e-22	1.98588e-21
SIL1	5q31.2	0.302278	1.89857e-22	1.99216e-21
ARNTL	11p15.3	-0.302272	1.90245e-22	1.99519e-21
CHMP2A	19q13.43	0.302229	1.92973e-22	2.02273e-21
TRIM66	11p15.4	-0.3022	1.94885e-22	2.04171e-21
ZNF407	18q23	-0.302195	1.95182e-22	2.04375e-21
ATF7	12q13.13	-0.302105	2.0111e-22	2.10472e-21
PURG	8p12	-0.302083	2.02618e-22	2.11939e-21
SPOPL	2q22.1	-0.302067	2.03669e-22	2.12928e-21
CREBBP	16p13.3	-0.302061	2.04092e-22	2.13258e-21
TMEM134	11q13.2	0.302051	2.04783e-22	2.13869e-21
TAOK3	12q24.23	-0.301938	2.12628e-22	2.21946e-21
ARHGAP24	4q21.23-q21.3	-0.301927	2.13427e-22	2.22664e-21
CHL1	3p26.3	-0.301841	2.19593e-22	2.28978e-21
LUM	12q21.33	-0.301836	2.19977e-22	2.2926e-21
NUDT4	12q22	-0.301812	2.21716e-22	2.30951e-21
VPS28	8q24.3	0.301791	2.23321e-22	2.32503e-21
KLHDC3	6p21.1	0.301778	2.24276e-22	2.33376e-21
CKS2	9q22.2	0.301749	2.26398e-22	2.35461e-21
TOMM7	7p15.3	0.301727	2.28081e-22	2.37088e-21
STRN	2p22.2	-0.301688	2.31089e-22	2.40091e-21
GAREM1	18q12.1	-0.301679	2.31759e-22	2.40662e-21
SHMT2	12q13.3	0.301613	2.3691e-22	2.45883e-21
PTCD1	7q22.1	0.301494	2.46454e-22	2.55656e-21
SCAF8	6q25.2	-0.301476	2.47968e-22	2.57094e-21
ARRDC3	5q14.3	-0.301349	2.58597e-22	2.67975e-21
LRWD1	7q22.1	0.30133	2.6025e-22	2.69549e-21
ATP23	12q14.1	0.301325	2.60675e-22	2.69849e-21
MYO1B	2q32.3	-0.301294	2.63345e-22	2.72472e-21
DNAJC18	5q31.2	-0.301237	2.68434e-22	2.77594e-21
ABHD2	15q26.1	-0.30115	2.76245e-22	2.85525e-21
TIMM8B	11q23.1	0.30113	2.7811e-22	2.87304e-21
MRPL40	22q11.21	0.301097	2.81179e-22	2.90325e-21
CDC14B	9q22.32-q22.33	-0.301095	2.81378e-22	2.9038e-21
TMA7	3p21.31	0.30107	2.83676e-22	2.92601e-21
CLIC4	1p36.11	-0.301056	2.84994e-22	2.93809e-21
SIGLEC17P	19q13.41	-0.300906	2.99589e-22	3.08697e-21
ZNF737	19p12	-0.300889	3.01273e-22	3.10272e-21
MRPL37	1p32.3	0.300838	3.06353e-22	3.15342e-21
COL5A2	2q32.2	-0.300789	3.11411e-22	3.20384e-21
TRPC6	11q22.1	-0.300766	3.13795e-22	3.22671e-21
ZNF208	19p12	-0.300746	3.1587e-22	3.24637e-21
ZNF727	7q11.21	-0.300732	3.17366e-22	3.26008e-21
DDX49	19p13.11	0.300687	3.2214e-22	3.30742e-21
ZNF268	12q24.33	-0.300644	3.26733e-22	3.35286e-21
PRKCH	14q23.1	-0.300609	3.30559e-22	3.39039e-21
ZFP14	19q13.12	-0.300594	3.32155e-22	3.40502e-21
FNIP1	5q31.1	-0.300523	3.40106e-22	3.48474e-21
NEU1	6p21.33	0.300472	3.45821e-22	3.54148e-21
FAM126A	7p15.3	-0.300436	3.49961e-22	3.58204e-21
RNASEK	17p13.1	0.300417	3.52167e-22	3.60278e-21
IRAG1	11p15.4	-0.300414	3.5256e-22	3.60496e-21
POC1A	3p21.2	0.300366	3.58171e-22	3.66048e-21
RPL35A	3q29	0.300335	3.61947e-22	3.69718e-21
KLF13	15q13.3	-0.30033	3.62485e-22	3.70078e-21
FMN1	15q13.3	-0.300322	3.63492e-22	3.70918e-21
INPP4A	2q11.2	-0.300295	3.66681e-22	3.73813e-21
PRPF4B	6p25.2	-0.300295	3.66703e-22	3.73813e-21
GFUS	8q24.3	0.300246	3.72682e-22	3.79715e-21
SMG1P1	16p12.2	-0.30022	3.75926e-22	3.82825e-21
ARHGAP28	18p11.31	-0.300211	3.77026e-22	3.8375e-21
PKP3	11p15.5	0.30018	3.8091e-22	3.87506e-21
WDR83OS	19p13.13	0.300157	3.83778e-22	3.90226e-21
HRAS	11p15.5	0.300147	3.85125e-22	3.91397e-21
RANBP1	22q11.21	0.300065	3.95706e-22	4.01947e-21
GALNT10	5q33.2	-0.299851	4.24674e-22	4.31008e-21
PSMC5	17q23.3	0.29985	4.24746e-22	4.31008e-21
BSG	19p13.3	0.299765	4.36902e-22	4.43118e-21
BRWD1	21q22.2	-0.299757	4.38095e-22	4.44104e-21
OXSM	3p24.2	0.299743	4.40026e-22	4.45835e-21
NDUFV2	18p11.22	0.299665	4.51552e-22	4.57282e-21
FBL	19q13.2	0.299637	4.55801e-22	4.61352e-21
CRY1	12q23.3	-0.299555	4.68264e-22	4.73727e-21
ZNF749	19q13.43	-0.299518	4.73902e-22	4.79189e-21
RALY	20q11.22	0.299498	4.77094e-22	4.82173e-21
RCAN2	6p12.3	-0.29948	4.79882e-22	4.84569e-21
UBE3A	15q11.2	-0.29948	4.79949e-22	4.84569e-21
CHCHD10	22q11.23	0.299468	4.81819e-22	4.86212e-21
NDUFB5	3q26.33	0.299373	4.97229e-22	5.0151e-21
KCND2	7q31.31	-0.299355	5.00067e-22	5.04119e-21
ATP6V0B	1p34.1	0.299353	5.00532e-22	5.04334e-21
MRPS7	17q25.1	0.299323	5.05446e-22	5.09029e-21
WBP2	17q25.1	0.299258	5.16387e-22	5.19786e-21
DYNC1I2	2q31.1	-0.299204	5.25636e-22	5.2883e-21
ANKRD13C	1p31.1	-0.299139	5.3708e-22	5.40073e-21
SEMA3C	7q21.11	-0.299118	5.40672e-22	5.43412e-21
MAN2A1	5q21.3	-0.299114	5.4142e-22	5.43891e-21
STX7	6q23.2	-0.299109	5.42297e-22	5.44499e-21
THRB	3p24.2	-0.299043	5.54175e-22	5.56146e-21
LINC00598	13q14.11	-0.299034	5.55902e-22	5.576e-21
MAZ	16p11.2	0.298966	5.68411e-22	5.69862e-21
PKIA	8q21.13	-0.298925	5.76218e-22	5.774e-21
[truncated: 18,032 more rows]

## Sheet: invBC_BP
#term ID	term description	genes mapped	enrichment score	direction	false discovery rate	method	matching proteins in your input (IDs)	matching proteins in your input (labels)
GO:0006119	Oxidative phosphorylation	104	3.72586	bottom	4.85e-32	ks	9606.ENSP00000016171,9606.ENSP00000184266,9606.ENSP00000203407,9606.ENSP00000205402,9606.ENSP00000215375,9606.ENSP00000215565,9606.ENSP00000229379,9606.ENSP00000233146,9606.ENSP00000233627,9606.ENSP00000237889,9606.ENSP00000243997,9606.ENSP00000246554,9606.ENSP00000252102,9606.ENSP00000252711,9606.ENSP00000258424,9606.ENSP00000259037,9606.ENSP00000260361,9606.ENSP00000261643,9606.ENSP00000262030,…	COX15,NDUFB4,UQCRC1,DLD,ATP5D,NDUFB7,COX6A1,MSH2,NDUFS7,NDUFB3,ATP5E,COX6B1,NDUFA2,NDUFA10,COX5B,NDUFB5,NDUFAF1,COX10,ATP5B,COQ9,NDUFS3,SDHA,NDUFA9,UQCRC2,NDUFB10,NDUFS6,NDUFB11,NDUFB9,NDUFC2,ATP5G3,COX6A2,ATP5O,ATP5J2,COX7A1,NDUFS4,NDUFB8,ATP5L,NDUFA7,ATP5H,SDHAF2,ATP5I,UQCRFS1,CYCS,ATP5S,UQCRH,GBAS,NDUFS8,CYC1,COX5A,BID,COX8A,NDUFV1,NDUFV2,NDUFA12,NDUFB1,UQCR10,NDUFA4,COX8C,NDUFV3,STOML2,ATP5C1…
GO:0070125	Mitochondrial translational elongation	88	4.00998	bottom	4.85e-32	ks	9606.ENSP00000053468,9606.ENSP00000081029,9606.ENSP00000177742,9606.ENSP00000199706,9606.ENSP00000223324,9606.ENSP00000225969,9606.ENSP00000229238,9606.ENSP00000245539,9606.ENSP00000252602,9606.ENSP00000253099,9606.ENSP00000253686,9606.ENSP00000254630,9606.ENSP00000254928,9606.ENSP00000256441,9606.ENSP00000258105,9606.ENSP00000258383,9606.ENSP00000258455,9606.ENSP00000259873,9606.ENSP00000260102,…	MRPS10,MRPS35,MRPS34,MRPL28,MRPL32,MRPL27,MRPL51,MRPS7,MRPL34,MRPL4,MRPS25,PTCD3,ERAL1,MRPS36,MRPL53,MRPL44,MRPS9,MRPS18B,MRPL15,MRPL3,MRPS5,MRPS28,MRPL49,RPMS17,MRPL17,MRPL10,MRPS18C,MRPL33,MRPL16,ICT1,MRPL39,MRPL13,MRPL38,MRPL48,MRPL11,MRPL57,MRPL46,TSFM,MRPL1,MRPS31,MRPS11,MRPS24,MRPS23,TUFM,GADD45GIP1,MRPL54,MRPL40,MRPL12,MRPL30,MRPL35,MRPL43,MRPL20,AURKAIP1,MRPL52,MRPL37,MRPL24,MRPL21,MRPL18…
GO:0032543	Mitochondrial translation	112	3.49672	bottom	1.57e-30	ks	9606.ENSP00000053468,9606.ENSP00000081029,9606.ENSP00000177742,9606.ENSP00000199706,9606.ENSP00000223324,9606.ENSP00000225969,9606.ENSP00000229238,9606.ENSP00000235521,9606.ENSP00000244571,9606.ENSP00000245539,9606.ENSP00000252602,9606.ENSP00000253099,9606.ENSP00000253686,9606.ENSP00000254630,9606.ENSP00000254928,9606.ENSP00000256441,9606.ENSP00000258105,9606.ENSP00000258383,9606.ENSP00000258455,…	MRPS10,MRPS35,MRPS34,MRPL28,MRPL32,MRPL27,MRPL51,WARS2,AARS2,MRPS7,MRPL34,MRPL4,MRPS25,PTCD3,ERAL1,MRPS36,MRPL53,MRPL44,MRPS9,MRPS18B,MRPL15,AARS,MTIF2,GATB,NOA1,MRPL3,MRPS5,MRPS28,MRPL49,RPMS17,MRPL17,MRPL10,MRPS18C,MRPL33,GFM2,MRPL16,NDUFA7,ICT1,MRPL39,MRPL13,MRPL38,MRPL48,MRPL11,MRPL57,MRPL46,TSFM,MRPL1,MRPS31,MRPS11,MRPS24,MRPS23,YARS2,TUFM,GADD45GIP1,MRPL54,MRPL40,MRPL12,MRPL30,MRPL35,MRPL43…
GO:0140053	Mitochondrial gene expression	141	3.10777	bottom	6.37e-30	ks	9606.ENSP00000053468,9606.ENSP00000081029,9606.ENSP00000168216,9606.ENSP00000177742,9606.ENSP00000199706,9606.ENSP00000217372,9606.ENSP00000223324,9606.ENSP00000225969,9606.ENSP00000229238,9606.ENSP00000235521,9606.ENSP00000244571,9606.ENSP00000245539,9606.ENSP00000248643,9606.ENSP00000251607,9606.ENSP00000252602,9606.ENSP00000253099,9606.ENSP00000253686,9606.ENSP00000254630,9606.ENSP00000254928,…	MRPS10,MRPS35,HSD17B10,MRPS34,MRPL28,CDK5RAP1,MRPL32,MRPL27,MRPL51,WARS2,AARS2,MRPS7,MTERF1,TRNT1,MRPL34,MRPL4,MRPS25,PTCD3,ERAL1,MRPS36,MRPL53,MRPL44,MRPS9,TBRG4,MRPS18B,MRPL15,TRMT5,AARS,MTIF2,GATB,NOA1,MRPL3,MRPS5,TRMT10A,MRPS28,MRPL49,RPMS17,MTERF3,MRPL17,MRPL10,MRPS18C,MRPL33,GFM2,TRMT10B,MRPL16,NDUFA7,ICT1,TRMT61B,MRPL39,SLC25A33,MRPL13,MRPL38,MRPL48,MRPL11,C10orf2,MRPL57,MRPL46,TRMT10C,PPA…
GO:0070126	Mitochondrial translational termination	89	3.83836	bottom	9.8e-30	ks	9606.ENSP00000053468,9606.ENSP00000081029,9606.ENSP00000177742,9606.ENSP00000199706,9606.ENSP00000223324,9606.ENSP00000225969,9606.ENSP00000229238,9606.ENSP00000245539,9606.ENSP00000252602,9606.ENSP00000253099,9606.ENSP00000253686,9606.ENSP00000254630,9606.ENSP00000254928,9606.ENSP00000256441,9606.ENSP00000258105,9606.ENSP00000258383,9606.ENSP00000258455,9606.ENSP00000259873,9606.ENSP00000260102,…	MRPS10,MRPS35,MRPS34,MRPL28,MRPL32,MRPL27,MRPL51,MRPS7,MRPL34,MRPL4,MRPS25,PTCD3,ERAL1,MRPS36,MRPL53,MRPL44,MRPS9,MRPS18B,MRPL15,MRPL3,MRPS5,MRPS28,MRPL49,RPMS17,MRPL17,MRPL10,MRPS18C,MRPL33,GFM2,MRPL16,ICT1,MRPL39,MRPL13,MRPL38,MRPL48,MRPL11,MRPL57,MRPL46,MRPL1,MRPS31,MRPS11,MRPS24,MRPS23,GADD45GIP1,MRPL54,MRPL40,MRPL12,MRPL30,MRPL35,MRPL43,MRPL20,AURKAIP1,MRRF,MRPL52,MRPL37,MRPL24,MRPL21,MRPL18…
GO:0042773	ATP synthesis coupled electron transport	76	3.96365	bottom	7.4e-29	ks	9606.ENSP00000016171,9606.ENSP00000184266,9606.ENSP00000203407,9606.ENSP00000205402,9606.ENSP00000215565,9606.ENSP00000229379,9606.ENSP00000233627,9606.ENSP00000237889,9606.ENSP00000246554,9606.ENSP00000252102,9606.ENSP00000252711,9606.ENSP00000258424,9606.ENSP00000259037,9606.ENSP00000260361,9606.ENSP00000261643,9606.ENSP00000262507,9606.ENSP00000263774,9606.ENSP00000264932,9606.ENSP00000266544,…	COX15,NDUFB4,UQCRC1,DLD,NDUFB7,COX6A1,NDUFS7,NDUFB3,COX6B1,NDUFA2,NDUFA10,COX5B,NDUFB5,NDUFAF1,COX10,COQ9,NDUFS3,SDHA,NDUFA9,UQCRC2,NDUFB10,NDUFS6,NDUFB11,NDUFB9,NDUFC2,COX6A2,NDUFS4,NDUFB8,NDUFA7,SDHAF2,UQCRFS1,CYCS,UQCRH,NDUFS8,CYC1,COX5A,BID,COX8A,NDUFV1,NDUFV2,NDUFA12,NDUFB1,UQCR10,NDUFA4,NDUFV3,COA6,SDHC,NDUFS2,LACE1,NDUFA1,NDUFS5,NDUFA8,SDHD,COX4I2,COX7A2L,UQCRQ,NDUFB6,NDUFA11,NDUFS1,MECP2,…
GO:0042775	Mitochondrial atp synthesis coupled electron transport	75	3.91626	bottom	2.46e-28	ks	9606.ENSP00000016171,9606.ENSP00000184266,9606.ENSP00000203407,9606.ENSP00000205402,9606.ENSP00000215565,9606.ENSP00000229379,9606.ENSP00000233627,9606.ENSP00000237889,9606.ENSP00000246554,9606.ENSP00000252102,9606.ENSP00000252711,9606.ENSP00000258424,9606.ENSP00000259037,9606.ENSP00000260361,9606.ENSP00000261643,9606.ENSP00000262507,9606.ENSP00000263774,9606.ENSP00000264932,9606.ENSP00000266544,…	COX15,NDUFB4,UQCRC1,DLD,NDUFB7,COX6A1,NDUFS7,NDUFB3,COX6B1,NDUFA2,NDUFA10,COX5B,NDUFB5,NDUFAF1,COX10,COQ9,NDUFS3,SDHA,NDUFA9,UQCRC2,NDUFB10,NDUFS6,NDUFB11,NDUFB9,NDUFC2,COX6A2,NDUFS4,NDUFB8,NDUFA7,SDHAF2,UQCRFS1,CYCS,UQCRH,NDUFS8,CYC1,COX5A,BID,COX8A,NDUFV1,NDUFV2,NDUFA12,NDUFB1,UQCR10,NDUFA4,NDUFV3,SDHC,NDUFS2,LACE1,NDUFA1,NDUFS5,NDUFA8,SDHD,COX4I2,COX7A2L,UQCRQ,NDUFB6,NDUFA11,NDUFS1,MECP2,NDUFA…
GO:0033108	Mitochondrial respiratory chain complex assembly	93	3.44925	bottom	1.36e-27	ks	9606.ENSP00000002125,9606.ENSP00000169551,9606.ENSP00000184266,9606.ENSP00000215565,9606.ENSP00000233627,9606.ENSP00000237889,9606.ENSP00000252102,9606.ENSP00000252711,9606.ENSP00000255390,9606.ENSP00000258975,9606.ENSP00000259037,9606.ENSP00000260361,9606.ENSP00000261070,9606.ENSP00000261647,9606.ENSP00000263578,9606.ENSP00000263774,9606.ENSP00000264669,9606.ENSP00000266544,9606.ENSP00000268668,…	NDUFAF7,TIMM21,NDUFB4,NDUFB7,NDUFS7,NDUFB3,NDUFA2,NDUFA10,SCO1,TACO1,NDUFB5,NDUFAF1,COX17,TTC19,FOXRED1,NDUFS3,FASTKD3,NDUFA9,NDUFB10,ECSIT,NDUFS6,NDUFB11,NDUFB9,NDUFC2,NUBPL,AIFM1,CHCHD4,NDUFAF2,NDUFS4,NDUFB8,NDUFA7,SDHAF2,SLC25A33,TMEM126A,ACAD9,NDUFS8,NDUFV1,NDUFAF3,NDUFV2,COA5,NDUFA12,NDUFB1,UQCR10,COX19,SAMM50,NDUFV3,COA4,TMEM261,TMEM126B,COA3,NDUFS2,NDUFAF4,C6orf57,OMA1,NDUFA1,SURF1,NDUFS5,…
GO:0006414	Translational elongation	117	3.1525	bottom	1.83e-27	ks	9606.ENSP00000053468,9606.ENSP00000081029,9606.ENSP00000177742,9606.ENSP00000199706,9606.ENSP00000216044,9606.ENSP00000217182,9606.ENSP00000223324,9606.ENSP00000225969,9606.ENSP00000229238,9606.ENSP00000232744,9606.ENSP00000245539,9606.ENSP00000252602,9606.ENSP00000253099,9606.ENSP00000253686,9606.ENSP00000254630,9606.ENSP00000254730,9606.ENSP00000254928,9606.ENSP00000256441,9606.ENSP00000258105,…	MRPS10,MRPS35,MRPS34,MRPL28,GTPBP1,EEF1A2,MRPL32,MRPL27,MRPL51,ABTB1,MRPS7,MRPL34,MRPL4,MRPS25,PTCD3,EEFSEC,ERAL1,MRPS36,MRPL53,MRPL44,MRPS9,MRPS18B,MRPL15,EEF2K,MRPL3,EFTUD1,MRPS5,MRPS28,MRPL49,RPMS17,MRPL17,MRPL10,MRPS18C,EIF5A2,MRPL33,GFM2,NEMF,MRPL16,ICT1,GTPBP2,MRPL39,MRPL13,EEF2,MRPL38,MRPL48,MRPL11,MRPL57,MRPL46,TSFM,MRPL1,MRPS31,MRPS11,MRPS24,MRPS23,RPLP2,TUFM,GADD45GIP1,MRPL54,EEF1G,MRPL…
GO:0006415	Translational termination	96	3.56677	bottom	1.87e-27	ks	9606.ENSP00000053468,9606.ENSP00000081029,9606.ENSP00000177742,9606.ENSP00000199706,9606.ENSP00000223324,9606.ENSP00000225969,9606.ENSP00000229238,9606.ENSP00000245539,9606.ENSP00000252602,9606.ENSP00000253099,9606.ENSP00000253686,9606.ENSP00000254630,9606.ENSP00000254928,9606.ENSP00000256441,9606.ENSP00000258105,9606.ENSP00000258383,9606.ENSP00000258455,9606.ENSP00000259873,9606.ENSP00000260102,…	MRPS10,MRPS35,MRPS34,MRPL28,MRPL32,MRPL27,MRPL51,MRPS7,MRPL34,MRPL4,MRPS25,PTCD3,ERAL1,MRPS36,MRPL53,MRPL44,MRPS9,MRPS18B,MRPL15,MRPL3,MRPS5,MRPS28,MRPL49,RPMS17,MRPL17,MRPL10,MRPS18C,MRPL33,APEH,ABCE1,GFM2,MRPL16,ICT1,N6AMT1,MRPL39,MRPL13,MRPL38,MRPL48,MRPL11,MRPL57,MRPL46,MRPL1,MRPS31,MRPS11,MRPS24,MRPS23,GADD45GIP1,MRPL54,MRPL40,MRPL12,MRPL30,MRPL35,MRPL43,MRPL20,GSPT2,AURKAIP1,MRRF,MRPL52,ETF…
GO:0045047	Protein targeting to er	109	2.38958	bottom	3.59e-27	ks	9606.ENSP00000182527,9606.ENSP00000216259,9606.ENSP00000217402,9606.ENSP00000221566,9606.ENSP00000222247,9606.ENSP00000223641,9606.ENSP00000225430,9606.ENSP00000230050,9606.ENSP00000243253,9606.ENSP00000251453,9606.ENSP00000259469,9606.ENSP00000262213,9606.ENSP00000262584,9606.ENSP00000263672,9606.ENSP00000265044,9606.ENSP00000267884,9606.ENSP00000268261,9606.ENSP00000270625,9606.ENSP00000272317,…	TRAM2,PMM1,CHMP4B,SGTA,RPL18A,SEC61B,RPL19,RPS12,SEC61A1,RPS16,RPL35,TRAM1,RPL8,SPCS2,SSR3,SRP14,PMM2,RPS11,RPS27A,RPL37,RPS3,ZFAND2B,RPS23,SEC61A2,RPS9,SRP9,RPL13,RPL15,TRAM1L1,RPL38,RPL4,SRP68,RPS15A,RPLP2,HSPA5,CHMP4A,WRB,SRPR,SEC62,RPS7,RPL7,RPS2,SRP72,RPS21,RPL3,RPL27A,RPL21,RPLP1,RPS17,RPS3A,RPSA,RPL22,RPS26,RPL12,RPL39,RPS27,SEC63,RPL5,RPL7A,RPS4X,RPL10A,RPL11,RPS6,SGTB,RPL13A,RPL24,RPL34,…
GO:0022904	Respiratory electron transport chain	95	3.38923	bottom	1.03e-26	ks	9606.ENSP00000016171,9606.ENSP00000184266,9606.ENSP00000203407,9606.ENSP00000205402,9606.ENSP00000215565,9606.ENSP00000229379,9606.ENSP00000233627,9606.ENSP00000237889,9606.ENSP00000246554,9606.ENSP00000252102,9606.ENSP00000252711,9606.ENSP00000258424,9606.ENSP00000259037,9606.ENSP00000260361,9606.ENSP00000261643,9606.ENSP00000262507,9606.ENSP00000263774,9606.ENSP00000264867,9606.ENSP00000264932,…	COX15,NDUFB4,UQCRC1,DLD,NDUFB7,COX6A1,NDUFS7,NDUFB3,COX6B1,NDUFA2,NDUFA10,COX5B,NDUFB5,NDUFAF1,COX10,COQ9,NDUFS3,PPARGC1A,SDHA,NDUFA9,UQCRC2,NDUFB10,NDUFS6,NDUFB11,NDUFB9,NDUFC2,COX6A2,NDUFAF2,NDUFS4,NDUFB8,GPD1,NDUFA7,SDHAF2,UQCRFS1,CYCS,GPD2,UQCRH,NDUFS8,CYC1,COX5A,BID,COX8A,SLC25A22,NDUFV1,NDUFV2,SLC25A18,NDUFA12,NDUFB1,UQCR10,NDUFA4,ETFB,NDUFV3,COA6,SDHC,NDUFS2,LACE1,NDUFA1,NDUFS5,NDUFA8,PINK…
GO:0006413	Translational initiation	139	2.02479	bottom	2.06e-25	ks	9606.ENSP00000216190,9606.ENSP00000216554,9606.ENSP00000220058,9606.ENSP00000220592,9606.ENSP00000220849,9606.ENSP00000222247,9606.ENSP00000225296,9606.ENSP00000225430,9606.ENSP00000230050,9606.ENSP00000232905,9606.ENSP00000248342,9606.ENSP00000251453,9606.ENSP00000251636,9606.ENSP00000253039,9606.ENSP00000253108,9606.ENSP00000256383,9606.ENSP00000258416,9606.ENSP00000259469,9606.ENSP00000261868,…	EIF3D,EIF5,MTFMT,AGO2,EIF3E,RPL18A,DHX33,RPL19,RPS12,EIF1B,EIF3K,RPS16,DHX29,EIF2S3,EIF3G,EIF2S1,EIF4E2,RPL35,EIF3J,RPL8,MTIF2,EIF4H,EIF2B2,RPS11,EIF2D,RPS27A,EIF2B5,RPL37,RPS3,ORAOV1,DENR,EIF5B,EIF4A1,ABCE1,RPS23,PAIP1,RPS9,RPL13,EIF1AD,RPL15,RPL38,RPL4,PABPC1,ABCF1,RPS15A,RPLP2,EIF4E1B,EIF4A2,EIF3C,LARP1,RPS7,RPL7,EIF4EBP1,RPS2,RPS21,RPL3,RPL27A,RPL21,RPLP1,RPS17,RPS3A,RPSA,RPL22,RPS26,COPS5,EI…
GO:0072599	Establishment of protein localization to endoplasmic reticulum	113	2.25843	bottom	3.58e-25	ks	9606.ENSP00000182527,9606.ENSP00000216259,9606.ENSP00000217402,9606.ENSP00000221566,9606.ENSP00000222247,9606.ENSP00000223641,9606.ENSP00000225430,9606.ENSP00000230050,9606.ENSP00000243253,9606.ENSP00000251453,9606.ENSP00000259469,9606.ENSP00000262213,9606.ENSP00000262584,9606.ENSP00000263672,9606.ENSP00000264710,9606.ENSP00000265044,9606.ENSP00000267884,9606.ENSP00000268261,9606.ENSP00000270625,…	TRAM2,PMM1,CHMP4B,SGTA,RPL18A,SEC61B,RPL19,RPS12,SEC61A1,RPS16,RPL35,TRAM1,RPL8,SPCS2,RAB10,SSR3,SRP14,PMM2,RPS11,RPS27A,RPL37,RPS3,ZFAND2B,RPS23,SEC61A2,RPS9,SRP9,RPL13,RPL15,TRAM1L1,RPL38,RPL4,SRP68,RPS15A,RPLP2,HSPA5,CHMP4A,WRB,SRPR,SEC62,RPS7,RPL7,RPS2,SRP72,RPS21,RPL3,RPL27A,RPL21,RPLP1,RPS17,RPS3A,RPSA,RPL22,RPS26,RAB3GAP2,RPL12,RPL39,RYR2,RPS27,SEC63,RPL5,RPL7A,RPS4X,RPL10A,RPL11,RPS6,SGTB…
GO:0006614	SRP-dependent cotranslational protein targeting to membrane	95	2.46632	bottom	2.59e-24	ks	9606.ENSP00000182527,9606.ENSP00000222247,9606.ENSP00000223641,9606.ENSP00000225430,9606.ENSP00000230050,9606.ENSP00000243253,9606.ENSP00000251453,9606.ENSP00000259469,9606.ENSP00000262213,9606.ENSP00000262584,9606.ENSP00000265044,9606.ENSP00000267884,9606.ENSP00000270625,9606.ENSP00000272317,9606.ENSP00000274242,9606.ENSP00000278572,9606.ENSP00000289528,9606.ENSP00000296674,9606.ENSP00000298428,…	TRAM2,RPL18A,SEC61B,RPL19,RPS12,SEC61A1,RPS16,RPL35,TRAM1,RPL8,SSR3,SRP14,RPS11,RPS27A,RPL37,RPS3,ZFAND2B,RPS23,SEC61A2,RPS9,SRP9,RPL13,RPL15,TRAM1L1,RPL38,RPL4,SRP68,RPS15A,RPLP2,SRPR,RPS7,RPL7,RPS2,SRP72,RPS21,RPL3,RPL27A,RPL21,RPLP1,RPS17,RPS3A,RPSA,RPL22,RPS26,RPL12,RPL39,RPS27,SEC63,RPL5,RPL7A,RPS4X,RPL10A,RPL11,RPS6,RPL13A,RPL24,RPL34,RPS29,RPL14,RPS8,RPS14,RPL31,UBA52,RPL23A,RPS18,RPL17,RP…
GO:0046034	ATP metabolic process	189	2.37234	bottom	3.83e-24	ks	9606.ENSP00000016171,9606.ENSP00000184266,9606.ENSP00000203407,9606.ENSP00000205402,9606.ENSP00000215375,9606.ENSP00000215565,9606.ENSP00000221930,9606.ENSP00000222286,9606.ENSP00000222673,9606.ENSP00000223366,9606.ENSP00000226253,9606.ENSP00000229239,9606.ENSP00000229270,9606.ENSP00000229379,9606.ENSP00000233146,9606.ENSP00000233627,9606.ENSP00000234396,9606.ENSP00000234590,9606.ENSP00000237889,…	COX15,NDUFB4,UQCRC1,DLD,ATP5D,NDUFB7,TGFB1,GAPDHS,OGDH,GCK,ALDOC,GAPDH,TPI1,COX6A1,MSH2,NDUFS7,ATP6V1B1,ENO1,NDUFB3,ATP5E,COX6B1,NDUFA2,NDUFA10,MYH4,COX5B,NDUFB5,NDUFAF1,COX10,ATP5B,COQ9,DHTKD1,NDUFS3,SDHA,NDUFA9,UQCRC2,NDUFB10,PFKL,ATP6V1A,NDUFS6,NDUFB11,ATP6V1B2,NDUFB9,NDUFC2,OLA1,ATP5G3,COX6A2,PRKAG2,ATP5O,HK2,HK3,ATP5J2,COX7A1,NDUFS4,PGAM2,PGM2L1,NDUFB8,CLPX,ATP5L,NDUFA7,ATP5H,SDHAF2,PGK2,ATP…
GO:0006613	Cotranslational protein targeting to membrane	99	2.46894	bottom	4.11e-24	ks	9606.ENSP00000182527,9606.ENSP00000222247,9606.ENSP00000223641,9606.ENSP00000225430,9606.ENSP00000230050,9606.ENSP00000243253,9606.ENSP00000244763,9606.ENSP00000251453,9606.ENSP00000259469,9606.ENSP00000262213,9606.ENSP00000262584,9606.ENSP00000265044,9606.ENSP00000267884,9606.ENSP00000270625,9606.ENSP00000272317,9606.ENSP00000274242,9606.ENSP00000278572,9606.ENSP00000289528,9606.ENSP00000295702,…	TRAM2,RPL18A,SEC61B,RPL19,RPS12,SEC61A1,SSR1,RPS16,RPL35,TRAM1,RPL8,SSR3,SRP14,RPS11,RPS27A,RPL37,RPS3,ZFAND2B,SSR2,RPS23,SEC61A2,RPS9,SRP9,ARL6IP1,RPL13,RPL15,TRAM1L1,RPL38,RPL4,SRP68,RPS15A,RPLP2,SRPR,SEC62,RPS7,RPL7,RPS2,SRP72,RPS21,RPL3,RPL27A,RPL21,RPLP1,RPS17,RPS3A,RPSA,RPL22,RPS26,RPL12,RPL39,RPS27,SEC63,RPL5,RPL7A,RPS4X,RPL10A,RPL11,RPS6,RPL13A,RPL24,RPL34,RPS29,RPL14,RPS8,RPS14,RPL31,UBA…
GO:0045333	Cellular respiration	145	2.59309	bottom	3e-23	ks	9606.ENSP00000016171,9606.ENSP00000184266,9606.ENSP00000203407,9606.ENSP00000205402,9606.ENSP00000215375,9606.ENSP00000215565,9606.ENSP00000216254,9606.ENSP00000217901,9606.ENSP00000222673,9606.ENSP00000229379,9606.ENSP00000233627,9606.ENSP00000237889,9606.ENSP00000241052,9606.ENSP00000246554,9606.ENSP00000252102,9606.ENSP00000252711,9606.ENSP00000258424,9606.ENSP00000258886,9606.ENSP00000259037,…	COX15,NDUFB4,UQCRC1,DLD,ATP5D,NDUFB7,ACO2,IDH3G,OGDH,COX6A1,NDUFS7,NDUFB3,CAT,COX6B1,NDUFA2,NDUFA10,COX5B,IREB2,NDUFB5,NDUFAF1,COX10,MTFR1,COQ9,DHTKD1,NDUFS3,COQ10B,NNT,PPARGC1A,SDHA,NDUFA9,UQCRC2,NDUFB10,NDUFS6,NDUFB11,NDUFB9,DLAT,NDUFC2,COX6A2,PDHA2,UCN,NDUFAF2,NDUFS4,NDUFB8,IDH3A,GPD1,NDUFA7,SDHAF2,UQCRFS1,PDHB,CYCS,GPD2,ACO1,UQCRH,COQ10A,PANK2,NDUFS8,CYC1,COX5A,BID,ME2,COX8A,SLC25A22,NDUFV1,M…
GO:0032981	Mitochondrial respiratory chain complex i assembly	60	3.8506	bottom	4e-23	ks	9606.ENSP00000002125,9606.ENSP00000169551,9606.ENSP00000184266,9606.ENSP00000215565,9606.ENSP00000233627,9606.ENSP00000237889,9606.ENSP00000252102,9606.ENSP00000252711,9606.ENSP00000259037,9606.ENSP00000260361,9606.ENSP00000263578,9606.ENSP00000263774,9606.ENSP00000266544,9606.ENSP00000268668,9606.ENSP00000270517,9606.ENSP00000274137,9606.ENSP00000276062,9606.ENSP00000276689,9606.ENSP00000281031,…	NDUFAF7,TIMM21,NDUFB4,NDUFB7,NDUFS7,NDUFB3,NDUFA2,NDUFA10,NDUFB5,NDUFAF1,FOXRED1,NDUFS3,NDUFA9,NDUFB10,ECSIT,NDUFS6,NDUFB11,NDUFB9,NDUFC2,NUBPL,AIFM1,NDUFAF2,NDUFS4,NDUFB8,NDUFA7,TMEM126A,ACAD9,NDUFS8,NDUFV1,NDUFAF3,NDUFV2,NDUFA12,NDUFB1,NDUFV3,TMEM261,TMEM126B,NDUFS2,NDUFAF4,NDUFA1,NDUFS5,NDUFA8,NDUFAF5,NDUFB6,COA1,NDUFAF6,NDUFA11,NDUFS1,C17orf89,ATP5SL,BCS1L,NDUFA5,NDUFA3,TIMMDC1,NDUFA6,NDUFB2,…
GO:0019080	Viral gene expression	131	1.94453	bottom	7.41e-23	ks	9606.ENSP00000209873,9606.ENSP00000216190,9606.ENSP00000222247,9606.ENSP00000222305,9606.ENSP00000225430,9606.ENSP00000229179,9606.ENSP00000230050,9606.ENSP00000231498,9606.ENSP00000245544,9606.ENSP00000248248,9606.ENSP00000251453,9606.ENSP00000253108,9606.ENSP00000253110,9606.ENSP00000254508,9606.ENSP00000258742,9606.ENSP00000259469,9606.ENSP00000261396,9606.ENSP00000262584,9606.ENSP00000263791,…	AAAS,EIF3D,RPL18A,USF2,RPL19,NUP107,RPS12,NUP155,NUP85,MON1B,RPS16,EIF3G,C19orf66,NUP210,NUPL2,RPL35,NUP133,RPL8,EIF2AK4,CCNT2,NUP54,RPS11,EIF2D,RPS27A,RPL37,RPS3,DENR,RANBP2,NUP205,NUP35,RPS23,RPS9,RPL13,RPL15,RPL38,NUP93,RPL4,NUP98,RPS15A,RPLP2,RPS7,RPL7,RPS2,NUP43,NUP50,RPS21,RPL3,RPL27A,RPL21,RPLP1,RPS17,RPS3A,RPSA,RPL22,RPS26,PTBP1,NUP214,PCBP2,EIF3B,RPL12,RPL39,TPR,DHX9,USF1,RPS27,EIF3A,RPL…
GO:0070972	Protein localization to endoplasmic reticulum	138	1.88937	bottom	6.2e-22	ks	9606.ENSP00000182527,9606.ENSP00000200453,9606.ENSP00000216259,9606.ENSP00000217402,9606.ENSP00000219406,9606.ENSP00000221566,9606.ENSP00000222247,9606.ENSP00000223641,9606.ENSP00000225430,9606.ENSP00000230050,9606.ENSP00000243253,9606.ENSP00000245787,9606.ENSP00000251453,9606.ENSP00000258739,9606.ENSP00000259469,9606.ENSP00000262213,9606.ENSP00000262584,9606.ENSP00000262895,9606.ENSP00000263672,…	TRAM2,PPP1R15A,PMM1,CHMP4B,PDIA2,SGTA,RPL18A,SEC61B,RPL19,RPS12,SEC61A1,INSIG2,RPS16,KDELR2,RPL35,TRAM1,RPL8,GRIK5,SPCS2,RAB10,SSR3,SRP14,PMM2,RPS11,RPS27A,RPL37,RPS3,MIA2,GJA1,ZFAND2B,RPS23,SEC61A2,LRRK2,RPS9,SRP9,RPL13,SEC16B,RPL15,TRAM1L1,RPL38,RPL4,SRP68,OS9,RPS15A,RPLP2,HSPA5,CHMP4A,SEC16A,WRB,SRPR,KDELR1,SEC62,RPS7,RPL7,MIA3,RPS2,SRP72,INSIG1,VAPA,RPS21,RPL3,RPL27A,RPL21,RPLP1,RPS17,RPS3A,R…
GO:0000184	Nuclear-transcribed mrna catabolic process, nonsense-mediated decay	118	2.10038	bottom	6.23e-22	ks	9606.ENSP00000220849,9606.ENSP00000222247,9606.ENSP00000225430,9606.ENSP00000230050,9606.ENSP00000251453,9606.ENSP00000259469,9606.ENSP00000262584,9606.ENSP00000263073,9606.ENSP00000264645,9606.ENSP00000269349,9606.ENSP00000270066,9606.ENSP00000270625,9606.ENSP00000272317,9606.ENSP00000274242,9606.ENSP00000276201,9606.ENSP00000278572,9606.ENSP00000280665,9606.ENSP00000296674,9606.ENSP00000302896,…	EIF3E,RPL18A,RPL19,RPS12,RPS16,RPL35,RPL8,SMG6,CASC3,EIF4A3,SMG9,RPS11,RPS27A,RPL37,UPF3B,RPS3,DCP1B,RPS23,RPS9,RPL13,RPL15,RPL38,RPL4,PABPC1,RPS15A,MAGOHB,RPLP2,PPP2R1A,PPP2R2A,NCBP2,DHX34,PNRC2,RPS7,RPL7,GSPT2,RPS2,RPS21,RPL3,RPL27A,RPL21,RPLP1,RPS17,RPS3A,RPSA,RPL22,UPF2,RPS26,ETF1,RPL12,SMG5,RPL39,RPS27,RPL5,MAGOH,RPL7A,RPS4X,RPL10A,RPL11,NCBP1,UPF3A,SKIV2L,EXOSC10,RPS6,CTIF,DCP2,RPL13A,PNLDC…
GO:0043624	Cellular protein complex disassembly	136	2.58259	bottom	1.39e-21	ks	9606.ENSP00000053468,9606.ENSP00000081029,9606.ENSP00000177742,9606.ENSP00000199706,9606.ENSP00000223324,9606.ENSP00000225969,9606.ENSP00000229238,9606.ENSP00000238497,9606.ENSP00000245539,9606.ENSP00000246069,9606.ENSP00000248444,9606.ENSP00000252602,9606.ENSP00000253099,9606.ENSP00000253686,9606.ENSP00000254630,9606.ENSP00000254928,9606.ENSP00000254950,9606.ENSP00000256194,9606.ENSP00000256441,…	MRPS10,MRPS35,MRPS34,MRPL28,MRPL32,MRPL27,MRPL51,VPS4B,MRPS7,DSTN,VIL1,MRPL34,MRPL4,MRPS25,PTCD3,ERAL1,VPS4A,MICAL2,MRPS36,MRPL53,MRPL44,MRPS9,MRPS18B,MRPL15,KIF18A,NAPA,MRPL3,KIF2B,SH3GL1,MRPS5,MRPS28,MRPL49,CCSAP,RPMS17,MRPL17,MRPL10,MRPS18C,MRPL33,APEH,ABCE1,GFM2,CFL2,MRPL16,ICT1,N6AMT1,TWF2,MRPL39,MRPL13,MRPL38,MRPL48,MRPL11,MRPL57,MRPL46,GAK,MRPL1,MRPS31,MRPS11,MRPS24,MRPS23,GADD45GIP1,MRPL5…
GO:0019083	Viral transcription	114	2.03998	bottom	1.87e-21	ks	9606.ENSP00000209873,9606.ENSP00000222247,9606.ENSP00000222305,9606.ENSP00000225430,9606.ENSP00000229179,9606.ENSP00000230050,9606.ENSP00000231498,9606.ENSP00000245544,9606.ENSP00000248248,9606.ENSP00000251453,9606.ENSP00000254508,9606.ENSP00000258742,9606.ENSP00000259469,9606.ENSP00000261396,9606.ENSP00000262584,9606.ENSP00000264157,9606.ENSP00000264883,9606.ENSP00000270625,9606.ENSP00000272317,…	AAAS,RPL18A,USF2,RPL19,NUP107,RPS12,NUP155,NUP85,MON1B,RPS16,NUP210,NUPL2,RPL35,NUP133,RPL8,CCNT2,NUP54,RPS11,RPS27A,RPL37,RPS3,RANBP2,NUP205,NUP35,RPS23,RPS9,RPL13,RPL15,RPL38,NUP93,RPL4,NUP98,RPS15A,RPLP2,RPS7,RPL7,RPS2,NUP43,NUP50,RPS21,RPL3,RPL27A,RPL21,RPLP1,RPS17,RPS3A,RPSA,RPL22,RPS26,NUP214,RPL12,RPL39,TPR,DHX9,USF1,RPS27,RPL5,NDC1,RPL7A,NUP188,RPS4X,RPL10A,RPL11,NUP160,RPS6,NUPL1,SEC13,R…
GO:0022900	Electron transport chain	162	2.35164	bottom	2.11e-20	ks	9606.ENSP00000016171,9606.ENSP00000184266,9606.ENSP00000203407,9606.ENSP00000205402,9606.ENSP00000215565,9606.ENSP00000221130,9606.ENSP00000221403,9606.ENSP00000229379,9606.ENSP00000233627,9606.ENSP00000235835,9606.ENSP00000237889,9606.ENSP00000246554,9606.ENSP00000252102,9606.ENSP00000252711,9606.ENSP00000253799,9606.ENSP00000255189,9606.ENSP00000258424,9606.ENSP00000259037,9606.ENSP00000260270,…	COX15,NDUFB4,UQCRC1,DLD,NDUFB7,GSR,DHDH,COX6A1,NDUFS7,AKR7A2,NDUFB3,COX6B1,NDUFA2,NDUFA10,AOC2,DMGDH,COX5B,NDUFB5,FDX1,NDUFAF1,CYBA,COX10,ALDH2,COQ9,NOX4,NDUFS3,PPARGC1A,SDHA,NDUFA9,WDR93,UQCRC2,NDUFB10,SH3BGRL3,NDUFS6,SRD5A1,NDUFB11,NDUFB9,NDUFC2,QDPR,AKR1B1,COX6A2,NCF1,COX7A1,HAAO,ADH5,NDUFAF2,NDUFS4,NDUFB8,COX11,GPD1,NDUFA7,SDHAF2,UQCRFS1,CYCS,CYB5B,GPD2,UQCRH,NDUFS8,DEGS1,CYC1,COX5A,BID,ME2,C…
GO:0000956	Nuclear-transcribed mrna catabolic process	193	1.46316	bottom	4.37e-19	ks	9606.ENSP00000220849,9606.ENSP00000221233,9606.ENSP00000222247,9606.ENSP00000225430,9606.ENSP00000225792,9606.ENSP00000229195,9606.ENSP00000230050,9606.ENSP00000230859,9606.ENSP00000231790,9606.ENSP00000251453,9606.ENSP00000252622,9606.ENSP00000257177,9606.ENSP00000259469,9606.ENSP00000262584,9606.ENSP00000263063,9606.ENSP00000263073,9606.ENSP00000263579,9606.ENSP00000264645,9606.ENSP00000264951,…	EIF3E,EXOSC5,RPL18A,RPL19,DDX5,CNOT2,RPS12,PAPD7,MLH1,RPS16,LSM7,ZCCHC11,RPL35,RPL8,MTPAP,SMG6,DCPS,CASC3,XRN1,EXOSC7,WDR61,EIF4A3,SMG9,RPS11,RPS27A,POLR2D,RQCD1,RPL37,PELO,UPF3B,RPS3,ATM,CCRN4L,DCP1B,NBAS,ZFP36L2,CNOT11,RPS23,PATL1,POLR2G,LSM3,RPS9,GTPBP2,RPL13,PDE12,RPL15,RPL38,LSM1,RPL4,PABPC1,EXOSC4,DIS3L2,SAMD4B,RPS15A,MAGOHB,EDC3,CNOT1,RPLP2,EXOSC3,PPP2R1A,PPP2R2A,NCBP2,DHX34,PNRC2,RPS7,RPL…
GO:0006120	Mitochondrial electron transport, nadh to ubiquinone	41	4.33709	bottom	5.17e-18	ks	9606.ENSP00000184266,9606.ENSP00000205402,9606.ENSP00000215565,9606.ENSP00000233627,9606.ENSP00000237889,9606.ENSP00000252102,9606.ENSP00000252711,9606.ENSP00000259037,9606.ENSP00000260361,9606.ENSP00000262507,9606.ENSP00000263774,9606.ENSP00000266544,9606.ENSP00000268668,9606.ENSP00000274137,9606.ENSP00000276062,9606.ENSP00000276689,9606.ENSP00000281031,9606.ENSP00000296684,9606.ENSP00000299166,…	NDUFB4,DLD,NDUFB7,NDUFS7,NDUFB3,NDUFA2,NDUFA10,NDUFB5,NDUFAF1,COQ9,NDUFS3,NDUFA9,NDUFB10,NDUFS6,NDUFB11,NDUFB9,NDUFC2,NDUFS4,NDUFB8,NDUFA7,NDUFS8,NDUFV1,NDUFV2,NDUFA12,NDUFB1,NDUFA4,NDUFV3,NDUFS2,NDUFA1,NDUFS5,NDUFA8,NDUFB6,NDUFA11,NDUFS1,NDUFA5,NDUFA3,NDUFA6,NDUFB2,NDUFA13,NDUFC1,NDUFAB1
GO:0006612	Protein targeting to membrane	163	1.67031	bottom	6.04e-18	ks	9606.ENSP00000182527,9606.ENSP00000215957,9606.ENSP00000217402,9606.ENSP00000221566,9606.ENSP00000222247,9606.ENSP00000223641,9606.ENSP00000225430,9606.ENSP00000230050,9606.ENSP00000241041,9606.ENSP00000243253,9606.ENSP00000244763,9606.ENSP00000251453,9606.ENSP00000253861,9606.ENSP00000259030,9606.ENSP00000259469,9606.ENSP00000260130,9606.ENSP00000262096,9606.ENSP00000262213,9606.ENSP00000262584,…	TRAM2,MICALL1,CHMP4B,SGTA,RPL18A,SEC61B,RPL19,RPS12,PEX16,SEC61A1,SSR1,RPS16,EXOC4,RTP4,RPL35,SDCBP,ZDHHC2,TRAM1,RPL8,SSR3,VPS37B,SRP14,RPS11,RPS27A,RPL37,RPS3,ATG3,ZDHHC11,NCF1,ZFAND2B,SSR2,PRKCI,ZDHHC3,RTP3,ZDHHC19,RPS23,SEC61A2,CACNG2,VPS37C,RPS9,SRP9,ARL6IP1,RPL13,RPL15,TRAM1L1,ZDHHC24,RPL38,TAOK2,RPL4,RTP1,SRP68,RAB8B,ZDHHC22,VPS37A,RPS15A,AQP11,VPS37D,RPLP2,HSPA5,CHMP4A,WRB,SRPR,ZDHHC23,PEX…
GO:0022618	Ribonucleoprotein complex assembly	182	1.56152	bottom	2.38e-16	ks	9606.ENSP00000215793,9606.ENSP00000215829,9606.ENSP00000216190,9606.ENSP00000216554,9606.ENSP00000220592,9606.ENSP00000220849,9606.ENSP00000221494,9606.ENSP00000224140,9606.ENSP00000227524,9606.ENSP00000228284,9606.ENSP00000229390,9606.ENSP00000235090,9606.ENSP00000236980,9606.ENSP00000240316,9606.ENSP00000244020,9606.ENSP00000244520,9606.ENSP00000245539,9606.ENSP00000246802,9606.ENSP00000248342,…	SF3A1,SNRPD3,EIF3D,EIF5,AGO2,EIF3E,SF3A2,SETX,PRPF19,SART3,SRSF9,WDR77,FASTKD2,COIL,SRSF6,SNRPC,MRPS7,GLTSCR2,EIF3K,DHX29,EIF2S3,PPAN,EIF3G,ERAL1,SRSF1,TGS1,RSL24D1,EIF3J,PIH1D1,USP4,PRPF6,CPSF6,SNRPF,TARBP2,RPL3L,TXNL4A,GEMIN7,EIF2D,SNRPG,POLR2D,ISY1,NAF1,ABT1,PIH1D2,DENR,GEMIN6,GEMIN5,CELF6,CELF3,PWP2,CELF5,LUC7L,SLU7,RPL10L,NUDT21,SNRPD1,ZRSR2,CD2BP2,FAM103A1,GEMIN2,MRPL11,RPL38,SART1,DDX23,US…
GO:0031145	Anaphase-promoting complex-dependent catabolic process	83	2.67023	bottom	2.92e-16	ks	9606.ENSP00000044462,9606.ENSP00000157812,9606.ENSP00000210313,9606.ENSP00000215071,9606.ENSP00000216455,9606.ENSP00000216802,9606.ENSP00000216911,9606.ENSP00000217958,9606.ENSP00000219313,9606.ENSP00000223321,9606.ENSP00000229758,9606.ENSP00000238044,9606.ENSP00000256442,9606.ENSP00000259457,9606.ENSP00000261303,9606.ENSP00000261479,9606.ENSP00000261712,9606.ENSP00000261819,9606.ENSP00000262193,…	PSMA4,PSMC4,PSMD5,PSMD8,PSMA3,PSME2,AURKA,PSMD10,PSMD7,PSMA2,FBXO5,C2orf40,CCNB1,PSMB7,PSMC1,PSMA6,PSMD11,ANAPC5,PSMB1,CUL3,UBE2S,PSMD3,CDK2,PSMB6,PSMA5,RPS27A,BUB1B,PSMB4,PSME3,MAD2L1,PLK1,UBE2E1,UBB,PSMD1,PSMD2,PSMC5,FBXO31,PSMA8,AURKB,ANAPC2,PSMF1,ANAPC1,PSMD12,UBE2C,ANAPC11,PSMB10,CDC16,PSMB5,BUB3,PSMD4,PSMA7,CDC20,PSMB2,UBE2D1,CDC26,PSMB9,PSMB8,CDC20B,PSME1,PTTG1,CDC23,FZR1,CDK1,PSME4,PSMB11…
GO:0006399	tRNA metabolic process	183	1.64821	bottom	9.41e-16	ks	9606.ENSP00000040877,9606.ENSP00000168216,9606.ENSP00000203001,9606.ENSP00000206542,9606.ENSP00000216038,9606.ENSP00000216489,9606.ENSP00000217372,9606.ENSP00000220058,9606.ENSP00000223029,9606.ENSP00000227474,9606.ENSP00000230771,9606.ENSP00000231198,9606.ENSP00000231572,9606.ENSP00000234677,9606.ENSP00000235521,9606.ENSP00000237283,9606.ENSP00000244051,9606.ENSP00000244571,9606.ENSP00000250237,…	TARBP1,HSD17B10,TRMT6,OSGEP,RTCB,ALKBH1,CDK5RAP1,MTFMT,AIMP2,PUS3,HARS2,THG1L,RARS,SARS,WARS2,ADAT2,MOCS3,AARS2,QTRT1,DTWD1,TRNT1,GRSF1,ELP3,NARS,CARS2,NAT10,C2orf49,TRMT5,C14orf166,AARS,MARS,METTL2B,GATB,OSGEPL1,DARS,NSUN2,EXOSC7,DUS4L,ELAC1,TPRKB,TRMT10A,CDKAL1,NARS2,FARSB,MARS2,TSEN2,SLFN13,TRMU,CPSF4,PTCD1,POLR3K,ELP6,RPP25L,TRMT10B,RPUSD4,TRUB1,TRMT61B,POP7,LCMT2,QARS,METTL2A,ADAT1,DUS3L,DTD…
GO:0071826	Ribonucleoprotein complex subunit organization	189	1.49418	bottom	2.41e-15	ks	9606.ENSP00000215793,9606.ENSP00000215829,9606.ENSP00000216190,9606.ENSP00000216554,9606.ENSP00000220592,9606.ENSP00000220669,9606.ENSP00000220849,9606.ENSP00000221494,9606.ENSP00000224140,9606.ENSP00000227524,9606.ENSP00000228284,9606.ENSP00000229390,9606.ENSP00000235090,9606.ENSP00000236980,9606.ENSP00000240316,9606.ENSP00000244020,9606.ENSP00000244520,9606.ENSP00000245539,9606.ENSP00000246802,…	SF3A1,SNRPD3,EIF3D,EIF5,AGO2,ZFAND1,EIF3E,SF3A2,SETX,PRPF19,SART3,SRSF9,WDR77,FASTKD2,COIL,SRSF6,SNRPC,MRPS7,GLTSCR2,EIF3K,DHX29,EIF2S3,PPAN,EIF3G,ERAL1,SRSF1,TGS1,RSL24D1,EIF3J,PIH1D1,DHX8,USP4,PRPF6,CPSF6,SNRPF,TARBP2,RPL3L,TXNL4A,GEMIN7,EIF2D,SNRPG,POLR2D,ISY1,NAF1,ABT1,PIH1D2,DENR,GEMIN6,GEMIN5,CELF6,CELF3,PWP2,CELF5,LUC7L,SLU7,RPL10L,NUDT21,SNRPD1,ZRSR2,CD2BP2,KIF5B,FAM103A1,GEMIN2,MRPL11,RP…
GO:0042273	Ribosomal large subunit biogenesis	72	2.33617	bottom	3.71e-13	ks	9606.ENSP00000236980,9606.ENSP00000246802,9606.ENSP00000253107,9606.ENSP00000254940,9606.ENSP00000259469,9606.ENSP00000260443,9606.ENSP00000261015,9606.ENSP00000263239,9606.ENSP00000268661,9606.ENSP00000274606,9606.ENSP00000279147,9606.ENSP00000281701,9606.ENSP00000285814,9606.ENSP00000296930,9606.ENSP00000298283,9606.ENSP00000299192,9606.ENSP00000308897,9606.ENSP00000309830,9606.ENSP00000310042,…	FASTKD2,GLTSCR2,PPAN,NIP7,RPL35,RSL24D1,WDR12,DDX18,RPL3L,NHP2,ORAOV1,NVL,NIFK,NPM1,RPL10L,HEATR3,MRPL11,RPL38,ZNF622,MRPL1,NOC2L,RRS1,DDX28,BRIX1,RPL7,MRPL20,RPL3,PES1,SDAD1,MAK16,GTPBP4,RPL12,RRP15,MDN1,RPL5,ZNHIT6,RPF1,RPL7A,SURF6,RPL10A,EIF6,RPL11,LAS1L,MRTO4,NOL9,PAK1IP1,GTF3A,NOP2,URB1,RPL24,RPL14,NHP2L1,RPL23A,FTSJ3,RPF2,RPL6,DHX30,EBNA1BP2,RPL10,NLE1,RPL7L1,RPL35A,MALSU1,RPL26L1,WDR74,RPL…
GO:0002181	Cytoplasmic translation	70	2.20632	bottom	1.02e-12	ks	9606.ENSP00000216190,9606.ENSP00000216554,9606.ENSP00000220849,9606.ENSP00000222247,9606.ENSP00000225430,9606.ENSP00000225729,9606.ENSP00000248342,9606.ENSP00000251636,9606.ENSP00000253039,9606.ENSP00000253108,9606.ENSP00000261868,9606.ENSP00000262584,9606.ENSP00000271764,9606.ENSP00000280557,9606.ENSP00000293831,9606.ENSP00000296674,9606.ENSP00000309334,9606.ENSP00000309830,9606.ENSP00000326381,…	EIF3D,EIF5,EIF3E,RPL18A,RPL19,DRG2,EIF3K,DHX29,EIF2S3,EIF3G,EIF3J,RPL8,EIF2D,DENR,EIF4A1,RPS23,RPL15,RPL38,EIF4A2,FTSJ1,DRG1,EIF3C,ZC3H15,EIF4EBP1,GSPT2,RPS21,RPLP1,RPSA,RPL22L1,RPL22,RPS26,EIF2B3,ETF1,EIF3B,RPL39,EIF3A,MCTS1,EIF3I,RPL10A,RPL11,EIF2S2,HSPA14,EIF3CL,RPL24,RPS29,RPL31,RBM4,RPL17,TMA7,GSPT1,RPL9,RPL6,RPL36A,EIF4G1,RPL32,RPL29,RPL35A,RWDD1,RPL30,RPL26L1,EIF3H,EIF3F,EIF3M,RPL18,ENSP00…
GO:0006521	Regulation of cellular amino acid metabolic process	64	2.7212	bottom	2.74e-12	ks	9606.ENSP00000044462,9606.ENSP00000157812,9606.ENSP00000202967,9606.ENSP00000210313,9606.ENSP00000215071,9606.ENSP00000216455,9606.ENSP00000216802,9606.ENSP00000217958,9606.ENSP00000219313,9606.ENSP00000223321,9606.ENSP00000234111,9606.ENSP00000259457,9606.ENSP00000261303,9606.ENSP00000261479,9606.ENSP00000261712,9606.ENSP00000262193,9606.ENSP00000264639,9606.ENSP00000270586,9606.ENSP00000271308,…	PSMA4,PSMC4,SIRT4,PSMD5,PSMD8,PSMA3,PSME2,PSMD10,PSMD7,PSMA2,ODC1,PSMB7,PSMC1,PSMA6,PSMD11,PSMB1,PSMD3,PSMB6,PSMA5,BHMT,SLC7A11,PSMB4,PSME3,PSMD1,PSMD2,PSMC5,PSMA8,OAZ3,NQO1,AZIN1,PSMF1,PSMD12,ACMSD,ATP2B4,PSMB10,COMT,PSMB5,FH,PSMD4,PSMA7,PSMB2,PSMB9,PSMB8,PSME1,INS,SLC7A7,PSME4,PSMB11,PSMD14,ATCAY,PSMC2,PSMD13,PSMC6,PSMA1,PSMD6,PARK7,PSMD9,NR1H4,CLN3,OAZ2,OAZ1,SHFM1,PSMC3,PSMB3
GO:0042274	Ribosomal small subunit biogenesis	70	2.22182	bottom	6.91e-12	ks	9606.ENSP00000007390,9606.ENSP00000230340,9606.ENSP00000244496,9606.ENSP00000245539,9606.ENSP00000251453,9606.ENSP00000253247,9606.ENSP00000254803,9606.ENSP00000254928,9606.ENSP00000257829,9606.ENSP00000261637,9606.ENSP00000261708,9606.ENSP00000268802,9606.ENSP00000274849,9606.ENSP00000275820,9606.ENSP00000283109,9606.ENSP00000291576,9606.ENSP00000291634,9606.ENSP00000295488,9606.ENSP00000296930,…	TSR3,BYSL,RRP36,MRPS7,RPS16,NOL11,UTP3,ERAL1,NAT10,UTP20,UTP6,NOB1,ABT1,NOM1,RIOK2,PWP2,FAM207A,HELQ,NPM1,DCAF13,TSR1,WDR3,UTP23,RPL38,DHX37,PRKDC,MRPS11,KRI1,RRP7A,RRS1,CIRH1A,RPS27L,RPS7,SRFBP1,RIOK3,FCF1,RPS21,RPS17,RPSA,HEATR1,LTV1,RPS27,SURF6,BMS1,WDR46,TSR2,RIOK1,RPP40,RPS6,NOL10,RCL1,ERCC2,XRCC5,RPS8,NHP2L1,RPS14,NGDN,NOP14,RPS24,DIEXF,LSM6,TBL3,RPS15,EMG1,RPS19,RPS28,RPS5,GTF2H5,DDX52,RPS…
GO:0007156	Homophilic cell adhesion via plasma membrane adhesion molecules	163	2.2791	top	6.94e-12	ks	9606.ENSP00000027335,9606.ENSP00000161559,9606.ENSP00000164024,9606.ENSP00000173898,9606.ENSP00000194152,9606.ENSP00000194155,9606.ENSP00000199764,9606.ENSP00000221992,9606.ENSP00000231021,9606.ENSP00000231130,9606.ENSP00000231134,9606.ENSP00000231136,9606.ENSP00000231137,9606.ENSP00000231173,9606.ENSP00000231484,9606.ENSP00000239444,9606.ENSP00000239446,9606.ENSP00000239449,9606.ENSP00000239450,…	CDH17,CEACAM1,CELSR3,TRO,PCDHB4,PCDHB2,CEACAM6,CEACAM5,CDH9,PCDHB3,PCDHB5,PCDHB6,PCDHB7,PCDHB15,PCDH12,PCDHB8,PCDHB10,PCDHB14,PCDHB12,MYOT,IGSF21,PCDHGA12,PCDHGC5,PVRL2,PCDHAC1,PCDHGA3,DSG3,DSG1,DSC1,DSG2,CDH1,FAT2,CDH19,PKD1,CDH20,CELSR1,CDH3,PVRL1,PCDH10,CDH10,CDH6,CLSTN3,AMIGO2,CDH11,CDH13,CDH2,CELSR2,HMCN1,ESAM,MPZL2,DSC2,PCDH1,PCDHAC2,PCDHA13,CDH15,NPTN,DCHS1,CDH16,EMB,PCDHA10,ROBO4,PCDHGC4,…
GO:1902750	Negative regulation of cell cycle g2/m phase transition	104	1.8419	bottom	9.39e-12	ks	9606.ENSP00000044462,9606.ENSP00000157812,9606.ENSP00000209728,9606.ENSP00000210313,9606.ENSP00000215071,9606.ENSP00000216225,9606.ENSP00000216455,9606.ENSP00000216802,9606.ENSP00000216911,9606.ENSP00000217958,9606.ENSP00000219313,9606.ENSP00000223321,9606.ENSP00000231487,9606.ENSP00000235332,9606.ENSP00000236273,9606.ENSP00000246802,9606.ENSP00000254950,9606.ENSP00000258774,9606.ENSP00000259457,…	PSMA4,PSMC4,CDC6,PSMD5,PSMD8,RBX1,PSMA3,PSME2,AURKA,PSMD10,PSMD7,PSMA2,SKP1,MIIP,SYF2,GLTSCR2,VPS4A,HUS1,PSMB7,TOPBP1,PSMC1,PSMA6,PSMD11,TAOK1,PSMB1,PSMD3,NBN,TICRR,PSMB6,PSMA5,ATM,PSMB4,C5orf45,PSME3,CHMP4C,RAD21,PLK1,AVEN,DONSON,PSMD1,TAOK2,PSMD2,PSMC5,BRSK1,PSMA8,CLSPN,AURKB,PINX1,MRE11A,CUL1,GPR132,PSMF1,FOXN3,BRE,RFPL1,BLM,ZFYVE19,PSMD12,PSMB10,NAE1,BABAM1,ZNF830,PSMB5,DTL,PSMD4,BRCC3,PSMA7,…
GO:0002479	Antigen processing and presentation of exogenous peptide antigen via mhc class i, tap-dependent	75	2.20498	bottom	1.12e-11	ks	9606.ENSP00000044462,9606.ENSP00000054666,9606.ENSP00000157812,9606.ENSP00000210313,9606.ENSP00000215071,9606.ENSP00000216455,9606.ENSP00000216802,9606.ENSP00000217958,9606.ENSP00000219313,9606.ENSP00000223321,9606.ENSP00000249647,9606.ENSP00000259457,9606.ENSP00000259951,9606.ENSP00000261023,9606.ENSP00000261303,9606.ENSP00000261479,9606.ENSP00000261623,9606.ENSP00000261712,9606.ENSP00000262193,…	PSMA4,VAMP3,PSMC4,PSMD5,PSMD8,PSMA3,PSME2,PSMD10,PSMD7,PSMA2,SNAP23,PSMB7,HLA-F,ITGAV,PSMC1,PSMA6,CYBA,PSMD11,PSMB1,VAMP8,PSMD3,PSMB6,PSMA5,NCF1,PSMB4,PSME3,ITGB5,PDIA3,PSMD1,PSMD2,PSMC5,PSMA8,CALR,PSMF1,TAP1,PSMD12,PSMB10,PSMB5,NCF2,PSMD4,FCGR1A,FCGR1B,CHUK,PSMA7,PSMB2,PSMB9,PSMB8,TAP2,HLA-C,HLA-E,CYBB,PSME1,HLA-A,NCF4,PSME4,PSMB11,CD207,PSMD14,PSMC2,PSMD13,HLA-B,CD36,PSMC6,TAPBP,HLA-G,PSMA1,PSM…
GO:0061418	Regulation of transcription from rna polymerase ii promoter in response to hypoxia	78	1.98561	bottom	1.89e-11	ks	9606.ENSP00000044462,9606.ENSP00000157812,9606.ENSP00000210313,9606.ENSP00000215071,9606.ENSP00000216225,9606.ENSP00000216455,9606.ENSP00000216802,9606.ENSP00000217958,9606.ENSP00000219313,9606.ENSP00000223321,9606.ENSP00000239938,9606.ENSP00000249396,9606.ENSP00000250457,9606.ENSP00000252723,9606.ENSP00000256474,9606.ENSP00000259457,9606.ENSP00000261303,9606.ENSP00000261479,9606.ENSP00000261712,…	PSMA4,PSMC4,PSMD5,PSMD8,RBX1,PSMA3,PSME2,PSMD10,PSMD7,PSMA2,EGR1,SIRT2,EGLN3,EPO,VHL,PSMB7,PSMC1,PSMA6,PSMD11,PSMB1,TCEB2,CREBBP,EP300,EPAS1,PSMD3,TP53,PSMB6,PSMA5,RPS27A,LIMD1,NOTCH1,PSMB4,PSME3,STOX1,HIF1AN,UBB,PSMD1,PSMD2,PSMC5,PSMA8,PSMF1,RBPJ,PSMD12,PSMB10,ARNT,PSMB5,EGLN1,PSMD4,PSMA7,PSMB2,PSMB9,PSMB8,HIF3A,CA9,PSME1,NFE2L2,BACH1,PSME4,PSMB11,PSMD14,UBA52,PSMC2,PSMD13,HIGD1A,PSMC6,PSMA1,PSM…
GO:0006261	DNA-dependent DNA replication	119	1.28399	bottom	4e-11	ks	9606.ENSP00000023939,9606.ENSP00000040738,9606.ENSP00000055077,9606.ENSP00000209728,9606.ENSP00000215574,9606.ENSP00000216122,9606.ENSP00000216367,9606.ENSP00000219097,9606.ENSP00000223129,9606.ENSP00000227322,9606.ENSP00000230056,9606.ENSP00000234296,9606.ENSP00000247815,9606.ENSP00000251810,9606.ENSP00000253462,9606.ENSP00000254719,9606.ENSP00000257789,9606.ENSP00000260810,9606.ENSP00000261600,…	RTFDC1,BOD1L1,RFC2,CDC6,CDC34,MCM5,POLE2,ORC6,RPA3,ZPR1,GMNN,ORC2,HELB,RRM2B,GINS2,RPA1,ORC3,TOPBP1,THOC1,CDK2AP1,TIPIN,MCM4,DNAJA3,GINS1,CCNE1,SAMHD1,LIG1,POLD3,MCM6,ZRANB3,POLQ,MCM2,MSH3,POLB,POLA2,FANCM,POLG,ETAA1,MMS22L,GINS4,LRWD1,ORC5,WRN,CDT1,FEN1,DONSON,MCM7,APITD1,C10orf2,POLD4,EXD2,ATAD5,PRIMPOL,MCM9,RECQL5,GEN1,POLE,PNKP,MRE11A,PURA,BLM,SMARCAL1,PRIM1,DNA2,REV3L,MCMBP,RTEL1,BAZ1A,WDHD1…
GO:0046578	Regulation of ras protein signal transduction	189	1.85419	top	5.21e-11	ks	9606.ENSP00000007722,9606.ENSP00000020673,9606.ENSP00000037502,9606.ENSP00000043402,9606.ENSP00000171757,9606.ENSP00000201647,9606.ENSP00000215739,9606.ENSP00000221138,9606.ENSP00000222139,9606.ENSP00000222145,9606.ENSP00000222374,9606.ENSP00000226225,9606.ENSP00000227667,9606.ENSP00000228280,9606.ENSP00000228495,9606.ENSP00000228945,9606.ENSP00000235329,9606.ENSP00000236850,9606.ENSP00000240874,…	ITGA3,PSD,MYOC,RTN4R,P2RY10,EPS8L1,LZTR1,PPP2CB,EPOR,RASIP1,CADM4,TNFAIP1,APOC3,KITLG,KCTD10,ARHGDIB,MFN2,APOA1,KALRN,PSD4,F2RL3,CYTH4,SGSM3,KIAA1244,RAF1,APOE,EPO,KRAS,NOTCH2,RALGPS1,DAB2IP,PDGFRB,ARFGEF1,TIMP2,RASA4,CBL,ALS2,CUL3,FGF10,RASGRF2,NRP1,MAPKAP1,GPR65,ARHGDIA,RABL3,RASA1,PSD2,GPR174,DLC1,NOTCH1,EPS8,FLCN,RASA2,DGKI,ARHGAP17,F2RL2,F2RL1,CYTH3,ARF6,ARHGAP42,MAPRE2,CRK,IGF1,SPRY3,BCR,CO…
GO:0065004	protein-DNA complex assembly	180	1.10461	bottom	9.32e-11	ks	9606.ENSP00000198767,9606.ENSP00000215980,9606.ENSP00000216024,9606.ENSP00000216122,9606.ENSP00000216225,9606.ENSP00000220514,9606.ENSP00000220659,9606.ENSP00000223129,9606.ENSP00000228284,9606.ENSP00000229595,9606.ENSP00000230056,9606.ENSP00000244534,9606.ENSP00000244537,9606.ENSP00000244573,9606.ENSP00000245479,9606.ENSP00000247219,9606.ENSP00000249636,9606.ENSP00000253237,9606.ENSP00000254719,…	RRN3,CENPM,DMC1,MCM5,RBX1,OIP5,BRF2,RPA3,SART3,ASF1A,GMNN,HIST1H1D,HIST1H4F,HIST1H1A,SOX9,TBPL2,PIAS1,GRWD1,RPA1,H3F3B,NASP,CDK7,CCNH,DDB2,ORC3,GTF2H4,MNAT1,MCM4,PIH1D1,SMARCB1,HIRA,ASF1B,TAF1B,TAF12,HAT1,MCM6,MCM2,CENPE,GTF2H1,POGZ,RPS27A,CENPC,HIST1H2BA,CENPU,CENPH,SMARCA5,XPC,ERCC3,KAT6B,HIST1H2BD,MIS18A,HMGB2,NPM1,CENPV,CDT1,CHAF1A,DDB1,UBTF,UBB,MCM7,HIST1H1E,APITD1,MIS18BP1,RSF1,HP1BP3,TAF7,…
GO:0010972	Negative regulation of g2/m transition of mitotic cell cycle	92	1.89988	bottom	1.03e-10	ks	9606.ENSP00000044462,9606.ENSP00000157812,9606.ENSP00000209728,9606.ENSP00000210313,9606.ENSP00000215071,9606.ENSP00000216225,9606.ENSP00000216455,9606.ENSP00000216802,9606.ENSP00000216911,9606.ENSP00000217958,9606.ENSP00000219313,9606.ENSP00000223321,9606.ENSP00000231487,9606.ENSP00000235332,9606.ENSP00000236273,9606.ENSP00000246802,9606.ENSP00000254950,9606.ENSP00000258774,9606.ENSP00000259457,…	PSMA4,PSMC4,CDC6,PSMD5,PSMD8,RBX1,PSMA3,PSME2,AURKA,PSMD10,PSMD7,PSMA2,SKP1,MIIP,SYF2,GLTSCR2,VPS4A,HUS1,PSMB7,TOPBP1,PSMC1,PSMA6,PSMD11,TAOK1,PSMB1,PSMD3,NBN,TICRR,PSMB6,PSMA5,ATM,PSMB4,C5orf45,PSME3,CHMP4C,RAD21,AVEN,DONSON,PSMD1,TAOK2,PSMD2,PSMC5,BRSK1,PSMA8,CLSPN,AURKB,PINX1,MRE11A,CUL1,GPR132,PSMF1,FOXN3,RFPL1,BLM,ZFYVE19,PSMD12,PSMB10,NAE1,ZNF830,PSMB5,PSMD4,PSMA7,ORC1,PSMB2,FOXO4,PSMB9,PSM…
GO:0042590	Antigen processing and presentation of exogenous peptide antigen via mhc class i	80	2.02941	bottom	1.72e-10	ks	9606.ENSP00000044462,9606.ENSP00000054666,9606.ENSP00000157812,9606.ENSP00000210313,9606.ENSP00000215071,9606.ENSP00000216455,9606.ENSP00000216802,9606.ENSP00000217958,9606.ENSP00000219313,9606.ENSP00000223321,9606.ENSP00000229332,9606.ENSP00000231368,9606.ENSP00000249647,9606.ENSP00000259457,9606.ENSP00000259951,9606.ENSP00000261023,9606.ENSP00000261303,9606.ENSP00000261479,9606.ENSP00000261623,…	PSMA4,VAMP3,PSMC4,PSMD5,PSMD8,PSMA3,PSME2,PSMD10,PSMD7,PSMA2,CLEC4A,LNPEP,SNAP23,PSMB7,HLA-F,ITGAV,PSMC1,PSMA6,CYBA,PSMD11,PSMB1,VAMP8,PSMD3,PSMB6,PSMA5,NCF1,FCER1G,PSMB4,PSME3,ITGB5,PDIA3,PSMD1,PSMD2,PSMC5,PSMA8,CALR,PSMF1,TAP1,PSMD12,PSMB10,PSMB5,NCF2,PSMD4,FCGR1A,FCGR1B,CHUK,PSMA7,PSMB2,PSMB9,PSMB8,TAP2,HLA-C,HLA-E,CYBB,PSME1,MFSD6,HLA-A,NCF4,PSME4,IFI30,PSMB11,CD207,PSMD14,PSMC2,PSMD13,HLA-B,…
GO:0006626	Protein targeting to mitochondrion	54	2.80779	bottom	1.73e-10	ks	9606.ENSP00000169551,9606.ENSP00000215570,9606.ENSP00000216034,9606.ENSP00000220822,9606.ENSP00000223136,9606.ENSP00000235329,9606.ENSP00000249269,9606.ENSP00000254616,9606.ENSP00000257245,9606.ENSP00000264954,9606.ENSP00000266087,9606.ENSP00000268379,9606.ENSP00000270502,9606.ENSP00000270538,9606.ENSP00000278200,9606.ENSP00000279146,9606.ENSP00000284320,9606.ENSP00000287295,9606.ENSP00000295767,…	TIMM21,TIMM13,TOMM22,GDAP1,FIS1,MFN2,PMPCB,TIMM10B,TIMM10,GRPEL1,FBXO7,UQCRC2,C19orf52,TIMM44,IMMP1L,AIP,TOMM70A,AIFM1,CHCHD4,MFF,HSPA4,PAM16,BID,TIMM22,GRPEL2,HSP90AA1,SAMM50,AGK,TOMM7,TOMM20L,TOMM20,TIMM17A,TOMM40L,PMPCA,DNLZ,TOMM34,ROMO1,DNAJC15,PITRM1,SLC25A6,MIPEP,DNAJC19,HSPD1,TIMM9,TSPO,TIMM17B,MGARP,IMMP2L,TOMM40,NDUFA13,TOMM5,TIMM8B,TIMM50,MTERF4
GO:0010389	Regulation of g2/m transition of mitotic cell cycle	198	1.25072	bottom	2.17e-10	ks	9606.ENSP00000044462,9606.ENSP00000157812,9606.ENSP00000206474,9606.ENSP00000209728,9606.ENSP00000210313,9606.ENSP00000215071,9606.ENSP00000216225,9606.ENSP00000216455,9606.ENSP00000216802,9606.ENSP00000216911,9606.ENSP00000217958,9606.ENSP00000219313,9606.ENSP00000223208,9606.ENSP00000223321,9606.ENSP00000226382,9606.ENSP00000227507,9606.ENSP00000229758,9606.ENSP00000231487,9606.ENSP00000235332,…	PSMA4,PSMC4,HAUS4,CDC6,PSMD5,PSMD8,RBX1,PSMA3,PSME2,AURKA,PSMD10,PSMD7,CEP41,PSMA2,PHOX2B,CCND1,FBXO5,SKP1,MIIP,SYF2,VPS4B,HAUS3,CDC25B,GLTSCR2,TUBA4A,TUBG1,HAUS8,VPS4A,CCNB1,CEP135,RINT1,CDK4,HUS1,PSMB7,DCTN3,HAUS2,TOPBP1,PSMC1,PSMA6,PSMD11,TAOK1,RAB11A,CEP76,SMARCD3,PSMB1,BRD4,CLASP1,TUBB4A,YWHAE,PSMD3,CEP72,CEP70,NBN,PRKAR2B,CDK2,TICRR,PSMB6,PLK4,PSMA5,ATM,NINL,CEP164,HAUS1,APP,PSMB4,C5orf45,P…
GO:1901888	Regulation of cell junction assembly	199	1.87385	top	4.3e-10	ks	9606.ENSP00000037502,9606.ENSP00000173229,9606.ENSP00000211998,9606.ENSP00000216513,9606.ENSP00000217386,9606.ENSP00000219197,9606.ENSP00000220772,9606.ENSP00000225823,9606.ENSP00000226004,9606.ENSP00000232003,9606.ENSP00000241256,9606.ENSP00000243077,9606.ENSP00000244050,9606.ENSP00000246841,9606.ENSP00000247182,9606.ENSP00000248668,9606.ENSP00000250559,9606.ENSP00000260010,9606.ENSP00000260356,…	MYOC,NTN1,VCL,SIX4,OXT,CBLN1,SFRP1,ASIC2,DUSP3,HRG,GHSR,LRP1,SNAI1,FLRT1,SIX1,LRFN1,RAP1B,TLR2,THBS1,CUX2,EEF2K,PPM1F,IL1B,CLASP1,EPB41L5,KDR,SLC9A1,PVRL1,RAPGEF2,RAB17,WNT5A,NRP1,SLIT1,CLSTN3,AMIGO2,IQGAP1,CBLN2,WDPCP,LRTM1,LRRTM2,DLC1,NTRK2,TJP1,GRID2,GJA1,THY1,WNT3A,APP,WNT7A,LHFPL4,FZD1,WNT4,ACE,LRRTM1,CLDN1,CLDN19,LRFN5,ARF6,TSC1,VPS35,RUNX1,NLGN2,MMP14,RHOD,PRKACA,LRFN4,NPHP1,IL1RAP,LRRN1,G…
GO:0007006	Mitochondrial membrane organization	132	1.71938	bottom	5.27e-10	ks	9606.ENSP00000202556,9606.ENSP00000211314,9606.ENSP00000215375,9606.ENSP00000215570,9606.ENSP00000216034,9606.ENSP00000216341,9606.ENSP00000222330,9606.ENSP00000225174,9606.ENSP00000229416,9606.ENSP00000234310,9606.ENSP00000235329,9606.ENSP00000243997,9606.ENSP00000245812,9606.ENSP00000248975,9606.ENSP00000249442,9606.ENSP00000250405,9606.ENSP00000253083,9606.ENSP00000255194,9606.ENSP00000257245,…	PPP1R13B,TMEM14A,ATP5D,TIMM13,TOMM22,GZMB,GSK3A,PPIF,GCLC,PPP3R1,MFN2,ATP5E,ALKBH7,YWHAH,MTX2,BCL2L2,HIP1R,AP3B1,TIMM10,ATP5B,CHCHD3,SLC9A1,ATF2,MUL1,YWHAE,STAT3,TP63,SPG7,AFG3L2,TP53,C19orf52,ATP5G3,ACAA2,ATP5O,HK2,CHCHD6,CALM3,ATP5J2,BAX,C2orf47,HSPA9,ATP5L,ATP5H,BCL2L1,HSPA4,LETM1,ATP5I,YWHAG,ATP5S,C19orf70,BOK,TMEM102,BID,TMEM11,TIMM22,RHOT2,GSK3B,MINOS1,PMAIP1,SIVA1,EYA2,HSP90AA1,ATPIF1,SFN,…
GO:0042255	Ribosome assembly	61	2.2118	bottom	5.46e-10	ks	9606.ENSP00000225698,9606.ENSP00000236980,9606.ENSP00000245539,9606.ENSP00000246802,9606.ENSP00000246868,9606.ENSP00000251636,9606.ENSP00000253107,9606.ENSP00000254928,9606.ENSP00000254940,9606.ENSP00000260443,9606.ENSP00000268206,9606.ENSP00000268661,9606.ENSP00000274849,9606.ENSP00000287025,9606.ENSP00000291576,9606.ENSP00000296930,9606.ENSP00000298283,9606.ENSP00000308897,9606.ENSP00000309830,…	C1QBP,FASTKD2,MRPS7,GLTSCR2,SBDS,DHX29,PPAN,ERAL1,NIP7,RSL24D1,EFTUD1,RPL3L,ABT1,MTERF3,PWP2,NPM1,RPL10L,MRPL11,RPL38,PRKDC,MRPS11,RRP7A,RRS1,RPS27L,DDX28,BRIX1,MRPL20,RPL3,RPSA,RPL12,RPS27,MDN1,RPL5,MRPS2,EIF6,RPL11,MRTO4,VCX,NOP2,XRCC5,RPL24,DDX3X,RPS14,RPL23A,RPF2,RPL6,DHX30,RPL10,NLE1,EIF2A,NSUN4,MRPL22,RPLP0,BOP1,RPS15,MPV17L2,RPS19,RPS28,RPS5,MTERF4,RPS10
GO:0008033	tRNA processing	128	1.62769	bottom	6.65e-10	ks	9606.ENSP00000040877,9606.ENSP00000168216,9606.ENSP00000203001,9606.ENSP00000206542,9606.ENSP00000216038,9606.ENSP00000216489,9606.ENSP00000217372,9606.ENSP00000220058,9606.ENSP00000227474,9606.ENSP00000231198,9606.ENSP00000234677,9606.ENSP00000237283,9606.ENSP00000244051,9606.ENSP00000244571,9606.ENSP00000250237,9606.ENSP00000251250,9606.ENSP00000251607,9606.ENSP00000254799,9606.ENSP00000256398,…	TARBP1,HSD17B10,TRMT6,OSGEP,RTCB,ALKBH1,CDK5RAP1,MTFMT,PUS3,THG1L,SARS,ADAT2,MOCS3,AARS2,QTRT1,DTWD1,TRNT1,GRSF1,ELP3,NAT10,C2orf49,TRMT5,C14orf166,AARS,METTL2B,OSGEPL1,NSUN2,DUS4L,ELAC1,TPRKB,TRMT10A,CDKAL1,TSEN2,TRMU,CPSF4,PTCD1,POLR3K,ELP6,RPP25L,TRMT10B,RPUSD4,TRUB1,TRMT61B,POP7,LCMT2,METTL2A,ADAT1,DUS3L,TRMT10C,METTL1,FARS2,RPP25,NSUN3,TRIT1,KARS,PUS10,FTSJ1,TSEN54,TRMT12,ADAT3,TRMT11,BCDIN3…
GO:0000070	Mitotic sister chromatid segregation	108	1.49442	bottom	1.56e-09	ks	9606.ENSP00000160827,9606.ENSP00000200135,9606.ENSP00000217402,9606.ENSP00000223500,9606.ENSP00000230859,9606.ENSP00000238497,9606.ENSP00000240361,9606.ENSP00000240423,9606.ENSP00000240922,9606.ENSP00000245564,9606.ENSP00000247191,9606.ENSP00000249776,9606.ENSP00000251412,9606.ENSP00000251413,9606.ENSP00000251496,9606.ENSP00000254950,9606.ENSP00000256442,9606.ENSP00000257934,9606.ENSP00000260363,…	KIF22,ZW10,CHMP4B,CHMP5,PAPD7,VPS4B,TEX14,NCAPH,NAA50,MSTO1,DLGAP5,KNSTRN,TUBG2,TUBG1,NCAPG,VPS4A,CCNB1,ESPL1,KIF23,NDC80,RAB11A,MAU2,KIF18A,HIRA,SGOL1,CHMP2B,CUL3,CENPE,SPDL1,RB1,AKAP8,WRAP73,NUF2,POGZ,CENPC,CDCA5,NIPBL,SMC2,KPNB1,MAD2L1,CHMP4C,NCAPH2,PLK1,CDT1,AURKC,PDS5A,BOD1,PDS5B,AURKB,DIS3L2,PIBF1,CHMP6,PINX1,DSCC1,RRS1,SPAG5,SMC1A,CHMP4A,PPP2R1A,NCAPD2,GSG2,KLHL22,SMC4,SGOL2,ANKRD53,CHAMP1…
GO:0072655	Establishment of protein localization to mitochondrion	72	2.28917	bottom	1.56e-09	ks	9606.ENSP00000169551,9606.ENSP00000215570,9606.ENSP00000216034,9606.ENSP00000220822,9606.ENSP00000223136,9606.ENSP00000235329,9606.ENSP00000249269,9606.ENSP00000254616,9606.ENSP00000255194,9606.ENSP00000257245,9606.ENSP00000264954,9606.ENSP00000266087,9606.ENSP00000268379,9606.ENSP00000270502,9606.ENSP00000270538,9606.ENSP00000278200,9606.ENSP00000279146,9606.ENSP00000284320,9606.ENSP00000287295,…	TIMM21,TIMM13,TOMM22,GDAP1,FIS1,MFN2,PMPCB,TIMM10B,AP3B1,TIMM10,GRPEL1,FBXO7,UQCRC2,C19orf52,TIMM44,IMMP1L,AIP,TOMM70A,AIFM1,HK2,CALM3,BAX,C2orf47,CHCHD4,MFF,HSPA4,PAM16,BID,TIMM22,PMAIP1,GRPEL2,HSP90AA1,SAMM50,BMF,AGK,TOMM7,TOMM20L,TOMM20,TIMM17A,TOMM40L,PMPCA,DNLZ,TOMM34,ROMO1,PINK1,DNAJC15,PITRM1,SLC25A6,MIPEP,DNAJC19,HSPD1,BCL2L11,BAD,TIMM9,TSPO,TIMM17B,MGARP,IMMP2L,HK1,BBC3,TOMM40,BCS1L,NDUF…
GO:0009201	Ribonucleoside triphosphate biosynthetic process	50	2.8279	bottom	2.27e-09	ks	9606.ENSP00000215375,9606.ENSP00000219302,9606.ENSP00000219479,9606.ENSP00000221930,9606.ENSP00000243997,9606.ENSP00000258424,9606.ENSP00000262030,9606.ENSP00000264705,9606.ENSP00000265191,9606.ENSP00000284727,9606.ENSP00000287878,9606.ENSP00000290299,9606.ENSP00000292475,9606.ENSP00000300688,9606.ENSP00000301587,9606.ENSP00000306003,9606.ENSP00000308334,9606.ENSP00000317159,9606.ENSP00000320171,…	ATP5D,NME3,NME4,TGFB1,ATP5E,COX5B,ATP5B,CAD,NME5,ATP5G3,PRKAG2,ATP5O,ATP5J2,ATP5L,ATP5H,ATP5I,ATP5S,CYC1,PKM,IMPDH2,ATP6V0C,NME1,PKLR,IMPDH1,UCKL1,STOML2,ATP5C1,NME7,UCK2,ATP5F1,UCK1,CTPS1,ATP5EP2,NME9,VPS9D1,NME1-NME2,NME2,ATP5G1,ATP5G2,DNAJC30,ALDOA,ATP5A1,ATP5J,SLC25A13,CTPS2,AK9,NME6,ATP5L2,UQCC3,LDHC
GO:0007007	Inner mitochondrial membrane organization	46	3.13136	bottom	2.71e-09	ks	9606.ENSP00000215375,9606.ENSP00000215570,9606.ENSP00000243997,9606.ENSP00000249442,9606.ENSP00000257245,9606.ENSP00000262030,9606.ENSP00000262570,9606.ENSP00000269143,9606.ENSP00000270502,9606.ENSP00000284727,9606.ENSP00000290299,9606.ENSP00000290913,9606.ENSP00000292475,9606.ENSP00000295079,9606.ENSP00000297185,9606.ENSP00000300688,9606.ENSP00000301587,9606.ENSP00000305653,9606.ENSP00000306003,…	ATP5D,TIMM13,ATP5E,MTX2,TIMM10,ATP5B,CHCHD3,AFG3L2,C19orf52,ATP5G3,ATP5O,CHCHD6,ATP5J2,C2orf47,HSPA9,ATP5L,ATP5H,LETM1,ATP5I,ATP5S,C19orf70,TMEM11,TIMM22,MINOS1,SAMM50,AGK,ATP5C1,OPA1,MTX1,ATP5F1,OMA1,APOOL,ROMO1,DNAJC11,APOO,ATP5G1,ATP5G2,TIMM9,ATP5A1,IMMT,ATP5J,MTX3,NDUFA13,FAM92A1,UQCC3,TAZ
GO:0017004	Cytochrome complex assembly	33	2.92889	bottom	7.67e-09	ks	9606.ENSP00000016171,9606.ENSP00000169551,9606.ENSP00000255390,9606.ENSP00000258975,9606.ENSP00000261070,9606.ENSP00000261623,9606.ENSP00000261643,9606.ENSP00000261647,9606.ENSP00000264669,9606.ENSP00000306328,9606.ENSP00000326579,9606.ENSP00000330730,9606.ENSP00000332887,9606.ENSP00000342015,9606.ENSP00000347919,9606.ENSP00000354762,9606.ENSP00000355572,9606.ENSP00000361042,9606.ENSP00000363506,…	COX15,TIMM21,SCO1,TACO1,COX17,CYBA,COX10,TTC19,FASTKD3,SLC25A33,HCCS,COA5,UQCR10,COX19,COA4,COA3,COA6,SURF1,UQCC1,C12orf73,LYRM7,COX16,COA1,COX20,BCS1L,COX18,SMIM20,UQCRB,UQCC3,SCO2,COX14,UQCC2,OXA1L
GO:0043618	Regulation of transcription from rna polymerase ii promoter in response to stress	118	1.32876	bottom	8.45e-09	ks	9606.ENSP00000044462,9606.ENSP00000078445,9606.ENSP00000157812,9606.ENSP00000200691,9606.ENSP00000210313,9606.ENSP00000215071,9606.ENSP00000216037,9606.ENSP00000216117,9606.ENSP00000216225,9606.ENSP00000216455,9606.ENSP00000216802,9606.ENSP00000217958,9606.ENSP00000219313,9606.ENSP00000223321,9606.ENSP00000233154,9606.ENSP00000239938,9606.ENSP00000248071,9606.ENSP00000249396,9606.ENSP00000250457,…	PSMA4,CREB3L3,PSMC4,MT3,PSMD5,PSMD8,XBP1,HMOX1,RBX1,PSMA3,PSME2,PSMD10,PSMD7,PSMA2,NCK2,EGR1,KLF2,SIRT2,EGLN3,EPO,SESN2,DNAJB1,VHL,PSMB7,PSMC1,PSMA6,PSMD11,PSMB1,TCEB2,CREBBP,EP300,EPAS1,HSF4,PSMD3,TP53,PSMB6,PSMA5,RPS27A,LIMD1,NOTCH1,IMPACT,PSMB4,PSME3,STOX1,HIF1AN,GCN1L1,UBB,CEBPB,ANKRD2,PSMD1,PSMD2,PSMC5,MAPK7,PSMA8,HSF5,HSPA5,ATF4,PSMF1,ATF3,RBPJ,PSMD12,PSMB10,ARNT,NFE2L1,INO80,PSMB5,EGLN1,AT…
GO:0043620	Regulation of dna-templated transcription in response to stress	124	1.24253	bottom	9.61e-09	ks	9606.ENSP00000044462,9606.ENSP00000078445,9606.ENSP00000157812,9606.ENSP00000200691,9606.ENSP00000210313,9606.ENSP00000215071,9606.ENSP00000216037,9606.ENSP00000216117,9606.ENSP00000216225,9606.ENSP00000216455,9606.ENSP00000216802,9606.ENSP00000217958,9606.ENSP00000219313,9606.ENSP00000223321,9606.ENSP00000233154,9606.ENSP00000239938,9606.ENSP00000248071,9606.ENSP00000249396,9606.ENSP00000250457,…	PSMA4,CREB3L3,PSMC4,MT3,PSMD5,PSMD8,XBP1,HMOX1,RBX1,PSMA3,PSME2,PSMD10,PSMD7,PSMA2,NCK2,EGR1,KLF2,SIRT2,EGLN3,EPO,SESN2,DNAJB1,VHL,PSMB7,PSMC1,PSMA6,PSMD11,PSMB1,TCEB2,CREBBP,EP300,EPAS1,HSF4,PSMD3,TP53,PSMB6,PSMA5,RPS27A,LIMD1,NOTCH1,IMPACT,PSMB4,PSME3,STOX1,HIF1AN,GCN1L1,UBB,CEBPB,ANKRD2,PSMD1,PSMD2,PSMC5,MAPK7,PSMA8,HSF5,C8orf4,HSPA5,ATF4,PSMF1,ATF3,RBPJ,PSMD12,PSMB10,ARNT,NFE2L1,INO80,PSMB5,E…
GO:0009145	Purine nucleoside triphosphate biosynthetic process	45	2.85618	bottom	9.67e-09	ks	9606.ENSP00000215375,9606.ENSP00000219302,9606.ENSP00000219479,9606.ENSP00000221930,9606.ENSP00000243997,9606.ENSP00000258424,9606.ENSP00000262030,9606.ENSP00000265191,9606.ENSP00000284727,9606.ENSP00000286621,9606.ENSP00000287878,9606.ENSP00000290299,9606.ENSP00000292475,9606.ENSP00000300688,9606.ENSP00000301587,9606.ENSP00000306003,9606.ENSP00000308334,9606.ENSP00000317159,9606.ENSP00000320171,…	ATP5D,NME3,NME4,TGFB1,ATP5E,COX5B,ATP5B,NME5,ATP5G3,ADK,PRKAG2,ATP5O,ATP5J2,ATP5L,ATP5H,ATP5I,ATP5S,CYC1,PKM,IMPDH2,ATP6V0C,NME1,PKLR,IMPDH1,STOML2,ATP5C1,NME7,ATP5F1,ATP5EP2,NME9,VPS9D1,NME1-NME2,NME2,ATP5G1,ATP5G2,DNAJC30,ALDOA,ATP5A1,ATP5J,SLC25A13,AK9,NME6,ATP5L2,UQCC3,LDHC
GO:0009060	Aerobic respiration	73	2.27207	bottom	1.07e-08	ks	9606.ENSP00000016171,9606.ENSP00000203407,9606.ENSP00000205402,9606.ENSP00000215375,9606.ENSP00000216254,9606.ENSP00000217901,9606.ENSP00000222673,9606.ENSP00000229379,9606.ENSP00000233627,9606.ENSP00000241052,9606.ENSP00000246554,9606.ENSP00000258424,9606.ENSP00000258886,9606.ENSP00000261643,9606.ENSP00000262146,9606.ENSP00000263035,9606.ENSP00000264663,9606.ENSP00000264932,9606.ENSP00000268379,…	COX15,UQCRC1,DLD,ATP5D,ACO2,IDH3G,OGDH,COX6A1,NDUFS7,CAT,COX6B1,COX5B,IREB2,COX10,MTFR1,DHTKD1,NNT,SDHA,UQCRC2,DLAT,COX6A2,PDHA2,UCN,IDH3A,SDHAF2,PDHB,CYCS,ACO1,UQCRH,PANK2,NDUFS8,COX5A,ME2,COX8A,MDH2,IDH2,UQCR10,DLST,NDUFA4,CS,FH,SDHC,LACE1,SURF1,OGDHL,MTFR1L,MDH1B,SDHB,SDHD,COX4I2,FXN,SUCLA2,COX7A2L,PDHA1,IDH3B,FAHD1,SIRT3,SUCLG1,IDH1,MTFR2,COX7B,SUCLG2,COX7C,COX6C,UQCRB,MDH1,ME3,BLOC1S1,COX4I1…
GO:0010634	Positive regulation of epithelial cell migration	145	2.01326	top	1.16e-08	ks	9606.ENSP00000007722,9606.ENSP00000053867,9606.ENSP00000080059,9606.ENSP00000212015,9606.ENSP00000216117,9606.ENSP00000220166,9606.ENSP00000221930,9606.ENSP00000225655,9606.ENSP00000229135,9606.ENSP00000230036,9606.ENSP00000230990,9606.ENSP00000231061,9606.ENSP00000244007,9606.ENSP00000245451,9606.ENSP00000245479,9606.ENSP00000246792,9606.ENSP00000248444,9606.ENSP00000248450,9606.ENSP00000248553,…	ITGA3,GRN,HDAC7,SIRT1,HMOX1,CTSH,TGFB1,PFN1,IFNG,GPLD1,HBEGF,SPARC,PLCG1,BMP4,SOX9,RRAS,VIL1,AAMP,HSPB1,ALOX12,CAPN7,RIN2,ENPP2,THBS1,SCARB1,RAB11A,FLT4,ATP5B,PPM1F,CLASP1,EPB41L5,AKT3,KDR,FGF2,WNT5A,FGF10,ANXA3,PDCD6,NRP1,PIK3C2A,HYAL1,FGF7,RHOB,PLK2,FGF18,DOCK5,DOCK1,WNT7A,TDGF1,ITGA2,NOS3,ARF6,MAPRE2,ATOH8,PRKCE,HAS2,PLG,ADAM17,FUT1,RHOJ,MET,ROCK2,CALR,TAC1,FOXC2,SP1,PDGFB,PRKD1,EMC10,HDAC6,RT…
GO:0031123	RNA 3-end processing	129	1.3933	bottom	1.21e-08	ks	9606.ENSP00000168216,9606.ENSP00000216277,9606.ENSP00000216727,9606.ENSP00000217109,9606.ENSP00000219281,9606.ENSP00000221233,9606.ENSP00000221265,9606.ENSP00000221801,9606.ENSP00000229390,9606.ENSP00000230859,9606.ENSP00000238112,9606.ENSP00000238714,9606.ENSP00000242776,9606.ENSP00000244020,9606.ENSP00000245838,9606.ENSP00000245934,9606.ENSP00000251607,9606.ENSP00000254799,9606.ENSP00000255136,…	HSD17B10,PAPOLA,PABPN1,CSTF1,USB1,EXOSC5,PAF1,FBL,SRSF9,PAPD7,CPSF3,PAPOLG,DDX39A,SRSF6,THOC2,SYMPK,TRNT1,GRSF1,PABPC1L,ZCCHC11,SRSF1,THOC1,ZC3H3,MTPAP,CASC3,THOC3,EXOSC7,CPSF6,DHX38,EIF4A3,ELAC1,POLR2D,UPF3B,APP,LSM11,SSU72,U2AFBP,CPSF4,PTCD1,U2AF1L4,POLR3K,THOC7,SLU7,PCF11,CPSF2,LEO1,NUDT21,U2AF2,TUT1,INTS6,TRMT10C,PABPC1,EXOSC4,CSTF3,MAGOHB,EXOSC3,SAGE1,WDR33,SRSF7,SRRM1,THOC6,NCBP2,INTS5,CSTF…
GO:0070585	Protein localization to mitochondrion	79	2.03753	bottom	1.24e-08	ks	9606.ENSP00000169551,9606.ENSP00000215570,9606.ENSP00000216034,9606.ENSP00000220822,9606.ENSP00000223136,9606.ENSP00000235329,9606.ENSP00000249269,9606.ENSP00000254616,9606.ENSP00000255194,9606.ENSP00000257245,9606.ENSP00000264954,9606.ENSP00000266087,9606.ENSP00000268379,9606.ENSP00000270502,9606.ENSP00000270538,9606.ENSP00000278200,9606.ENSP00000279146,9606.ENSP00000284320,9606.ENSP00000287295,…	TIMM21,TIMM13,TOMM22,GDAP1,FIS1,MFN2,PMPCB,TIMM10B,AP3B1,TIMM10,GRPEL1,FBXO7,UQCRC2,C19orf52,TIMM44,IMMP1L,AIP,TOMM70A,AIFM1,HK2,CALM3,BAX,C2orf47,CHCHD4,LRRK2,MFF,HSPA4,MTCH2,PAM16,BID,TIMM22,PMAIP1,GRPEL2,HSP90AA1,SAMM50,BMF,AGK,TOMM7,MARCH5,TOMM20L,TOMM20,PARK2,TIMM17A,TOMM40L,PMPCA,DNLZ,TOMM34,ROMO1,PINK1,RNF186,DNAJC15,DNAJA1,PITRM1,SLC25A6,MIPEP,DNAJC19,HSPD1,BCL2L11,BAD,TIMM9,TSPO,TIMM17B,…
GO:0000819	Sister chromatid segregation	133	1.18623	bottom	1.45e-08	ks	9606.ENSP00000160827,9606.ENSP00000200135,9606.ENSP00000217402,9606.ENSP00000218089,9606.ENSP00000223500,9606.ENSP00000230859,9606.ENSP00000238497,9606.ENSP00000240361,9606.ENSP00000240423,9606.ENSP00000240922,9606.ENSP00000245564,9606.ENSP00000247191,9606.ENSP00000249776,9606.ENSP00000251412,9606.ENSP00000251413,9606.ENSP00000251496,9606.ENSP00000254950,9606.ENSP00000256442,9606.ENSP00000257934,…	KIF22,ZW10,CHMP4B,STAG2,CHMP5,PAPD7,VPS4B,TEX14,NCAPH,NAA50,MSTO1,DLGAP5,KNSTRN,TUBG2,TUBG1,NCAPG,VPS4A,CCNB1,ESPL1,KIF23,NDC80,RAB11A,MAU2,KIF18A,HIRA,SGOL1,CHMP2B,CUL3,CENPE,SPDL1,RB1,ESCO1,AKAP8,WRAP73,NUF2,POGZ,CENPC,CDCA5,FBXW7,NIPBL,SMC2,BUB1B,KPNB1,MAD2L1,CHMP4C,RAD21,NCAPH2,PLK1,CDT1,BUB1,AURKC,PDS5A,ESCO2,BOD1,PDS5B,AURKB,DIS3L2,PIBF1,CHMP6,PINX1,DSCC1,RRS1,SPAG5,SMC1A,CHMP4A,PPP2R1A,NCA…
GO:0009206	Purine ribonucleoside triphosphate biosynthetic process	44	2.88796	bottom	1.79e-08	ks	9606.ENSP00000215375,9606.ENSP00000219302,9606.ENSP00000219479,9606.ENSP00000221930,9606.ENSP00000243997,9606.ENSP00000258424,9606.ENSP00000262030,9606.ENSP00000265191,9606.ENSP00000284727,9606.ENSP00000287878,9606.ENSP00000290299,9606.ENSP00000292475,9606.ENSP00000300688,9606.ENSP00000301587,9606.ENSP00000306003,9606.ENSP00000308334,9606.ENSP00000317159,9606.ENSP00000320171,9606.ENSP00000321584,…	ATP5D,NME3,NME4,TGFB1,ATP5E,COX5B,ATP5B,NME5,ATP5G3,PRKAG2,ATP5O,ATP5J2,ATP5L,ATP5H,ATP5I,ATP5S,CYC1,PKM,IMPDH2,ATP6V0C,NME1,PKLR,IMPDH1,STOML2,ATP5C1,NME7,ATP5F1,ATP5EP2,NME9,VPS9D1,NME1-NME2,NME2,ATP5G1,ATP5G2,DNAJC30,ALDOA,ATP5A1,ATP5J,SLC25A13,AK9,NME6,ATP5L2,UQCC3,LDHC
GO:0002474	Antigen processing and presentation of peptide antigen via mhc class i	96	1.61288	bottom	1.92e-08	ks	9606.ENSP00000044462,9606.ENSP00000054666,9606.ENSP00000157812,9606.ENSP00000210313,9606.ENSP00000215071,9606.ENSP00000216455,9606.ENSP00000216802,9606.ENSP00000217958,9606.ENSP00000219313,9606.ENSP00000223321,9606.ENSP00000229332,9606.ENSP00000231368,9606.ENSP00000247461,9606.ENSP00000249647,9606.ENSP00000259457,9606.ENSP00000259951,9606.ENSP00000261023,9606.ENSP00000261303,9606.ENSP00000261479,…	PSMA4,VAMP3,PSMC4,PSMD5,PSMD8,PSMA3,PSME2,PSMD10,PSMD7,PSMA2,CLEC4A,LNPEP,CANX,SNAP23,PSMB7,HLA-F,ITGAV,PSMC1,PSMA6,CYBA,PSMD11,PSMB1,VAMP8,PSMD3,IDE,TAPBPL,PSMB6,PSMA5,SEC24D,NCF1,FCER1G,PSMB4,ACE,PSME3,ITGB5,ERAP1,PDIA3,SEC23A,PSMD1,PSMD2,PSMC5,PSMA8,CALR,PSMF1,SEC24C,TAP1,PSMD12,PSMB10,PSMB5,NCF2,PSMD4,FCGR1A,FCGR1B,CHUK,PSMA7,PSMB2,PSMB9,PSMB8,TAP2,HLA-C,HLA-E,CYBB,PSME1,SEC13,MFSD6,SEC31A,HL…
GO:1904018	Positive regulation of vasculature development	188	1.90677	top	2.99e-08	ks	9606.ENSP00000006053,9606.ENSP00000053867,9606.ENSP00000080059,9606.ENSP00000161559,9606.ENSP00000212015,9606.ENSP00000216037,9606.ENSP00000216117,9606.ENSP00000220166,9606.ENSP00000220592,9606.ENSP00000222390,9606.ENSP00000222573,9606.ENSP00000223095,9606.ENSP00000230658,9606.ENSP00000239938,9606.ENSP00000241256,9606.ENSP00000242261,9606.ENSP00000244007,9606.ENSP00000244043,9606.ENSP00000245323,…	CX3CL1,GRN,HDAC7,CEACAM1,SIRT1,XBP1,HMOX1,CTSH,AGO2,HGF,ITGB8,SERPINE1,ISL1,EGR1,GHSR,TWIST1,PLCG1,PTGIS,EFNB2,C3,RRAS,HSPB1,CMA1,RAMP2,RIN2,CHI3L1,BTG1,THBS1,C19orf10,GAB1,IL1A,IL1B,C6,AKT3,KDR,PDCL3,RAPGEF2,FGF2,WNT5A,STAT3,ANXA3,PDCD6,NRP1,PIK3C2A,HYAL1,GATA6,RHOB,SFRP2,PLK2,FGF18,EPHA1,NOTCH1,TJP1,FLT1,DDAH1,NODAL,KIT,HK2,S100A1,ITGA5,CELA1,TNFSF12,ERAP1,TLR3,BMPER,NOS3,FIGF,HIF1AN,PPP1R16B,R…
GO:0140014	Mitotic nuclear division	156	1.03835	bottom	3.77e-08	ks	9606.ENSP00000160827,9606.ENSP00000200135,9606.ENSP00000209873,9606.ENSP00000215582,9606.ENSP00000216639,9606.ENSP00000216911,9606.ENSP00000217026,9606.ENSP00000217402,9606.ENSP00000218089,9606.ENSP00000219334,9606.ENSP00000223500,9606.ENSP00000230859,9606.ENSP00000238497,9606.ENSP00000238616,9606.ENSP00000240361,9606.ENSP00000240423,9606.ENSP00000240922,9606.ENSP00000245564,9606.ENSP00000247191,…	KIF22,ZW10,AAAS,MISP,VRK1,AURKA,MYBL2,CHMP4B,STAG2,SMPD3,CHMP5,PAPD7,VPS4B,NEK9,TEX14,NCAPH,NAA50,MSTO1,DLGAP5,KNSTRN,TUBG2,TUBG1,NCAPG,VPS4A,CCNB1,ESPL1,KIF23,KIF11,NDC80,RAB11A,MAU2,KIF18A,HIRA,CLASP1,SGOL1,CHMP2B,CUL3,UBE2S,CENPE,SPDL1,RB1,AKAP8,WRAP73,NUF2,POGZ,CENPC,CDCA5,EPS8,NIPBL,SMC2,CCNB2,KPNB1,SPICE1,MAD2L1,CHMP4C,FAM175B,NCAPH2,PLK1,TPX2,CDT1,BIRC5,AURKC,PDS5A,PRKCB,BOD1,MAP9,PDS5B,AU…
GO:1990542	Mitochondrial transmembrane transport	91	2.16233	bottom	4.85e-08	ks	9606.ENSP00000169551,9606.ENSP00000215375,9606.ENSP00000215882,9606.ENSP00000224807,9606.ENSP00000239451,9606.ENSP00000243997,9606.ENSP00000254101,9606.ENSP00000258424,9606.ENSP00000262030,9606.ENSP00000262999,9606.ENSP00000264954,9606.ENSP00000265641,9606.ENSP00000269143,9606.ENSP00000270538,9606.ENSP00000272433,9606.ENSP00000273158,9606.ENSP00000281030,9606.ENSP00000284727,9606.ENSP00000287295,…	TIMM21,ATP5D,SLC25A1,SFXN3,SLC25A2,ATP5E,PRKAB2,COX5B,ATP5B,UCP1,GRPEL1,CPT1A,AFG3L2,TIMM44,SFXN5,SLC25A38,THRSP,ATP5G3,AIFM1,PRKAG2,ATP5O,ATP5J2,C2orf47,CHCHD4,SLC25A32,ATP5L,SLC25A23,ATP5H,LETM1,ATP5I,SLC25A33,ATP5S,UCP2,PAM16,SFXN1,CYC1,SLC25A36,SLC25A22,UCP3,SLC25A20,SMDT1,SLC25A18,GRPEL2,ACACB,SLC25A15,SFXN4,STOML2,ATP5C1,TOMM7,SLC25A29,TOMM20L,MPC1,MICU1,OPA1,TOMM20,MRPL18,TIMM17A,MPC2,TOMM…
GO:0009142	Nucleoside triphosphate biosynthetic process	62	2.37121	bottom	6.19e-08	ks	9606.ENSP00000215375,9606.ENSP00000219302,9606.ENSP00000219479,9606.ENSP00000221930,9606.ENSP00000237264,9606.ENSP00000243997,9606.ENSP00000256722,9606.ENSP00000258424,9606.ENSP00000262030,9606.ENSP00000264705,9606.ENSP00000265191,9606.ENSP00000267584,9606.ENSP00000284727,9606.ENSP00000286621,9606.ENSP00000287878,9606.ENSP00000290299,9606.ENSP00000292475,9606.ENSP00000298545,9606.ENSP00000300688,…	ATP5D,NME3,NME4,TGFB1,TBPL1,ATP5E,CMPK2,COX5B,ATP5B,CAD,NME5,AK7,ATP5G3,ADK,PRKAG2,ATP5O,ATP5J2,AK8,ATP5L,ATP5H,DTYMK,ATP5I,ATP5S,TYMS,CYC1,PKM,IMPDH2,ATP6V0C,NME1,PKLR,IMPDH1,UCKL1,AK5,STOML2,ATP5C1,NME7,UCK2,ATP5F1,CMPK1,UCK1,CTPS1,AK1,ATP5EP2,AK3,NME9,VPS9D1,NME1-NME2,NME2,ATP5G1,ATP5G2,DNAJC30,ALDOA,AK4,ATP5A1,ATP5J,SLC25A13,CTPS2,AK9,NME6,ATP5L2,UQCC3,LDHC
GO:0070498	interleukin-1-mediated signaling pathway	96	1.37028	bottom	6.53e-08	ks	9606.ENSP00000044462,9606.ENSP00000157812,9606.ENSP00000210313,9606.ENSP00000215071,9606.ENSP00000216160,9606.ENSP00000216225,9606.ENSP00000216455,9606.ENSP00000216797,9606.ENSP00000216802,9606.ENSP00000217958,9606.ENSP00000219313,9606.ENSP00000220751,9606.ENSP00000222823,9606.ENSP00000223321,9606.ENSP00000226574,9606.ENSP00000231487,9606.ENSP00000239938,9606.ENSP00000256458,9606.ENSP00000259206,…	PSMA4,PSMC4,PSMD5,PSMD8,TAB1,RBX1,PSMA3,NFKBIA,PSME2,PSMD10,PSMD7,RIPK2,NOD1,PSMA2,NFKB1,SKP1,EGR1,IRAK2,IL1RN,PSMB7,IRAK3,PSMC1,PSMA6,PSMD11,PSMB1,MAPK3,MAP3K8,IL1A,IL1B,IL1RL2,PSMD3,FBXW11,PELI2,PSMB6,PSMA5,RPS27A,ST18,PSMB4,PSME3,NOD2,UBB,PSMD1,PSMD2,PSMC5,PSMA8,TOLLIP,IL1RAP,UBE2N,TNIP2,PELI3,CUL1,IL1R2,RPS6KA4,PSMF1,PLCB1,UBE2V1,PSMD12,PSMB10,PELI1,MAP3K3,PSMB5,TAB2,PSMD4,MAP3K7,IRAK1,BTRC,C…
GO:0033238	Regulation of cellular amine metabolic process	82	2.03817	bottom	8.24e-08	ks	9606.ENSP00000044462,9606.ENSP00000157812,9606.ENSP00000176183,9606.ENSP00000202967,9606.ENSP00000210313,9606.ENSP00000215071,9606.ENSP00000216455,9606.ENSP00000216802,9606.ENSP00000217958,9606.ENSP00000219313,9606.ENSP00000223321,9606.ENSP00000234111,9606.ENSP00000243052,9606.ENSP00000259457,9606.ENSP00000261303,9606.ENSP00000261479,9606.ENSP00000261712,9606.ENSP00000262193,9606.ENSP00000264639,…	PSMA4,PSMC4,DRD4,SIRT4,PSMD5,PSMD8,PSMA3,PSME2,PSMD10,PSMD7,PSMA2,ODC1,PDE1B,PSMB7,PSMC1,PSMA6,PSMD11,PSMB1,PSMD3,SLC6A3,PSMB6,PSMA5,PNKD,BHMT,PAOX,SLC7A11,PSMB4,PSME3,HPRT1,VPS35,TACR3,GPR37,PSMD1,PSMD2,PSMC5,PSMA8,OAZ3,HTR1A,NQO1,AZIN1,PSMF1,NR4A2,PSMD12,ACMSD,ATP2B4,PSMB10,COMT,PSMB5,FH,PARK2,CHRNB2,PSMD4,PSMA7,PSMB2,PSMB9,PSMB8,MAOB,PSME1,DRD1,ABAT,INS,SLC7A7,ITGB2,PSME4,PSMB11,PSMD14,ATCAY,P…
GO:0000462	Maturation of ssu-rrna from tricistronic rrna transcript (ssu-rrna, 5.8s rrna, lsu-rrna)	35	2.57235	bottom	1.01e-07	ks	9606.ENSP00000230340,9606.ENSP00000244496,9606.ENSP00000251453,9606.ENSP00000254803,9606.ENSP00000261637,9606.ENSP00000261708,9606.ENSP00000274849,9606.ENSP00000291576,9606.ENSP00000291634,9606.ENSP00000297579,9606.ENSP00000301364,9606.ENSP00000308332,9606.ENSP00000311135,9606.ENSP00000317376,9606.ENSP00000320917,9606.ENSP00000322396,9606.ENSP00000327179,9606.ENSP00000344393,9606.ENSP00000345957,…	BYSL,RRP36,RPS16,UTP3,UTP20,UTP6,ABT1,PWP2,FAM207A,DCAF13,TSR1,UTP23,DHX37,MRPS11,KRI1,RRS1,CIRH1A,FCF1,RPS21,HEATR1,BMS1,WDR46,TSR2,RPP40,NOL10,RCL1,ERCC2,RPS8,RPS14,NGDN,NOP14,DIEXF,TBL3,RPS19,GTF2H5
GO:0060840	Artery development	88	2.62031	top	1.1e-07	ks	9606.ENSP00000172229,9606.ENSP00000216160,9606.ENSP00000222271,9606.ENSP00000231004,9606.ENSP00000232424,9606.ENSP00000233242,9606.ENSP00000233575,9606.ENSP00000237596,9606.ENSP00000239461,9606.ENSP00000240328,9606.ENSP00000243077,9606.ENSP00000244745,9606.ENSP00000245451,9606.ENSP00000247182,9606.ENSP00000249749,9606.ENSP00000252486,9606.ENSP00000254958,9606.ENSP00000261797,9606.ENSP00000261799,…	NGFR,TAB1,COMP,LOX,HES1,APOB,SNX17,PKD2,PRRX1,TBX2,LRP1,SOX4,BMP4,SIX1,DLL4,APOE,JAG1,NDST1,PDGFRB,LOXL1,SMAD7,FOXF1,NOTCH3,LRP2,SRF,NRP1,NOTCH1,GPR116,SMAD6,HPGD,SHH,DCTN5,LUZP1,COL3A1,LEP,PLXND1,FGF8,WNT11,FOXC2,NOG,TBX1,ZMIZ1,PDE2A,ARID2,HEY1,ACVR2B,EYA1,HOXA1,PRICKLE1,RBPJ,NF1,SLC2A10,HAND2,MYLK,MYH10,TGFB2,PROX1,HEY2,PRDM1,SUFU,ANGPTL3,BMPR1A,ENG,BMPR2,TGFBR1,FOXH1,NKX3-1,FOXC1,ADAMTS6,ACVRL…
GO:0030490	Maturation of ssu-rrna	49	2.13252	bottom	1.24e-07	ks	9606.ENSP00000007390,9606.ENSP00000230340,9606.ENSP00000244496,9606.ENSP00000251453,9606.ENSP00000253247,9606.ENSP00000254803,9606.ENSP00000257829,9606.ENSP00000261637,9606.ENSP00000261708,9606.ENSP00000268802,9606.ENSP00000274849,9606.ENSP00000283109,9606.ENSP00000291576,9606.ENSP00000291634,9606.ENSP00000295488,9606.ENSP00000297579,9606.ENSP00000301364,9606.ENSP00000308179,9606.ENSP00000308332,…	TSR3,BYSL,RRP36,RPS16,NOL11,UTP3,NAT10,UTP20,UTP6,NOB1,ABT1,RIOK2,PWP2,FAM207A,HELQ,DCAF13,TSR1,WDR3,UTP23,DHX37,MRPS11,KRI1,RRS1,CIRH1A,SRFBP1,RIOK3,FCF1,RPS21,HEATR1,BMS1,WDR46,TSR2,RIOK1,RPP40,NOL10,RCL1,ERCC2,RPS8,NHP2L1,RPS14,NGDN,NOP14,DIEXF,LSM6,TBL3,RPS19,RPS28,GTF2H5,DDX52
GO:0090101	Negative regulation of transmembrane receptor protein serine/threonine kinase signaling pathway	123	1.9915	top	1.24e-07	ks	9606.ENSP00000166139,9606.ENSP00000204604,9606.ENSP00000205061,9606.ENSP00000212015,9606.ENSP00000212355,9606.ENSP00000216037,9606.ENSP00000217428,9606.ENSP00000219548,9606.ENSP00000220772,9606.ENSP00000221930,9606.ENSP00000222693,9606.ENSP00000238682,9606.ENSP00000247970,9606.ENSP00000248706,9606.ENSP00000256759,9606.ENSP00000259526,9606.ENSP00000260197,9606.ENSP00000260327,9606.ENSP00000261883,…	FSTL3,CHRD,GLG1,SIRT1,TGFBR3,XBP1,SPINT3,STUB1,SFRP1,TGFB1,CAV2,TGFB3,PIN1,RASL11B,FST,NOV,SORL1,CTDSPL2,CILP,TWSG1,SMAD7,SMAD2,SMURF2,ACVR1,LRP2,WNT5A,TP53,PRDM16,RPS27A,SFRP2,NOTCH1,CD109,FZD1,SMAD6,NBL1,WNT1,LEMD2,IL17RD,BMPER,SPRED1,RBPMS2,SOST,ONECUT1,HTRA3,UBB,SOSTDC1,CHST11,HTRA4,VASN,LEMD3,VWC2L,ADAM17,WFIKKN2,GREM2,CIDEA,DAND5,ZBTB7A,HSPA5,WFIKKN1,MTMR4,FBN1,PPM1A,NOG,NRROS,GDF3,SMAD3,BC…
GO:0038061	NIK/NF-kappaB signaling	81	1.56459	bottom	2e-07	ks	9606.ENSP00000044462,9606.ENSP00000157812,9606.ENSP00000210313,9606.ENSP00000215071,9606.ENSP00000216274,9606.ENSP00000216455,9606.ENSP00000216802,9606.ENSP00000217958,9606.ENSP00000219313,9606.ENSP00000221132,9606.ENSP00000221452,9606.ENSP00000223321,9606.ENSP00000226574,9606.ENSP00000231487,9606.ENSP00000247668,9606.ENSP00000255409,9606.ENSP00000259457,9606.ENSP00000261303,9606.ENSP00000261479,…	PSMA4,PSMC4,PSMD5,PSMD8,RIPK3,PSMA3,PSME2,PSMD10,PSMD7,TNFRSF10A,RELB,PSMA2,NFKB1,SKP1,TRAF2,CHI3L1,PSMB7,PSMC1,PSMA6,PSMD11,PSMB1,TRAF4,BIRC3,PSMD3,FBXW11,PSMB6,PSMA5,TNFRSF10B,PPP4C,PSMB4,PSME3,REL,TLR3,PSMD1,PSMD2,PSMC5,PSMA8,MALT1,CUL1,PSMF1,ZFP91,COPS8,PSMD12,PSMB10,PSMB5,PSMD4,MAP3K7,NFKB2,IRAK1,BTRC,CHUK,PSMA7,PSMB2,TNFSF15,PSMB9,PSMB8,PSME1,ALK,TIRAP,PSME4,RELA,CARD10,PSMB11,PSMD14,TLR6,P…
GO:0007178	Transmembrane receptor protein serine/threonine kinase signaling pathway	192	1.67257	top	2.06e-07	ks	9606.ENSP00000204604,9606.ENSP00000212015,9606.ENSP00000212355,9606.ENSP00000216160,9606.ENSP00000219255,9606.ENSP00000219334,9606.ENSP00000219548,9606.ENSP00000221496,9606.ENSP00000221930,9606.ENSP00000222271,9606.ENSP00000222598,9606.ENSP00000225792,9606.ENSP00000228850,9606.ENSP00000229795,9606.ENSP00000231368,9606.ENSP00000238682,9606.ENSP00000239243,9606.ENSP00000239938,9606.ENSP00000241416,…	CHRD,SIRT1,TGFBR3,TAB1,PARD6A,SMPD3,STUB1,AMH,TGFB1,COMP,DLX5,DDX5,AKAP3,MAPK14,LNPEP,TGFB3,MSX2,EGR1,ACVR2A,INHBA,ACVR1C,INHA,BMP4,GDF1,MEGF8,BMP15,GDF15,FST,AMHR2,GDF11,POU5F1,MSTN,LTBP2,TWSG1,SMAD7,SMAD2,SMURF2,MAPK3,ACVR1,CBL,SUB1,LEF1,INHBE,SLC39A5,PXN,PML,TP53,CGN,LEFTY1,GDF7,RPS27A,PDCD4,USP15,BTBD11,CFC1B,BMP3,BMP6,GDF6,NODAL,ZFYVE9,APPL1,SMAD6,WNT1,INHBB,BMP10,FSTL1,TDGF1,ITGB5,HPGD,T,CO…
GO:0030278	Regulation of ossification	196	1.898	top	3.64e-07	ks	9606.ENSP00000080059,9606.ENSP00000204604,9606.ENSP00000215832,9606.ENSP00000217386,9606.ENSP00000220772,9606.ENSP00000221930,9606.ENSP00000222271,9606.ENSP00000222390,9606.ENSP00000222718,9606.ENSP00000225792,9606.ENSP00000228606,9606.ENSP00000228682,9606.ENSP00000228938,9606.ENSP00000229758,9606.ENSP00000229795,9606.ENSP00000231751,9606.ENSP00000233813,9606.ENSP00000234091,9606.ENSP00000237837,…	HDAC7,CHRD,MAPK1,OXT,SFRP1,TGFB1,COMP,HGF,HOXA2,DDX5,CYP27B1,GLI1,MGP,FBXO5,MAPK14,LTF,IGFBP5,ID2,FGF23,TGFB3,MSX2,TNN,ACVR2A,TWIST1,SRGN,EGR2,BMP4,SOX9,STATH,TPH1,WISP1,JUND,TRPM4,LRP3,CHSY1,JAG1,LRP6,TWSG1,SMAD7,MAPK3,ACVR1,HDAC4,WNT5A,TP63,TCIRG1,CDK6,OSR1,LIMD1,SFRP2,NOTCH1,CCRN4L,PTH,NIPBL,BMP6,ANKH,SMAD6,WNT4,LRP5,PKDCC,CCR1,NELL1,WNT10B,SOST,LTBP3,AXIN2,IGF1,PTGER4,KREMEN2,SIX2,ADRB2,S1PR1…
GO:0006323	DNA packaging	180	0.912707	bottom	3.83e-07	ks	9606.ENSP00000212015,9606.ENSP00000215980,9606.ENSP00000220514,9606.ENSP00000221265,9606.ENSP00000228284,9606.ENSP00000229595,9606.ENSP00000230859,9606.ENSP00000236979,9606.ENSP00000240423,9606.ENSP00000244534,9606.ENSP00000244537,9606.ENSP00000244573,9606.ENSP00000245255,9606.ENSP00000245479,9606.ENSP00000249396,9606.ENSP00000251496,9606.ENSP00000253237,9606.ENSP00000254605,9606.ENSP00000254810,…	SIRT1,CENPM,OIP5,PAF1,SART3,ASF1A,PAPD7,TNP1,NCAPH,HIST1H1D,HIST1H4F,HIST1H1A,PIWIL1,SOX9,SIRT2,NCAPG,GRWD1,RRP8,H3F3B,NASP,MBD2,CCNB1,ERN2,CHD5,ACIN1,HIRA,ASF1B,CTCF,HAT1,DNMT3A,MCM2,TP53,AKAP8,CENPC,HIST1H2BA,CDCA5,CENPU,NIPBL,CENPH,SMARCA5,SMC2,KAT6B,AIFM1,HIST1H2BD,MIS18A,M1AP,HMGB2,PRDM9,NPM1,CENPV,NCAPH2,CHAF1A,HIST1H1E,APITD1,MIS18BP1,BANF1,PRM1,RSF1,HP1BP3,CHAF1B,NOC2L,RUVBL1,H1FOO,NAP1L5…
GO:0048008	Platelet-derived growth factor receptor signaling pathway	36	3.8795	top	4.16e-07	ks	9606.ENSP00000219334,9606.ENSP00000220809,9606.ENSP00000231004,9606.ENSP00000237937,9606.ENSP00000257290,9606.ENSP00000261799,9606.ENSP00000265371,9606.ENSP00000265970,9606.ENSP00000268182,9606.ENSP00000273153,9606.ENSP00000279873,9606.ENSP00000281092,9606.ENSP00000288235,9606.ENSP00000303507,9606.ENSP00000312506,9606.ENSP00000330382,9606.ENSP00000340944,9606.ENSP00000346508,9606.ENSP00000357986,…	SMPD3,PLAT,LOX,ZFAND5,PDGFRA,PDGFRB,NRP1,PIK3C2A,IQGAP1,CSRNP1,ARID5B,FER,MYO1E,BCR,CSPG4,PDGFB,PTPN11,PDGFA,PLEKHA1,PTPN1,PTEN,RAPGEF1,ABL1,SGPL1,JAK2,PDGFD,RGS14,BCAR1,PTPRJ,CLASP2,TIPARP,PDGFC,PDGFRL,TXNIP,VEGFA,NR4A3
GO:0003158	Endothelium development	88	1.94455	top	4.39e-07	ks	9606.ENSP00000223127,9606.ENSP00000224073,9606.ENSP00000239151,9606.ENSP00000245451,9606.ENSP00000249749,9606.ENSP00000250559,9606.ENSP00000254846,9606.ENSP00000254958,9606.ENSP00000255039,9606.ENSP00000256594,9606.ENSP00000261024,9606.ENSP00000263640,9606.ENSP00000263923,9606.ENSP00000264431,9606.ENSP00000264832,9606.ENSP00000265371,9606.ENSP00000272233,9606.ENSP00000277541,9606.ENSP00000281537,…	PLOD3,EDF1,HOXB5,BMP4,DLL4,RAP1B,KDM6B,JAG1,HAPLN2,GSTM3,SLC40A1,ACVR1,KDR,RAPGEF2,ICAM1,NRP1,RHOB,NOTCH1,TJP1,GJA1,WNT7A,STC1,PDPN,CLDN1,F2RL1,SOX17,PPP1R16B,MESP1,FASN,ROBO4,S1PR1,CD34,HEG1,MET,MARVELD2,FOXC2,PDE2A,RTN4,HEY1,STARD13,RAP2C,ACVR2B,WNT7B,PTN,SMAD4,SOX18,GJA4,CTNNB1,RBPJ,PDE4D,COL18A1,ARHGEF26,PTPRS,MSN,SCUBE1,DLL1,PROX1,EZR,F11R,HEY2,RAP1A,RAPGEF1,TNMD,ENG,CLIC4,BMPR2,NOTCH4,CSNK2…
GO:0031589	Cell-substrate adhesion	182	1.84524	top	4.39e-07	ks	9606.ENSP00000007722,9606.ENSP00000054666,9606.ENSP00000199448,9606.ENSP00000200181,9606.ENSP00000200457,9606.ENSP00000211998,9606.ENSP00000215637,9606.ENSP00000216286,9606.ENSP00000217289,9606.ENSP00000219150,9606.ENSP00000222399,9606.ENSP00000226218,9606.ENSP00000239462,9606.ENSP00000240123,9606.ENSP00000244333,9606.ENSP00000250111,9606.ENSP00000252999,9606.ENSP00000253381,9606.ENSP00000253925,…	ITGA3,VAMP3,EPDR1,ITGB4,TRIP6,VCL,MADCAM1,NID2,FERMT1,CORO1A,LAMB1,VTN,TNN,SORBS3,LYPD3,ATP1B2,LAMA5,DEFB118,PPFIA1,TIMM10B,LYVE1,LAMC1,MYO1G,CCL21,ITGAV,VWF,FAT2,PKD1,ITGA2B,AJUBA,PRKX,EPB41L5,TYRO3,NID1,COL5A3,SRF,NRP1,ITGB7,PXN,BCAM,EPHA1,DLC1,FERMT3,FER,ITGA1,ITGB6,CD96,THY1,FZD7,WHAMM,TIAM1,SMAD6,ITGA5,VCAM1,MERTK,ITGB5,ITGA2,MICALL2,TSC1,JAM3,AXL,ANGPTL4,ANTXR1,BCR,COL3A1,FGB,FGA,RHOD,SNED1…
GO:0000387	Spliceosomal snrnp assembly	39	2.70718	bottom	6.28e-07	ks	9606.ENSP00000215829,9606.ENSP00000227524,9606.ENSP00000228284,9606.ENSP00000235090,9606.ENSP00000240316,9606.ENSP00000244520,9606.ENSP00000260129,9606.ENSP00000265560,9606.ENSP00000266079,9606.ENSP00000266735,9606.ENSP00000270257,9606.ENSP00000272348,9606.ENSP00000281950,9606.ENSP00000285873,9606.ENSP00000300413,9606.ENSP00000304903,9606.ENSP00000308533,9606.ENSP00000310448,9606.ENSP00000315379,…	SNRPD3,PRPF19,SART3,WDR77,COIL,SNRPC,TGS1,USP4,PRPF6,SNRPF,GEMIN7,SNRPG,GEMIN6,GEMIN5,SNRPD1,CD2BP2,GEMIN2,SART1,PRPF3,PRMT5,GEMIN4,PRPF31,SNRPD2,PRMT7,DDX20,AAR2,LSM2,GEMIN8,SMN1,SMN2,STRAP,SNRPE,SNRPB,SRSF12,SRSF10,CLNS1A,SNUPN,PRPF8,LSM4
GO:0006334	Nucleosome assembly	102	1.07249	bottom	6.64e-07	ks	9606.ENSP00000215980,9606.ENSP00000220514,9606.ENSP00000228284,9606.ENSP00000229595,9606.ENSP00000244534,9606.ENSP00000244537,9606.ENSP00000244573,9606.ENSP00000245479,9606.ENSP00000253237,9606.ENSP00000254810,9606.ENSP00000255120,9606.ENSP00000263208,9606.ENSP00000263382,9606.ENSP00000264108,9606.ENSP00000265056,9606.ENSP00000273853,9606.ENSP00000274764,9606.ENSP00000281453,9606.ENSP00000283006,…	CENPM,OIP5,SART3,ASF1A,HIST1H1D,HIST1H4F,HIST1H1A,SOX9,GRWD1,H3F3B,NASP,HIRA,ASF1B,HAT1,MCM2,CENPC,HIST1H2BA,CENPU,CENPH,SMARCA5,KAT6B,HIST1H2BD,MIS18A,HMGB2,NPM1,CHAF1A,HIST1H1E,APITD1,MIS18BP1,RSF1,HP1BP3,CHAF1B,RUVBL1,H1FOO,NAP1L5,HIST1H2BC,TSPYL5,H1FX,HIST1H1B,HIST2H3D,CASC5,CENPA,CENPQ,SPTY2D1,HIST1H1C,HIST1H1T,H1F0,ANP32B,IPO4,H2BFM,CENPL,HIST1H2BK,HIST1H3J,H2BFWT,HIST3H3,SHPRH,CENPW,TSPYL1…
GO:0031146	SCF-dependent proteasomal ubiquitin-dependent protein catabolic process	93	1.53191	bottom	6.75e-07	ks	9606.ENSP00000044462,9606.ENSP00000157812,9606.ENSP00000210313,9606.ENSP00000215071,9606.ENSP00000216225,9606.ENSP00000216455,9606.ENSP00000216802,9606.ENSP00000217958,9606.ENSP00000219313,9606.ENSP00000223321,9606.ENSP00000224862,9606.ENSP00000231487,9606.ENSP00000244426,9606.ENSP00000247977,9606.ENSP00000258200,9606.ENSP00000259457,9606.ENSP00000261303,9606.ENSP00000261479,9606.ENSP00000261712,…	PSMA4,PSMC4,PSMD5,PSMD8,RBX1,PSMA3,PSME2,PSMD10,PSMD7,PSMA2,FBXL15,SKP1,FBXO9,FBXL12,FBXL8,PSMB7,PSMC1,PSMA6,PSMD11,PSMB1,PSMD3,FBXL20,FBXW11,PSMB6,PSMA5,SKP2,AMN1,FBXO4,FBXW7,PSMB4,FBXO17,FBXO27,PSME3,FBXO33,PSMD1,PSMD2,PSMC5,FBXO31,PSMA8,FBXW5,FBXO39,FBXL13,CUL1,FBXL6,PSMF1,NCCRP1,FBXL14,FBXL5,FBXO2,FBXL3,PSMD12,PSMB10,FBXL22,PSMB5,KIF14,PSMD4,FBXL4,FBXW4,BTRC,PSMA7,PSMB2,PSMB9,PSMB8,CUL4A,FBXO…
GO:0019730	Antimicrobial humoral response	149	0.610053	bottom	6.91e-07	ks	9606.ENSP00000008938,9606.ENSP00000164227,9606.ENSP00000170150,9606.ENSP00000216336,9606.ENSP00000216492,9606.ENSP00000219235,9606.ENSP00000219244,9606.ENSP00000225842,9606.ENSP00000225844,9606.ENSP00000226317,9606.ENSP00000226524,9606.ENSP00000229239,9606.ENSP00000231751,9606.ENSP00000232003,9606.ENSP00000233202,9606.ENSP00000233735,9606.ENSP00000233997,9606.ENSP00000234347,9606.ENSP00000239666,…	PGLYRP1,BCL3,BPIFB2,CTSG,CHGA,CCL22,CCL17,CCL1,CCL13,CXCL6,PF4V1,GAPDH,LTF,HRG,SLC11A1,REG1A,AZU1,PRTN3,PDZD11,PI3,WFDC3,BPIFB1,BPIFA2,DEFB118,LGALS3,IGJ,NTS,CCL21,CCL27,LYZ,BPI,GNLY,KNG1,REG3G,APP,CXCL13,PGLYRP3,CXCL3,CXCL5,PPBP,PF4,CAMP,LEAP2,DEFA4,DEFA6,DEFB1,RNASE7,RNASE6,CCL11,RNASE3,WFDC13,REG1B,DEFB4A,CXCL10,FGB,FGA,CXCL8,CXCL11,F2,CCL19,PLA2G1B,KLK3,CLU,SPAG11A,FAM3A,WFDC9,DEFB103A,TAC1,H…
GO:0060348	Bone development	199	1.79515	top	6.95e-07	ks	9606.ENSP00000001146,9606.ENSP00000006015,9606.ENSP00000037502,9606.ENSP00000168712,9606.ENSP00000204615,9606.ENSP00000205061,9606.ENSP00000219334,9606.ENSP00000222271,9606.ENSP00000222598,9606.ENSP00000225964,9606.ENSP00000231061,9606.ENSP00000231656,9606.ENSP00000231751,9606.ENSP00000236040,9606.ENSP00000238682,9606.ENSP00000239243,9606.ENSP00000242261,9606.ENSP00000245451,9606.ENSP00000245479,…	CYP26B1,HOXA11,MYOC,FGF4,THPO,GLG1,SMPD3,COMP,DLX5,COL1A1,SPARC,CDX1,LTF,LEPRE1,TGFB3,MSX2,TWIST1,BMP4,SOX9,INSIG2,SBDS,WISP1,MEGF8,RARA,CHSY1,MATN2,TTC9,TRIM45,SULF1,MMP13,IFT172,EPYC,LRP6,XYLT1,IMPAD1,EP300,SRF,TRIP11,PRPSAP2,TP53,DYM,MEF2D,MEIS1,SFRP2,SRD5A1,FGF18,GJA1,BMP6,MMP16,KIT,STC1,WNT1,LRP5,TAL1,COL6A3,IHH,POC1A,T,COL14A1,INPPL1,DCHS1,PPIB,NAB2,COL6A2,MED1,ANKRD11,LTBP3,SCARA3,AXIN2,IG…
GO:0071897	DNA biosynthetic process	101	1.2458	bottom	7.63e-07	ks	9606.ENSP00000055077,9606.ENSP00000212015,9606.ENSP00000216367,9606.ENSP00000219334,9606.ENSP00000220913,9606.ENSP00000223129,9606.ENSP00000226796,9606.ENSP00000231004,9606.ENSP00000235310,9606.ENSP00000241436,9606.ENSP00000254719,9606.ENSP00000254942,9606.ENSP00000258428,9606.ENSP00000262319,9606.ENSP00000262715,9606.ENSP00000263073,9606.ENSP00000263202,9606.ENSP00000263274,9606.ENSP00000263681,…	RFC2,SIRT1,POLE2,SMPD3,CHRAC1,RPA3,GAR1,LOX,MAD2L2,POLK,RPA1,TERF2,REV1,TELO2,TEP1,SMG6,UFD1L,LIG1,POLD3,POLQ,POLB,POLG,RPS27A,NHP2,TERF1,TEX12,USP43,UBE2L6,SPRTN,TREX1,WRN,TK2,KIAA0101,TERF2IP,TK1,UBB,TERT,POLD4,C17orf53,SPHK1,PRIMPOL,TYMS,PINX1,RCHY1,POLE,ATRIP,TRIM25,WRAP53,PARP10,MRE11A,LIN9,NPLOC4,NOP10,HSP90AA1,POT1,REV3L,VCP,SMG5,CENPF,DTL,CTGF,SYCP1,DKC1,POLL,DNTT,HSP90AB1,POLH,RPA2,POLE3…
GO:0090288	Negative regulation of cellular response to growth factor stimulus	157	1.84536	top	8.01e-07	ks	9606.ENSP00000052754,9606.ENSP00000166139,9606.ENSP00000172229,9606.ENSP00000204604,9606.ENSP00000205061,9606.ENSP00000212015,9606.ENSP00000212355,9606.ENSP00000216037,9606.ENSP00000217428,9606.ENSP00000219548,9606.ENSP00000220772,9606.ENSP00000221930,9606.ENSP00000222374,9606.ENSP00000222693,9606.ENSP00000231228,9606.ENSP00000232003,9606.ENSP00000238682,9606.ENSP00000247970,9606.ENSP00000248706,…	DCN,FSTL3,NGFR,CHRD,GLG1,SIRT1,TGFBR3,XBP1,SPINT3,STUB1,SFRP1,TGFB1,CADM4,CAV2,IL12B,HRG,TGFB3,PIN1,RASL11B,SEMA6A,DAB2IP,SULF1,SORL1,CTDSPL2,THBS1,TWSG1,SMAD7,SMAD2,SMURF2,LRP2,GPC1,FGF2,WNT5A,PDCD6,TP53,PRDM16,RPS27A,SFRP2,PRDM14,NOTCH1,HHEX,CXCL13,CD109,FZD1,SMAD6,NBL1,WNT4,WNT1,LEMD2,IL17RD,BMPER,SPRED1,RBPMS2,SOST,ONECUT1,SPRY3,IL12A,HTRA3,UBB,SOSTDC1,CHST11,HTRA4,VASN,LEMD3,VWC2L,ADAM17,WFI…
GO:0006333	Chromatin assembly or disassembly	158	0.807583	bottom	1.34e-06	ks	9606.ENSP00000212015,9606.ENSP00000215980,9606.ENSP00000216297,9606.ENSP00000220514,9606.ENSP00000221265,9606.ENSP00000228284,9606.ENSP00000229595,9606.ENSP00000236979,9606.ENSP00000244534,9606.ENSP00000244537,9606.ENSP00000244573,9606.ENSP00000245479,9606.ENSP00000249396,9606.ENSP00000253237,9606.ENSP00000254480,9606.ENSP00000254605,9606.ENSP00000254810,9606.ENSP00000255120,9606.ENSP00000256429,…	SIRT1,CENPM,SUPT16H,OIP5,PAF1,SART3,ASF1A,TNP1,HIST1H1D,HIST1H4F,HIST1H1A,SOX9,SIRT2,GRWD1,SMARCC1,RRP8,H3F3B,NASP,MBD2,SMARCD3,SMARCB1,HIRA,ASF1B,CTCF,HAT1,DNMT3A,MCM2,SMARCC2,TP53,CENPC,HIST1H2BA,MTA2,HIRIP3,CENPU,CENPH,SMARCA5,KAT6B,HIST1H2BD,MIS18A,M1AP,HMGB2,PRDM9,NPM1,CENPV,CHAF1A,HIST1H1E,APITD1,MIS18BP1,RSF1,HP1BP3,CHAF1B,NOC2L,RUVBL1,H1FOO,ARID1A,NAP1L5,HIST1H2BC,TSPYL5,SMARCE1,SMCHD1,H1…
GO:0031497	Chromatin assembly	137	0.859897	bottom	1.45e-06	ks	9606.ENSP00000212015,9606.ENSP00000215980,9606.ENSP00000220514,9606.ENSP00000221265,9606.ENSP00000228284,9606.ENSP00000229595,9606.ENSP00000244534,9606.ENSP00000244537,9606.ENSP00000244573,9606.ENSP00000245479,9606.ENSP00000249396,9606.ENSP00000253237,9606.ENSP00000254605,9606.ENSP00000254810,9606.ENSP00000255120,9606.ENSP00000256429,9606.ENSP00000263208,9606.ENSP00000263382,9606.ENSP00000264010,…	SIRT1,CENPM,OIP5,PAF1,SART3,ASF1A,HIST1H1D,HIST1H4F,HIST1H1A,SOX9,SIRT2,GRWD1,RRP8,H3F3B,NASP,MBD2,HIRA,ASF1B,CTCF,HAT1,DNMT3A,MCM2,TP53,CENPC,HIST1H2BA,CENPU,CENPH,SMARCA5,KAT6B,HIST1H2BD,MIS18A,M1AP,HMGB2,PRDM9,NPM1,CENPV,CHAF1A,HIST1H1E,APITD1,MIS18BP1,RSF1,HP1BP3,CHAF1B,NOC2L,RUVBL1,H1FOO,NAP1L5,HIST1H2BC,TSPYL5,SMCHD1,H1FX,HIST1H1B,MBD3L5,HIST2H3D,H1FNT,CASC5,CENPA,CENPQ,SUV39H1,SPTY2D1,HIST…
GO:0014068	Positive regulation of phosphatidylinositol 3-kinase signaling	86	2.41523	top	1.63e-06	ks	9606.ENSP00000037502,9606.ENSP00000052754,9606.ENSP00000212015,9606.ENSP00000215781,9606.ENSP00000219782,9606.ENSP00000222139,9606.ENSP00000222390,9606.ENSP00000222462,9606.ENSP00000225474,9606.ENSP00000232165,9606.ENSP00000241052,9606.ENSP00000241453,9606.ENSP00000245479,9606.ENSP00000246551,9606.ENSP00000252723,9606.ENSP00000257290,9606.ENSP00000261799,9606.ENSP00000262947,9606.ENSP00000262995,…	MYOC,DCN,SIRT1,OSM,MAZ,EPOR,HGF,WNT16,CSF3,UBE3A,CAT,FLT3,SOX9,HCST,EPO,PDGFRA,PDGFRB,C19orf10,GAB1,SELP,KDR,PIK3CA,CBL,ERBB3,IGF1R,NTRK2,IL18,FLT1,KIT,PIK3CB,NCF1,F2RL1,IGF1,INSR,F2,PPARD,LEP,GH1,HCLS1,F2R,CD28,PDGFB,UNC5B,PIK3AP1,PTK2,SERPINA12,ERBB4,PDGFA,FYN,PLXNB1,PIK3CG,NTRK3,BECN1,AGT,TGFB2,ROR1,SRC,FGR,MUSK,ROR2,IRS2,PIK3CD,PRR5L,TEK,NKX3-1,JAK2,PDGFD,GPER1,INS,FSHR,PRR5,PTPN6,RELN,PIK3R5…
GO:0071559	Response to transforming growth factor beta	154	1.93507	top	1.8e-06	ks	9606.ENSP00000212015,9606.ENSP00000212355,9606.ENSP00000216160,9606.ENSP00000217939,9606.ENSP00000219255,9606.ENSP00000220772,9606.ENSP00000221930,9606.ENSP00000225964,9606.ENSP00000231509,9606.ENSP00000238682,9606.ENSP00000245479,9606.ENSP00000252809,9606.ENSP00000257863,9606.ENSP00000258411,9606.ENSP00000260950,9606.ENSP00000261883,9606.ENSP00000261978,9606.ENSP00000262120,9606.ENSP00000262158,…	SIRT1,TGFBR3,TAB1,MXRA5,PARD6A,SFRP1,TGFB1,COL1A1,NR3C1,TGFB3,SOX9,GDF15,AMHR2,WNT10A,MSTN,CILP,LTBP2,TWSG1,SMAD7,SMAD2,NOX4,ACVR1,EPB41L5,CBL,WNT5A,FNDC4,PPARGC1A,WNT2,PXN,PML,ZFHX3,TP53,CGN,LEFTY1,RPS27A,STAR,OVOL2,USP15,ZFP36L2,WNT7A,NODAL,ZFYVE9,APPL1,SMAD6,WNT4,CLDN1,CLEC3B,ITGB5,HPGD,COL1A2,CRK,LTBP3,FNTA,COL3A1,UBB,FOS,MAPK7,WFIKKN2,LTBP4,USP9X,ROCK2,PENK,ZYX,MTMR4,FBN1,PPM1A,NRROS,SMAD3,Z…
GO:0044786	Cell cycle dna replication	44	2.13157	bottom	1.83e-06	ks	9606.ENSP00000023939,9606.ENSP00000055077,9606.ENSP00000216122,9606.ENSP00000216367,9606.ENSP00000223129,9606.ENSP00000227322,9606.ENSP00000230056,9606.ENSP00000254719,9606.ENSP00000257789,9606.ENSP00000262105,9606.ENSP00000262460,9606.ENSP00000263274,9606.ENSP00000263681,9606.ENSP00000264156,9606.ENSP00000265056,9606.ENSP00000265465,9606.ENSP00000301019,9606.ENSP00000305480,9606.ENSP00000307143,…	RTFDC1,RFC2,MCM5,POLE2,RPA3,ZPR1,GMNN,RPA1,ORC3,MCM4,GINS1,LIG1,POLD3,MCM6,MCM2,POLA2,CDT1,FEN1,DONSON,MCM7,POLD4,ATAD5,POLE,PRIM1,DNA2,RTEL1,ZNF830,RPA2,POLE3,POLA1,PCNA,RFC3,BRCA2,RFC1,RAD51,RFC4,CDC45,POLD1,RFC5,POLE4,UPF1,POLD2,MCM3,PRIM2
GO:0015986	ATP synthesis coupled proton transport	23	3.76101	bottom	1.9e-06	ks	9606.ENSP00000215375,9606.ENSP00000243997,9606.ENSP00000258424,9606.ENSP00000262030,9606.ENSP00000284727,9606.ENSP00000290299,9606.ENSP00000292475,9606.ENSP00000300688,9606.ENSP00000301587,9606.ENSP00000306003,9606.ENSP00000308334,9606.ENSP00000317159,9606.ENSP00000329757,9606.ENSP00000348886,9606.ENSP00000349142,9606.ENSP00000358737,9606.ENSP00000370414,9606.ENSP00000374037,9606.ENSP00000377033,…	ATP5D,ATP5E,COX5B,ATP5B,ATP5G3,ATP5O,ATP5J2,ATP5L,ATP5H,ATP5I,ATP5S,CYC1,ATP6V0C,STOML2,ATP5C1,ATP5F1,ATP5EP2,VPS9D1,ATP5G1,ATP5G2,ATP5A1,ATP5J,ATP5L2
GO:0035265	Organ growth	95	2.14146	top	1.9e-06	ks	9606.ENSP00000212355,9606.ENSP00000219334,9606.ENSP00000222271,9606.ENSP00000232165,9606.ENSP00000239243,9606.ENSP00000245479,9606.ENSP00000254066,9606.ENSP00000254898,9606.ENSP00000260302,9606.ENSP00000261799,9606.ENSP00000262160,9606.ENSP00000262659,9606.ENSP00000264664,9606.ENSP00000264956,9606.ENSP00000267843,9606.ENSP00000276659,9606.ENSP00000277541,9606.ENSP00000278550,9606.ENSP00000290271,…	TGFBR3,SMPD3,COMP,UBE3A,MSX2,SOX9,RARA,MATN2,MMP13,PDGFRB,SMAD2,CCM2L,FGF10,EVC,FGF7,RSPO2,NOTCH1,TENM4,STC1,BMP10,COL6A3,POC1A,SHH,COL14A1,MESP1,COL6A2,SCARA3,S1PR1,HEG1,LEP,IFT80,PSAPL1,C3orf58,COL12A1,PLAG1,FOXC2,NKX2-5,LEPR,RARB,COL7A1,GATA4,ARID2,SIRT6,FGFR3,ACVR2B,PTPN11,OSTN,FBLN5,ANXA6,SORBS2,COL27A1,COL20A1,TGFBR2,AKAP13,COL6A1,AGT,DLL1,TGFB2,DDR2,THBS3,ECM1,AGTR2,PTEN,MATN4,ZMPSTE24,MAT…
GO:0043487	Regulation of rna stability	192	1.07385	bottom	2.02e-06	ks	9606.ENSP00000044462,9606.ENSP00000157812,9606.ENSP00000210313,9606.ENSP00000215071,9606.ENSP00000216455,9606.ENSP00000216714,9606.ENSP00000216802,9606.ENSP00000217958,9606.ENSP00000219313,9606.ENSP00000221233,9606.ENSP00000223321,9606.ENSP00000228251,9606.ENSP00000229304,9606.ENSP00000229795,9606.ENSP00000230859,9606.ENSP00000233202,9606.ENSP00000236980,9606.ENSP00000240185,9606.ENSP00000247003,…	PSMA4,PSMC4,PSMD5,PSMD8,PSMA3,APEX1,PSME2,PSMD10,PSMD7,EXOSC5,PSMA2,YBX3,APOBEC1,MAPK14,PAPD7,SLC11A1,FASTKD2,TARDBP,DDX49,HSPB1,FXR2,DAZL,ZC3H14,FUS,HRSP12,IGF2BP3,TBRG4,PSMB7,PSMC1,PSMA6,PSMD11,PSMB1,METTL16,PSMD3,FASTKD3,NSUN2,XRN1,EXOSC7,PSMB6,PSMA5,RPS27A,NAF1,SCGB1A1,CCRN4L,RBM46,ZFP36L2,HNRNPU,FAM46B,IGF2BP1,PSMB4,PSME3,NPM1,FASTK,METTL3,CSDC2,AXIN2,PAIP1,UBB,PDE12,PSMD1,PSMD2,PSMC5,PSMA8,…
GO:0045766	Positive regulation of angiogenesis	168	1.78835	top	2.02e-06	ks	9606.ENSP00000006053,9606.ENSP00000053867,9606.ENSP00000080059,9606.ENSP00000212015,9606.ENSP00000216037,9606.ENSP00000216117,9606.ENSP00000220166,9606.ENSP00000220592,9606.ENSP00000222390,9606.ENSP00000222573,9606.ENSP00000223095,9606.ENSP00000230658,9606.ENSP00000241256,9606.ENSP00000242261,9606.ENSP00000244007,9606.ENSP00000244043,9606.ENSP00000245907,9606.ENSP00000246792,9606.ENSP00000248553,…	CX3CL1,GRN,HDAC7,SIRT1,XBP1,HMOX1,CTSH,AGO2,HGF,ITGB8,SERPINE1,ISL1,GHSR,TWIST1,PLCG1,PTGIS,C3,RRAS,HSPB1,CMA1,RAMP2,CHI3L1,BTG1,THBS1,C19orf10,GAB1,IL1A,IL1B,C6,AKT3,KDR,PDCL3,FGF2,WNT5A,STAT3,ANXA3,PDCD6,NRP1,PIK3C2A,HYAL1,GATA6,RHOB,SFRP2,PLK2,FGF18,EPHA1,TJP1,FLT1,DDAH1,NODAL,HK2,S100A1,ITGA5,CELA1,TNFSF12,ERAP1,TLR3,BMPER,NOS3,FIGF,PPP1R16B,RUNX1,TMIGD2,ANGPTL4,C3AR1,CCL11,LRG1,PRKCB,CXCL8,T…
GO:0006283	Transcription-coupled nucleotide-excision repair	73	1.49055	bottom	2.22e-06	ks	9606.ENSP00000013807,9606.ENSP00000055077,9606.ENSP00000156471,9606.ENSP00000216225,9606.ENSP00000219252,9606.ENSP00000221859,9606.ENSP00000223129,9606.ENSP00000227524,9606.ENSP00000241436,9606.ENSP00000254719,9606.ENSP00000256443,9606.ENSP00000256897,9606.ENSP00000259895,9606.ENSP00000261245,9606.ENSP00000262887,9606.ENSP00000263253,9606.ENSP00000263274,9606.ENSP00000263681,9606.ENSP00000264389,…	ERCC1,RFC2,AQR,RBX1,POLR2C,POLR2I,RPA3,PRPF19,POLK,RPA1,CDK7,CCNH,GTF2H4,MNAT1,XRCC1,EP300,LIG1,POLD3,COPS4,ERCC8,GTF2H1,COPS3,RPS27A,POLR2D,ISY1,ERCC3,POLR2J,COPS2,DDB1,POLR2G,COPS6,UBB,ERCC4,POLD4,POLR2L,GTF2H2,POLR2K,USP7,COPS8,ERCC5,ERCC6,COPS5,XAB2,ZNF830,PPIE,COPS7B,RPA2,XPA,CUL4A,LIG3,PCNA,RFC3,HMGN1,POLR2B,RFC1,UVSSA,ERCC2,GPS1,RFC4,CUL4B,UBA52,POLR2F,POLD1,RFC5,POLR2H,TCEA1,COPS7A,UBC,GT…
GO:0070507	Regulation of microtubule cytoskeleton organization	189	0.596971	both ends	2.72e-06	ks	9606.ENSP00000001008,9606.ENSP00000216911,9606.ENSP00000217402,9606.ENSP00000221856,9606.ENSP00000223500,9606.ENSP00000225916,9606.ENSP00000226105,9606.ENSP00000228872,9606.ENSP00000233121,9606.ENSP00000236925,9606.ENSP00000238497,9606.ENSP00000246747,9606.ENSP00000252992,9606.ENSP00000257430,9606.ENSP00000260731,9606.ENSP00000261716,9606.ENSP00000262127,9606.ENSP00000262294,9606.ENSP00000262304,…	FKBP4,AURKA,CHMP4B,FSD1,CHMP5,KAT2A,RANGRF,CDKN1B,MAPRE3,CAMSAP2,VPS4B,ARL2,CEP85,APC,KIF11,TAOK1,CEP76,TRIM37,PKD1,MARK4,KIF18A,CLASP1,KAT2B,CHMP2B,TUBB4A,SLAIN2,CEP70,TTBK2,PLK4,PRUNE,PLK2,PAK1,RPS3,BICD1,TRIM36,NUBP1,HNRNPU,WNT3A,CCSAP,C10orf90,SKA1,SPICE1,TRIM54,POC1A,MAP1B,NPM1,CHMP4C,HDGFRP3,C16orf45,PLK1,MAP1A,MAPRE2,TPX2,CDK2AP2,MDM1,CEP120,MAP6,MAP9,RBM14,MID1,FBXW5,MAP6D1,KIAA1731,MET,R…
GO:0008535	Respiratory chain complex iv assembly	22	3.08068	bottom	2.76e-06	ks	9606.ENSP00000016171,9606.ENSP00000169551,9606.ENSP00000255390,9606.ENSP00000258975,9606.ENSP00000261070,9606.ENSP00000261643,9606.ENSP00000264669,9606.ENSP00000330730,9606.ENSP00000342015,9606.ENSP00000347919,9606.ENSP00000354762,9606.ENSP00000355572,9606.ENSP00000361042,9606.ENSP00000374562,9606.ENSP00000379218,9606.ENSP00000406327,9606.ENSP00000413908,9606.ENSP00000425261,9606.ENSP00000427407,…	COX15,TIMM21,SCO1,TACO1,COX17,COX10,FASTKD3,COA5,COX19,COA4,COA3,COA6,SURF1,COX16,COA1,COX20,BCS1L,COX18,SMIM20,SCO2,COX14,OXA1L
GO:0006754	ATP biosynthetic process	33	3.00556	bottom	2.77e-06	ks	9606.ENSP00000215375,9606.ENSP00000221930,9606.ENSP00000243997,9606.ENSP00000258424,9606.ENSP00000262030,9606.ENSP00000284727,9606.ENSP00000287878,9606.ENSP00000290299,9606.ENSP00000292475,9606.ENSP00000300688,9606.ENSP00000301587,9606.ENSP00000306003,9606.ENSP00000308334,9606.ENSP00000317159,9606.ENSP00000320171,9606.ENSP00000329757,9606.ENSP00000339933,9606.ENSP00000348886,9606.ENSP00000349142,…	ATP5D,TGFB1,ATP5E,COX5B,ATP5B,ATP5G3,PRKAG2,ATP5O,ATP5J2,ATP5L,ATP5H,ATP5I,ATP5S,CYC1,PKM,ATP6V0C,PKLR,STOML2,ATP5C1,ATP5F1,ATP5EP2,VPS9D1,ATP5G1,ATP5G2,DNAJC30,ALDOA,ATP5A1,ATP5J,SLC25A13,AK9,ATP5L2,UQCC3,LDHC
GO:0051897	Positive regulation of protein kinase b signaling	169	1.49043	top	2.77e-06	ks	9606.ENSP00000006053,9606.ENSP00000037502,9606.ENSP00000168712,9606.ENSP00000180166,9606.ENSP00000204615,9606.ENSP00000215530,9606.ENSP00000215781,9606.ENSP00000216037,9606.ENSP00000216127,9606.ENSP00000219782,9606.ENSP00000221930,9606.ENSP00000222254,9606.ENSP00000222390,9606.ENSP00000225474,9606.ENSP00000225698,9606.ENSP00000228280,9606.ENSP00000228837,9606.ENSP00000229134,9606.ENSP00000230990,…	CX3CL1,MYOC,FGF4,FGF20,THPO,FGF22,OSM,XBP1,RASD2,MAZ,TGFB1,PIK3R2,HGF,CSF3,C1QBP,KITLG,FGF6,IL26,HBEGF,IGFBP5,FGF23,IAPP,RAMP3,EREG,CCR7,RAC2,GDF15,CHI3L1,PDGFRA,KLB,CCL21,THBS1,OSBPL8,PDGFRB,ARFGEF1,C19orf10,GAB1,NOX4,LRP2,PIK3CA,CD80,FGF2,FGF10,EGF,ERBB3,FGF7,IGF1R,ERBB2,FGF18,EGFR,MFHAS1,IL18,APP,BAG4,KIT,PIK3CB,FGFR4,FGF19,TGFA,TRAT1,MST1R,RICTOR,KIAA1161,STOX1,AXL,INSR,IRS1,P2RY12,CCL19,VEGF…
GO:0002478	Antigen processing and presentation of exogenous peptide antigen	174	1.09184	bottom	2.87e-06	ks	9606.ENSP00000009530,9606.ENSP00000044462,9606.ENSP00000054666,9606.ENSP00000157812,9606.ENSP00000160827,9606.ENSP00000203629,9606.ENSP00000210313,9606.ENSP00000215071,9606.ENSP00000216455,9606.ENSP00000216802,9606.ENSP00000217958,9606.ENSP00000219313,9606.ENSP00000221114,9606.ENSP00000223321,9606.ENSP00000229332,9606.ENSP00000229829,9606.ENSP00000231368,9606.ENSP00000236671,9606.ENSP00000242285,…	CD74,PSMA4,VAMP3,PSMC4,KIF22,LAG3,PSMD5,PSMD8,PSMA3,PSME2,PSMD10,PSMD7,DCTN6,PSMA2,CLEC4A,HLA-DOA,LNPEP,CTSD,CLTA,CANX,SNAP23,AP1M2,ACTR10,DYNC1LI2,PSMB7,DCTN3,HLA-F,KIF23,KIF11,ITGAV,PSMC1,PSMA6,CYBA,PSMD11,PSMB1,CAPZA1,KIF18A,AP2S1,VAMP8,PSMD3,KIF3C,RAB7A,CENPE,KIF2B,PSMB6,PSMA5,DYNC1LI1,SEC24D,ACTR1B,NCF1,FCER1G,PSMB4,AP2M1,PSME3,ITGB5,DCTN5,PDIA3,RILP,SEC23A,PSMD1,PSMD2,PSMC5,CTSF,PSMA8,DYNC1…
GO:0010594	Regulation of endothelial cell migration	163	1.67178	top	2.87e-06	ks	9606.ENSP00000052754,9606.ENSP00000053867,9606.ENSP00000080059,9606.ENSP00000161559,9606.ENSP00000167106,9606.ENSP00000168712,9606.ENSP00000178640,9606.ENSP00000205948,9606.ENSP00000212015,9606.ENSP00000216117,9606.ENSP00000221930,9606.ENSP00000225983,9606.ENSP00000230036,9606.ENSP00000231061,9606.ENSP00000232003,9606.ENSP00000244007,9606.ENSP00000245451,9606.ENSP00000246792,9606.ENSP00000248450,…	DCN,GRN,HDAC7,CEACAM1,VASH1,FGF4,MAP2K5,APOH,SIRT1,HMOX1,TGFB1,HDAC5,GPLD1,SPARC,HRG,PLCG1,BMP4,RRAS,AAMP,HSPB1,DLL4,ALOX12,APOE,SERPINF1,RIN2,SYNJ2BP,DAB2IP,THBS1,SCARB1,FLT4,ATP5B,MEOX2,AKT3,KDR,FGF2,WNT5A,ANXA3,PDCD6,NRP1,PIK3C2A,RHOB,PLK2,FGF18,NOTCH1,FBXW7,WNT7A,CXCL13,PPARG,STC1,BMP10,TDGF1,BMPER,NOS3,SPRED1,ATOH8,GLUL,PLG,ADAM17,FUT1,ANGPT2,RHOJ,MET,ROCK2,CALR,FOXC2,SP1,PDGFB,PRKD1,EMC10,S…
GO:0006123	Mitochondrial electron transport, cytochrome c to oxygen	17	3.47501	bottom	3.37e-06	afc	9606.ENSP00000016171,9606.ENSP00000229379,9606.ENSP00000246554,9606.ENSP00000258424,9606.ENSP00000261643,9606.ENSP00000287490,9606.ENSP00000307786,9606.ENSP00000317780,9606.ENSP00000321260,9606.ENSP00000339720,9606.ENSP00000357973,9606.ENSP00000365243,9606.ENSP00000367938,9606.ENSP00000417656,9606.ENSP00000425759,9606.ENSP00000428895,9606.ENSP00000457513	COX15,COX6A1,COX6B1,COX5B,COX10,COX6A2,CYCS,COX5A,COX8A,NDUFA4,LACE1,COX4I2,COX7A2L,COX7B,COX7C,COX6C,COX4I1
GO:0030150	Protein import into mitochondrial matrix	17	4.04944	bottom	3.37e-06	afc	9606.ENSP00000169551,9606.ENSP00000264954,9606.ENSP00000270538,9606.ENSP00000315693,9606.ENSP00000329558,9606.ENSP00000351214,9606.ENSP00000354204,9606.ENSP00000355566,9606.ENSP00000356256,9606.ENSP00000356967,9606.ENSP00000360803,9606.ENSP00000363191,9606.ENSP00000368523,9606.ENSP00000372005,9606.ENSP00000379999,9606.ENSP00000410339,9606.ENSP00000445806	TIMM21,GRPEL1,TIMM44,PAM16,GRPEL2,TOMM7,TOMM20L,TOMM20,TIMM17A,TOMM40L,DNLZ,ROMO1,DNAJC15,DNAJC19,TIMM17B,TOMM40,TIMM50
GO:0042776	Mitochondrial atp synthesis coupled proton transport	19	4.03319	bottom	3.37e-06	afc	9606.ENSP00000215375,9606.ENSP00000243997,9606.ENSP00000258424,9606.ENSP00000262030,9606.ENSP00000284727,9606.ENSP00000290299,9606.ENSP00000292475,9606.ENSP00000300688,9606.ENSP00000301587,9606.ENSP00000306003,9606.ENSP00000308334,9606.ENSP00000317159,9606.ENSP00000348886,9606.ENSP00000349142,9606.ENSP00000358737,9606.ENSP00000377033,9606.ENSP00000377878,9606.ENSP00000381736,9606.ENSP00000389649	ATP5D,ATP5E,COX5B,ATP5B,ATP5G3,ATP5O,ATP5J2,ATP5L,ATP5H,ATP5I,ATP5S,CYC1,STOML2,ATP5C1,ATP5F1,ATP5G1,ATP5G2,ATP5A1,ATP5J
GO:0001763	Morphogenesis of a branching structure	170	1.78136	top	3.82e-06	ks	9606.ENSP00000006015,9606.ENSP00000217131,9606.ENSP00000220166,9606.ENSP00000220772,9606.ENSP00000222145,9606.ENSP00000222726,9606.ENSP00000233948,9606.ENSP00000234198,9606.ENSP00000237596,9606.ENSP00000239243,9606.ENSP00000240285,9606.ENSP00000245451,9606.ENSP00000245479,9606.ENSP00000247182,9606.ENSP00000249504,9606.ENSP00000249749,9606.ENSP00000250448,9606.ENSP00000251020,9606.ENSP00000251808,…	HOXA11,CTSZ,CTSH,SFRP1,RASIP1,HOXA5,WNT6,DLX2,PKD2,MSX2,RDH10,BMP4,SOX9,SIX1,HOXD11,DLL4,FOXA1,SALL1,GRHL2,LAMA5,KRAS,TBX3,GCM1,LRP6,PKD1,FOXF1,CELSR1,PAX8,ACVR1,KDR,FGF2,WNT5A,FGF10,TP63,TNC,LEF1,EGF,SRF,SEMA3C,SEMA3A,NRP1,FGF7,PML,GDF7,SFRP2,ADAMTS16,RSPO2,NOTCH1,PAK1,ST14,WNT9B,WNT4,HOXB13,WNT1,SOX8,LRP5,IHH,TDGF1,HHIP,SHH,DCHS1,MED1,SPINT2,CCL11,GBX2,SEMA3E,FEM1B,MMP14,EDNRA,PLXND1,MET,FGF8,P…
GO:0042407	Cristae formation	29	3.11929	bottom	3.87e-06	ks	9606.ENSP00000215375,9606.ENSP00000243997,9606.ENSP00000262030,9606.ENSP00000262570,9606.ENSP00000269143,9606.ENSP00000284727,9606.ENSP00000290299,9606.ENSP00000290913,9606.ENSP00000292475,9606.ENSP00000300688,9606.ENSP00000301587,9606.ENSP00000305653,9606.ENSP00000306003,9606.ENSP00000308334,9606.ENSP00000309561,9606.ENSP00000345445,9606.ENSP00000349142,9606.ENSP00000358737,9606.ENSP00000360270,…	ATP5D,ATP5E,ATP5B,CHCHD3,AFG3L2,ATP5G3,ATP5O,CHCHD6,ATP5J2,ATP5L,ATP5H,LETM1,ATP5I,ATP5S,C19orf70,SAMM50,ATP5C1,ATP5F1,OMA1,APOOL,DNAJC11,APOO,ATP5G1,ATP5G2,ATP5A1,IMMT,ATP5J,UQCC3,TAZ
GO:0033260	Nuclear dna replication	43	2.11891	bottom	3.9e-06	ks	9606.ENSP00000023939,9606.ENSP00000055077,9606.ENSP00000216122,9606.ENSP00000216367,9606.ENSP00000223129,9606.ENSP00000230056,9606.ENSP00000254719,9606.ENSP00000257789,9606.ENSP00000262105,9606.ENSP00000262460,9606.ENSP00000263274,9606.ENSP00000263681,9606.ENSP00000264156,9606.ENSP00000265056,9606.ENSP00000265465,9606.ENSP00000301019,9606.ENSP00000305480,9606.ENSP00000307143,9606.ENSP00000307288,…	RTFDC1,RFC2,MCM5,POLE2,RPA3,GMNN,RPA1,ORC3,MCM4,GINS1,LIG1,POLD3,MCM6,MCM2,POLA2,CDT1,FEN1,DONSON,MCM7,POLD4,ATAD5,POLE,PRIM1,DNA2,RTEL1,ZNF830,RPA2,POLE3,POLA1,PCNA,RFC3,BRCA2,RFC1,RAD51,RFC4,CDC45,POLD1,RFC5,POLE4,UPF1,POLD2,MCM3,PRIM2
GO:0043488	Regulation of mrna stability	183	1.08966	bottom	3.9e-06	ks	9606.ENSP00000044462,9606.ENSP00000157812,9606.ENSP00000210313,9606.ENSP00000215071,9606.ENSP00000216455,9606.ENSP00000216714,9606.ENSP00000216802,9606.ENSP00000217958,9606.ENSP00000219313,9606.ENSP00000221233,9606.ENSP00000223321,9606.ENSP00000228251,9606.ENSP00000229304,9606.ENSP00000229795,9606.ENSP00000230859,9606.ENSP00000233202,9606.ENSP00000236980,9606.ENSP00000240185,9606.ENSP00000248553,…	PSMA4,PSMC4,PSMD5,PSMD8,PSMA3,APEX1,PSME2,PSMD10,PSMD7,EXOSC5,PSMA2,YBX3,APOBEC1,MAPK14,PAPD7,SLC11A1,FASTKD2,TARDBP,HSPB1,FXR2,DAZL,ZC3H14,FUS,HRSP12,IGF2BP3,TBRG4,PSMB7,PSMC1,PSMA6,PSMD11,PSMB1,METTL16,PSMD3,FASTKD3,XRN1,EXOSC7,PSMB6,PSMA5,RPS27A,SCGB1A1,CCRN4L,RBM46,ZFP36L2,HNRNPU,FAM46B,IGF2BP1,PSMB4,PSME3,NPM1,FASTK,METTL3,CSDC2,AXIN2,PAIP1,UBB,PDE12,PSMD1,PSMD2,PSMC5,PSMA8,PABPC1,HNRNPD,BOL…
GO:0009199	Ribonucleoside triphosphate metabolic process	65	1.99536	bottom	4e-06	ks	9606.ENSP00000215375,9606.ENSP00000216044,9606.ENSP00000219302,9606.ENSP00000219479,9606.ENSP00000221930,9606.ENSP00000238738,9606.ENSP00000243997,9606.ENSP00000258424,9606.ENSP00000262030,9606.ENSP00000264705,9606.ENSP00000265191,9606.ENSP00000268206,9606.ENSP00000284727,9606.ENSP00000287878,9606.ENSP00000290299,9606.ENSP00000292475,9606.ENSP00000298910,9606.ENSP00000300688,9606.ENSP00000301587,…	ATP5D,GTPBP1,NME3,NME4,TGFB1,RHOQ,ATP5E,COX5B,ATP5B,CAD,NME5,EFTUD1,ATP5G3,PRKAG2,ATP5O,ATP5J2,LRRK2,ATP5L,ATP5H,ATP5I,ATP5S,GIMAP7,CYC1,PKM,IMPDH2,ATP6V0C,NME1,PKLR,IMPDH1,UCKL1,STOML2,ATP5C1,OPA1,NME7,UCK2,ATP5F1,GNAI3,UCK1,CTPS1,ITPA,ATP5EP2,AK3,NME9,VPS9D1,NME1-NME2,NME2,ATP5G1,ATP5G2,DNAJC30,ALDOA,AK4,AMPD3,ATP5A1,ATP5J,SLC25A13,RHOA,CTPS2,AK9,NME6,RAB23,MFN1,ATP5L2,UQCC3,LDHC,RAN
GO:0014066	Regulation of phosphatidylinositol 3-kinase signaling	122	1.94016	top	4.02e-06	ks	9606.ENSP00000037502,9606.ENSP00000052754,9606.ENSP00000161559,9606.ENSP00000164133,9606.ENSP00000212015,9606.ENSP00000215781,9606.ENSP00000215832,9606.ENSP00000215912,9606.ENSP00000219476,9606.ENSP00000219782,9606.ENSP00000222139,9606.ENSP00000222390,9606.ENSP00000222462,9606.ENSP00000225387,9606.ENSP00000225474,9606.ENSP00000232165,9606.ENSP00000241052,9606.ENSP00000241453,9606.ENSP00000242261,…	MYOC,DCN,CEACAM1,PPP2R5B,SIRT1,OSM,MAPK1,PIK3IP1,TSC2,MAZ,EPOR,HGF,WNT16,CRYBA1,CSF3,UBE3A,CAT,FLT3,TWIST1,SOX9,HCST,GLTSCR2,EPO,PDGFRA,DAB2IP,IER3,PDGFRB,SLC9A3R1,C19orf10,GAB1,MAPK3,SELP,KDR,PIK3CA,CBL,PIP5K1B,ERBB3,IGF1R,CRNN,EGFR,NTRK2,IL18,FLT1,KIT,PIK3CB,NCF1,F2RL1,PPP1R16B,IGF1,INSR,F2,LIME1,RASGRP1,PPARD,LEP,GH1,C3orf58,HCLS1,F2R,CD28,PDGFB,UNC5B,ENTPD5,PIK3AP1,PTK2,SERPINA12,ERBB4,PDGFA,…
GO:1901343	Negative regulation of vasculature development	132	1.77548	top	4.84e-06	ks	9606.ENSP00000052754,9606.ENSP00000162391,9606.ENSP00000167106,9606.ENSP00000172229,9606.ENSP00000178640,9606.ENSP00000205948,9606.ENSP00000222726,9606.ENSP00000223095,9606.ENSP00000225983,9606.ENSP00000231061,9606.ENSP00000231228,9606.ENSP00000232003,9606.ENSP00000234677,9606.ENSP00000235933,9606.ENSP00000245451,9606.ENSP00000248071,9606.ENSP00000249749,9606.ENSP00000254722,9606.ENSP00000256366,…	DCN,FOXJ2,VASH1,NGFR,MAP2K5,APOH,HOXA5,SERPINE1,HDAC5,SPARC,IL12B,HRG,SARS,CD160,BMP4,KLF2,DLL4,SERPINF1,SYNJ2BP,SEMA6A,DAB2IP,SULF1,THBS1,MEOX2,SLC12A2,ISM1,ATF2,PML,PLK2,NOTCH1,PDCD4,PDE3B,HHEX,ADAMTS1,PPARG,WNT4,CCR2,PF4,SPRED1,NFATC3,PRL,SEMA3E,IL12A,CXCL10,KIAA1024,STAB1,KLK3,ANGPT2,ROCK2,GPR4,EPN2,PDGFB,HGS,WT1,GHRL,IL17F,RTN4,STARD13,THBS4,PTN,CTNNB1,FBLN5,ATP2B4,NF1,CX3CR1,EPHA2,DNMT1,SPI…
GO:0045446	Endothelial cell differentiation	75	2.02472	top	4.96e-06	ks	9606.ENSP00000223127,9606.ENSP00000224073,9606.ENSP00000239151,9606.ENSP00000250559,9606.ENSP00000254846,9606.ENSP00000254958,9606.ENSP00000255039,9606.ENSP00000256594,9606.ENSP00000263640,9606.ENSP00000263923,9606.ENSP00000264431,9606.ENSP00000264832,9606.ENSP00000265371,9606.ENSP00000277541,9606.ENSP00000281537,9606.ENSP00000285018,9606.ENSP00000290271,9606.ENSP00000294489,9606.ENSP00000295522,…	PLOD3,EDF1,HOXB5,RAP1B,KDM6B,JAG1,HAPLN2,GSTM3,ACVR1,KDR,RAPGEF2,ICAM1,NRP1,NOTCH1,TJP1,WNT7A,STC1,PDPN,CLDN1,F2RL1,SOX17,PPP1R16B,MESP1,FASN,ROBO4,S1PR1,HEG1,MET,MARVELD2,PDE2A,RTN4,HEY1,RAP2C,ACVR2B,WNT7B,PTN,SMAD4,SOX18,CTNNB1,RBPJ,PDE4D,COL18A1,ARHGEF26,PTPRS,MSN,SCUBE1,DLL1,PROX1,EZR,F11R,HEY2,RAP1A,RAPGEF1,TNMD,ENG,CLIC4,BMPR2,NOTCH4,ID1,LECT1,CCM2,ACVRL1,MYADM,MLLT4,NR2F2,CLDN3,RDX,NRG1,CX…
GO:0051983	Regulation of chromosome segregation	104	0.880608	both ends	5.16e-06	ks	9606.ENSP00000166345,9606.ENSP00000200135,9606.ENSP00000209728,9606.ENSP00000217244,9606.ENSP00000229758,9606.ENSP00000233336,9606.ENSP00000235310,9606.ENSP00000239223,9606.ENSP00000240361,9606.ENSP00000247191,9606.ENSP00000249396,9606.ENSP00000249776,9606.ENSP00000256442,9606.ENSP00000257430,9606.ENSP00000257934,9606.ENSP00000258499,9606.ENSP00000260983,9606.ENSP00000261597,9606.ENSP00000261819,…	TRIP13,ZW10,CDC6,CSNK2A1,FBXO5,TTL,MAD2L2,DUSP1,TEX14,DLGAP5,SIRT2,KNSTRN,CCNB1,APC,ESPL1,USP44,HECW2,NDC80,ANAPC5,CSNK2A2,CTCF,CUL3,RAD18,ANKRD32,CENPE,SPDL1,RB1,KIF2B,DYNC1LI1,CDCA5,ATM,NIPBL,RIOK2,HNRNPU,NSMCE2,BUB1B,MAD2L1,RAD21,WAPAL,PLK1,CDT1,BIRC5,BUB1,AXIN2,FEN1,RMI2,MOS,TNKS,AURKB,GEN1,SPAG5,PSMG2,TACC3,KLHL22,MAPK15,PUM2,ANAPC1,CDK5RAP2,CTNNB1,UBE2C,DYNC1H1,SFPQ,ANAPC11,CDC16,SMC5,HORMA…
GO:1902036	Regulation of hematopoietic stem cell differentiation	74	1.60013	bottom	5.16e-06	ks	9606.ENSP00000044462,9606.ENSP00000157812,9606.ENSP00000210313,9606.ENSP00000215071,9606.ENSP00000215781,9606.ENSP00000216455,9606.ENSP00000216802,9606.ENSP00000217958,9606.ENSP00000219313,9606.ENSP00000223321,9606.ENSP00000233057,9606.ENSP00000257818,9606.ENSP00000259457,9606.ENSP00000261303,9606.ENSP00000261479,9606.ENSP00000261712,9606.ENSP00000262193,9606.ENSP00000262519,9606.ENSP00000262965,…	PSMA4,PSMC4,PSMD5,PSMD8,OSM,PSMA3,PSME2,PSMD10,PSMD7,PSMA2,EIF2AK2,LMO2,PSMB7,PSMC1,PSMA6,PSMD11,PSMB1,SETD1A,TCF3,PSMD3,CDK6,PSMB6,PSMA5,PSMB4,PSME3,TAL1,HSPA9,METTL3,RUNX1,PSMD1,PSMD2,PSMC5,PSMA8,PRKDC,PSMF1,LMO1,MYB,GATA2,PSMD12,PUS7,PSMB10,PSMB5,PSMD4,PSMA7,ABL1,PSMB2,YTHDF2,PSMB9,PSMB8,GATA1,TP73,GATA3,FOXC1,PSME1,NFE2L2,N4BP2L2,PSME4,PSMB11,PSMD14,TCF12,PSMC2,LDB1,PSMD13,PSMC6,PSMA1,CBFB,PS…
GO:0009141	Nucleoside triphosphate metabolic process	89	1.66216	bottom	5.4e-06	ks	9606.ENSP00000215375,9606.ENSP00000216044,9606.ENSP00000219302,9606.ENSP00000219479,9606.ENSP00000221930,9606.ENSP00000237264,9606.ENSP00000238738,9606.ENSP00000243997,9606.ENSP00000251810,9606.ENSP00000256722,9606.ENSP00000258424,9606.ENSP00000258662,9606.ENSP00000262030,9606.ENSP00000262878,9606.ENSP00000264093,9606.ENSP00000264705,9606.ENSP00000265191,9606.ENSP00000267584,9606.ENSP00000268206,…	ATP5D,GTPBP1,NME3,NME4,TGFB1,TBPL1,RHOQ,ATP5E,RRM2B,CMPK2,COX5B,NUDT15,ATP5B,SAMHD1,DGUOK,CAD,NME5,AK7,EFTUD1,ATP5G3,ADK,PRKAG2,ATP5O,ATP5J2,AK8,LRRK2,ATP5L,ATP5H,ENTPD3,DTYMK,ATP5I,ATP5S,GIMAP7,TYMS,CYC1,PKM,IMPDH2,DCTPP1,ATP6V0C,NME1,PKLR,IMPDH1,UCKL1,AK5,STOML2,ATP5C1,ENPP1,OPA1,GUK1,NME7,UCK2,SMPDL3A,ATP5F1,GNAI3,CMPK1,UCK1,CTPS1,ADA,AK1,ITPA,DUT,ATP5EP2,AK3,NME9,VPS9D1,NME1-NME2,NME2,ATP5G1,…
GO:0030177	Positive regulation of wnt signaling pathway	182	0.74486	both ends	5.4e-06	ks	9606.ENSP00000044462,9606.ENSP00000157812,9606.ENSP00000210313,9606.ENSP00000215071,9606.ENSP00000216455,9606.ENSP00000216802,9606.ENSP00000217244,9606.ENSP00000217260,9606.ENSP00000217958,9606.ENSP00000217964,9606.ENSP00000219313,9606.ENSP00000220772,9606.ENSP00000221930,9606.ENSP00000222598,9606.ENSP00000223321,9606.ENSP00000225512,9606.ENSP00000225964,9606.ENSP00000226574,9606.ENSP00000243344,…	PSMA4,PSMC4,PSMD5,PSMD8,PSMA3,PSME2,CSNK2A1,RSPO4,PSMD10,TBL1X,PSMD7,SFRP1,TGFB1,DLX5,PSMA2,WNT3,COL1A1,NFKB1,TTC21B,SOX4,PIN1,WISP1,SALL1,TRPM4,ZBED3,CSNK1G2,MBD2,PSMB7,POU5F1,TLR2,SULF1,PSMC1,PSMA6,PSMD11,PSMB1,AXIN1,SMURF2,PLEKHA4,CDH3,WNT5A,PSMD3,FGF10,PPP2R3A,DEPDC1B,EGF,UBE2B,GID8,LGR5,NKD1,PRDM15,PSMB6,PSMA5,ATP6V1C2,SFRP2,EGFR,RSPO2,PPM1B,HHEX,WNT3A,DKK2,PSMB4,PSME3,SHH,WNK2,CAPRIN2,LRRK2…
GO:0033617	Mitochondrial cytochrome c oxidase assembly	19	3.06269	bottom	5.88e-06	afc	9606.ENSP00000169551,9606.ENSP00000255390,9606.ENSP00000258975,9606.ENSP00000261070,9606.ENSP00000264669,9606.ENSP00000330730,9606.ENSP00000342015,9606.ENSP00000347919,9606.ENSP00000354762,9606.ENSP00000361042,9606.ENSP00000374562,9606.ENSP00000379218,9606.ENSP00000406327,9606.ENSP00000413908,9606.ENSP00000425261,9606.ENSP00000427407,9606.ENSP00000444433,9606.ENSP00000446524,9606.ENSP00000483491	TIMM21,SCO1,TACO1,COX17,FASTKD3,COA5,COX19,COA4,COA3,SURF1,COX16,COA1,COX20,BCS1L,COX18,SMIM20,SCO2,COX14,OXA1L
GO:0034471	ncRNA 5-end processing	20	2.98697	bottom	5.88e-06	afc	9606.ENSP00000168216,9606.ENSP00000231198,9606.ENSP00000261637,9606.ENSP00000274849,9606.ENSP00000297613,9606.ENSP00000304353,9606.ENSP00000312356,9606.ENSP00000317691,9606.ENSP00000350098,9606.ENSP00000369391,9606.ENSP00000385787,9606.ENSP00000386636,9606.ENSP00000389182,9606.ENSP00000405068,9606.ENSP00000409799,9606.ENSP00000412894,9606.ENSP00000440915,9606.ENSP00000454836,9606.ENSP00000465213,…	HSD17B10,THG1L,UTP20,ABT1,RPP25L,POP7,TRMT10C,RPP25,POP5,RPP40,POP1,SSB,RPP30,NOP14,RPP21,RPP14,KIAA0391,TBL3,POP4,RPP38
GO:0099116	tRNA 5-end processing	16	3.34952	bottom	5.88e-06	afc	9606.ENSP00000168216,9606.ENSP00000231198,9606.ENSP00000297613,9606.ENSP00000304353,9606.ENSP00000312356,9606.ENSP00000317691,9606.ENSP00000350098,9606.ENSP00000369391,9606.ENSP00000385787,9606.ENSP00000386636,9606.ENSP00000389182,9606.ENSP00000409799,9606.ENSP00000412894,9606.ENSP00000440915,9606.ENSP00000465213,9606.ENSP00000478982	HSD17B10,THG1L,RPP25L,POP7,TRMT10C,RPP25,POP5,RPP40,POP1,SSB,RPP30,RPP21,RPP14,KIAA0391,POP4,RPP38
GO:0030509	BMP signaling pathway	90	2.08346	top	6.23e-06	ks	9606.ENSP00000204604,9606.ENSP00000212355,9606.ENSP00000219334,9606.ENSP00000221496,9606.ENSP00000221930,9606.ENSP00000222271,9606.ENSP00000222598,9606.ENSP00000225792,9606.ENSP00000238682,9606.ENSP00000239243,9606.ENSP00000239938,9606.ENSP00000241416,9606.ENSP00000245451,9606.ENSP00000247005,9606.ENSP00000251268,9606.ENSP00000252677,9606.ENSP00000252809,9606.ENSP00000256759,9606.ENSP00000257863,…	CHRD,TGFBR3,SMPD3,AMH,TGFB1,COMP,DLX5,DDX5,TGFB3,MSX2,EGR1,ACVR2A,BMP4,GDF1,MEGF8,BMP15,GDF15,FST,AMHR2,POU5F1,TWSG1,SMAD7,SMURF2,MAPK3,ACVR1,LEF1,SLC39A5,LEFTY1,GDF7,PDCD4,USP15,BMP3,BMP6,GDF6,NODAL,SMAD6,BMP10,FSTL1,SOSTDC1,RGMB,ZCCHC12,USP9X,GREM2,BMP8A,NOG,GDF3,HFE2,ZFYVE16,ACVR2B,SMAD4,UBE2D3,DSG4,SMURF1,LEFTY2,TGFB2,BMP5,RUNX2,BMPR1A,CHRDL1,BMP8B,ENG,UBE2D1,GDF5,BMPR2,ROR2,ID1,SKI,GDF9,BMP2…
GO:0051057	Positive regulation of small gtpase mediated signal transduction	76	2.26983	top	6.57e-06	ks	9606.ENSP00000043402,9606.ENSP00000171757,9606.ENSP00000216373,9606.ENSP00000222139,9606.ENSP00000228280,9606.ENSP00000236850,9606.ENSP00000248076,9606.ENSP00000252723,9606.ENSP00000256078,9606.ENSP00000256646,9606.ENSP00000261799,9606.ENSP00000264276,9606.ENSP00000264664,9606.ENSP00000267549,9606.ENSP00000276077,9606.ENSP00000277541,9606.ENSP00000288490,9606.ENSP00000296641,9606.ENSP00000296677,…	RTN4R,P2RY10,SOS2,EPOR,KITLG,APOA1,F2RL3,EPO,KRAS,NOTCH2,PDGFRB,ALS2,FGF10,GPR65,GPR174,NOTCH1,DGKI,F2RL2,F2RL1,FRMD7,MAPRE2,IGF1,COL3A1,RASGRP1,ABRA,GPR4,F2R,CSF1,RTN4,ARHGEF3,GPR18,MAP4K4,AUTS2,CRKL,NET1,RAC1,AKAP13,DYNLT1,F11R,SHOC2,NGF,RAPGEF1,SRC,LPAR1,RASGEF1A,STK19,IRS2,GPR20,LPAR6,P2RY8,JAK2,GPR55,GRB2,CDON,SYNPO2L,NRG1,MMD2,SOS1,RELN,SHC1,RASGRF1,HRAS,LPAR4,ARRB1,ITPKB,GPR35,ROBO1,LYN,NT…
GO:0048738	Cardiac muscle tissue development	160	1.38837	top	6.78e-06	ks	9606.ENSP00000070846,9606.ENSP00000212355,9606.ENSP00000218867,9606.ENSP00000221930,9606.ENSP00000228841,9606.ENSP00000230658,9606.ENSP00000231121,9606.ENSP00000232975,9606.ENSP00000234091,9606.ENSP00000236918,9606.ENSP00000240328,9606.ENSP00000245451,9606.ENSP00000249749,9606.ENSP00000249750,9606.ENSP00000252997,9606.ENSP00000254066,9606.ENSP00000254846,9606.ENSP00000256442,9606.ENSP00000257290,…	PKP2,TGFBR3,SGCG,TGFB1,MYL2,ISL1,HAND1,TNNC1,ID2,TNNT2,TBX2,BMP4,DLL4,ALDH1A2,GATA5,RARA,KDM6B,CCNB1,PDGFRA,TBX3,ALPK3,DSG2,PDGFRB,MYOM2,SMAD7,CCM2L,NOX4,ACVR1,LRP2,SLC9A1,WNT5A,SRF,WNT2,GATA6,SIK1,NOTCH1,TENM4,HNRNPU,WNT3A,CXADR,ACTC1,MAML1,BMP10,TSC1,MESP1,MED1,S1PR1,TBX5,HEG1,TCAP,BVES,C3orf58,NKX2-6,ARID1A,CALR,FOXC2,ZFPM1,NDUFV2,NKX2-5,NOG,WT1,RARB,GATA4,MYO18B,ARID2,SIRT6,SGCD,MEF2C,SMAD4,T…
GO:0006418	tRNA aminoacylation for protein translation	45	2.07496	bottom	6.81e-06	ks	9606.ENSP00000223029,9606.ENSP00000230771,9606.ENSP00000231572,9606.ENSP00000234677,9606.ENSP00000235521,9606.ENSP00000244571,9606.ENSP00000256854,9606.ENSP00000257347,9606.ENSP00000261772,9606.ENSP00000262027,9606.ENSP00000264161,9606.ENSP00000281038,9606.ENSP00000281828,9606.ENSP00000282276,9606.ENSP00000307567,9606.ENSP00000316335,9606.ENSP00000320309,9606.ENSP00000320658,9606.ENSP00000325448,…	AIMP2,HARS2,RARS,SARS,WARS2,AARS2,NARS,CARS2,AARS,MARS,DARS,NARS2,FARSB,MARS2,QARS,FARS2,FARSA,YARS2,KARS,TARSL2,PPA2,DALRD3,WARS,DARS2,IARS2,EPRS,TARS2,RARS2,PARS2,PPA1,YARS,IARS,VARS,EEF1E1,CARS,GARS,LARS,AIMP1,TARS,EARS2,AARSD1,LARS2,HARS,VARS2,SARS2
GO:0060541	Respiratory system development	197	1.53546	top	6.81e-06	ks	9606.ENSP00000007722,9606.ENSP00000166139,9606.ENSP00000194214,9606.ENSP00000215832,9606.ENSP00000216160,9606.ENSP00000216513,9606.ENSP00000217131,9606.ENSP00000219334,9606.ENSP00000220166,9606.ENSP00000222256,9606.ENSP00000222598,9606.ENSP00000222726,9606.ENSP00000223029,9606.ENSP00000223127,9606.ENSP00000226382,9606.ENSP00000228682,9606.ENSP00000231004,9606.ENSP00000231061,9606.ENSP00000232424,…	ITGA3,FSTL3,HSPB11,MAPK1,TAB1,SIX4,CTSZ,SMPD3,CTSH,RAB3A,DLX5,HOXA5,AIMP2,PLOD3,PHOX2B,GLI1,LOX,SPARC,HES1,IGFBP5,TGFB3,RDH10,TBX4,BMP4,SOX9,SIX1,KLF2,LIF,ALDH1A2,FOXA1,ADAMTS2,GRHL2,LAMA5,RARA,HRSP12,AP3B1,CHI3L1,KRAS,PDGFRA,NKX2-8,HS6ST1,LRP6,MAN2A1,PDGFRB,FLT4,SMAD2,PKD1,CRISPLD2,FOXF1,CELSR1,MAPK3,EP300,EPAS1,LOXL3,WNT5A,THRA,FGF10,TNC,LEF1,SRF,WNT2,ASCL1,FGF7,GATA6,RCN3,WDPCP,ABCA12,FGF18,EG…
GO:0019722	Calcium-mediated signaling	161	1.69426	top	7.1e-06	ks	9606.ENSP00000187762,9606.ENSP00000223136,9606.ENSP00000233997,9606.ENSP00000234310,9606.ENSP00000237596,9606.ENSP00000241337,9606.ENSP00000244007,9606.ENSP00000246657,9606.ENSP00000249887,9606.ENSP00000252825,9606.ENSP00000252826,9606.ENSP00000255262,9606.ENSP00000255380,9606.ENSP00000257867,9606.ENSP00000258400,9606.ENSP00000261448,9606.ENSP00000262209,9606.ENSP00000263269,9606.ENSP00000263686,…	TMEM38A,FIS1,AZU1,PPP3R1,PKD2,GSTM2,PLCG1,CCR7,ACKR4,HRC,TRPM4,NMUR2,CHRM3,LACRT,HTR2B,CASQ2,TRPA1,GRIN2D,SELP,KDR,SLC9A1,MCOLN1,HDAC4,CACNA1C,CALM2,ACKR3,EGFR,APP,CALM3,CXCR5,CCR2,CCR5,GRIN2C,TPCN2,VCAM1,CXCR1,CCR1,DEFB1,LRRK2,AVPR1A,NFATC3,CALML6,HOMER2,NMUR1,GRM5,ITPR1,CXCL8,EIF2AK3,P2RY12,GPRC6A,PRKACA,XCR1,CAMKK2,SPHK1,CALML3,CXCR2,P2RY11,EFCAB11,CCR8,P2RX7,SELE,CCR10,CCR4,PTGDR2,RASA3,SGCD,…
GO:0003170	Heart valve development	60	2.73183	top	8.32e-06	ks	9606.ENSP00000162749,9606.ENSP00000221930,9606.ENSP00000242261,9606.ENSP00000244050,9606.ENSP00000244745,9606.ENSP00000245451,9606.ENSP00000245479,9606.ENSP00000249749,9606.ENSP00000252997,9606.ENSP00000254958,9606.ENSP00000256646,9606.ENSP00000258149,9606.ENSP00000263640,9606.ENSP00000267163,9606.ENSP00000277541,9606.ENSP00000288840,9606.ENSP00000297494,9606.ENSP00000299441,9606.ENSP00000309913,…	TNFRSF1A,TGFB1,TWIST1,SNAI1,SOX4,BMP4,SOX9,DLL4,GATA5,JAG1,NOTCH2,MDM2,ACVR1,RB1,NOTCH1,SMAD6,NOS3,DCHS1,TBX5,ROCK2,ZFPM1,SLIT3,GATA4,PDE2A,HEY1,MEF2C,SMAD4,RBPJ,ZBTB14,ELN,TGFBR2,MATR3,MTOR,TGFB2,MDM4,HEY2,EFNA1,PRDM1,OLFM1,BMPR1A,HEYL,BMPR2,TNFRSF1B,BMP2,GATA3,EMILIN1,SHOX2,SNAI2,FGFRL1,HECTD1,ROCK1,TBX20,NFATC1,ROBO2,ADAMTS9,ROBO1,SLIT2,STRA6,SCX,GJA5
GO:0035023	Regulation of rho protein signal transduction	87	2.15239	top	8.32e-06	ks	9606.ENSP00000007722,9606.ENSP00000037502,9606.ENSP00000043402,9606.ENSP00000171757,9606.ENSP00000201647,9606.ENSP00000222145,9606.ENSP00000226225,9606.ENSP00000227667,9606.ENSP00000228495,9606.ENSP00000228945,9606.ENSP00000236850,9606.ENSP00000240874,9606.ENSP00000248076,9606.ENSP00000251849,9606.ENSP00000252486,9606.ENSP00000261799,9606.ENSP00000264414,9606.ENSP00000265080,9606.ENSP00000265371,…	ITGA3,MYOC,RTN4R,P2RY10,EPS8L1,RASIP1,TNFAIP1,APOC3,KCTD10,ARHGDIB,APOA1,KALRN,F2RL3,RAF1,APOE,PDGFRB,CUL3,RASGRF2,NRP1,GPR65,ARHGDIA,GPR174,DLC1,EPS8,FLCN,F2RL2,F2RL1,ARHGAP42,BCR,COL3A1,ABRA,HEG1,MET,GPR4,F2R,RIT2,ARHGEF25,STARD13,ARHGEF10,ARHGEF3,GPR18,NET1,OPHN1,RAC1,ARHGEF18,AKAP13,ARHGEF2,F11R,EPS8L3,ABL1,SCAI,LPAR1,STARD8,ABCA1,FLOT1,GPR20,LPAR6,ADRA1A,P2RY8,GPR55,SYNPO2L,ITGB1,CCDC125,BCL…
GO:0036092	phosphatidylinositol-3-phosphate biosynthetic process	14	5.23511	top	8.32e-06	afc	9606.ENSP00000074304,9606.ENSP00000230124,9606.ENSP00000262039,9606.ENSP00000262741,9606.ENSP00000263967,9606.ENSP00000264380,9606.ENSP00000265970,9606.ENSP00000278616,9606.ENSP00000289153,9606.ENSP00000352121,9606.ENSP00000356155,9606.ENSP00000366563,9606.ENSP00000425487,9606.ENSP00000445381	INPP4A,FIG4,PIK3C3,PIK3R3,PIK3CA,PIKFYVE,PIK3C2A,ATM,PIK3CB,PIK3CG,PIK3C2B,PIK3CD,INPP4B,PIK3C2G
GO:0009144	Purine nucleoside triphosphate metabolic process	67	1.95272	bottom	8.39e-06	ks	9606.ENSP00000215375,9606.ENSP00000216044,9606.ENSP00000219302,9606.ENSP00000219479,9606.ENSP00000221930,9606.ENSP00000238738,9606.ENSP00000243997,9606.ENSP00000258424,9606.ENSP00000258662,9606.ENSP00000262030,9606.ENSP00000262878,9606.ENSP00000264093,9606.ENSP00000265191,9606.ENSP00000268206,9606.ENSP00000284727,9606.ENSP00000286621,9606.ENSP00000287878,9606.ENSP00000290299,9606.ENSP00000292475,…	ATP5D,GTPBP1,NME3,NME4,TGFB1,RHOQ,ATP5E,COX5B,NUDT15,ATP5B,SAMHD1,DGUOK,NME5,EFTUD1,ATP5G3,ADK,PRKAG2,ATP5O,ATP5J2,LRRK2,ATP5L,ATP5H,ATP5I,ATP5S,GIMAP7,CYC1,PKM,IMPDH2,ATP6V0C,NME1,PKLR,IMPDH1,STOML2,ATP5C1,OPA1,GUK1,NME7,ATP5F1,GNAI3,ADA,ITPA,ATP5EP2,AK3,NME9,VPS9D1,NME1-NME2,NME2,ATP5G1,ATP5G2,DNAJC30,ALDOA,AK4,AMPD3,NUDT1,ATP5A1,ATP5J,SLC25A13,RHOA,AK9,NME6,RAB23,MFN1,ATP5L2,NUDT16,UQCC3,LDHC,…
GO:0000075	Cell cycle checkpoint	196	0.823313	bottom	8.8e-06	ks	9606.ENSP00000003302,9606.ENSP00000166345,9606.ENSP00000200135,9606.ENSP00000209728,9606.ENSP00000216911,9606.ENSP00000220940,9606.ENSP00000221930,9606.ENSP00000227507,9606.ENSP00000227524,9606.ENSP00000228872,9606.ENSP00000229195,9606.ENSP00000229795,9606.ENSP00000233146,9606.ENSP00000235310,9606.ENSP00000236273,9606.ENSP00000240361,9606.ENSP00000244745,9606.ENSP00000246802,9606.ENSP00000254950,…	USP28,TRIP13,ZW10,CDC6,AURKA,GML,TGFB1,CCND1,PRPF19,CDKN1B,CNOT2,MAPK14,MSH2,MAD2L2,SYF2,TEX14,SOX4,GLTSCR2,VPS4A,CCNB1,APC,MDM2,HUS1,BRIP1,TOPBP1,TAOK1,TIPIN,RBL2,EP300,ARID3A,EIF2AK4,ATF2,NSUN2,SPDL1,NBN,CDK2,RB1,PML,TICRR,TP53,PRCC,WNT9A,RQCD1,PLK2,CDKN2B,ATM,XPC,BUB1B,FANCD2,CNOT11,BTG2,C5orf45,BAX,TREX1,MAD2L1,CHMP4C,PLK1,CDT1,BIRC5,BUB1,BCL2L1,DONSON,MUS81,CLOCK,TAOK2,BRSK1,FBXO31,RAD9A,ZWI…
GO:0048762	Mesenchymal cell differentiation	151	1.49233	top	9.11e-06	ks	9606.ENSP00000002829,9606.ENSP00000204961,9606.ENSP00000210633,9606.ENSP00000212355,9606.ENSP00000215832,9606.ENSP00000220772,9606.ENSP00000221930,9606.ENSP00000222390,9606.ENSP00000222462,9606.ENSP00000225792,9606.ENSP00000226382,9606.ENSP00000228280,9606.ENSP00000230658,9606.ENSP00000231721,9606.ENSP00000232424,9606.ENSP00000238558,9606.ENSP00000239243,9606.ENSP00000240285,9606.ENSP00000242261,…	SEMA3F,EFNB1,SEMA4G,TGFBR3,MAPK1,SFRP1,TGFB1,HGF,WNT16,DDX5,PHOX2B,KITLG,ISL1,SEMA3G,HES1,GSC,MSX2,RDH10,TWIST1,SNAI1,BMP4,SOX9,SMO,ALDH1A2,LAMA5,TRIM28,JAG1,SEMA6A,HTR2B,WNT10A,FOXF2,LRP6,SEMA7A,MAPK3,ACVR1,EPB41L5,LOXL3,WNT5A,FGF10,PDCD6,LEF1,SEMA3C,SEMA3A,NRP1,WNT2,OSR1,NOTCH1,OVOL2,PDCD4,SEMA3D,CYP26C1,WNT4,SOX8,FRZB,SHH,GBX2,NRTN,SEMA3E,AKNA,PITX2,SIX2,SEMA4C,HAS2,EDNRA,ALX1,FGF8,SOX11,GSK3B…
GO:0071560	Cellular response to transforming growth factor beta stimulus	147	1.86513	top	9.11e-06	ks	9606.ENSP00000212015,9606.ENSP00000212355,9606.ENSP00000216160,9606.ENSP00000219255,9606.ENSP00000220772,9606.ENSP00000221930,9606.ENSP00000225964,9606.ENSP00000231509,9606.ENSP00000238682,9606.ENSP00000245479,9606.ENSP00000252809,9606.ENSP00000257863,9606.ENSP00000258411,9606.ENSP00000260950,9606.ENSP00000261883,9606.ENSP00000261978,9606.ENSP00000262120,9606.ENSP00000262158,9606.ENSP00000262160,…	SIRT1,TGFBR3,TAB1,PARD6A,SFRP1,TGFB1,COL1A1,NR3C1,TGFB3,SOX9,GDF15,AMHR2,WNT10A,MSTN,CILP,LTBP2,TWSG1,SMAD7,SMAD2,NOX4,ACVR1,EPB41L5,CBL,WNT5A,PPARGC1A,WNT2,PXN,PML,TP53,CGN,LEFTY1,RPS27A,STAR,OVOL2,USP15,ZFP36L2,WNT7A,NODAL,ZFYVE9,APPL1,SMAD6,WNT4,CLDN1,CLEC3B,ITGB5,HPGD,COL1A2,CRK,LTBP3,FNTA,COL3A1,UBB,FOS,MAPK7,WFIKKN2,LTBP4,USP9X,PENK,ZYX,MTMR4,FBN1,PPM1A,NRROS,SMAD3,ZMIZ1,PDE2A,CAV1,MEF2C,PT…
GO:1901861	Regulation of muscle tissue development	135	1.56681	top	9.46e-06	ks	9606.ENSP00000001146,9606.ENSP00000180166,9606.ENSP00000212355,9606.ENSP00000215832,9606.ENSP00000216513,9606.ENSP00000221930,9606.ENSP00000222330,9606.ENSP00000225792,9606.ENSP00000225916,9606.ENSP00000228251,9606.ENSP00000228641,9606.ENSP00000228644,9606.ENSP00000228682,9606.ENSP00000229795,9606.ENSP00000231004,9606.ENSP00000233813,9606.ENSP00000235382,9606.ENSP00000240328,9606.ENSP00000241651,…	CYP26B1,FGF20,TGFBR3,MAPK1,SIX4,TGFB1,GSK3A,DDX5,KAT2A,YBX3,MYF6,MYF5,GLI1,MAPK14,LOX,IGFBP5,RGS2,TBX2,MYOG,TWIST1,EFNB2,BMP4,SIX1,PIN1,SIRT2,MYOD1,PARP2,CCNB1,RIPK1,MSTN,YY1,GPC1,FGF2,HDAC4,PPARGC1A,LEF1,WNT2,ERBB3,GATA6,MEIS1,MEGF10,NOTCH1,PAK1,AKAP6,GJA1,WNT3A,KLHL41,CXADR,FLCN,FZD7,HMGCR,S100B,LUC7L,BMP10,SHH,WNT10B,IGF1,FBXO22,TBX5,NR1D2,FGF8,SAV1,NKX2-5,NOG,TBX1,SMAD3,MAPK11,FGF3,MKL2,MEF2C…
GO:0010499	Proteasomal ubiquitin-independent protein catabolic process	22	3.04922	bottom	1.05e-05	ks	9606.ENSP00000044462,9606.ENSP00000216455,9606.ENSP00000223321,9606.ENSP00000259457,9606.ENSP00000261479,9606.ENSP00000262193,9606.ENSP00000270586,9606.ENSP00000271308,9606.ENSP00000290541,9606.ENSP00000311121,9606.ENSP00000351314,9606.ENSP00000355325,9606.ENSP00000359910,9606.ENSP00000362334,9606.ENSP00000363993,9606.ENSP00000364016,9606.ENSP00000380252,9606.ENSP00000384211,9606.ENSP00000386212,…	PSMA4,PSMA3,PSMA2,PSMB7,PSMA6,PSMB1,PSMB6,PSMA5,PSMB4,PSMA8,PSMB10,PSMB5,PSMA7,PSMB2,PSMB9,PSMB8,NFE2L2,PSME4,PSMB11,PSMA1,ENC1,PSMB3
GO:1903844	Regulation of cellular response to transforming growth factor beta stimulus	119	1.7958	top	1.05e-05	ks	9606.ENSP00000007722,9606.ENSP00000205061,9606.ENSP00000212015,9606.ENSP00000212355,9606.ENSP00000216037,9606.ENSP00000217289,9606.ENSP00000217428,9606.ENSP00000219548,9606.ENSP00000221930,9606.ENSP00000222693,9606.ENSP00000231004,9606.ENSP00000238682,9606.ENSP00000247970,9606.ENSP00000248706,9606.ENSP00000260130,9606.ENSP00000260356,9606.ENSP00000261531,9606.ENSP00000262158,9606.ENSP00000262160,…	ITGA3,GLG1,SIRT1,TGFBR3,XBP1,FERMT1,SPINT3,STUB1,TGFB1,CAV2,LOX,TGFB3,PIN1,RASL11B,SDCBP,THBS1,SNW1,SMAD7,SMAD2,CREBBP,SMURF2,EP300,TP53,PRDM16,RPS27A,CDKN2B,FLCN,CD109,SMAD6,WNT1,IL17RD,SPRED1,LRG1,ONECUT1,HTRA3,UBB,CHST11,HTRA4,VASN,ING2,LEMD3,ADAM17,WFIKKN2,LTBP4,CFLAR,DAB2,CIDEA,SOX11,DAND5,ZBTB7A,HSPA5,WFIKKN1,STK11,MTMR4,FBN1,PPM1A,NRROS,ZNF703,SMAD3,BCL9L,MEN1,IL17F,CAV1,SMAD4,CAV3,PDPK1,S…
GO:0007416	Synapse assembly	96	1.793	top	1.06e-05	ks	9606.ENSP00000064571,9606.ENSP00000194152,9606.ENSP00000194155,9606.ENSP00000231021,9606.ENSP00000231130,9606.ENSP00000231134,9606.ENSP00000231136,9606.ENSP00000239446,9606.ENSP00000239449,9606.ENSP00000245323,9606.ENSP00000249363,9606.ENSP00000261769,9606.ENSP00000264436,9606.ENSP00000264634,9606.ENSP00000265459,9606.ENSP00000266546,9606.ENSP00000269141,9606.ENSP00000274547,9606.ENSP00000280187,…	CBLN4,PCDHB4,PCDHB2,CDH9,PCDHB3,PCDHB5,PCDHB6,PCDHB10,PCDHB14,EFNB2,LRRC4,CDH1,ADD2,WNT5A,NRXN2,CLSTN3,CDH2,GABRB2,GPM6A,GRID2,WNT3A,APP,WNT7A,FZD1,NPTN,SHANK1,BSN,MAP1B,VPS35,ACHE,NLGN2,GABRB3,FBXO45,NPAS4,PLXND1,FGF13,PCLO,MAPT,ERBB4,DNER,PCDHB13,MAGI2,CRKL,PCDHB11,SLC25A46,PLXNB1,NLGN3,FZD5,DRD2,LRRTM3,GNPAT,RAB29,DNM3,GJA10,GPR110,PTEN,CEL,SPOCK2,EPHB2,SLITRK1,POU4F1,PCDH17,FLRT3,LRP4,DVL1,IL…
GO:0003205	Cardiac chamber development	170	1.74329	top	1.13e-05	ks	9606.ENSP00000070846,9606.ENSP00000212355,9606.ENSP00000216160,9606.ENSP00000217086,9606.ENSP00000221930,9606.ENSP00000222330,9606.ENSP00000228841,9606.ENSP00000230658,9606.ENSP00000231121,9606.ENSP00000232424,9606.ENSP00000232975,9606.ENSP00000233575,9606.ENSP00000234091,9606.ENSP00000236918,9606.ENSP00000239243,9606.ENSP00000240328,9606.ENSP00000244745,9606.ENSP00000245451,9606.ENSP00000249373,…	PKP2,TGFBR3,TAB1,SALL4,TGFB1,GSK3A,MYL2,ISL1,HAND1,HES1,TNNC1,SNX17,ID2,TNNT2,MSX2,TBX2,SOX4,BMP4,SMO,DLL4,SALL1,GRHL2,RARA,JAG1,NOTCH2,TBX3,MDM2,NDST1,SMAD7,SMARCD3,FOXF1,CCM2L,PAX8,ACVR1,LRP2,WNT5A,SRF,SEMA3C,NRP1,WNT2,TRIP11,GATA6,TP53,SFRP2,NOTCH1,OVOL2,ADAMTS1,FZD1,SMAD6,MAML1,BMP10,NOS3,TMEM65,MESP1,DCTN5,MED1,LUZP1,TBX5,HEG1,PLXND1,ARID1A,FGF8,CRELD1,SOX11,DAND5,FZD2,SAV1,WNT11,FOXC2,ZFPM1…
GO:0030510	Regulation of bmp signaling pathway	88	2.21961	top	1.36e-05	ks	9606.ENSP00000007722,9606.ENSP00000166139,9606.ENSP00000204604,9606.ENSP00000220772,9606.ENSP00000224862,9606.ENSP00000232424,9606.ENSP00000239243,9606.ENSP00000245451,9606.ENSP00000256646,9606.ENSP00000256759,9606.ENSP00000260128,9606.ENSP00000260197,9606.ENSP00000260327,9606.ENSP00000262120,9606.ENSP00000262158,9606.ENSP00000262160,9606.ENSP00000262435,9606.ENSP00000263816,9606.ENSP00000264634,…	ITGA3,FSTL3,CHRD,SFRP1,FBXL15,HES1,MSX2,BMP4,NOTCH2,FST,SULF1,SORL1,CTDSPL2,TWSG1,SMAD7,SMAD2,SMURF2,LRP2,WNT5A,SFRP5,RNF165,SFRP2,PELO,NOTCH1,FZD1,SMAD6,NBL1,WNT1,LEMD2,FSTL1,BMPER,RBPMS2,SOST,HTRA3,SOSTDC1,LEMD3,VWC2L,GREM2,SOX11,DAND5,UBE2O,FBN1,PPM1A,NOG,GDF3,GATA4,HFE2,CAV1,NEO1,SMAD4,VWC2,SKOR1,CDH5,RBPJ,TRIM33,DLX1,SMURF1,HTRA1,XIAP,CHRDL1,ABL1,ENG,CRB2,DKK1,GDF5,BMPR2,HES5,SKI,CER1,TMPRSS…
GO:0072073	Kidney epithelium development	130	1.84194	top	1.4e-05	ks	9606.ENSP00000006015,9606.ENSP00000220772,9606.ENSP00000232424,9606.ENSP00000233948,9606.ENSP00000237596,9606.ENSP00000241052,9606.ENSP00000245323,9606.ENSP00000245451,9606.ENSP00000245479,9606.ENSP00000246914,9606.ENSP00000247182,9606.ENSP00000249373,9606.ENSP00000249504,9606.ENSP00000251020,9606.ENSP00000252999,9606.ENSP00000254066,9606.ENSP00000254958,9606.ENSP00000256646,9606.ENSP00000257868,…	HOXA11,SFRP1,HES1,WNT6,PKD2,CAT,EFNB2,BMP4,SOX9,WNK4,SIX1,SMO,HOXD11,SALL1,LAMA5,RARA,JAG1,NOTCH2,GDF11,ARG2,SMAD7,SMAD2,PKD1,PAX8,EPCAM,FGF2,CALB1,ACAT1,IQGAP1,OSR1,ADAMTS16,NOTCH1,PTPRO,EPHA4,MYO1E,SMAD6,WNT9B,WNT4,WNT1,SOX8,KLF15,BMPER,SHH,DCHS1,SIX2,IRX1,CD34,KLHL3,AQP11,BASP1,CXCR2,FGF8,MTSS1,FOXJ1,WNT11,FOXC2,NOG,WT1,IRX3,RARB,PTCH1,SMAD3,GZF1,MEF2C,WNT7B,SMAD4,EYA1,CTNNB1,DLG1,MAGI2,RET,PO…
GO:0048002	Antigen processing and presentation of peptide antigen	191	0.967103	bottom	1.49e-05	ks	9606.ENSP00000009530,9606.ENSP00000044462,9606.ENSP00000054666,9606.ENSP00000157812,9606.ENSP00000160827,9606.ENSP00000203629,9606.ENSP00000210313,9606.ENSP00000215071,9606.ENSP00000216455,9606.ENSP00000216802,9606.ENSP00000217958,9606.ENSP00000219313,9606.ENSP00000221114,9606.ENSP00000221466,9606.ENSP00000223321,9606.ENSP00000229332,9606.ENSP00000229829,9606.ENSP00000231368,9606.ENSP00000233202,…	CD74,PSMA4,VAMP3,PSMC4,KIF22,LAG3,PSMD5,PSMD8,PSMA3,PSME2,PSMD10,PSMD7,DCTN6,FCGRT,PSMA2,CLEC4A,HLA-DOA,LNPEP,SLC11A1,CTSD,CLTA,CANX,SNAP23,AP1M2,MICB,ACTR10,DYNC1LI2,PSMB7,DCTN3,HLA-F,KIF23,KIF11,ITGAV,PSMC1,PSMA6,CYBA,PSMD11,PSMB1,CAPZA1,KIF18A,AP2S1,VAMP8,PSMD3,KIF3C,RAB7A,CENPE,IDE,TAPBPL,KIF2B,PSMB6,PSMA5,DYNC1LI1,SEC24D,ACTR1B,NCF1,FCER1G,PSMB4,ACE,AZGP1,AP2M1,PSME3,ITGB5,ERAP1,DCTN5,PDIA3,…
GO:0007160	Cell-matrix adhesion	127	2.0009	top	1.53e-05	ks	9606.ENSP00000007722,9606.ENSP00000199448,9606.ENSP00000200181,9606.ENSP00000200457,9606.ENSP00000211998,9606.ENSP00000215637,9606.ENSP00000216286,9606.ENSP00000217289,9606.ENSP00000226218,9606.ENSP00000239462,9606.ENSP00000244333,9606.ENSP00000253381,9606.ENSP00000253925,9606.ENSP00000254616,9606.ENSP00000256178,9606.ENSP00000259607,9606.ENSP00000261023,9606.ENSP00000262304,9606.ENSP00000262407,…	ITGA3,EPDR1,ITGB4,TRIP6,VCL,MADCAM1,NID2,FERMT1,VTN,TNN,LYPD3,DEFB118,PPFIA1,TIMM10B,LYVE1,CCL21,ITGAV,PKD1,ITGA2B,AJUBA,NID1,COL5A3,SRF,ITGB7,BCAM,DLC1,FERMT3,ITGA1,ITGB6,CD96,THY1,WHAMM,TIAM1,VCAM1,ITGB5,ITGA2,TSC1,JAM3,BCR,COL3A1,FGB,FGA,RHOD,SNED1,CD34,TAOK2,TRPM7,MKLN1,ZYX,ITGA11,FGG,ARHGAP6,COL17A1,SIGLEC1,FERMT2,PDPK1,CTNNB1,ECM2,FBLN5,FN1,RAC1,ITGAL,ADAM15,EMP2,ITGB1BP1,CTGF,PTPRK,THBS3,P…
GO:0046328	Regulation of jnk cascade	181	1.35692	top	1.53e-05	ks	9606.ENSP00000005340,9606.ENSP00000013125,9606.ENSP00000025008,9606.ENSP00000056217,9606.ENSP00000215631,9606.ENSP00000217169,9606.ENSP00000220751,9606.ENSP00000220772,9606.ENSP00000222462,9606.ENSP00000222823,9606.ENSP00000223528,9606.ENSP00000226004,9606.ENSP00000228918,9606.ENSP00000229030,9606.ENSP00000236826,9606.ENSP00000241014,9606.ENSP00000244565,9606.ENSP00000245304,9606.ENSP00000246657,…	DVL2,MAP4K5,RB1CC1,ARHGEF5,GADD45B,BIRC7,RIPK2,SFRP1,WNT16,NOD1,FKTN,DUSP3,LTBR,FZD10,MMP8,MAPK8IP1,UNC5CL,RAP2A,CCR7,PYCARD,TRAF2,MAPK8IP3,GADD45G,MAP3K10,ERN2,EDAR,DAB2IP,CCL21,RIPK1,SDCBP,TRAF5,TAOK1,PTPLAD1,FLT4,SPAG9,AXIN1,TRAF4,PHLPP1,IL1B,MUL1,WNT5A,MECOM,MAP3K13,AMBP,SEMA3A,CD27,IGF1R,NCOR1,SFRP2,FGD2,EGFR,MFHAS1,PAK1,RPS3,PDCD4,EPHA4,SERPINB3,SH3RF1,APP,WNT7A,FZD7,PPEF2,TIAM1,NCF1,MAP4K2…
GO:0000723	Telomere maintenance	97	1.14796	bottom	1.58e-05	ks	9606.ENSP00000013807,9606.ENSP00000055077,9606.ENSP00000216367,9606.ENSP00000216714,9606.ENSP00000223129,9606.ENSP00000224950,9606.ENSP00000226796,9606.ENSP00000243326,9606.ENSP00000244537,9606.ENSP00000254719,9606.ENSP00000254942,9606.ENSP00000258774,9606.ENSP00000262319,9606.ENSP00000262643,9606.ENSP00000262715,9606.ENSP00000262887,9606.ENSP00000263073,9606.ENSP00000263681,9606.ENSP00000265433,…	ERCC1,RFC2,POLE2,APEX1,RPA3,OBFC1,GAR1,RIF1,HIST1H4F,RPA1,TERF2,HUS1,TELO2,CCNE1,TEP1,XRCC1,SMG6,POLD3,NBN,POLA2,TINF2,NHP2,TERF1,ATM,ORAOV1,FBXO4,NSMCE2,SLX4,WRN,TERF2IP,FEN1,TERT,ERCC4,POLD4,PRKDC,CTC1,PINX1,ZSCAN4,POLE,WRAP53,MRE11A,PIF1,SLX1B,NOP10,HSP90AA1,RAD51C,SP100,ATR,BLM,SMARCAL1,POT1,PRIM1,DNA2,XRCC6,RTEL1,SMC5,DCLRE1A,SMG5,EXO1,HIST3H3,PARP1,DKC1,DCLRE1B,HSP90AB1,RPA2,POLE3,ZBTB48,DC…
GO:0001906	Cell killing	117	0.590656	bottom	1.62e-05	ks	9606.ENSP00000008938,9606.ENSP00000207549,9606.ENSP00000216336,9606.ENSP00000216341,9606.ENSP00000216492,9606.ENSP00000219150,9606.ENSP00000219235,9606.ENSP00000219244,9606.ENSP00000220166,9606.ENSP00000225842,9606.ENSP00000225844,9606.ENSP00000227266,9606.ENSP00000229239,9606.ENSP00000229708,9606.ENSP00000231751,9606.ENSP00000232003,9606.ENSP00000232496,9606.ENSP00000233997,9606.ENSP00000240618,…	PGLYRP1,UNC13D,CTSG,GZMB,CHGA,CORO1A,CCL22,CCL17,CTSH,CCL1,CCL13,CTSC,GAPDH,ULBP1,LTF,HRG,TUSC2,AZU1,KLRK1,C3,DEFB118,LGALS3,NTS,CFHR5,CCL21,CCL27,LYZ,VAMP7,PRDX1,C9,GNLY,GZMM,KNG1,REG3G,IL18,CEBPG,CXCL13,PGLYRP3,CXCL3,PPBP,PF4,CAMP,DEFA4,DEFA6,HPRT1,CCL11,DEFB4A,CXCL10,CXCL8,CXCL11,F2,CCL19,CFHR1,APOL1,DEFB103A,TAC1,DEFA5,LCE3C,LCE3A,DEFB128,CXCL14,TUBB,TUBB4B,HIST1H2BK,RAET1E,CCL20,EMP2,PGLYRP4…
GO:0003231	Cardiac ventricle development	128	1.71851	top	1.65e-05	ks	9606.ENSP00000070846,9606.ENSP00000212355,9606.ENSP00000217086,9606.ENSP00000221930,9606.ENSP00000222330,9606.ENSP00000228841,9606.ENSP00000230658,9606.ENSP00000231121,9606.ENSP00000232424,9606.ENSP00000232975,9606.ENSP00000234091,9606.ENSP00000236918,9606.ENSP00000244745,9606.ENSP00000245451,9606.ENSP00000249749,9606.ENSP00000251020,9606.ENSP00000251808,9606.ENSP00000254958,9606.ENSP00000257566,…	PKP2,TGFBR3,SALL4,TGFB1,GSK3A,MYL2,ISL1,HAND1,HES1,TNNC1,ID2,TNNT2,SOX4,BMP4,DLL4,SALL1,GRHL2,JAG1,TBX3,MDM2,SMAD7,SMARCD3,FOXF1,CCM2L,PAX8,ACVR1,LRP2,WNT5A,SEMA3C,TRIP11,SFRP2,NOTCH1,FZD1,SMAD6,BMP10,NOS3,TMEM65,MESP1,DCTN5,MED1,LUZP1,TBX5,HEG1,SOX11,DAND5,FZD2,SAV1,WNT11,FOXC2,ZFPM1,NKX2-5,NOG,SLIT3,NPY2R,GATA4,PDE2A,HEY1,MEF2C,SMAD4,TNNI3,UBE4B,RBPJ,MYH7,TPM1,TGFBR2,HAND2,MATR3,TNNI1,RYR2,EGLN…
GO:0034508	Centromere complex assembly	38	1.74296	bottom	1.95e-05	ks	9606.ENSP00000215980,9606.ENSP00000220514,9606.ENSP00000244537,9606.ENSP00000254810,9606.ENSP00000255120,9606.ENSP00000265148,9606.ENSP00000271715,9606.ENSP00000273853,9606.ENSP00000281453,9606.ENSP00000283006,9606.ENSP00000283131,9606.ENSP00000290130,9606.ENSP00000296930,9606.ENSP00000299736,9606.ENSP00000308583,9606.ENSP00000309790,9606.ENSP00000311513,9606.ENSP00000318297,9606.ENSP00000335463,…	CENPM,OIP5,HIST1H4F,H3F3B,NASP,CENPE,POGZ,CENPC,CENPU,CENPH,SMARCA5,MIS18A,NPM1,CENPV,APITD1,MIS18BP1,RSF1,RUVBL1,CASC5,CENPA,CENPQ,CENPL,CENPF,CENPW,ITGB3BP,CENPI,RBBP4,CENPP,RBBP7,CENPO,STRA13,CENPN,HELLS,ZNFX1,CENPK,HJURP,CENPT,MIS12
GO:0043039	tRNA aminoacylation	48	1.94357	bottom	1.95e-05	ks	9606.ENSP00000223029,9606.ENSP00000230771,9606.ENSP00000231572,9606.ENSP00000234677,9606.ENSP00000235521,9606.ENSP00000244571,9606.ENSP00000256854,9606.ENSP00000257347,9606.ENSP00000261772,9606.ENSP00000262027,9606.ENSP00000263985,9606.ENSP00000264161,9606.ENSP00000281038,9606.ENSP00000281828,9606.ENSP00000282276,9606.ENSP00000307567,9606.ENSP00000316335,9606.ENSP00000320309,9606.ENSP00000320658,…	AIMP2,HARS2,RARS,SARS,WARS2,AARS2,NARS,CARS2,AARS,MARS,GATB,DARS,NARS2,FARSB,MARS2,QARS,FARS2,FARSA,YARS2,KARS,TARSL2,PPA2,DALRD3,WARS,DARS2,IARS2,EPRS,QRSL1,TARS2,RARS2,PARS2,PPA1,YARS,IARS,VARS,EEF1E1,CARS,GARS,LARS,AIMP1,TARS,EARS2,AARSD1,LARS2,HARS,VARS2,GATC,SARS2
GO:0010595	Positive regulation of endothelial cell migration	102	1.92404	top	2.04e-05	ks	9606.ENSP00000053867,9606.ENSP00000080059,9606.ENSP00000212015,9606.ENSP00000216117,9606.ENSP00000221930,9606.ENSP00000230036,9606.ENSP00000231061,9606.ENSP00000244007,9606.ENSP00000245451,9606.ENSP00000246792,9606.ENSP00000248450,9606.ENSP00000248553,9606.ENSP00000251535,9606.ENSP00000255006,9606.ENSP00000260356,9606.ENSP00000261693,9606.ENSP00000261937,9606.ENSP00000262030,9606.ENSP00000263826,…	GRN,HDAC7,SIRT1,HMOX1,TGFB1,GPLD1,SPARC,PLCG1,BMP4,RRAS,AAMP,HSPB1,ALOX12,RIN2,THBS1,SCARB1,FLT4,ATP5B,AKT3,KDR,FGF2,WNT5A,ANXA3,PDCD6,NRP1,PIK3C2A,RHOB,PLK2,FGF18,WNT7A,TDGF1,NOS3,ATOH8,PLG,ADAM17,FUT1,RHOJ,MET,ROCK2,CALR,FOXC2,SP1,PDGFB,PRKD1,EMC10,STAT5A,PDPK1,MAP2K3,HMGB1,GATA2,SMOC2,P2RX4,NRP2,ITGB1BP1,MAP3K3,AGT,PROX1,SASH1,PTGS2,NUS1,PPAP2B,AMOT,CD40,ABL1,SRPX2,ZC3H12A,BMPR2,KIAA1462,ANXA1…
GO:0001508	Action potential	95	2.24596	top	2.14e-05	ks	9606.ENSP00000070846,9606.ENSP00000078429,9606.ENSP00000155840,9606.ENSP00000217381,9606.ENSP00000225538,9606.ENSP00000231498,9606.ENSP00000240662,9606.ENSP00000243457,9606.ENSP00000248975,9606.ENSP00000251287,9606.ENSP00000252321,9606.ENSP00000252826,9606.ENSP00000258111,9606.ENSP00000261007,9606.ENSP00000261751,9606.ENSP00000261917,9606.ENSP00000262186,9606.ENSP00000263314,9606.ENSP00000264335,…	PKP2,GNA11,KCNQ1,SNTA1,P2RX1,NUP155,KCNJ8,KCNJ2,YWHAH,HCN2,KCNA5,TRPM4,KCNMB4,CHRNA1,CHRNB4,HCN4,KCNH2,P2RX3,YWHAE,CNTNAP1,SRI,CACNA1C,SLC4A3,NTRK2,SCN2B,ANK3,AKAP6,KCNE4,GPD1L,GJA1,SCN3A,GNAQ,CACNA1D,KCNE2,GJD2,KCNJ3,CLDN19,SCN1A,SCN11A,KCNE3,GPR88,KCNMB3,KCND3,CACNB2,SCN4B,KCND2,CACNA1H,KCNE1,CLCN1,CAV3,SCN8A,CACNA2D1,ANK2,CACNA1G,P2RX4,NTRK3,ATP1A2,DMD,RYR2,ATP1B1,CHRNB2,CHRNA4,KCNB1,KCNE1L,SC…
GO:0009451	RNA modification	164	1.11007	bottom	2.14e-05	ks	9606.ENSP00000007390,9606.ENSP00000040877,9606.ENSP00000168216,9606.ENSP00000199320,9606.ENSP00000203001,9606.ENSP00000206542,9606.ENSP00000216099,9606.ENSP00000216489,9606.ENSP00000217372,9606.ENSP00000220058,9606.ENSP00000221801,9606.ENSP00000226796,9606.ENSP00000227474,9606.ENSP00000229304,9606.ENSP00000229335,9606.ENSP00000231198,9606.ENSP00000237283,9606.ENSP00000242257,9606.ENSP00000244051,…	TSR3,TARBP1,HSD17B10,DIMT1,TRMT6,OSGEP,APOBEC3D,ALKBH1,CDK5RAP1,MTFMT,FBL,GAR1,PUS3,APOBEC1,AICDA,THG1L,ADAT2,FTSJ2,MOCS3,AARS2,APOBEC2,QTRT1,DTWD1,TRMT2A,ELP3,NAT10,TGS1,FDXACB1,METTL5,TRMT5,AARS,METTL2B,METTL16,OSGEPL1,NSUN2,DUS4L,ADAD2,TPRKB,TRMT10A,NAF1,NHP2,CDKAL1,ZC3H13,TRMU,ELP6,ADAD1,C7orf60,KIAA1429,TRMT10B,RPUSD4,METTL3,TRUB1,ALKBH3,TRMT61B,ZCCHC4,RNMTL1,FAM103A1,LCMT2,MEPCE,NSUN5,METTL…
GO:0070268	Cornification	113	0.572993	bottom	2.15e-05	ks	9606.ENSP00000001146,9606.ENSP00000007735,9606.ENSP00000070846,9606.ENSP00000167586,9606.ENSP00000167588,9606.ENSP00000206765,9606.ENSP00000209718,9606.ENSP00000220420,9606.ENSP00000225550,9606.ENSP00000225899,9606.ENSP00000243924,9606.ENSP00000246533,9606.ENSP00000246635,9606.ENSP00000246646,9606.ENSP00000246662,9606.ENSP00000250351,9606.ENSP00000251643,9606.ENSP00000251645,9606.ENSP00000251646,…	CYP26B1,KRT33A,PKP2,KRT14,KRT20,TGM1,KRT23,TGM5,KRT37,KRT32,PI3,CAPNS1,KRT13,KRT38,KRT9,KLK12,KRT12,KRT31,KRT33B,KRT5,KRT1,KRT75,KRT6C,KRT6B,KRT15,DSG3,DSG1,DSC1,KRT85,KRT84,KRT82,DSG2,PKP1,CSTA,KRT24,KRT71,KRT10,ST14,DSC2,CERS3,KRT83,KRT72,EVPL,KRT16,KRT27,KRT28,KRT78,SPRR1B,KRT73,KRT74,KRT17,KRT25,KRT2,RPTN,PRSS8,SPINK6,KRT79,KRT36,KRT7,KRT76,SPRR3,PKP3,KRT26,LCE1A,KLK5,PPL,KRT77,KRT39,CELA2A,D…
GO:0017015	Regulation of transforming growth factor beta receptor signaling pathway	117	1.78431	top	2.31e-05	ks	9606.ENSP00000007722,9606.ENSP00000205061,9606.ENSP00000212015,9606.ENSP00000212355,9606.ENSP00000216037,9606.ENSP00000217289,9606.ENSP00000217428,9606.ENSP00000219548,9606.ENSP00000221930,9606.ENSP00000222693,9606.ENSP00000231004,9606.ENSP00000238682,9606.ENSP00000247970,9606.ENSP00000248706,9606.ENSP00000260130,9606.ENSP00000260356,9606.ENSP00000261531,9606.ENSP00000262158,9606.ENSP00000262160,…	ITGA3,GLG1,SIRT1,TGFBR3,XBP1,FERMT1,SPINT3,STUB1,TGFB1,CAV2,LOX,TGFB3,PIN1,RASL11B,SDCBP,THBS1,SNW1,SMAD7,SMAD2,CREBBP,SMURF2,EP300,TP53,PRDM16,RPS27A,CDKN2B,FLCN,CD109,SMAD6,WNT1,IL17RD,SPRED1,LRG1,ONECUT1,HTRA3,UBB,CHST11,HTRA4,VASN,ING2,LEMD3,ADAM17,WFIKKN2,LTBP4,DAB2,CIDEA,SOX11,DAND5,ZBTB7A,HSPA5,WFIKKN1,STK11,MTMR4,FBN1,PPM1A,NRROS,ZNF703,SMAD3,BCL9L,MEN1,IL17F,CAV1,SMAD4,CAV3,PDPK1,SPRED3,…
GO:0034728	Nucleosome organization	143	0.908818	bottom	2.35e-05	ks	9606.ENSP00000188312,9606.ENSP00000215980,9606.ENSP00000216297,9606.ENSP00000220514,9606.ENSP00000221265,9606.ENSP00000228284,9606.ENSP00000229595,9606.ENSP00000236979,9606.ENSP00000244534,9606.ENSP00000244537,9606.ENSP00000244573,9606.ENSP00000245255,9606.ENSP00000245479,9606.ENSP00000253237,9606.ENSP00000254480,9606.ENSP00000254810,9606.ENSP00000255120,9606.ENSP00000262188,9606.ENSP00000262450,…	ACTR6,CENPM,SUPT16H,OIP5,PAF1,SART3,ASF1A,TNP1,HIST1H1D,HIST1H4F,HIST1H1A,PIWIL1,SOX9,GRWD1,SMARCC1,H3F3B,NASP,SMARCD3,CHD5,SRCAP,SMARCB1,HIRA,ASF1B,CTCF,HAT1,MCM2,SMARCC2,CENPC,HIST1H2BA,CENPU,CENPH,SMARCA5,KAT6B,HIST1H2BD,MIS18A,HMGB2,PRDM9,NPM1,CHAF1A,ZNHIT1,BPTF,HIST1H1E,APITD1,MIS18BP1,RSF1,HP1BP3,CHAF1B,RUVBL1,SUPT6H,H1FOO,ARID1A,NAP1L5,HIST1H2BC,TSPYL5,SMARCE1,TNP2,H1FX,HIST1H1B,HIST2H3D,H…
GO:0090090	Negative regulation of canonical wnt signaling pathway	183	0.722784	both ends	2.39e-05	ks	9606.ENSP00000005340,9606.ENSP00000044462,9606.ENSP00000157812,9606.ENSP00000210313,9606.ENSP00000215071,9606.ENSP00000216225,9606.ENSP00000216455,9606.ENSP00000216802,9606.ENSP00000217289,9606.ENSP00000217958,9606.ENSP00000219313,9606.ENSP00000220772,9606.ENSP00000220812,9606.ENSP00000221498,9606.ENSP00000221561,9606.ENSP00000222330,9606.ENSP00000223321,9606.ENSP00000226319,9606.ENSP00000228682,…	DVL2,PSMA4,PSMC4,PSMD5,PSMD8,RBX1,PSMA3,PSME2,FERMT1,PSMD10,PSMD7,SFRP1,DKK4,DKKL1,AES,GSK3A,PSMA2,JADE1,GLI1,MAPK14,ISL1,IGFBP2,MAD2L2,TNN,EGR1,MAPK8IP1,SOX9,TLE6,APOE,APC,DAB2IP,PSMB7,PSMC1,LRP6,PSMA6,PSMD11,PSMB1,AXIN1,INVS,SLC9A3R1,CUL3,WNT5A,PSMD3,PPP2R3A,SFRP5,LMBR1L,NKD1,CDH2,IGFBP4,PSMB6,PSMA5,LIMD1,SFRP2,IGFBP1,NOTCH1,PTPRO,APP,DKK2,FZD1,PSMB4,AMFR,PSME3,DRAXIN,FRZB,NKD2,SHH,SOX17,MESP1,…
GO:0002064	Epithelial cell development	195	1.11324	top	2.42e-05	ks	9606.ENSP00000179259,9606.ENSP00000216037,9606.ENSP00000222345,9606.ENSP00000222726,9606.ENSP00000223127,9606.ENSP00000245451,9606.ENSP00000245479,9606.ENSP00000249373,9606.ENSP00000250448,9606.ENSP00000250559,9606.ENSP00000251768,9606.ENSP00000251808,9606.ENSP00000252677,9606.ENSP00000254066,9606.ENSP00000254958,9606.ENSP00000255039,9606.ENSP00000256594,9606.ENSP00000256646,9606.ENSP00000259365,…	C12orf5,XBP1,SIPA1L3,HOXA5,PLOD3,BMP4,SOX9,SMO,FOXA1,RAP1B,SLC4A5,GRHL2,BMP15,RARA,JAG1,HAPLN2,GSTM3,NOTCH2,TMOD1,SIX3,CRYGB,SLC9A3R1,POF1B,TFCP2L1,EPB41L5,ARID4B,RAPGEF2,WNT5A,FOSL2,TP63,ICAM1,CDK6,EXPH5,IQGAP1,SOD1,WDPCP,NOTCH1,ST14,RILPL2,TJP1,BMP6,WNT7A,AKR1B1,MYO1E,STC1,HOXB13,SOX8,SLC9A4,CLDN1,IHH,SLC4A7,ABI2,NKX6-1,SHROOM3,F2RL1,TMC1,PPP1R16B,SPINT2,ONECUT1,FASN,ROBO4,BFSP2,LRTOMT,FEM1B,KR…
GO:0019884	Antigen processing and presentation of exogenous antigen	182	1.01092	bottom	2.47e-05	ks	9606.ENSP00000009530,9606.ENSP00000044462,9606.ENSP00000054666,9606.ENSP00000157812,9606.ENSP00000160827,9606.ENSP00000203629,9606.ENSP00000210313,9606.ENSP00000215071,9606.ENSP00000216455,9606.ENSP00000216802,9606.ENSP00000217958,9606.ENSP00000219313,9606.ENSP00000221114,9606.ENSP00000223321,9606.ENSP00000229332,9606.ENSP00000229829,9606.ENSP00000231368,9606.ENSP00000236671,9606.ENSP00000242285,…	CD74,PSMA4,VAMP3,PSMC4,KIF22,LAG3,PSMD5,PSMD8,PSMA3,PSME2,PSMD10,PSMD7,DCTN6,PSMA2,CLEC4A,HLA-DOA,LNPEP,CTSD,CLTA,CANX,SNAP23,AP1M2,ACTR10,AP3B1,DYNC1LI2,PSMB7,DCTN3,HLA-F,KIF23,KIF11,ITGAV,PSMC1,PSMA6,CYBA,PSMD11,PSMB1,CAPZA1,KIF18A,AP2S1,VAMP8,PSMD3,KIF3C,RAB7A,CENPE,KIF2B,PSMB6,PSMA5,DYNC1LI1,SEC24D,ACTR1B,CD1A,NCF1,FCER1G,PSMB4,AP2M1,PSME3,ITGB5,DCTN5,PDIA3,RILP,SEC23A,PSMD1,PSMD2,PSMC5,CTSF,…
GO:0032200	Telomere organization	100	1.12495	bottom	2.47e-05	ks	9606.ENSP00000013807,9606.ENSP00000055077,9606.ENSP00000216367,9606.ENSP00000216714,9606.ENSP00000223129,9606.ENSP00000224950,9606.ENSP00000226796,9606.ENSP00000243326,9606.ENSP00000244537,9606.ENSP00000254719,9606.ENSP00000254810,9606.ENSP00000254942,9606.ENSP00000258774,9606.ENSP00000262319,9606.ENSP00000262643,9606.ENSP00000262715,9606.ENSP00000262887,9606.ENSP00000263073,9606.ENSP00000263681,…	ERCC1,RFC2,POLE2,APEX1,RPA3,OBFC1,GAR1,RIF1,HIST1H4F,RPA1,H3F3B,TERF2,HUS1,TELO2,CCNE1,TEP1,XRCC1,SMG6,POLD3,NBN,POLA2,TINF2,NHP2,TERF1,ATM,ORAOV1,FBXO4,NSMCE2,SLX4,WRN,TERF2IP,FEN1,TERT,ERCC4,POLD4,PRKDC,CTC1,PINX1,ZSCAN4,POLE,WRAP53,MRE11A,PIF1,SLX1B,NOP10,HSP90AA1,RAD51C,SP100,ATR,BLM,SMARCAL1,POT1,PRIM1,DNA2,HIST1H3J,XRCC6,RTEL1,SMC5,DCLRE1A,SMG5,EXO1,HIST3H3,PARP1,DKC1,DCLRE1B,HSP90AB1,RPA2,…
GO:1904874	Positive regulation of telomerase rna localization to cajal body	15	3.25923	bottom	2.47e-05	afc	9606.ENSP00000258091,9606.ENSP00000274054,9606.ENSP00000274606,9606.ENSP00000275603,9606.ENSP00000280326,9606.ENSP00000286788,9606.ENSP00000295688,9606.ENSP00000299300,9606.ENSP00000315182,9606.ENSP00000317334,9606.ENSP00000318297,9606.ENSP00000332198,9606.ENSP00000358563,9606.ENSP00000377958,9606.ENSP00000473172	CCT7,NAF1,NHP2,CCT6A,CCT5,CCT8,CCT3,CCT2,SHQ1,TCP1,RUVBL1,NOP10,DKC1,CCT4,RUVBL2
GO:0060071	Wnt signaling pathway, planar cell polarity pathway	96	1.31908	bottom	2.6e-05	ks	9606.ENSP00000005340,9606.ENSP00000044462,9606.ENSP00000157812,9606.ENSP00000164024,9606.ENSP00000210313,9606.ENSP00000215071,9606.ENSP00000216455,9606.ENSP00000216802,9606.ENSP00000217958,9606.ENSP00000219255,9606.ENSP00000219313,9606.ENSP00000220772,9606.ENSP00000223321,9606.ENSP00000225655,9606.ENSP00000259457,9606.ENSP00000261303,9606.ENSP00000261479,9606.ENSP00000261712,9606.ENSP00000262193,…	DVL2,PSMA4,PSMC4,CELSR3,PSMD5,PSMD8,PSMA3,PSME2,PSMD10,PARD6A,PSMD7,SFRP1,PSMA2,PFN1,PSMB7,PSMC1,PSMA6,PSMD11,PSMB1,SMURF2,CELSR1,AP2S1,WNT5A,PSMD3,PSMB6,ARHGEF19,PSMA5,CELSR2,SFRP2,WNT7A,FZD7,TIAM1,FZD1,GRHL3,WNT9B,PSMB4,AP2M1,PSME3,WNT1,PRICKLE2,PSMD1,PSMD2,PSMC5,PSMA8,DVL3,FZD2,WNT11,AP2A2,CTHRC1,PSMF1,PRICKLE1,MAGI2,VANGL1,PSMD12,RAC1,PSMB10,FZD6,AP2A1,FZD5,SMURF1,PSMB5,VANGL2,PSMD4,GPC4,PSMA…
GO:0009205	Purine ribonucleoside triphosphate metabolic process	59	1.95548	bottom	2.67e-05	ks	9606.ENSP00000215375,9606.ENSP00000216044,9606.ENSP00000219302,9606.ENSP00000219479,9606.ENSP00000221930,9606.ENSP00000238738,9606.ENSP00000243997,9606.ENSP00000258424,9606.ENSP00000262030,9606.ENSP00000265191,9606.ENSP00000268206,9606.ENSP00000284727,9606.ENSP00000287878,9606.ENSP00000290299,9606.ENSP00000292475,9606.ENSP00000298910,9606.ENSP00000300688,9606.ENSP00000301587,9606.ENSP00000306003,…	ATP5D,GTPBP1,NME3,NME4,TGFB1,RHOQ,ATP5E,COX5B,ATP5B,NME5,EFTUD1,ATP5G3,PRKAG2,ATP5O,ATP5J2,LRRK2,ATP5L,ATP5H,ATP5I,ATP5S,GIMAP7,CYC1,PKM,IMPDH2,ATP6V0C,NME1,PKLR,IMPDH1,STOML2,ATP5C1,OPA1,NME7,ATP5F1,GNAI3,ITPA,ATP5EP2,AK3,NME9,VPS9D1,NME1-NME2,NME2,ATP5G1,ATP5G2,DNAJC30,ALDOA,AK4,AMPD3,ATP5A1,ATP5J,SLC25A13,RHOA,AK9,NME6,RAB23,MFN1,ATP5L2,UQCC3,LDHC,RAN
GO:0048017	Inositol lipid-mediated signaling	82	2.06907	top	2.8e-05	ks	9606.ENSP00000216037,9606.ENSP00000222254,9606.ENSP00000225577,9606.ENSP00000225698,9606.ENSP00000235933,9606.ENSP00000244007,9606.ENSP00000249396,9606.ENSP00000255882,9606.ENSP00000257290,9606.ENSP00000258400,9606.ENSP00000260402,9606.ENSP00000261799,9606.ENSP00000262039,9606.ENSP00000263088,9606.ENSP00000263798,9606.ENSP00000263800,9606.ENSP00000263967,9606.ENSP00000265074,9606.ENSP00000265970,…	XBP1,PIK3R2,RPS6KB1,C1QBP,CD160,PLCG1,SIRT2,PI4KA,PDGFRA,HTR2B,PLCB2,PDGFRB,PIK3C3,PLD2,TYRO3,LTK,PIK3CA,NPR3,PIK3C2A,PLCZ1,ERBB3,IGF1R,ERBB2,KCNH1,NYAP2,CSF1R,PREX2,PIK3CB,NYAP1,KBTBD2,IGF1,IRS1,CA8,PITPNM2,TNFAIP8L3,ADAP2,PLCB1,PLD1,PEAR1,PLCH1,NF1,PIK3CG,INPP5F,GAB2,EZR,PIK3C2B,PI4KB,PLEKHA1,NGF,PLCE1,PTEN,NCS1,OGT,GSN,PTAFR,IRS2,PIK3CD,PLCH2,PLCB4,GATA3,EDN1,EXOC1,ZP3,ZFP36L1,PLCD4,PIK3R5,FGF…
GO:2001257	Regulation of cation channel activity	172	1.33676	top	2.98e-05	ks	9606.ENSP00000005284,9606.ENSP00000035383,9606.ENSP00000155840,9606.ENSP00000176183,9606.ENSP00000201979,9606.ENSP00000225831,9606.ENSP00000229135,9606.ENSP00000237596,9606.ENSP00000241337,9606.ENSP00000252723,9606.ENSP00000252825,9606.ENSP00000257068,9606.ENSP00000261448,9606.ENSP00000261837,9606.ENSP00000262138,9606.ENSP00000262406,9606.ENSP00000264867,9606.ENSP00000265643,9606.ENSP00000265729,…	CACNG3,LRRC7,KCNQ1,DRD4,REM1,CCL2,IFNG,PKD2,GSTM2,EPO,HRC,MTNR1B,CASQ2,GNB5,CACNG4,RGS9,PPARGC1A,GAL,SRI,KCNC1,CACNG8,CNIH3,CALM2,STAC,CRHBP,CRH,ANK3,AKAP6,KCNE4,GRIA4,JPH3,APP,STOM,KCNS2,KCNE2,CALM3,S100A1,CCR2,SHANK1,LRRC52,SLMAP,GRIA2,GEM,RRAD,CACNG2,JSRP1,CACNB3,NLGN2,ADRB2,KIF5B,KCNS1,PRKACA,CNIH2,ALG10B,KCNE3,GBAS,NETO1,VAMP2,CACNB2,KCNRG,EHD3,STAC2,STAC3,GALR2,MAPK8IP2,PDE4B,PLA2G6,HAP1,HO…
GO:0061138	Morphogenesis of a branching epithelium	159	1.69519	top	3.32e-05	ks	9606.ENSP00000006015,9606.ENSP00000217131,9606.ENSP00000220166,9606.ENSP00000220772,9606.ENSP00000222145,9606.ENSP00000222726,9606.ENSP00000233948,9606.ENSP00000237596,9606.ENSP00000239243,9606.ENSP00000240285,9606.ENSP00000245451,9606.ENSP00000245479,9606.ENSP00000247182,9606.ENSP00000249504,9606.ENSP00000249749,9606.ENSP00000250448,9606.ENSP00000251020,9606.ENSP00000251808,9606.ENSP00000252999,…	HOXA11,CTSZ,CTSH,SFRP1,RASIP1,HOXA5,WNT6,PKD2,MSX2,RDH10,BMP4,SOX9,SIX1,HOXD11,DLL4,FOXA1,SALL1,GRHL2,LAMA5,KRAS,TBX3,GCM1,LRP6,PKD1,FOXF1,CELSR1,PAX8,ACVR1,KDR,FGF2,WNT5A,FGF10,TP63,TNC,LEF1,EGF,SRF,SEMA3C,SEMA3A,NRP1,FGF7,PML,GDF7,SFRP2,ADAMTS16,RSPO2,NOTCH1,PAK1,ST14,WNT9B,WNT4,HOXB13,WNT1,SOX8,LRP5,IHH,HHIP,SHH,DCHS1,MED1,SPINT2,CCL11,GBX2,SEMA3E,FEM1B,MMP14,EDNRA,PLXND1,MET,FGF8,PGR,PPP1CA,F…
GO:0016202	Regulation of striated muscle tissue development	132	1.53837	top	3.34e-05	ks	9606.ENSP00000001146,9606.ENSP00000180166,9606.ENSP00000212355,9606.ENSP00000215832,9606.ENSP00000216513,9606.ENSP00000221930,9606.ENSP00000222330,9606.ENSP00000225792,9606.ENSP00000225916,9606.ENSP00000228251,9606.ENSP00000228641,9606.ENSP00000228644,9606.ENSP00000228682,9606.ENSP00000229795,9606.ENSP00000231004,9606.ENSP00000235382,9606.ENSP00000240328,9606.ENSP00000241651,9606.ENSP00000242261,…	CYP26B1,FGF20,TGFBR3,MAPK1,SIX4,TGFB1,GSK3A,DDX5,KAT2A,YBX3,MYF6,MYF5,GLI1,MAPK14,LOX,RGS2,TBX2,MYOG,TWIST1,EFNB2,BMP4,SIX1,PIN1,SIRT2,MYOD1,PARP2,CCNB1,RIPK1,MSTN,YY1,GPC1,FGF2,HDAC4,LEF1,WNT2,ERBB3,GATA6,MEIS1,MEGF10,NOTCH1,PAK1,AKAP6,GJA1,WNT3A,KLHL41,CXADR,FZD7,HMGCR,S100B,LUC7L,BMP10,SHH,WNT10B,IGF1,FBXO22,TBX5,NR1D2,FGF8,SAV1,NKX2-5,NOG,TBX1,SMAD3,MAPK11,FGF3,MKL2,MEF2C,JARID2,SMAD4,CAV3,ER…
GO:0035637	Multicellular organismal signaling	135	1.90158	top	3.34e-05	ks	9606.ENSP00000005284,9606.ENSP00000070846,9606.ENSP00000155840,9606.ENSP00000190165,9606.ENSP00000218176,9606.ENSP00000225538,9606.ENSP00000226021,9606.ENSP00000231498,9606.ENSP00000243457,9606.ENSP00000250111,9606.ENSP00000252321,9606.ENSP00000252729,9606.ENSP00000252826,9606.ENSP00000258111,9606.ENSP00000261007,9606.ENSP00000261200,9606.ENSP00000261448,9606.ENSP00000261590,9606.ENSP00000261917,…	CACNG3,PKP2,KCNQ1,DMRT3,KCND1,P2RX1,CACNG1,NUP155,KCNJ2,ATP1B2,KCNA5,CACNG6,TRPM4,KCNMB4,CHRNA1,ABCC9,CASQ2,DSG2,HCN4,CACNG4,KCNH2,P2RX3,KCNK6,SPTBN4,SLC9A1,YWHAE,CNTNAP1,CACNA1C,SOD1,CACNG8,SLC4A3,NTRK2,SCN2B,ANK3,DSC2,KCNE4,GJA1,SCN3A,CXADR,CACNA1D,KCNE2,KCNJ3,KCNIP3,CLDN19,JAM3,CACNG2,CACNB3,SCN1A,S1PR1,DRD5,KCNK3,KCNJ4,SCN11A,PRKACA,KCNE3,GPR88,BIN1,KCNMB3,KCND3,CACNB2,TNNI3K,SCN4B,GJC3,KCND2…
GO:0048634	Regulation of muscle organ development	136	1.51731	top	3.34e-05	ks	9606.ENSP00000001146,9606.ENSP00000180166,9606.ENSP00000212355,9606.ENSP00000215832,9606.ENSP00000216513,9606.ENSP00000221930,9606.ENSP00000222330,9606.ENSP00000225792,9606.ENSP00000225916,9606.ENSP00000228251,9606.ENSP00000228641,9606.ENSP00000228644,9606.ENSP00000228682,9606.ENSP00000229795,9606.ENSP00000231004,9606.ENSP00000235382,9606.ENSP00000240328,9606.ENSP00000241651,9606.ENSP00000242261,…	CYP26B1,FGF20,TGFBR3,MAPK1,SIX4,TGFB1,GSK3A,DDX5,KAT2A,YBX3,MYF6,MYF5,GLI1,MAPK14,LOX,RGS2,TBX2,MYOG,TWIST1,EFNB2,BMP4,SIX1,PIN1,SIRT2,MYOD1,PARP2,CCNB1,RIPK1,MSTN,YY1,GPC1,FGF2,HDAC4,LEF1,WNT2,ERBB3,GATA6,MEIS1,MEGF10,NOTCH1,PAK1,AKAP6,GJA1,WNT3A,KLHL41,CXADR,FZD7,HMGCR,S100B,LUC7L,BMP10,SHH,WNT10B,IGF1,FBXO22,TBX5,NR1D2,NEUROG1,FGF8,SAV1,NKX2-5,NOG,TBX1,SMAD3,MAPK11,FGF3,MKL2,MEF2C,JARID2,SMAD4…
GO:0071773	Cellular response to bmp stimulus	105	1.78891	top	3.56e-05	ks	9606.ENSP00000204604,9606.ENSP00000212355,9606.ENSP00000219334,9606.ENSP00000220772,9606.ENSP00000221496,9606.ENSP00000221930,9606.ENSP00000222271,9606.ENSP00000222598,9606.ENSP00000225792,9606.ENSP00000226382,9606.ENSP00000238682,9606.ENSP00000239243,9606.ENSP00000239938,9606.ENSP00000241416,9606.ENSP00000245451,9606.ENSP00000245479,9606.ENSP00000247005,9606.ENSP00000251268,9606.ENSP00000252677,…	CHRD,TGFBR3,SMPD3,SFRP1,AMH,TGFB1,COMP,DLX5,DDX5,PHOX2B,TGFB3,MSX2,EGR1,ACVR2A,BMP4,SOX9,GDF1,MEGF8,BMP15,GDF15,GATA5,FST,AMHR2,POU5F1,TWSG1,SMAD7,SMURF2,MAPK3,ACVR1,LEF1,SLC39A5,GATA6,LEFTY1,GDF7,PDCD4,USP15,BMP3,BMP6,GDF6,NODAL,SMAD6,BMP10,FSTL1,SPINT2,SOSTDC1,RGMB,ZCCHC12,USP9X,GREM2,BMP8A,NOG,GDF3,HFE2,ZFYVE16,ACVR2B,SMAD4,SPINT1,UBE2D3,DSG4,DLX1,SMURF1,LEFTY2,TGFB2,BMP5,RUNX2,BMPR1A,CHRDL1,B…
GO:0061035	Regulation of cartilage development	69	2.05862	top	3.66e-05	ks	9606.ENSP00000006015,9606.ENSP00000205061,9606.ENSP00000216241,9606.ENSP00000219334,9606.ENSP00000225916,9606.ENSP00000245451,9606.ENSP00000245479,9606.ENSP00000250160,9606.ENSP00000254066,9606.ENSP00000262158,9606.ENSP00000264634,9606.ENSP00000271651,9606.ENSP00000272164,9606.ENSP00000272748,9606.ENSP00000274625,9606.ENSP00000282091,9606.ENSP00000283147,9606.ENSP00000287020,9606.ENSP00000294964,…	HOXA11,GLG1,CHADL,SMPD3,KAT2A,BMP4,SOX9,WISP1,RARA,SMAD7,WNT5A,CTSK,WNT9A,KIAA1715,FGF18,PTH,BMP6,GDF6,PKDCC,FRZB,BMP10,SCIN,LTBP3,AXIN2,SIX2,BMP1,LEP,WNT11,CARM1,MAF,NOG,FAM101B,RARB,SMAD3,ZBTB16,PTPN11,CTNNB1,ZNF219,CTGF,RUNX2,GDF5,BMPR2,TGFBR1,BMP2,NKX3-2,ADAMTS7,ACVRL1,LOXL2,SHOX2,FAM101A,EFEMP1,TRPS1,GLI3,SOX6,SNAI2,RELA,TAPT1,MDK,RARG,GLI2,SOX5,BMPR1B,POR,ADAMTS12,SMAD1,PTHLH,GDF2,SCX,GREM1
GO:0051058	Negative regulation of small gtpase mediated signal transduction	59	2.4344	top	3.67e-05	ks	9606.ENSP00000007722,9606.ENSP00000037502,9606.ENSP00000215739,9606.ENSP00000221138,9606.ENSP00000222145,9606.ENSP00000226225,9606.ENSP00000228495,9606.ENSP00000235329,9606.ENSP00000259371,9606.ENSP00000262768,9606.ENSP00000262940,9606.ENSP00000264414,9606.ENSP00000265960,9606.ENSP00000274376,9606.ENSP00000276297,9606.ENSP00000281282,9606.ENSP00000285071,9606.ENSP00000286364,9606.ENSP00000298815,…	ITGA3,MYOC,LZTR1,PPP2CB,RASIP1,TNFAIP1,KCTD10,MFN2,DAB2IP,TIMP2,RASA4,CUL3,MAPKAP1,RASA1,DLC1,CGNL1,FLCN,RASA2,ARHGAP42,SPRY3,HEG1,MET,RASA3,RASAL3,SPRY4,ARHGAP12,SH3BP1,NF1,CD2AP,TRIM67,TGFB2,STMN3,RAPGEF1,SCAI,EPHB2,SPRY2,ARHGAP44,ADRA1A,STAMBP,ARHGAP24,ITGB1,CCDC125,BCL6,ARHGAP35,ARHGAP25,FAM65A,SYNGAP1,FBP1,STMN1,SLIT2,ABL2,FAM49B,RASAL1,KCTD13,TNK1,NUP62,KANK1,SPRY1,FAM65B
GO:1901890	Positive regulation of cell junction assembly	102	1.77352	top	3.9e-05	ks	9606.ENSP00000037502,9606.ENSP00000217386,9606.ENSP00000219197,9606.ENSP00000220772,9606.ENSP00000225823,9606.ENSP00000232003,9606.ENSP00000246841,9606.ENSP00000261726,9606.ENSP00000263026,9606.ENSP00000263212,9606.ENSP00000263713,9606.ENSP00000263923,9606.ENSP00000265371,9606.ENSP00000266546,9606.ENSP00000266581,9606.ENSP00000268182,9606.ENSP00000269503,9606.ENSP00000273286,9606.ENSP00000274711,…	MYOC,OXT,CBLN1,SFRP1,ASIC2,HRG,FLRT1,CUX2,EEF2K,PPM1F,EPB41L5,KDR,NRP1,CLSTN3,AMIGO2,IQGAP1,CBLN2,LRTM1,LRRTM2,NTRK2,GRID2,THY1,WNT7A,WNT4,LRRTM1,CLDN1,CLDN19,TSC1,NLGN2,NPHP1,IL1RAP,LRRN1,AMIGO3,OXTR,EFNA5,EPHB3,FLRT2,SMAD3,GHRL,CAV1,LPHN1,MAP4K4,RAC1,EPHA2,NLGN3,ITGB1BP1,NTRK3,LRRTM3,AGT,THBS2,SEMA4A,S100A10,TPBG,AMIGO1,SLITRK2,BAI3,ABL1,DLG5,SDC4,BHLHB9,SRPX2,BAI2,COL16A1,EPHB2,FLOT1,SYNDIG1,S…
GO:0002062	Chondrocyte differentiation	84	2.08052	top	4.03e-05	ks	9606.ENSP00000219334,9606.ENSP00000221930,9606.ENSP00000222271,9606.ENSP00000229795,9606.ENSP00000230036,9606.ENSP00000239243,9606.ENSP00000245451,9606.ENSP00000245479,9606.ENSP00000254190,9606.ENSP00000254898,9606.ENSP00000259526,9606.ENSP00000260128,9606.ENSP00000262644,9606.ENSP00000265909,9606.ENSP00000267622,9606.ENSP00000271555,9606.ENSP00000272223,9606.ENSP00000274063,9606.ENSP00000274625,…	SMPD3,TGFB1,COMP,MAPK14,GPLD1,MSX2,BMP4,SOX9,CHSY1,MATN2,NOV,SULF1,IMPAD1,SNX19,TRIP11,MEF2D,OSR1,SFRP2,FGF18,WNT7A,COL6A3,IHH,POC1A,COL14A1,RUNX1,COL6A2,WNT10B,SCARA3,AXIN2,CYTL1,SIX2,CHST11,EIF2AK3,IFT80,PTH1R,COL12A1,CREB3L2,COL7A1,FGFR3,MEF2C,ANXA6,COL27A1,COL20A1,TGFBR2,SLC39A14,SULF2,COL6A1,ECM1,WNT2B,COL11A1,RUNX2,BMPR1A,MATN4,MATN1,MBL2,BMPR2,BMP2,VIT,COL2A1,AMELX,NFIB,FGF9,SHOX2,VWA2,SOX…
GO:0090263	Positive regulation of canonical wnt signaling pathway	148	0.759378	both ends	4.03e-05	ks	9606.ENSP00000044462,9606.ENSP00000157812,9606.ENSP00000210313,9606.ENSP00000215071,9606.ENSP00000216455,9606.ENSP00000216802,9606.ENSP00000217958,9606.ENSP00000217964,9606.ENSP00000219313,9606.ENSP00000220772,9606.ENSP00000221930,9606.ENSP00000222598,9606.ENSP00000223321,9606.ENSP00000225964,9606.ENSP00000226574,9606.ENSP00000243344,9606.ENSP00000244745,9606.ENSP00000247970,9606.ENSP00000252826,…	PSMA4,PSMC4,PSMD5,PSMD8,PSMA3,PSME2,PSMD10,TBL1X,PSMD7,SFRP1,TGFB1,DLX5,PSMA2,COL1A1,NFKB1,TTC21B,SOX4,PIN1,TRPM4,ZBED3,CSNK1G2,PSMB7,POU5F1,PSMC1,PSMA6,PSMD11,PSMB1,AXIN1,SMURF2,PLEKHA4,CDH3,PSMD3,FGF10,PPP2R3A,EGF,UBE2B,GID8,LGR5,PRDM15,PSMB6,PSMA5,SFRP2,EGFR,RSPO2,PPM1B,WNT3A,DKK2,PSMB4,PSME3,WNK2,CAPRIN2,LRRK2,VPS35,GPRC5B,WNT10B,SCEL,AXIN2,CSNK1G1,PSMD1,PSMD2,PSMC5,CCAR2,PSMA8,TNKS,RUVBL1,ZB…
GO:0033045	Regulation of sister chromatid segregation	83	1.05179	bottom	4.09e-05	ks	9606.ENSP00000166345,9606.ENSP00000200135,9606.ENSP00000209728,9606.ENSP00000229758,9606.ENSP00000235310,9606.ENSP00000239223,9606.ENSP00000240361,9606.ENSP00000247191,9606.ENSP00000256442,9606.ENSP00000257430,9606.ENSP00000257934,9606.ENSP00000258499,9606.ENSP00000260983,9606.ENSP00000261597,9606.ENSP00000261819,9606.ENSP00000264010,9606.ENSP00000264414,9606.ENSP00000265140,9606.ENSP00000265148,…	TRIP13,ZW10,CDC6,FBXO5,MAD2L2,DUSP1,TEX14,DLGAP5,CCNB1,APC,ESPL1,USP44,HECW2,NDC80,ANAPC5,CTCF,CUL3,ANKRD32,CENPE,SPDL1,RB1,DYNC1LI1,CDCA5,ATM,NIPBL,RIOK2,HNRNPU,NSMCE2,BUB1B,MAD2L1,RAD21,WAPAL,PLK1,CDT1,BIRC5,BUB1,AXIN2,FEN1,RMI2,MOS,TNKS,AURKB,GEN1,PSMG2,TACC3,KLHL22,MAPK15,ANAPC1,CDK5RAP2,CTNNB1,UBE2C,SFPQ,ANAPC11,CDC16,SMC5,BECN1,CENPF,TPR,BUB3,TTK,FAM178A,CDC20,ATRX,HDAC8,NEK6,CDC26,NUMA1,PT…
GO:0043038	Amino acid activation	49	1.83957	bottom	4.1e-05	ks	9606.ENSP00000205214,9606.ENSP00000223029,9606.ENSP00000230771,9606.ENSP00000231572,9606.ENSP00000234677,9606.ENSP00000235521,9606.ENSP00000244571,9606.ENSP00000256854,9606.ENSP00000257347,9606.ENSP00000261772,9606.ENSP00000262027,9606.ENSP00000263985,9606.ENSP00000264161,9606.ENSP00000281038,9606.ENSP00000281828,9606.ENSP00000282276,9606.ENSP00000307567,9606.ENSP00000316335,9606.ENSP00000320309,…	AASDH,AIMP2,HARS2,RARS,SARS,WARS2,AARS2,NARS,CARS2,AARS,MARS,GATB,DARS,NARS2,FARSB,MARS2,QARS,FARS2,FARSA,YARS2,KARS,TARSL2,PPA2,DALRD3,WARS,DARS2,IARS2,EPRS,QRSL1,TARS2,RARS2,PARS2,PPA1,YARS,IARS,VARS,EEF1E1,CARS,GARS,LARS,AIMP1,TARS,EARS2,AARSD1,LARS2,HARS,VARS2,GATC,SARS2
GO:0098781	ncRNA transcription	94	0.925446	bottom	4.31e-05	ks	9606.ENSP00000216294,9606.ENSP00000219252,9606.ENSP00000221573,9606.ENSP00000221859,9606.ENSP00000237853,9606.ENSP00000255304,9606.ENSP00000256443,9606.ENSP00000261191,9606.ENSP00000261520,9606.ENSP00000261900,9606.ENSP00000262027,9606.ENSP00000262809,9606.ENSP00000263663,9606.ENSP00000263956,9606.ENSP00000264157,9606.ENSP00000269305,9606.ENSP00000272645,9606.ENSP00000283875,9606.ENSP00000285814,…	SNAPC1,POLR2C,SNAPC2,POLR2I,ELL2,USPL1,CDK7,ASUN,ICE2,CCNT1,MARS,ELL,TAF1B,GTF3C3,CCNT2,TP53,POLR2D,GTF2E1,NIFK,CELF3,POLR2J,ICE1,PHAX,SNAPC4,POLR2G,INTS6,TOPAZ1,INTS3,SNAPC5,ELL3,POLR2L,NCBP2,INTS5,SP1,SIRT7,ANG,GTF2F2,POLR2K,GTF2E2,GTF3C1,PTRF,GTF3C2,TAF11,TAF13,INTS7,POU2F1,GTF3C6,RPRD2,TAF5,NPM3,GTF2B,GTF3C5,GTF3C4,TAF8,CDK9,RPRD1B,NCBP1,SPIN1,TCOF1,POLR1E,NABP2,SNAPC3,TAF9,GTF3A,POLR2B,CCNK,…
GO:0007229	Integrin-mediated signaling pathway	94	1.96151	top	4.32e-05	ks	9606.ENSP00000007722,9606.ENSP00000027335,9606.ENSP00000161559,9606.ENSP00000182290,9606.ENSP00000200181,9606.ENSP00000200557,9606.ENSP00000215637,9606.ENSP00000216181,9606.ENSP00000217289,9606.ENSP00000222573,9606.ENSP00000234313,9606.ENSP00000236850,9606.ENSP00000252999,9606.ENSP00000260408,9606.ENSP00000261023,9606.ENSP00000261918,9606.ENSP00000262407,9606.ENSP00000262629,9606.ENSP00000263087,…	ITGA3,CDH17,CEACAM1,TSPAN32,ITGB4,ADAM11,MADCAM1,MYH9,FERMT1,ITGB8,PLEK,APOA1,LAMA5,ADAM10,ITGAV,SEMA7A,ITGA2B,TYROBP,ITGAE,CUL3,ITGA9,NRP1,ITGB7,FERMT3,DOCK1,ITGA1,ITGB6,THY1,ADAMTS1,FCER1G,ITGA5,ITGB5,ITGA2,COL3A1,DST,TLN1,ZYX,LAMA3,ITGA11,PRKD1,PTPN11,PTN,PTK2,FERMT2,C1orf168,ITGAL,ADAM15,ITGB1BP1,FUT8,CD47,CTGF,ITGA10,VAV3,CD40LG,ANGPTL3,PPAP2B,ADAMTS13,ABL1,SRC,COL16A1,FGR,RCC2,SYK,C6orf25,I…
GO:0006122	Mitochondrial electron transport, ubiquinol to cytochrome c	13	3.42274	bottom	4.42e-05	afc	9606.ENSP00000203407,9606.ENSP00000268379,9606.ENSP00000306397,9606.ENSP00000307786,9606.ENSP00000309565,9606.ENSP00000317159,9606.ENSP00000332887,9606.ENSP00000367939,9606.ENSP00000395535,9606.ENSP00000430494,9606.ENSP00000432692,9606.ENSP00000467262,9606.ENSP00000485401	UQCRC1,UQCRC2,UQCRFS1,CYCS,UQCRH,CYC1,UQCR10,UQCRQ,MECP2,UQCRB,UQCC3,UQCR11,UQCRHL
GO:0000027	Ribosomal large subunit assembly	28	2.34686	bottom	4.57e-05	ks	9606.ENSP00000236980,9606.ENSP00000246802,9606.ENSP00000253107,9606.ENSP00000260443,9606.ENSP00000268661,9606.ENSP00000298283,9606.ENSP00000308897,9606.ENSP00000309830,9606.ENSP00000322396,9606.ENSP00000332340,9606.ENSP00000338862,9606.ENSP00000341082,9606.ENSP00000346001,9606.ENSP00000354739,9606.ENSP00000358400,9606.ENSP00000359345,9606.ENSP00000363676,9606.ENSP00000364320,9606.ENSP00000371858,…	FASTKD2,GLTSCR2,PPAN,RSL24D1,RPL3L,RPL10L,MRPL11,RPL38,RRS1,DDX28,BRIX1,MRPL20,RPL3,RPL12,MDN1,RPL5,RPL11,MRTO4,NOP2,RPL24,RPL23A,RPF2,RPL6,DHX30,RPL10,NLE1,RPLP0,BOP1
GO:0048015	Phosphatidylinositol-mediated signaling	78	2.09606	top	4.7e-05	ks	9606.ENSP00000216037,9606.ENSP00000222254,9606.ENSP00000225577,9606.ENSP00000225698,9606.ENSP00000235933,9606.ENSP00000244007,9606.ENSP00000249396,9606.ENSP00000255882,9606.ENSP00000257290,9606.ENSP00000258400,9606.ENSP00000260402,9606.ENSP00000261799,9606.ENSP00000262039,9606.ENSP00000263798,9606.ENSP00000263800,9606.ENSP00000263967,9606.ENSP00000265074,9606.ENSP00000265970,9606.ENSP00000266505,…	XBP1,PIK3R2,RPS6KB1,C1QBP,CD160,PLCG1,SIRT2,PI4KA,PDGFRA,HTR2B,PLCB2,PDGFRB,PIK3C3,TYRO3,LTK,PIK3CA,NPR3,PIK3C2A,PLCZ1,ERBB3,IGF1R,ERBB2,KCNH1,NYAP2,CSF1R,PREX2,PIK3CB,NYAP1,KBTBD2,IGF1,IRS1,CA8,PITPNM2,PLCB1,PEAR1,PLCH1,NF1,PIK3CG,INPP5F,GAB2,EZR,PIK3C2B,PI4KB,PLEKHA1,NGF,PLCE1,PTEN,NCS1,OGT,GSN,PTAFR,IRS2,PIK3CD,PLCH2,PLCB4,GATA3,EDN1,EXOC1,ZP3,ZFP36L1,PLCD4,PIK3R5,FGFR1,RHOA,MYO16,PLCL1,GPR143…
GO:0051893	Regulation of focal adhesion assembly	63	2.73357	top	5.23e-05	ks	9606.ENSP00000037502,9606.ENSP00000211998,9606.ENSP00000220772,9606.ENSP00000226004,9606.ENSP00000232003,9606.ENSP00000243077,9606.ENSP00000260356,9606.ENSP00000263212,9606.ENSP00000263710,9606.ENSP00000263713,9606.ENSP00000263923,9606.ENSP00000263980,9606.ENSP00000265371,9606.ENSP00000268182,9606.ENSP00000272321,9606.ENSP00000276297,9606.ENSP00000284240,9606.ENSP00000290167,9606.ENSP00000298552,…	MYOC,VCL,SFRP1,DUSP3,HRG,LRP1,THBS1,PPM1F,CLASP1,EPB41L5,KDR,SLC9A1,NRP1,IQGAP1,WDPCP,DLC1,THY1,WNT4,TSC1,MMP14,RHOD,GPM6B,LIMCH1,ROCK2,EFNA5,SMAD3,EPHA3,ARHGAP6,PTK2,MAP4K4,APOD,RAC1,ITGB1BP1,MACF1,S100A10,SLK,PTEN,ABL1,SDC4,SRC,COL16A1,RCC2,TEK,ACVRL1,BCAS3,ROCK1,LDB1,CORO1C,DUSP22,PTPRJ,RHOA,PHLDB2,CAMSAP3,CLASP2,FAM107A,DMTN,DAPK3,LIMS1,PEAK1,ACTG1,GREM1,VEGFA,FMN1
GO:0030323	Respiratory tube development	174	1.57289	top	5.25e-05	ks	9606.ENSP00000007722,9606.ENSP00000166139,9606.ENSP00000194214,9606.ENSP00000215832,9606.ENSP00000216160,9606.ENSP00000217131,9606.ENSP00000219334,9606.ENSP00000220166,9606.ENSP00000222256,9606.ENSP00000222726,9606.ENSP00000223029,9606.ENSP00000223127,9606.ENSP00000228682,9606.ENSP00000231004,9606.ENSP00000231061,9606.ENSP00000232424,9606.ENSP00000233813,9606.ENSP00000238682,9606.ENSP00000240285,…	ITGA3,FSTL3,HSPB11,MAPK1,TAB1,CTSZ,SMPD3,CTSH,RAB3A,HOXA5,AIMP2,PLOD3,GLI1,LOX,SPARC,HES1,IGFBP5,TGFB3,RDH10,TBX4,BMP4,SOX9,KLF2,LIF,ALDH1A2,FOXA1,ADAMTS2,GRHL2,LAMA5,HRSP12,AP3B1,CHI3L1,KRAS,PDGFRA,NKX2-8,HS6ST1,MAN2A1,PDGFRB,FLT4,SMAD2,PKD1,TRAF4,CRISPLD2,FOXF1,CELSR1,MAPK3,EP300,EPAS1,LOXL3,WNT5A,THRA,FGF10,TNC,SRF,WNT2,ASCL1,FGF7,GATA6,RCN3,ABCA12,FGF18,EGFR,CRH,RSPO2,NOTCH1,C11orf73,SLC7A11,…
GO:1901532	Regulation of hematopoietic progenitor cell differentiation	87	1.22632	bottom	5.25e-05	ks	9606.ENSP00000044462,9606.ENSP00000157812,9606.ENSP00000210313,9606.ENSP00000215071,9606.ENSP00000215781,9606.ENSP00000216455,9606.ENSP00000216802,9606.ENSP00000217958,9606.ENSP00000219313,9606.ENSP00000223321,9606.ENSP00000228280,9606.ENSP00000232424,9606.ENSP00000233057,9606.ENSP00000257818,9606.ENSP00000259457,9606.ENSP00000261303,9606.ENSP00000261479,9606.ENSP00000261712,9606.ENSP00000262193,…	PSMA4,PSMC4,PSMD5,PSMD8,OSM,PSMA3,PSME2,PSMD10,PSMD7,PSMA2,KITLG,HES1,EIF2AK2,LMO2,PSMB7,PSMC1,PSMA6,PSMD11,PSMB1,SETD1A,TCF3,PSMD3,CDK6,PSMB6,PSMA5,NOTCH1,FLCN,PSMB4,PSME3,TAL1,HSPA9,METTL3,NUDT21,RUNX1,PSMD1,PSMD2,PSMC5,PSMA8,PRKDC,PSMF1,LMO1,MYB,GATA2,PSMD12,PUS7,PSMB10,PSMB5,PSMD4,PSMA7,ABL1,PSMB2,YTHDF2,PSMB9,PSMB8,GATA1,TP73,HES5,GATA3,FOXC1,PSME1,NFE2L2,N4BP2L2,PSME4,PSMB11,PSMD14,SOS1,TCF…
GO:0030324	Lung development	170	1.58688	top	5.47e-05	ks	9606.ENSP00000007722,9606.ENSP00000166139,9606.ENSP00000194214,9606.ENSP00000215832,9606.ENSP00000216160,9606.ENSP00000217131,9606.ENSP00000219334,9606.ENSP00000220166,9606.ENSP00000222256,9606.ENSP00000222726,9606.ENSP00000223029,9606.ENSP00000223127,9606.ENSP00000228682,9606.ENSP00000231004,9606.ENSP00000231061,9606.ENSP00000232424,9606.ENSP00000233813,9606.ENSP00000238682,9606.ENSP00000240285,…	ITGA3,FSTL3,HSPB11,MAPK1,TAB1,CTSZ,SMPD3,CTSH,RAB3A,HOXA5,AIMP2,PLOD3,GLI1,LOX,SPARC,HES1,IGFBP5,TGFB3,RDH10,TBX4,BMP4,SOX9,KLF2,LIF,ALDH1A2,FOXA1,ADAMTS2,GRHL2,LAMA5,HRSP12,AP3B1,CHI3L1,KRAS,PDGFRA,NKX2-8,HS6ST1,MAN2A1,PDGFRB,FLT4,SMAD2,PKD1,CRISPLD2,FOXF1,CELSR1,MAPK3,EP300,EPAS1,LOXL3,WNT5A,THRA,FGF10,TNC,SRF,WNT2,ASCL1,FGF7,GATA6,RCN3,ABCA12,FGF18,EGFR,CRH,RSPO2,NOTCH1,C11orf73,SLC7A11,FBXW7,…
GO:0051963	Regulation of synapse assembly	106	1.4956	top	5.47e-05	ks	9606.ENSP00000173229,9606.ENSP00000216513,9606.ENSP00000217386,9606.ENSP00000219197,9606.ENSP00000225823,9606.ENSP00000241256,9606.ENSP00000246841,9606.ENSP00000247182,9606.ENSP00000248668,9606.ENSP00000260010,9606.ENSP00000261726,9606.ENSP00000263026,9606.ENSP00000264025,9606.ENSP00000264601,9606.ENSP00000264634,9606.ENSP00000266058,9606.ENSP00000266546,9606.ENSP00000266581,9606.ENSP00000269503,…	NTN1,SIX4,OXT,CBLN1,ASIC2,GHSR,FLRT1,SIX1,LRFN1,TLR2,CUX2,EEF2K,PVRL1,RAB17,WNT5A,SLIT1,CLSTN3,AMIGO2,CBLN2,LRTM1,LRRTM2,NTRK2,GRID2,WNT3A,APP,WNT7A,LHFPL4,FZD1,LRRTM1,LRFN5,ARF6,VPS35,NLGN2,LRFN4,IL1RAP,LRRN1,AMIGO3,OXTR,EFNA5,EPHB3,FLRT2,GHRL,SNCA,LPHN1,MEF2C,PTK2,PTPRS,NLGN3,NTRK3,LRRTM3,THBS2,SEMA4A,CHRNB2,EPHA7,TPBG,AMIGO1,SLITRK2,BAI3,GPC4,GRIN1,DLG5,IL1RAPL2,BHLHB9,SRPX2,BAI2,DKK1,MUSK,EPH…
GO:0099173	Postsynapse organization	88	1.33952	top	5.75e-05	ks	9606.ENSP00000007722,9606.ENSP00000223023,9606.ENSP00000249363,9606.ENSP00000252486,9606.ENSP00000258390,9606.ENSP00000260386,9606.ENSP00000260408,9606.ENSP00000262375,9606.ENSP00000263635,9606.ENSP00000264428,9606.ENSP00000264634,9606.ENSP00000265371,9606.ENSP00000265459,9606.ENSP00000268035,9606.ENSP00000269141,9606.ENSP00000285018,9606.ENSP00000287585,9606.ENSP00000292385,9606.ENSP00000293441,…	ITGA3,WASL,LRRC4,APOE,DOCK10,ITPKA,ADAM10,DNAJA3,TANC1,GLRB,WNT5A,NRP1,NRXN2,IGF1R,CDH2,WNT7A,LHFPL4,DBN1,SHANK1,ARF6,FNTA,INSR,CHRNB1,NLGN2,ETV5,CTNND2,NEFH,HCLS1,TMEM108,EPHB3,HDAC6,DLG1,MTMR2,FZD9,MAGI2,FYN,OPHN1,ARC,ACTB,NLGN3,MYH10,PAK3,NOS1AP,DNM3,INA,PTEN,CEL,DLG3,MUSK,EPHB2,ACTL8,DLG2,SHISA7,CTTN,ARHGAP39,LRP4,DVL1,PRNP,CNKSR2,FRMPD4,NLGN4X,COLQ,LGMN,NTNG2,ACTN1,EPHB1,DLG4,CDC42,NRXN1,PIC…
GO:0016358	Dendrite development	112	1.83334	top	6.13e-05	ks	9606.ENSP00000160382,9606.ENSP00000173229,9606.ENSP00000223023,9606.ENSP00000229771,9606.ENSP00000233154,9606.ENSP00000246841,9606.ENSP00000254898,9606.ENSP00000255448,9606.ENSP00000256707,9606.ENSP00000258390,9606.ENSP00000263071,9606.ENSP00000263918,9606.ENSP00000264144,9606.ENSP00000265362,9606.ENSP00000265371,9606.ENSP00000268057,9606.ENSP00000270235,9606.ENSP00000271332,9606.ENSP00000272771,…	ACTL6B,NTN1,WASL,TULP1,NCK2,FLRT1,MATN2,DCLK1,KIDINS220,DOCK10,SCARF1,STRN,LAMC2,SEMA3A,NRP1,BBS4,NTN5,CELSR2,TMEFF2,FEZF2,APP,WNT7A,PREX2,SHANK1,NTN3,MAP1B,HPRT1,MAP1A,CRK,ARF4,SDC2,MAP6,CTNND2,KLF7,TAOK2,UBA6,PAK2,BAIAP2,MAP1S,TRAK2,TRAK1,PHACTR1,MAPK8IP2,EPHB3,SS18L1,HDAC6,GHRL,RERE,ACSL4,PTN,DTNBP1,ARID1B,CRKL,MEF2A,FYN,EGFLAM,MINK1,SLC25A46,ARC,MAP2,PAK3,CD3E,GRIN3A,DYNLT1,IGSF9,SLC9A6,DAB1,…
GO:0001682	tRNA 5-leader removal	13	3.33984	bottom	6.41e-05	afc	9606.ENSP00000297613,9606.ENSP00000304353,9606.ENSP00000317691,9606.ENSP00000350098,9606.ENSP00000369391,9606.ENSP00000385787,9606.ENSP00000386636,9606.ENSP00000389182,9606.ENSP00000409799,9606.ENSP00000412894,9606.ENSP00000440915,9606.ENSP00000465213,9606.ENSP00000478982	RPP25L,POP7,RPP25,POP5,RPP40,POP1,SSB,RPP30,RPP21,RPP14,KIAA0391,POP4,RPP38
GO:0006289	Nucleotide-excision repair	109	1.13933	bottom	6.41e-05	ks	9606.ENSP00000013807,9606.ENSP00000055077,9606.ENSP00000156471,9606.ENSP00000212015,9606.ENSP00000216225,9606.ENSP00000219066,9606.ENSP00000219252,9606.ENSP00000221859,9606.ENSP00000223129,9606.ENSP00000224950,9606.ENSP00000227524,9606.ENSP00000241436,9606.ENSP00000254719,9606.ENSP00000256443,9606.ENSP00000256897,9606.ENSP00000256996,9606.ENSP00000257336,9606.ENSP00000258774,9606.ENSP00000259008,…	ERCC1,RFC2,AQR,SIRT1,RBX1,NTHL1,POLR2C,POLR2I,RPA3,OBFC1,PRPF19,POLK,RPA1,CDK7,CCNH,DDB2,BIVM,HUS1,BRIP1,GTF2H4,MNAT1,XRCC1,EP300,LIG1,POLD3,COPS4,SLC30A9,NEIL3,ERCC8,GTF2H1,COPS3,TP53,RPS27A,POLR2D,ISY1,NEIL2,XPC,ERCC3,FANCC,POLR2J,SLX4,COPS2,DDB1,POLR2G,COPS6,UBB,OGG1,COMMD1,ERCC4,POLD4,CETN1,POLE,PNKP,POLR2L,GTF2H2,USP45,POLR2K,USP7,COPS8,NEIL1,ERCC5,ERCC6,COPS5,RAD23B,XAB2,FAN1,ZNF830,PARP1,C…
GO:0043248	Proteasome assembly	14	3.19979	bottom	6.56e-05	afc	9606.ENSP00000210313,9606.ENSP00000217958,9606.ENSP00000259335,9606.ENSP00000261712,9606.ENSP00000285420,9606.ENSP00000325919,9606.ENSP00000329915,9606.ENSP00000357879,9606.ENSP00000370222,9606.ENSP00000392353,9606.ENSP00000396937,9606.ENSP00000440485,9606.ENSP00000478877,9606.ENSP00000481021	PSMD5,PSMD10,KIAA0368,PSMD11,OTUD6B,PSMG2,PSMG1,PSMD4,POMP,PSMG4,PSMD13,PSMD9,ADRM1,SHFM1
GO:0003179	Heart valve morphogenesis	51	2.76403	top	6.94e-05	ks	9606.ENSP00000221930,9606.ENSP00000242261,9606.ENSP00000244050,9606.ENSP00000244745,9606.ENSP00000245451,9606.ENSP00000245479,9606.ENSP00000249749,9606.ENSP00000252997,9606.ENSP00000254958,9606.ENSP00000256646,9606.ENSP00000258149,9606.ENSP00000263640,9606.ENSP00000267163,9606.ENSP00000277541,9606.ENSP00000288840,9606.ENSP00000297494,9606.ENSP00000299441,9606.ENSP00000309913,9606.ENSP00000317985,…	TGFB1,TWIST1,SNAI1,SOX4,BMP4,SOX9,DLL4,GATA5,JAG1,NOTCH2,MDM2,ACVR1,RB1,NOTCH1,SMAD6,NOS3,DCHS1,TBX5,ROCK2,ZFPM1,SLIT3,GATA4,HEY1,MEF2C,SMAD4,ELN,TGFBR2,MTOR,TGFB2,MDM4,HEY2,EFNA1,OLFM1,BMPR1A,HEYL,BMPR2,BMP2,GATA3,EMILIN1,SNAI2,FGFRL1,ROCK1,TBX20,NFATC1,ROBO2,ADAMTS9,ROBO1,SLIT2,STRA6,SCX,GJA5
GO:0003018	Vascular process in circulatory system	183	1.76999	top	7.07e-05	ks	9606.ENSP00000054668,9606.ENSP00000161559,9606.ENSP00000216117,9606.ENSP00000216492,9606.ENSP00000221930,9606.ENSP00000222271,9606.ENSP00000223127,9606.ENSP00000225538,9606.ENSP00000225823,9606.ENSP00000226279,9606.ENSP00000229416,9606.ENSP00000233997,9606.ENSP00000235382,9606.ENSP00000237612,9606.ENSP00000245157,9606.ENSP00000246062,9606.ENSP00000251535,9606.ENSP00000252321,9606.ENSP00000252486,…	UTS2,CEACAM1,HMOX1,CHGA,TGFB1,COMP,PLOD3,P2RX1,ASIC2,CD38,GCLC,AZU1,RGS2,ABCG2,BBS2,MKKS,ALOX12,KCNA5,APOE,SLC27A1,TRPM4,RAMP2,PER2,CRP,CHRM3,MTNR1B,KCNMB4,HTR2B,SLC6A4,SCPEP1,ICAM1,KNG1,PIK3C2A,SOD1,KCNMB1,EGFR,DOCK5,ADRA2A,TJP1,GJA1,ITGA1,BMP6,DDAH1,KCNMA1,HMGCR,ACE,UCN,GUCY1A3,F2RL1,FABP5,NOS3,ARHGAP42,AVPR1A,SLC27A4,BCR,ABR,ADORA2B,P2RY1,ADRB2,FGB,DRD5,FGA,ADRA1B,P2RY2,PPARD,ADCY6,LEP,WDR35,E…
GO:0031055	Chromatin remodeling at centromere	34	1.70545	bottom	7.47e-05	ks	9606.ENSP00000215980,9606.ENSP00000220514,9606.ENSP00000244537,9606.ENSP00000254810,9606.ENSP00000255120,9606.ENSP00000273853,9606.ENSP00000281453,9606.ENSP00000283006,9606.ENSP00000283131,9606.ENSP00000290130,9606.ENSP00000296930,9606.ENSP00000299736,9606.ENSP00000308583,9606.ENSP00000309790,9606.ENSP00000311513,9606.ENSP00000318297,9606.ENSP00000335463,9606.ENSP00000336868,9606.ENSP00000337289,…	CENPM,OIP5,HIST1H4F,H3F3B,NASP,CENPC,CENPU,CENPH,SMARCA5,MIS18A,NPM1,CENPV,APITD1,MIS18BP1,RSF1,RUVBL1,CASC5,CENPA,CENPQ,CENPL,CENPW,ITGB3BP,CENPI,RBBP4,CENPP,RBBP7,CENPO,STRA13,CENPN,HELLS,ZNFX1,CENPK,HJURP,CENPT
GO:0048813	Dendrite morphogenesis	56	2.48072	top	7.47e-05	ks	9606.ENSP00000223023,9606.ENSP00000255448,9606.ENSP00000256707,9606.ENSP00000258390,9606.ENSP00000265362,9606.ENSP00000265371,9606.ENSP00000271332,9606.ENSP00000285018,9606.ENSP00000288368,9606.ENSP00000293441,9606.ENSP00000298556,9606.ENSP00000307046,9606.ENSP00000307093,9606.ENSP00000307134,9606.ENSP00000309570,9606.ENSP00000310094,9606.ENSP00000328875,9606.ENSP00000328998,9606.ENSP00000329880,…	WASL,DCLK1,KIDINS220,DOCK10,SEMA3A,NRP1,CELSR2,WNT7A,PREX2,SHANK1,HPRT1,SDC2,MAP6,CTNND2,KLF7,TAOK2,TRAK2,TRAK1,PHACTR1,MAPK8IP2,EPHB3,HDAC6,RERE,PTN,DTNBP1,MEF2A,FYN,MINK1,ARC,MAP2,PAK3,PTEN,FAM206A,EPHB2,ABI1,SLITRK5,DCDC2,LRP4,DVL1,VLDLR,PICALM,SLC11A2,ITGB1,TMEM106B,EPHB1,DLG4,CDC42,DSCAM,BTBD3,CTNNA2,ZNF365,CHRNA7,RBFOX2,CDK5,SHANK2,FARP1
GO:0090501	RNA phosphodiester bond hydrolysis	157	0.94405	bottom	7.78e-05	ks	9606.ENSP00000216714,9606.ENSP00000219281,9606.ENSP00000220592,9606.ENSP00000221233,9606.ENSP00000221486,9606.ENSP00000221859,9606.ENSP00000229195,9606.ENSP00000238112,9606.ENSP00000242784,9606.ENSP00000244496,9606.ENSP00000245255,9606.ENSP00000251089,9606.ENSP00000251343,9606.ENSP00000254878,9606.ENSP00000256797,9606.ENSP00000258383,9606.ENSP00000260803,9606.ENSP00000261637,9606.ENSP00000262878,…	APEX1,USB1,AGO2,EXOSC5,RNASEH2A,POLR2I,CNOT2,CPSF3,C19orf43,RRP36,PIWIL1,ANGEL1,KHNYN,HRSP12,ERN2,MRPL44,DBR1,UTP20,SAMHD1,SMG6,DGCR8,DCPS,XRN1,EXOSC7,REXO2,CPSF6,NOB1,ELAC1,NHP2,ABT1,LACTB2,ZC3H12C,CCRN4L,TSEN2,SLFN13,EXOG,AZGP1,CPSF4,POLR3K,PCF11,RNASE7,CPSF2,PIWIL4,NUDT21,TSR1,RNASE6,RNASE3,RNASE2,POP7,FEN1,ISG20,NUDT16L1,TUT1,UTP23,PDE12,RNASE8,PPP1R8,EXD2,RNASEH1,EXOSC4,DIS3L2,CSTF3,RPP25,ED…
GO:0003279	Cardiac septum development	110	2.16791	top	7.83e-05	ks	9606.ENSP00000212355,9606.ENSP00000216160,9606.ENSP00000217086,9606.ENSP00000230658,9606.ENSP00000231121,9606.ENSP00000232424,9606.ENSP00000233575,9606.ENSP00000234091,9606.ENSP00000239243,9606.ENSP00000240328,9606.ENSP00000244745,9606.ENSP00000245451,9606.ENSP00000249373,9606.ENSP00000251020,9606.ENSP00000254066,9606.ENSP00000254958,9606.ENSP00000256646,9606.ENSP00000257566,9606.ENSP00000258149,…	TGFBR3,TAB1,SALL4,ISL1,HAND1,HES1,SNX17,ID2,MSX2,TBX2,SOX4,BMP4,SMO,SALL1,RARA,JAG1,NOTCH2,TBX3,MDM2,NDST1,SMAD7,PAX8,ACVR1,LRP2,WNT5A,SEMA3C,NRP1,TRIP11,GATA6,TP53,NOTCH1,FZD1,SMAD6,MAML1,NOS3,DCTN5,LUZP1,TBX5,HEG1,PLXND1,FGF8,CRELD1,SOX11,DAND5,FZD2,SAV1,WNT11,ZFPM1,NKX2-5,NOG,TBX1,SLIT3,RARB,PARVA,GATA4,PDE2A,HEY1,NPHP3,SMAD4,RBPJ,ZBTB14,ANK2,TGFBR2,NRP2,MYH10,MATR3,EGLN1,TGFB2,PROX1,MDM4,VANG…
GO:0051216	Cartilage development	170	1.46272	top	9.01e-05	ks	9606.ENSP00000006015,9606.ENSP00000168712,9606.ENSP00000218388,9606.ENSP00000219334,9606.ENSP00000221930,9606.ENSP00000222271,9606.ENSP00000222573,9606.ENSP00000222726,9606.ENSP00000225964,9606.ENSP00000228644,9606.ENSP00000228837,9606.ENSP00000228938,9606.ENSP00000229795,9606.ENSP00000230036,9606.ENSP00000231121,9606.ENSP00000234198,9606.ENSP00000239243,9606.ENSP00000239461,9606.ENSP00000244050,…	HOXA11,FGF4,TIMP1,SMPD3,TGFB1,COMP,ITGB8,HOXA5,COL1A1,MYF5,FGF6,MGP,MAPK14,GPLD1,HAND1,DLX2,MSX2,PRRX1,SNAI1,BBS2,BMP4,SOX9,MKKS,OTOR,RARA,CHSY1,MATN2,CHI3L1,NOV,SULF1,MMP13,EPYC,LRP6,PKD1,IMPAD1,MAPK3,CHRDL2,FGF2,WNT5A,THRA,EVC,PITX1,SRF,SNX19,HYAL1,LUM,TRIP11,MEF2D,OSR1,SFRP2,FGF18,RSPO2,BARX2,BMP3,BMP6,WNT7A,STC1,COL6A3,IHH,POC1A,COL14A1,RUNX1,COL6A2,WNT10B,SCARA3,AXIN2,CYTL1,SIX2,BMP1,CHST11,…
GO:1902850	Microtubule cytoskeleton organization involved in mitosis	111	0.841884	both ends	9.07e-05	ks	9606.ENSP00000200135,9606.ENSP00000209873,9606.ENSP00000215582,9606.ENSP00000216911,9606.ENSP00000217026,9606.ENSP00000218089,9606.ENSP00000221855,9606.ENSP00000245564,9606.ENSP00000246868,9606.ENSP00000251412,9606.ENSP00000251413,9606.ENSP00000254286,9606.ENSP00000256442,9606.ENSP00000257934,9606.ENSP00000260363,9606.ENSP00000260731,9606.ENSP00000261191,9606.ENSP00000261597,9606.ENSP00000261890,…	ZW10,AAAS,MISP,AURKA,MYBL2,STAG2,TBCB,MSTO1,SBDS,TUBG2,TUBG1,ACTR10,CCNB1,ESPL1,KIF23,KIF11,ASUN,NDC80,RAB11A,KIAA1377,CLASP1,FGF10,CENPE,SPDL1,WRAP73,NUF2,PLK2,SPC25,GJA1,CENPH,ACTR1B,KPNB1,SPICE1,POC1A,MAD2L1,FAM175B,PLK1,TPX2,BIRC5,AURKC,MAP9,TNKS,AURKB,PIBF1,TACC1,SMC1A,TACC3,NDEL1,EML1,CENPA,ARHGEF10,MCPH1,CDK5RAP2,HTT,DYNC1H1,VCP,PCNT,MAP4,SMC3,DCTN1,ARHGEF2,NEK2,DYNLT1,BCCIP,TACC2,TTK,FLNA…
GO:1905818	Regulation of chromosome separation	65	1.33561	bottom	9.07e-05	ks	9606.ENSP00000166345,9606.ENSP00000200135,9606.ENSP00000209728,9606.ENSP00000217244,9606.ENSP00000229758,9606.ENSP00000235310,9606.ENSP00000239223,9606.ENSP00000240361,9606.ENSP00000247191,9606.ENSP00000256442,9606.ENSP00000257430,9606.ENSP00000257934,9606.ENSP00000258499,9606.ENSP00000260983,9606.ENSP00000261597,9606.ENSP00000261819,9606.ENSP00000262506,9606.ENSP00000264414,9606.ENSP00000265148,…	TRIP13,ZW10,CDC6,CSNK2A1,FBXO5,MAD2L2,DUSP1,TEX14,DLGAP5,CCNB1,APC,ESPL1,USP44,HECW2,NDC80,ANAPC5,CSNK2A2,CUL3,CENPE,SPDL1,RB1,DYNC1LI1,ATM,RIOK2,NSMCE2,BUB1B,MAD2L1,RAD21,PLK1,CDT1,BIRC5,BUB1,MOS,AURKB,GEN1,PSMG2,TACC3,KLHL22,MAPK15,ANAPC1,CDK5RAP2,UBE2C,ANAPC11,CDC16,CENPF,TPR,BUB3,TTK,CDC20,NEK6,CDC26,NUMA1,PTTG1,ZNF207,CDC23,LCMT1,MAD1L1,ANAPC7,IK,PTTG2,ANAPC4,CDC27,ANAPC15,XRCC3,PCID2
GO:0008360	Regulation of cell shape	150	1.42028	top	9.36e-05	ks	9606.ENSP00000216181,9606.ENSP00000219150,9606.ENSP00000220507,9606.ENSP00000223023,9606.ENSP00000225831,9606.ENSP00000225844,9606.ENSP00000238738,9606.ENSP00000242140,9606.ENSP00000248444,9606.ENSP00000249014,9606.ENSP00000249071,9606.ENSP00000249344,9606.ENSP00000258526,9606.ENSP00000261416,9606.ENSP00000262613,9606.ENSP00000262626,9606.ENSP00000263174,9606.ENSP00000263923,9606.ENSP00000264832,…	MYH9,CORO1A,RHOV,WASL,CCL2,CCL13,RHOQ,WIPF3,VIL1,CDC42EP1,RAC2,STRIP2,PLXNC1,HEXB,SLC9A3R1,HPN,PALMD,KDR,ICAM1,WDPCP,LIMD1,RASA1,FGD2,PHIP,GNA12,DLC1,CDC42EP2,EPS8,CFDP1,FGD5,CSF1R,KIT,FMNL2,S100B,PDPN,ARHGAP15,CDC42EP3,SHROOM3,EPB42,CRK,CDC42EP5,CCL11,SEMA3E,RAC3,P2RY1,SLC26A5,F2,TAOK2,BVES,DNMBP,BAIAP2,RHOJ,PLXND1,WIPF2,MKLN1,FMNL1,BRWD1,FES,PARVA,SYNE3,WASF3,FMNL3,CDC42EP4,RHOG,PTN,C15orf62,PT…
GO:0043551	Regulation of phosphatidylinositol 3-kinase activity	56	2.61332	top	9.48e-05	ks	9606.ENSP00000166244,9606.ENSP00000215912,9606.ENSP00000221930,9606.ENSP00000222254,9606.ENSP00000241453,9606.ENSP00000246657,9606.ENSP00000247178,9606.ENSP00000257290,9606.ENSP00000259371,9606.ENSP00000259607,9606.ENSP00000261799,9606.ENSP00000262741,9606.ENSP00000262866,9606.ENSP00000264498,9606.ENSP00000282397,9606.ENSP00000284981,9606.ENSP00000288135,9606.ENSP00000296343,9606.ENSP00000300589,…	EPHA8,PIK3IP1,TGFB1,PIK3R2,FLT3,CCR7,ATG14,PDGFRA,DAB2IP,CCL21,PDGFRB,PIK3R3,SLA2,FGF2,FLT1,APP,KIT,KIAA0226,NOD2,IRS1,SOCS5,P2RY12,CCL19,TNFAIP8L3,SOCS1,SOCS3,PDGFB,PRKD1,CCKBR,FGFR3,PTK2,ERBB4,WDR91,PIK3R4,VAV3,VAV2,SRC,FGR,KLF4,TEK,SOCS4,PTK2B,SOCS6,CDC42,WDR81,PIK3R5,CISH,PIK3R1,LYN,AMBRA1,CD19,AGAP2,FPR2,PIK3R6,SOCS2,SOCS7
GO:0046579	Positive regulation of ras protein signal transduction	69	2.1029	top	9.48e-05	ks	9606.ENSP00000043402,9606.ENSP00000171757,9606.ENSP00000222139,9606.ENSP00000228280,9606.ENSP00000236850,9606.ENSP00000248076,9606.ENSP00000252723,9606.ENSP00000256078,9606.ENSP00000256646,9606.ENSP00000261799,9606.ENSP00000264276,9606.ENSP00000264664,9606.ENSP00000267549,9606.ENSP00000276077,9606.ENSP00000277541,9606.ENSP00000288490,9606.ENSP00000296641,9606.ENSP00000296677,9606.ENSP00000300249,…	RTN4R,P2RY10,EPOR,KITLG,APOA1,F2RL3,EPO,KRAS,NOTCH2,PDGFRB,ALS2,FGF10,GPR65,GPR174,NOTCH1,DGKI,F2RL2,F2RL1,MAPRE2,IGF1,COL3A1,RASGRP1,ABRA,GPR4,F2R,CSF1,RTN4,ARHGEF3,GPR18,MAP4K4,AUTS2,CRKL,NET1,RAC1,AKAP13,DYNLT1,F11R,SHOC2,NGF,RAPGEF1,LPAR1,RASGEF1A,STK19,IRS2,GPR20,LPAR6,P2RY8,JAK2,GPR55,GRB2,SYNPO2L,NRG1,MMD2,SHC1,RASGRF1,HRAS,LPAR4,ARRB1,ITPKB,GPR35,ROBO1,LYN,NTRK1,MCF2L,GPR17,GPR56,VAV1,RAS…
GO:0007613	Memory	120	1.57055	top	9.61e-05	ks	9606.ENSP00000007722,9606.ENSP00000217386,9606.ENSP00000221485,9606.ENSP00000225916,9606.ENSP00000228468,9606.ENSP00000236877,9606.ENSP00000240874,9606.ENSP00000244769,9606.ENSP00000252486,9606.ENSP00000254079,9606.ENSP00000254722,9606.ENSP00000255224,9606.ENSP00000261707,9606.ENSP00000261726,9606.ENSP00000263094,9606.ENSP00000263791,9606.ENSP00000265354,9606.ENSP00000265431,9606.ENSP00000265922,…	ITGA3,OXT,SLC17A7,KAT2A,ASIC1,SLC8A2,KALRN,ATXN1,APOE,PPP1R1B,SERPINF1,SYT4,SLC6A4,CUX2,ABCA7,EIF2AK4,SRF,CALB1,BRINP1,PLK2,CAMK4,JPH3,APP,ADCY8,NTAN1,SLC6A1,S100B,ITGA5,SHANK1,ADCY1,MAP1A,INSR,CEBPB,FEN1,RIN1,B4GALT2,NPAS4,KCNK10,NETO1,SLC2A4,TAC1,FGF13,OXTR,PSEN1,PLA2G6,PLCB1,ATAD1,LMX1A,MAPT,PTN,SLC24A2,CRTC1,ARC,GIP,CX3CR1,COMT,MTOR,PJA2,DRD2,PTGS2,SGK1,SYT11,CHRNB2,CNR1,NGF,SORCS3,YTHDF1,GPR…
GO:1903845	Negative regulation of cellular response to transforming growth factor beta stimulus	82	1.79738	top	9.61e-05	ks	9606.ENSP00000205061,9606.ENSP00000212015,9606.ENSP00000212355,9606.ENSP00000216037,9606.ENSP00000217428,9606.ENSP00000219548,9606.ENSP00000221930,9606.ENSP00000222693,9606.ENSP00000238682,9606.ENSP00000247970,9606.ENSP00000248706,9606.ENSP00000262158,9606.ENSP00000262160,9606.ENSP00000262435,9606.ENSP00000269305,9606.ENSP00000270722,9606.ENSP00000272317,9606.ENSP00000287097,9606.ENSP00000288840,…	GLG1,SIRT1,TGFBR3,XBP1,SPINT3,STUB1,TGFB1,CAV2,TGFB3,PIN1,RASL11B,SMAD7,SMAD2,SMURF2,TP53,PRDM16,RPS27A,CD109,SMAD6,WNT1,IL17RD,SPRED1,ONECUT1,HTRA3,UBB,CHST11,HTRA4,VASN,LEMD3,ADAM17,WFIKKN2,CFLAR,CIDEA,DAND5,ZBTB7A,HSPA5,WFIKKN1,MTMR4,FBN1,PPM1A,NRROS,SMAD3,BCL9L,CAV1,PDPK1,SPRED3,PMEPA1,ADAMTSL2,NKX2-1,SPRED2,PBLD,TGFBR2,SLC2A10,LDLRAD4,DLX1,SMURF1,VEPH1,SNX6,HTRA1,ZNF451,ENG,TGFBR1,BAMBI,ASPN…
GO:0007088	Regulation of mitotic nuclear division	162	0.760026	bottom	0.00011	ks	9606.ENSP00000166345,9606.ENSP00000181839,9606.ENSP00000200135,9606.ENSP00000209728,9606.ENSP00000215904,9606.ENSP00000216911,9606.ENSP00000217402,9606.ENSP00000219334,9606.ENSP00000222693,9606.ENSP00000223500,9606.ENSP00000228872,9606.ENSP00000229758,9606.ENSP00000235310,9606.ENSP00000238497,9606.ENSP00000239223,9606.ENSP00000240361,9606.ENSP00000244869,9606.ENSP00000245451,9606.ENSP00000247191,…	TRIP13,CDK13,ZW10,CDC6,PDXP,AURKA,CHMP4B,SMPD3,CAV2,CHMP5,CDKN1B,FBXO5,MAD2L2,VPS4B,DUSP1,TEX14,EREG,BMP4,DLGAP5,PIN1,SIRT2,CUL9,CEP85,CCNB1,APC,ESPL1,USP44,KIF11,HECW2,NDC80,PDGFRB,ANAPC5,PKMYT1,IL1A,IL1B,CHMP2B,CUL3,ANKRD32,CENPE,EGF,SPDL1,ANLN,RB1,DYNC1LI1,PHIP,CDCA5,ATM,NIPBL,RIOK2,HNRNPU,CCSAP,NSMCE2,BUB1B,LRP5,TGFA,MAD2L1,CHMP4C,RAD21,PLK1,CDT1,BIRC5,BUB1,IGF1,CCDC8,MTBP,INSR,MAP9,TNKS,FBXW…
GO:0035051	Cardiocyte differentiation	109	1.62435	top	0.00011	ks	9606.ENSP00000212355,9606.ENSP00000215832,9606.ENSP00000228841,9606.ENSP00000230658,9606.ENSP00000232424,9606.ENSP00000240328,9606.ENSP00000242261,9606.ENSP00000245451,9606.ENSP00000254066,9606.ENSP00000254846,9606.ENSP00000254958,9606.ENSP00000256442,9606.ENSP00000257290,9606.ENSP00000257566,9606.ENSP00000258888,9606.ENSP00000259915,9606.ENSP00000261799,9606.ENSP00000262113,9606.ENSP00000263025,…	TGFBR3,MAPK1,MYL2,ISL1,HES1,TBX2,TWIST1,BMP4,RARA,KDM6B,JAG1,CCNB1,PDGFRA,TBX3,ALPK3,POU5F1,PDGFRB,MYOM2,MAPK3,NOX4,ACVR1,SLC9A1,SRF,GATA6,SIK1,NOTCH1,TENM4,PDCD4,HNRNPU,WNT3A,CXADR,ACTC1,MAML1,BMP10,T,SOX17,TSC1,MESP1,PITX2,TBX5,REST,TCAP,BVES,NKX2-6,ARID1A,CALR,NKX2-5,WT1,RARB,GATA4,MYO18B,SGCD,MEF2C,SMAD4,SOX18,CAV3,RBPJ,MEF2A,SORBS2,MYOM1,HAND2,MYH10,MTOR,AKAP13,ALPK2,LRRC10,AGT,TGFB2,PROX1,C…
GO:0006611	Protein export from nucleus	149	1.00438	bottom	0.00012	ks	9606.ENSP00000194530,9606.ENSP00000209873,9606.ENSP00000216727,9606.ENSP00000219169,9606.ENSP00000221930,9606.ENSP00000229179,9606.ENSP00000229390,9606.ENSP00000231498,9606.ENSP00000238112,9606.ENSP00000241502,9606.ENSP00000242480,9606.ENSP00000242776,9606.ENSP00000244020,9606.ENSP00000245544,9606.ENSP00000245838,9606.ENSP00000245934,9606.ENSP00000252512,9606.ENSP00000254508,9606.ENSP00000254998,…	STRADB,AAAS,PABPN1,NUTF2,TGFB1,NUP107,SRSF9,NUP155,CPSF3,FYTTD1,EGR2,DDX39A,SRSF6,NUP85,THOC2,SYMPK,XPO7,NUP210,NXT1,XPO4,NUPL2,SRSF1,NUP133,THOC1,PKD1,CSE1L,SMG6,DESI1,DDX25,CASC3,NUP54,THOC3,LSG1,XPO5,DHX38,EIF4A3,POLR2D,UPF3B,HHEX,RANBP2,NUP205,DDX19B,U2AFBP,CPSF4,U2AF1L4,NUP35,THOC7,ABCE1,NPM1,SLU7,HSPA9,NOL6,TSC1,DUSP16,C12orf50,CPSF2,XPO6,DDX19A,U2AF2,GLE1,NUP93,NUP98,MAGOHB,CALR,RRS1,WDR33…
GO:0007200	Phospholipase c-activating g protein-coupled receptor signaling pathway	97	1.80542	top	0.00012	ks	9606.ENSP00000078429,9606.ENSP00000171757,9606.ENSP00000234961,9606.ENSP00000243911,9606.ENSP00000248076,9606.ENSP00000248150,9606.ENSP00000255262,9606.ENSP00000258042,9606.ENSP00000258400,9606.ENSP00000262613,9606.ENSP00000262958,9606.ENSP00000265074,9606.ENSP00000265572,9606.ENSP00000267549,9606.ENSP00000270590,9606.ENSP00000276077,9606.ENSP00000276198,9606.ENSP00000280155,9606.ENSP00000286548,…	GNA11,P2RY10,OPRD1,MC3R,F2RL3,GNG13,NMUR2,NMBR,HTR2B,SLC9A3R1,GNA15,NPR3,OPRK1,GPR65,GPR32,GPR174,HTR2C,ADRA2A,GNAQ,HCRT,LHCGR,CCKAR,F2RL2,F2RL1,C3AR1,TACR1,NTSR2,P2RY1,S1PR1,NMUR1,DRD5,GRM5,CHRM1,ADRA1B,P2RY12,P2RY2,CMKLR1,CXCR2,GPR4,F2R,PTH1R,P2RY11,GALR2,CALCA,HOMER1,CCKBR,OPRL1,FPR3,GPR18,C5AR1,ANO1,PTGER3,CX3CR1,DRD2,GRM1,TGM2,AGT,KISS1,VIP,PLCE1,FFAR4,LPAR1,P2RY4,GNA14,EDNRB,GPR157,GPR20,LP…
GO:0010965	Regulation of mitotic sister chromatid separation	60	1.397	bottom	0.00012	ks	9606.ENSP00000166345,9606.ENSP00000200135,9606.ENSP00000209728,9606.ENSP00000229758,9606.ENSP00000235310,9606.ENSP00000239223,9606.ENSP00000240361,9606.ENSP00000247191,9606.ENSP00000256442,9606.ENSP00000257430,9606.ENSP00000257934,9606.ENSP00000258499,9606.ENSP00000260983,9606.ENSP00000261597,9606.ENSP00000261819,9606.ENSP00000264414,9606.ENSP00000265148,9606.ENSP00000265295,9606.ENSP00000267163,…	TRIP13,ZW10,CDC6,FBXO5,MAD2L2,DUSP1,TEX14,DLGAP5,CCNB1,APC,ESPL1,USP44,HECW2,NDC80,ANAPC5,CUL3,CENPE,SPDL1,RB1,DYNC1LI1,ATM,RIOK2,NSMCE2,BUB1B,MAD2L1,RAD21,PLK1,CDT1,BIRC5,BUB1,AURKB,GEN1,PSMG2,TACC3,KLHL22,ANAPC1,CDK5RAP2,UBE2C,ANAPC11,CDC16,CENPF,TPR,BUB3,TTK,CDC20,NEK6,CDC26,PTTG1,ZNF207,CDC23,LCMT1,MAD1L1,ANAPC7,IK,PTTG2,ANAPC4,CDC27,ANAPC15,XRCC3,PCID2
GO:0000154	rRNA modification	35	2.34217	bottom	0.00013	ks	9606.ENSP00000007390,9606.ENSP00000199320,9606.ENSP00000221801,9606.ENSP00000226796,9606.ENSP00000242257,9606.ENSP00000257829,9606.ENSP00000260257,9606.ENSP00000260953,9606.ENSP00000263092,9606.ENSP00000274054,9606.ENSP00000274606,9606.ENSP00000297145,9606.ENSP00000302801,9606.ENSP00000303468,9606.ENSP00000306080,9606.ENSP00000309126,9606.ENSP00000318986,9606.ENSP00000323288,9606.ENSP00000332198,…	TSR3,DIMT1,FBL,GAR1,FTSJ2,NAT10,FDXACB1,METTL5,METTL16,NAF1,NHP2,C7orf60,TRMT61B,ZCCHC4,RNMTL1,NSUN5,NSUN3,RPUSD2,NOP10,TFB2M,TFB1M,RRNAD1,DKC1,THUMPD1,NOP2,METTL15,FTSJ3,WBSCR22,NSUN4,TRMT112,RPUSD1,EMG1,FBLL1,MTERF4,MRM1
GO:0043535	Regulation of blood vessel endothelial cell migration	92	1.83797	top	0.00013	ks	9606.ENSP00000080059,9606.ENSP00000167106,9606.ENSP00000178640,9606.ENSP00000212015,9606.ENSP00000216117,9606.ENSP00000221930,9606.ENSP00000225983,9606.ENSP00000232003,9606.ENSP00000244007,9606.ENSP00000248553,9606.ENSP00000249749,9606.ENSP00000251535,9606.ENSP00000252486,9606.ENSP00000260356,9606.ENSP00000262030,9606.ENSP00000262041,9606.ENSP00000263826,9606.ENSP00000263923,9606.ENSP00000264498,…	HDAC7,VASH1,MAP2K5,SIRT1,HMOX1,TGFB1,HDAC5,HRG,PLCG1,HSPB1,DLL4,ALOX12,APOE,THBS1,ATP5B,MEOX2,AKT3,KDR,FGF2,NRP1,PIK3C2A,PLK2,FGF18,NOTCH1,FBXW7,PPARG,NOS3,SPRED1,PLG,ADAM17,ANGPT2,RHOJ,FOXC2,SP1,PDGFB,PRKD1,STARD13,MEF2C,STAT5A,PDPK1,MAP2K3,HMGB1,GATA2,SH3BP1,ATP2B4,NF1,EPHA2,P2RX4,ITGB1BP1,MAP3K3,PTGS2,EFNA1,NUS1,NR2E1,GADD45A,AGTR2,AMOT,MMRN2,CD40,ABL1,SRPX2,KLF4,KIAA1462,CSNK2B,ANXA1,RGCC,ANG…
GO:1902099	Regulation of metaphase/anaphase transition of cell cycle	58	1.3598	bottom	0.00013	ks	9606.ENSP00000166345,9606.ENSP00000200135,9606.ENSP00000209728,9606.ENSP00000229758,9606.ENSP00000235310,9606.ENSP00000239223,9606.ENSP00000240361,9606.ENSP00000247191,9606.ENSP00000256442,9606.ENSP00000257430,9606.ENSP00000257934,9606.ENSP00000258499,9606.ENSP00000260983,9606.ENSP00000261597,9606.ENSP00000261819,9606.ENSP00000264414,9606.ENSP00000265148,9606.ENSP00000265295,9606.ENSP00000267163,…	TRIP13,ZW10,CDC6,FBXO5,MAD2L2,DUSP1,TEX14,DLGAP5,CCNB1,APC,ESPL1,USP44,HECW2,NDC80,ANAPC5,CUL3,CENPE,SPDL1,RB1,DYNC1LI1,ATM,RIOK2,NSMCE2,BUB1B,MAD2L1,RAD21,PLK1,CDT1,BIRC5,BUB1,MOS,AURKB,GEN1,PSMG2,KLHL22,MAPK15,CDK5RAP2,UBE2C,ANAPC11,CDC16,CENPF,TPR,BUB3,TTK,CDC20,NEK6,CDC26,ZNF207,CDC23,LCMT1,MAD1L1,ANAPC7,IK,ANAPC4,CDC27,ANAPC15,XRCC3,PCID2
GO:0032392	DNA geometric change	112	0.780724	both ends	0.00014	ks	9606.ENSP00000055077,9606.ENSP00000216122,9606.ENSP00000216225,9606.ENSP00000224140,9606.ENSP00000247815,9606.ENSP00000248643,9606.ENSP00000253462,9606.ENSP00000254719,9606.ENSP00000255078,9606.ENSP00000256996,9606.ENSP00000259008,9606.ENSP00000259895,9606.ENSP00000262105,9606.ENSP00000262315,9606.ENSP00000262450,9606.ENSP00000264156,9606.ENSP00000264159,9606.ENSP00000264233,9606.ENSP00000264926,…	RFC2,MCM5,RBX1,SETX,HELB,MTERF1,GINS2,RPA1,IGHMBP2,DDB2,BRIP1,GTF2H4,MCM4,CHTF18,CHD5,MCM6,ZRANB3,POLQ,RAD18,ERCC8,MCM2,NBN,GTF2H1,FANCM,TP53,RPS27A,GINS4,XPC,ERCC3,HELQ,TREX1,HMGB2,WRN,DDB1,UBB,MCM7,C10orf2,MCM9,RECQL5,RUVBL1,DSCC1,ATRIP,MRE11A,PIF1,GTF2H2,PURA,ERCC6L,RAD54B,GTF2F2,HMGB1,HNRNPA2B1,BLM,ERCC6,CHD4,SMARCAL1,POT1,RAD23B,DNA2,SMARCAD1,XRCC6,SUPV3L1,RTEL1,PARP1,DHX9,ASCC3,CHD1L,CETN2,…
GO:0045039	Protein insertion into mitochondrial inner membrane	8	4.19536	bottom	0.00014	afc	9606.ENSP00000215570,9606.ENSP00000257245,9606.ENSP00000270502,9606.ENSP00000320236,9606.ENSP00000347581,9606.ENSP00000363191,9606.ENSP00000378588,9606.ENSP00000423673	TIMM13,TIMM10,C19orf52,TIMM22,AGK,ROMO1,TIMM9,NDUFA13
GO:0048844	Artery morphogenesis	61	2.49508	top	0.00014	ks	9606.ENSP00000222271,9606.ENSP00000232424,9606.ENSP00000233242,9606.ENSP00000237596,9606.ENSP00000239461,9606.ENSP00000240328,9606.ENSP00000243077,9606.ENSP00000244745,9606.ENSP00000245451,9606.ENSP00000247182,9606.ENSP00000249749,9606.ENSP00000252486,9606.ENSP00000254958,9606.ENSP00000261799,9606.ENSP00000262158,9606.ENSP00000262426,9606.ENSP00000263388,9606.ENSP00000263816,9606.ENSP00000265354,…	COMP,HES1,APOB,PKD2,PRRX1,TBX2,LRP1,SOX4,BMP4,SIX1,DLL4,APOE,JAG1,PDGFRB,SMAD7,FOXF1,NOTCH3,LRP2,SRF,NRP1,NOTCH1,GPR116,HPGD,COL3A1,FGF8,WNT11,FOXC2,NOG,TBX1,ZMIZ1,ARID2,HEY1,EYA1,HOXA1,RBPJ,NF1,HAND2,MYLK,TGFB2,PROX1,HEY2,PRDM1,ANGPTL3,BMPR1A,ENG,BMPR2,TGFBR1,FOXH1,FOXC1,ACVRL1,TFAP2B,FOLR1,CHD7,MYOCD,ADAMTS9,SEC24B,LDLR,STRA6,VEGFA,NPRL3,GJA5
GO:0050770	Regulation of axonogenesis	187	1.52517	top	0.00014	ks	9606.ENSP00000002829,9606.ENSP00000043402,9606.ENSP00000172229,9606.ENSP00000173229,9606.ENSP00000200691,9606.ENSP00000210633,9606.ENSP00000225512,9606.ENSP00000226091,9606.ENSP00000231721,9606.ENSP00000233336,9606.ENSP00000243077,9606.ENSP00000247271,9606.ENSP00000251268,9606.ENSP00000252486,9606.ENSP00000252744,9606.ENSP00000254323,9606.ENSP00000257414,9606.ENSP00000258526,9606.ENSP00000259818,…	SEMA3F,RTN4R,NGFR,NTN1,MT3,SEMA4G,WNT3,EFNB3,SEMA3G,TTL,LRP1,OMG,MEGF8,APOE,ZSWIM6,ZSWIM4,SEMA6A,PLXNC1,TUBB2B,RAB21,RAB11A,SEMA7A,TRPC5,WNT5A,MAP3K13,CDKL3,FSTL4,SRF,SEMA3C,SEMA3A,NRP1,CDH2,ARHGDIA,NTRK2,LRRC4C,PAK1,PTPRO,POU4F2,EPHA4,FEZF2,SEMA3D,THY1,WNT3A,WNT7A,TIAM1,DBN1,DRAXIN,NKX6-1,MAP1B,CHODL,MAP2K1,SEMA3E,TWF2,SEMA4C,MAP6,DPYSL2,BRSK1,ANAPC2,PLXND1,CDK5R1,HCLS1,FGF13,GSK3B,STK11,SEMA6D,…
GO:0061640	Cytoskeleton-dependent cytokinesis	96	0.796751	both ends	0.00014	ks	9606.ENSP00000217402,9606.ENSP00000223500,9606.ENSP00000229340,9606.ENSP00000238497,9606.ENSP00000251119,9606.ENSP00000254950,9606.ENSP00000257430,9606.ENSP00000257934,9606.ENSP00000259632,9606.ENSP00000260363,9606.ENSP00000260746,9606.ENSP00000261647,9606.ENSP00000263238,9606.ENSP00000263780,9606.ENSP00000264893,9606.ENSP00000265748,9606.ENSP00000268057,9606.ENSP00000268231,9606.ENSP00000271843,…	CHMP4B,CHMP5,RAB35,VPS4B,ZFYVE26,VPS4A,APC,ESPL1,DCTN3,KIF23,ARL3,TTC19,ACTR3,CHMP2B,SEPT11,ANLN,BBS4,SEPT12,JTB,RHOB,RTKN,RASA1,BIN3,ANK3,TRIM36,RHOC,MITD1,ALKBH4,CHMP4C,PLK1,BIRC5,MAP9,SNX33,AURKB,SNX18,CHMP6,ROCK2,KIAA0196,FMN2,CHMP4A,SEPT1,KLHDC8B,CENPA,UNC119,CECR2,SEPT6,SON,SPTBN1,MYH10,SHCBP1L,LZTS2,EFHC1,CEP55,KIF4A,ACTR2,CKAP2,SPIRE2,SEPT8,CNTROB,NOX5,SEPT14,SNX9,CIT,ECT2,STAMBP,PRC1,INC…
GO:0000910	Cytokinesis	98	0.779864	both ends	0.00015	ks	9606.ENSP00000216181,9606.ENSP00000217402,9606.ENSP00000223500,9606.ENSP00000229340,9606.ENSP00000238497,9606.ENSP00000251119,9606.ENSP00000254950,9606.ENSP00000257430,9606.ENSP00000257934,9606.ENSP00000259632,9606.ENSP00000260363,9606.ENSP00000260746,9606.ENSP00000261647,9606.ENSP00000263238,9606.ENSP00000263780,9606.ENSP00000264893,9606.ENSP00000265748,9606.ENSP00000268057,9606.ENSP00000268231,…	MYH9,CHMP4B,CHMP5,RAB35,VPS4B,ZFYVE26,VPS4A,APC,ESPL1,DCTN3,KIF23,ARL3,TTC19,ACTR3,CHMP2B,SEPT11,ANLN,BBS4,SEPT12,JTB,RHOB,RTKN,RASA1,BIN3,ANK3,TRIM36,RHOC,MITD1,ALKBH4,CHMP4C,PLK1,BIRC5,MAP9,SNX33,AURKB,SNX18,CHMP6,ROCK2,KIAA0196,FMN2,CHMP4A,SEPT1,KLHDC8B,CENPA,UNC119,CECR2,SEPT6,SON,SPTBN1,MYH10,SHCBP1L,LZTS2,EFHC1,CEP55,KIF4A,ACTR2,CKAP2,SPIRE2,SEPT8,CNTROB,NOX5,SEPT14,SNX9,CIT,ECT2,STAMBP,PRC…
GO:0035108	Limb morphogenesis	150	1.6338	top	0.00015	ks	9606.ENSP00000001146,9606.ENSP00000006015,9606.ENSP00000168712,9606.ENSP00000217086,9606.ENSP00000222598,9606.ENSP00000225512,9606.ENSP00000239243,9606.ENSP00000239461,9606.ENSP00000240285,9606.ENSP00000240328,9606.ENSP00000240335,9606.ENSP00000240499,9606.ENSP00000242261,9606.ENSP00000244745,9606.ENSP00000245451,9606.ENSP00000245479,9606.ENSP00000249499,9606.ENSP00000249501,9606.ENSP00000249750,…	CYP26B1,HOXA11,FGF4,SALL4,DLX5,WNT3,MSX2,PRRX1,RDH10,TBX2,TBX4,ZNF141,TWIST1,SOX4,BMP4,SOX9,HOXD9,HOXD10,ALDH1A2,SALL1,MEGF8,GRHL2,NOTCH2,TBX3,TMEM231,LRP6,B9D1,CREBBP,IMPAD1,WNT5A,FGF10,TP63,LEF1,PITX1,SEMA3C,CACNA1C,RNF165,WNT9A,OSR1,WDPCP,KIAA1715,SFRP2,GNA12,RSPO2,NOTCH1,FREM2,MBNL1,NIPBL,HOXA10,WNT7A,BAX,LRP5,PKDCC,EN1,IHH,IFT122,SHH,MED1,CHST11,HOXC10,TBX5,EVX2,TMEM107,ALX1,FGF8,SOX11,FRAS1…
GO:0046390	Ribose phosphate biosynthetic process	165	1.09492	bottom	0.00015	ks	9606.ENSP00000205402,9606.ENSP00000215375,9606.ENSP00000215567,9606.ENSP00000215882,9606.ENSP00000216392,9606.ENSP00000218006,9606.ENSP00000219240,9606.ENSP00000219302,9606.ENSP00000219479,9606.ENSP00000221930,9606.ENSP00000222214,9606.ENSP00000227868,9606.ENSP00000232607,9606.ENSP00000236959,9606.ENSP00000239231,9606.ENSP00000243997,9606.ENSP00000253382,9606.ENSP00000253792,9606.ENSP00000254854,…	DLD,ATP5D,TECR,SLC25A1,PYGL,GUCY2F,DHODH,NME3,NME4,TGFB1,GCDH,PDHX,UMPS,ATIC,PANK3,ATP5E,ACSS2,ACLY,GUCY2D,AMPD2,COX5B,ACSBG1,ADCY3,GUCY2C,ATP5B,MLYCD,PPAT,GUCY1B3,CAD,PAPSS1,NME5,ACAT1,PRPSAP2,HSD17B12,DLAT,GUCY1A2,ATP5G3,SLC26A2,ADCY8,ADK,PRKAG2,ATP5O,ATP5J2,ADCY9,PDHA2,GUCY1A3,ADCY1,HPRT1,ATP5L,ATP5H,PANK1,CBR4,FASN,ATP5I,PDHB,ATP5S,DCAKD,ADCY6,ADCY4,PANK2,PFAS,SCD5,ACSS1,CYC1,PKM,IMPDH2,ATP6V…
GO:0018212	Peptidyl-tyrosine modification	158	1.54831	top	0.00016	ks	9606.ENSP00000075503,9606.ENSP00000166244,9606.ENSP00000178640,9606.ENSP00000217188,9606.ENSP00000220003,9606.ENSP00000220751,9606.ENSP00000226091,9606.ENSP00000231449,9606.ENSP00000233057,9606.ENSP00000233336,9606.ENSP00000241453,9606.ENSP00000249075,9606.ENSP00000257290,9606.ENSP00000259089,9606.ENSP00000259750,9606.ENSP00000261799,9606.ENSP00000261937,9606.ENSP00000262345,9606.ENSP00000262948,…	STYK1,EPHA8,MAP2K5,SRMS,CSK,RIPK2,EFNB3,IL4,EIF2AK2,TTL,FLT3,LIF,PDGFRA,BLK,TTBK1,PDGFRB,FLT4,IL12RB2,MAP2K2,MAPK3,TYRO3,LTK,KDR,TXK,IL21,ZAP70,EGF,NRP1,ERBB3,IGF1R,ERBB2,SCYL1,EGFR,EPHA1,NTRK2,CRIM1,FER,EPHA4,FLT1,CSF1R,KIT,HIPK4,FGFR4,PKDCC,MERTK,ABI2,MST1R,IL15,LMTK2,MELK,AXL,TPST1,MAP2K1,INSR,HIPK3,LEP,CAMKK2,CLK4,PIBF1,MET,AATK,PDGFB,FES,EPHB3,EPHA3,LCK,TPST2,FGFR3,PTK2,DYRK2,ERBB4,BAZ1B,JAK…
GO:2000181	Negative regulation of blood vessel morphogenesis	120	1.75044	top	0.00016	ks	9606.ENSP00000052754,9606.ENSP00000162391,9606.ENSP00000167106,9606.ENSP00000172229,9606.ENSP00000178640,9606.ENSP00000205948,9606.ENSP00000222726,9606.ENSP00000223095,9606.ENSP00000225983,9606.ENSP00000231061,9606.ENSP00000231228,9606.ENSP00000232003,9606.ENSP00000234677,9606.ENSP00000235933,9606.ENSP00000248071,9606.ENSP00000249749,9606.ENSP00000254722,9606.ENSP00000256366,9606.ENSP00000257414,…	DCN,FOXJ2,VASH1,NGFR,MAP2K5,APOH,HOXA5,SERPINE1,HDAC5,SPARC,IL12B,HRG,SARS,CD160,KLF2,DLL4,SERPINF1,SYNJ2BP,SEMA6A,DAB2IP,SULF1,THBS1,MEOX2,SLC12A2,ISM1,ATF2,PML,PLK2,NOTCH1,PDE3B,HHEX,ADAMTS1,PPARG,WNT4,CCR2,PF4,SPRED1,PRL,SEMA3E,IL12A,CXCL10,KIAA1024,STAB1,KLK3,ANGPT2,ROCK2,GPR4,EPN2,HGS,GHRL,IL17F,RTN4,STARD13,THBS4,PTN,CTNNB1,FBLN5,ATP2B4,NF1,CX3CR1,EPHA2,SPINK5,COL4A2,ITGB1BP1,STAT1,E2F2,AGT…
GO:0009411	Response to uv	142	0.476007	both ends	0.00017	ks	9606.ENSP00000003302,9606.ENSP00000013807,9606.ENSP00000162044,9606.ENSP00000164227,9606.ENSP00000211287,9606.ENSP00000212015,9606.ENSP00000227507,9606.ENSP00000231228,9606.ENSP00000233146,9606.ENSP00000234420,9606.ENSP00000241052,9606.ENSP00000241436,9606.ENSP00000243903,9606.ENSP00000256383,9606.ENSP00000256996,9606.ENSP00000258149,9606.ENSP00000258428,9606.ENSP00000258774,9606.ENSP00000261881,…	USP28,ERCC1,TMEM161A,BCL3,MAPK13,SIRT1,CCND1,IL12B,MSH2,MSH6,CAT,POLK,ACTR5,EIF2S1,DDB2,MDM2,REV1,HUS1,TIPIN,YY1,CREBBP,N4BP1,EP300,TYR,POLD3,EIF2AK4,MAP4K3,ZRANB3,RAD18,ERCC8,UBE2B,HYAL1,PML,TP53,SDE2,EGFR,FBXW7,IMPACT,XPC,ERCC3,BAX,SPRTN,TREX1,NPM1,WRN,METTL3,KIAA0101,TP53I13,DDB1,SCARA3,IL12A,CDC25A,PPID,FEN1,ERCC4,BRSK1,CCAR2,CASP3,AQP1,PRIMPOL,AURKB,NOC2L,DCUN1D3,ATRIP,STK11,GTF2H2,CASP9,NDN…
GO:0046580	Negative regulation of ras protein signal transduction	52	2.40239	top	0.00017	ks	9606.ENSP00000007722,9606.ENSP00000037502,9606.ENSP00000215739,9606.ENSP00000221138,9606.ENSP00000222145,9606.ENSP00000226225,9606.ENSP00000228495,9606.ENSP00000235329,9606.ENSP00000259371,9606.ENSP00000262768,9606.ENSP00000262940,9606.ENSP00000264414,9606.ENSP00000265960,9606.ENSP00000274376,9606.ENSP00000276297,9606.ENSP00000285071,9606.ENSP00000286364,9606.ENSP00000298815,9606.ENSP00000302978,…	ITGA3,MYOC,LZTR1,PPP2CB,RASIP1,TNFAIP1,KCTD10,MFN2,DAB2IP,TIMP2,RASA4,CUL3,MAPKAP1,RASA1,DLC1,FLCN,RASA2,ARHGAP42,SPRY3,HEG1,MET,RASA3,RASAL3,SPRY4,NF1,TRIM67,TGFB2,STMN3,RAPGEF1,SCAI,EPHB2,SPRY2,ARHGAP44,ADRA1A,STAMBP,ARHGAP24,ITGB1,CCDC125,BCL6,ARHGAP35,FAM65A,SYNGAP1,FBP1,STMN1,ABL2,RASAL1,KCTD13,TNK1,NUP62,KANK1,SPRY1,FAM65B
GO:0071166	Ribonucleoprotein complex localization	125	1.14637	bottom	0.00017	ks	9606.ENSP00000209873,9606.ENSP00000216727,9606.ENSP00000229179,9606.ENSP00000229390,9606.ENSP00000231498,9606.ENSP00000238112,9606.ENSP00000241502,9606.ENSP00000242776,9606.ENSP00000244020,9606.ENSP00000245544,9606.ENSP00000245838,9606.ENSP00000245934,9606.ENSP00000254508,9606.ENSP00000254998,9606.ENSP00000258742,9606.ENSP00000258962,9606.ENSP00000261396,9606.ENSP00000261600,9606.ENSP00000263073,…	AAAS,PABPN1,NUP107,SRSF9,NUP155,CPSF3,FYTTD1,DDX39A,SRSF6,NUP85,THOC2,SYMPK,NUP210,NXT1,NUPL2,SRSF1,NUP133,THOC1,SMG6,DDX25,CASC3,NUP54,THOC3,LSG1,DHX38,EIF4A3,POLR2D,UPF3B,HHEX,RANBP2,NUP205,DDX19B,U2AFBP,CPSF4,U2AF1L4,NUP35,THOC7,ABCE1,NPM1,SLU7,NOL6,TSC1,C12orf50,CPSF2,DDX19A,U2AF2,GLE1,NUP93,NUP98,MAGOHB,RRS1,PRPF31,WDR33,SRSF7,SRRM1,THOC6,NCBP2,XPOT,EIF5A,FIP1L1,SARNP,YTHDC1,NUP43,NUP50,HNRN…
GO:0007612	Learning	144	1.45289	top	0.00018	ks	9606.ENSP00000209873,9606.ENSP00000228468,9606.ENSP00000236877,9606.ENSP00000240874,9606.ENSP00000243052,9606.ENSP00000244769,9606.ENSP00000249636,9606.ENSP00000253407,9606.ENSP00000254079,9606.ENSP00000254976,9606.ENSP00000256078,9606.ENSP00000258975,9606.ENSP00000260010,9606.ENSP00000260600,9606.ENSP00000263635,9606.ENSP00000263791,9606.ENSP00000264381,9606.ENSP00000265333,9606.ENSP00000265354,…	AAAS,ASIC1,SLC8A2,KALRN,PDE1B,ATXN1,PIAS1,C1QL1,PPP1R1B,SNAP25,KRAS,TACO1,TLR2,ADCY3,TANC1,EIF2AK4,BCHE,VDAC1,SRF,NRXN2,NPTX2,ADAM2,PRKAR2B,EIF4A3,CRH,NTRK2,SLC7A11,JPH3,NRGN,APP,SLC6A1,HMGCR,KIT,DGKI,NPTN,BTG2,SHANK1,EN1,UCN,RAG1,MAP1A,INSR,ARF4,DRD5,GRM5,FOS,NEUROD2,FOSL1,RIN1,BRSK1,B4GALT2,NPAS4,NETO1,UBA6,GPR88,TAC1,FGF13,RIC8A,MAPK8IP2,CNTN2,GABRA5,OPRL1,ATAD1,PTN,SLC24A2,FYN,HTT,ARC,GMFB,NF…
GO:0048771	Tissue remodeling	96	1.79628	top	0.00018	ks	9606.ENSP00000168148,9606.ENSP00000215368,9606.ENSP00000218388,9606.ENSP00000219070,9606.ENSP00000221930,9606.ENSP00000222120,9606.ENSP00000222462,9606.ENSP00000228534,9606.ENSP00000233813,9606.ENSP00000238682,9606.ENSP00000249071,9606.ENSP00000249075,9606.ENSP00000249749,9606.ENSP00000250018,9606.ENSP00000254958,9606.ENSP00000256646,9606.ENSP00000258149,9606.ENSP00000261349,9606.ENSP00000263317,…	SPP2,EFNA2,TIMP1,MMP2,TGFB1,RAB3D,WNT16,IL23A,IGFBP5,TGFB3,RAC2,LIF,DLL4,TPH1,JAG1,NOTCH2,MDM2,LRP6,NOX4,IL1A,EPAS1,IL7,FGF10,SEMA3C,TCIRG1,CTSK,PTH,GJA1,ACE,CCR2,BAX,CELA1,LRP5,MITF,IHH,NOS3,TPP1,AXL,LTBP3,ADRB2,MMP14,PLG,CSPG4,F2R,FGF8,PTH1R,FOXC2,BGN,CTHRC1,LIPA,CAV1,THBS4,ACVR2B,MEF2C,PTN,BSX,CTNNB1,RBPJ,ATP7A,LEPREL4,RAC1,RSPO3,ARG1,EPHA2,ELF3,ZNF675,TGM2,AGT,CRB1,ATG5,HTR1B,AGTR2,NCDN,SRC,G…
GO:0032330	Regulation of chondrocyte differentiation	51	2.33881	top	0.00019	ks	9606.ENSP00000006015,9606.ENSP00000205061,9606.ENSP00000216241,9606.ENSP00000245451,9606.ENSP00000245479,9606.ENSP00000250160,9606.ENSP00000262158,9606.ENSP00000272164,9606.ENSP00000272748,9606.ENSP00000274625,9606.ENSP00000282091,9606.ENSP00000283147,9606.ENSP00000287020,9606.ENSP00000294964,9606.ENSP00000297029,9606.ENSP00000301873,9606.ENSP00000302625,9606.ENSP00000304502,9606.ENSP00000327048,…	HOXA11,GLG1,CHADL,BMP4,SOX9,WISP1,SMAD7,WNT9A,KIAA1715,FGF18,PTH,BMP6,GDF6,PKDCC,SCIN,LTBP3,AXIN2,SIX2,MAF,FAM101B,RARB,SMAD3,ZBTB16,PTPN11,CTNNB1,ZNF219,CTGF,RUNX2,GDF5,TGFBR1,NKX3-2,ADAMTS7,ACVRL1,LOXL2,SHOX2,FAM101A,EFEMP1,TRPS1,GLI3,SOX6,SNAI2,RELA,MDK,RARG,GLI2,SOX5,BMPR1B,POR,ADAMTS12,PTHLH,GREM1
GO:0048660	Regulation of smooth muscle cell proliferation	136	1.65608	top	0.0002	ks	9606.ENSP00000006053,9606.ENSP00000162391,9606.ENSP00000216037,9606.ENSP00000216117,9606.ENSP00000219070,9606.ENSP00000219334,9606.ENSP00000222553,9606.ENSP00000228872,9606.ENSP00000229135,9606.ENSP00000230990,9606.ENSP00000231228,9606.ENSP00000233813,9606.ENSP00000234091,9606.ENSP00000235329,9606.ENSP00000238682,9606.ENSP00000244869,9606.ENSP00000245451,9606.ENSP00000250160,9606.ENSP00000251535,…	CX3CL1,FOXJ2,XBP1,HMOX1,MMP2,SMPD3,NAMPT,CDKN1B,IFNG,HBEGF,IL12B,IGFBP5,ID2,MFN2,TGFB3,EREG,BMP4,WISP1,ALOX12,CNN1,MDM2,THBS1,MNAT1,CYBA,PDGFRB,VIPR2,OGN,NOTCH3,FGF2,HDAC4,PPARGC1A,NPR3,CDH13,MEF2D,SKP2,EGFR,PAK1,PDCD4,IL18,GJA1,ADAMTS1,AKR1B1,PPARG,HMGCR,PTGIR,HPGD,IL15,ITGA2,NOS3,RBPMS2,IGF1,IL12A,IL13,S1PR1,TERT,PPARD,TRIB1,GNAI2,PRKDC,SERPINF2,PDGFB,ANG,MYB,MEF2C,CTNNB1,APOD,TPM1,ELN,TGFBR2,M…
GO:0016226	Iron-sulfur cluster assembly	22	2.06288	bottom	0.00021	ks	9606.ENSP00000216027,9606.ENSP00000251588,9606.ENSP00000262302,9606.ENSP00000281081,9606.ENSP00000283027,9606.ENSP00000297185,9606.ENSP00000300030,9606.ENSP00000310623,9606.ENSP00000331127,9606.ENSP00000355672,9606.ENSP00000357633,9606.ENSP00000360576,9606.ENSP00000363205,9606.ENSP00000365159,9606.ENSP00000366482,9606.ENSP00000377914,9606.ENSP00000387219,9606.ENSP00000387471,9606.ENSP00000412698,…	HSCB,NARFL,NUBP2,NUBPL,NUBP1,HSPA9,FAM96A,ISCU,BOLA2,IBA57,GLRX3,NDOR1,NFS1,ISCA1,FXN,CIAPIN1,NFU1,FAM96B,MMS19,CIAO1,LYRM4,ISCA2
GO:0030514	Negative regulation of bmp signaling pathway	49	2.53948	top	0.00021	ks	9606.ENSP00000166139,9606.ENSP00000204604,9606.ENSP00000220772,9606.ENSP00000260197,9606.ENSP00000260327,9606.ENSP00000262120,9606.ENSP00000262158,9606.ENSP00000262435,9606.ENSP00000263816,9606.ENSP00000264634,9606.ENSP00000274063,9606.ENSP00000277541,9606.ENSP00000287934,9606.ENSP00000288840,9606.ENSP00000289749,9606.ENSP00000293549,9606.ENSP00000293760,9606.ENSP00000297161,9606.ENSP00000300069,…	FSTL3,CHRD,SFRP1,SORL1,CTDSPL2,TWSG1,SMAD7,SMURF2,LRP2,WNT5A,SFRP2,NOTCH1,FZD1,SMAD6,NBL1,WNT1,LEMD2,BMPER,RBPMS2,SOST,HTRA3,SOSTDC1,LEMD3,VWC2L,GREM2,DAND5,FBN1,PPM1A,NOG,GDF3,HFE2,CAV1,VWC2,SKOR1,TRIM33,DLX1,SMURF1,HTRA1,CHRDL1,ABL1,DKK1,SKI,CER1,TMPRSS6,HIPK2,SPG20,SKIL,TOB1,GREM1
GO:0032508	DNA duplex unwinding	104	0.805916	both ends	0.00021	ks	9606.ENSP00000055077,9606.ENSP00000216122,9606.ENSP00000216225,9606.ENSP00000224140,9606.ENSP00000247815,9606.ENSP00000253462,9606.ENSP00000254719,9606.ENSP00000255078,9606.ENSP00000256996,9606.ENSP00000259008,9606.ENSP00000259895,9606.ENSP00000262105,9606.ENSP00000262315,9606.ENSP00000262450,9606.ENSP00000264156,9606.ENSP00000264159,9606.ENSP00000264233,9606.ENSP00000264926,9606.ENSP00000265038,…	RFC2,MCM5,RBX1,SETX,HELB,GINS2,RPA1,IGHMBP2,DDB2,BRIP1,GTF2H4,MCM4,CHTF18,CHD5,MCM6,ZRANB3,POLQ,RAD18,ERCC8,MCM2,NBN,GTF2H1,FANCM,RPS27A,GINS4,XPC,ERCC3,HELQ,TREX1,WRN,DDB1,UBB,MCM7,C10orf2,MCM9,RECQL5,RUVBL1,DSCC1,ATRIP,MRE11A,PIF1,GTF2H2,PURA,ERCC6L,RAD54B,GTF2F2,BLM,ERCC6,CHD4,SMARCAL1,POT1,RAD23B,DNA2,SMARCAD1,XRCC6,SUPV3L1,RTEL1,PARP1,DHX9,ASCC3,CHD1L,CETN2,HFM1,CHD6,ATRX,XPA,CUL4A,ANXA1,RAD…
GO:0044743	Protein transmembrane import into intracellular organelle	33	2.48358	bottom	0.00021	ks	9606.ENSP00000169551,9606.ENSP00000241041,9606.ENSP00000248633,9606.ENSP00000264954,9606.ENSP00000270538,9606.ENSP00000285737,9606.ENSP00000287295,9606.ENSP00000288774,9606.ENSP00000295030,9606.ENSP00000295767,9606.ENSP00000303511,9606.ENSP00000315680,9606.ENSP00000315693,9606.ENSP00000329558,9606.ENSP00000331106,9606.ENSP00000349016,9606.ENSP00000349543,9606.ENSP00000351214,9606.ENSP00000354204,…	TIMM21,PEX16,PEX1,GRPEL1,TIMM44,LONP2,AIFM1,PEX10,PEX13,CHCHD4,PEX6,PEX7,PAM16,GRPEL2,PEX26,PEX14,PEX2,TOMM7,TOMM20L,TOMM20,TIMM17A,TOMM40L,DNLZ,ROMO1,DNAJC15,DNAJC19,HSPD1,TIMM17B,PEX5,TOMM40,PEX5L,TIMM50,PEX12
GO:0030512	Negative regulation of transforming growth factor beta receptor signaling pathway	80	1.78061	top	0.00022	ks	9606.ENSP00000205061,9606.ENSP00000212015,9606.ENSP00000212355,9606.ENSP00000216037,9606.ENSP00000217428,9606.ENSP00000219548,9606.ENSP00000221930,9606.ENSP00000222693,9606.ENSP00000238682,9606.ENSP00000247970,9606.ENSP00000248706,9606.ENSP00000262158,9606.ENSP00000262160,9606.ENSP00000262435,9606.ENSP00000269305,9606.ENSP00000270722,9606.ENSP00000272317,9606.ENSP00000287097,9606.ENSP00000288840,…	GLG1,SIRT1,TGFBR3,XBP1,SPINT3,STUB1,TGFB1,CAV2,TGFB3,PIN1,RASL11B,SMAD7,SMAD2,SMURF2,TP53,PRDM16,RPS27A,CD109,SMAD6,WNT1,IL17RD,SPRED1,ONECUT1,HTRA3,UBB,CHST11,HTRA4,VASN,LEMD3,ADAM17,WFIKKN2,CIDEA,DAND5,ZBTB7A,HSPA5,WFIKKN1,MTMR4,FBN1,PPM1A,NRROS,SMAD3,BCL9L,CAV1,PDPK1,SPRED3,PMEPA1,ADAMTSL2,NKX2-1,SPRED2,PBLD,TGFBR2,SLC2A10,LDLRAD4,SMURF1,VEPH1,SNX6,HTRA1,ZNF451,ENG,TGFBR1,BAMBI,ASPN,HSPA1A,SPR…
GO:0000028	Ribosomal small subunit assembly	18	2.68887	bottom	0.00023	afc	9606.ENSP00000245539,9606.ENSP00000254928,9606.ENSP00000274849,9606.ENSP00000291576,9606.ENSP00000309830,9606.ENSP00000313420,9606.ENSP00000317376,9606.ENSP00000321449,9606.ENSP00000331019,9606.ENSP00000346067,9606.ENSP00000357555,9606.ENSP00000375978,9606.ENSP00000385958,9606.ENSP00000467466,9606.ENSP00000470972,9606.ENSP00000472469,9606.ENSP00000472985,9606.ENSP00000481646	MRPS7,ERAL1,ABT1,PWP2,RPL38,PRKDC,MRPS11,RRP7A,RPS27L,RPSA,RPS27,XRCC5,RPS14,RPS15,RPS19,RPS28,RPS5,RPS10
GO:0018108	Peptidyl-tyrosine phosphorylation	155	1.52631	top	0.00023	ks	9606.ENSP00000075503,9606.ENSP00000166244,9606.ENSP00000178640,9606.ENSP00000217188,9606.ENSP00000220003,9606.ENSP00000220751,9606.ENSP00000226091,9606.ENSP00000231449,9606.ENSP00000233057,9606.ENSP00000241453,9606.ENSP00000249075,9606.ENSP00000257290,9606.ENSP00000259089,9606.ENSP00000259750,9606.ENSP00000261799,9606.ENSP00000261937,9606.ENSP00000262345,9606.ENSP00000262948,9606.ENSP00000263025,…	STYK1,EPHA8,MAP2K5,SRMS,CSK,RIPK2,EFNB3,IL4,EIF2AK2,FLT3,LIF,PDGFRA,BLK,TTBK1,PDGFRB,FLT4,IL12RB2,MAP2K2,MAPK3,TYRO3,LTK,KDR,TXK,IL21,ZAP70,EGF,NRP1,ERBB3,IGF1R,ERBB2,SCYL1,EGFR,EPHA1,NTRK2,CRIM1,FER,EPHA4,FLT1,CSF1R,KIT,HIPK4,FGFR4,PKDCC,MERTK,ABI2,MST1R,IL15,LMTK2,MELK,AXL,MAP2K1,INSR,HIPK3,LEP,CAMKK2,CLK4,PIBF1,MET,AATK,PDGFB,FES,EPHB3,EPHA3,LCK,FGFR3,PTK2,DYRK2,ERBB4,BAZ1B,JAK1,MAP2K3,FYN,RET…
GO:0030326	Embryonic limb morphogenesis	127	1.63854	top	0.00023	ks	9606.ENSP00000001146,9606.ENSP00000006015,9606.ENSP00000168712,9606.ENSP00000217086,9606.ENSP00000222598,9606.ENSP00000225512,9606.ENSP00000239243,9606.ENSP00000239461,9606.ENSP00000240285,9606.ENSP00000240328,9606.ENSP00000240335,9606.ENSP00000242261,9606.ENSP00000245451,9606.ENSP00000249499,9606.ENSP00000249501,9606.ENSP00000249750,9606.ENSP00000251020,9606.ENSP00000251268,9606.ENSP00000251808,…	CYP26B1,HOXA11,FGF4,SALL4,DLX5,WNT3,MSX2,PRRX1,RDH10,TBX2,TBX4,TWIST1,BMP4,HOXD9,HOXD10,ALDH1A2,SALL1,MEGF8,GRHL2,NOTCH2,TBX3,TMEM231,LRP6,B9D1,CREBBP,IMPAD1,WNT5A,TP63,LEF1,PITX1,CACNA1C,WNT9A,OSR1,WDPCP,KIAA1715,SFRP2,GNA12,RSPO2,NOTCH1,FREM2,MBNL1,NIPBL,HOXA10,WNT7A,BAX,LRP5,EN1,IHH,IFT122,SHH,MED1,CHST11,HOXC10,TBX5,TMEM107,ALX1,FGF8,FRAS1,PSEN1,LMBR1,NOG,RARB,PTCH1,ALX4,INTU,C2CD3,ZBTB16,SMA…
GO:0061298	Retina vasculature development in camera-type eye	18	3.82189	top	0.00023	afc	9606.ENSP00000257290,9606.ENSP00000261799,9606.ENSP00000265371,9606.ENSP00000278833,9606.ENSP00000294304,9606.ENSP00000316729,9606.ENSP00000340361,9606.ENSP00000355026,9606.ENSP00000363500,9606.ENSP00000363708,9606.ENSP00000364979,9606.ENSP00000367301,9606.ENSP00000373574,9606.ENSP00000374309,9606.ENSP00000434034,9606.ENSP00000437955,9606.ENSP00000478561,9606.ENSP00000482378	PDGFRA,PDGFRB,NRP1,ROM1,LRP5,RHOJ,ACVR2B,ARHGEF15,CLIC4,BMPR2,COL4A1,NDP,ACVRL1,LAMA1,FZD4,HIF1A,CYP1B1,LRP5L
GO:0007093	Mitotic cell cycle checkpoint	155	0.827873	bottom	0.00024	ks	9606.ENSP00000166345,9606.ENSP00000200135,9606.ENSP00000209728,9606.ENSP00000216911,9606.ENSP00000220940,9606.ENSP00000221930,9606.ENSP00000227507,9606.ENSP00000228872,9606.ENSP00000229195,9606.ENSP00000233146,9606.ENSP00000235310,9606.ENSP00000236273,9606.ENSP00000240361,9606.ENSP00000244745,9606.ENSP00000246802,9606.ENSP00000254950,9606.ENSP00000256442,9606.ENSP00000257430,9606.ENSP00000258149,…	TRIP13,ZW10,CDC6,AURKA,GML,TGFB1,CCND1,CDKN1B,CNOT2,MSH2,MAD2L2,SYF2,TEX14,SOX4,GLTSCR2,VPS4A,CCNB1,APC,MDM2,HUS1,TOPBP1,TAOK1,TIPIN,RBL2,EP300,ARID3A,ATF2,SPDL1,NBN,CDK2,RB1,PML,TICRR,TP53,PRCC,WNT9A,RQCD1,PLK2,CDKN2B,ATM,XPC,BUB1B,FANCD2,CNOT11,BTG2,C5orf45,BAX,MAD2L1,CHMP4C,PLK1,BIRC5,BUB1,BCL2L1,DONSON,MUS81,TAOK2,BRSK1,FBXO31,RAD9A,ZWILCH,CASP2,CLSPN,PRKDC,AURKB,INTS3,CNOT1,CDC25C,E2F7,CARM1…
GO:0010811	Positive regulation of cell-substrate adhesion	123	1.75877	top	0.00024	ks	9606.ENSP00000006053,9606.ENSP00000007722,9606.ENSP00000037502,9606.ENSP00000199764,9606.ENSP00000206423,9606.ENSP00000207549,9606.ENSP00000217289,9606.ENSP00000219022,9606.ENSP00000220772,9606.ENSP00000225698,9606.ENSP00000226218,9606.ENSP00000232003,9606.ENSP00000236850,9606.ENSP00000246657,9606.ENSP00000246747,9606.ENSP00000246792,9606.ENSP00000255006,9606.ENSP00000259607,9606.ENSP00000261037,…	CX3CL1,ITGA3,MYOC,CEACAM6,CCDC80,UNC13D,FERMT1,OLFM4,SFRP1,C1QBP,VTN,HRG,APOA1,CCR7,ARL2,RRAS,RIN2,CCL21,COL8A1,FOXF1,PPM1F,EPB41L5,KDR,NID1,NRP1,CDK6,IQGAP1,CDH13,EPHA1,DOCK5,HSD17B12,DOCK1,THY1,ABI3BP,WNT4,ITGA5,ARPC2,EDIL3,RELL2,TSC1,CRK,RAC3,FGB,PRKCE,FGA,HAS2,FUT1,COL26A1,CALR,GSK3B,LIMS2,CSF1,P4HB,FBLN1,LRRC16A,NPY2R,SMAD3,FGG,SKAP1,DMP1,PTN,VWC2,MAP4K4,ECM2,CRKL,SMOC2,FN1,EGFLAM,RAC1,EMP2,…
GO:0043536	Positive regulation of blood vessel endothelial cell migration	55	2.52706	top	0.00024	ks	9606.ENSP00000080059,9606.ENSP00000212015,9606.ENSP00000216117,9606.ENSP00000221930,9606.ENSP00000244007,9606.ENSP00000248553,9606.ENSP00000251535,9606.ENSP00000260356,9606.ENSP00000262030,9606.ENSP00000263826,9606.ENSP00000263923,9606.ENSP00000264498,9606.ENSP00000265371,9606.ENSP00000265970,9606.ENSP00000274289,9606.ENSP00000274625,9606.ENSP00000297494,9606.ENSP00000308938,9606.ENSP00000309968,…	HDAC7,SIRT1,HMOX1,TGFB1,PLCG1,HSPB1,ALOX12,THBS1,ATP5B,AKT3,KDR,FGF2,NRP1,PIK3C2A,PLK2,FGF18,NOS3,PLG,ADAM17,RHOJ,FOXC2,SP1,PDGFB,PRKD1,STAT5A,PDPK1,MAP2K3,HMGB1,GATA2,P2RX4,MAP3K3,PTGS2,NUS1,AMOT,CD40,ABL1,SRPX2,KIAA1462,ANXA1,ANGPT4,FGFBP1,ETS1,NFE2L2,ATP5A1,AMOTL1,FGFR1,PRKD2,HDAC9,PRKCA,ANGPT1,HIF1A,AKT1,VEGFA,CIB1,VEGFC
GO:0055123	Digestive system development	139	1.69076	top	0.00024	ks	9606.ENSP00000039007,9606.ENSP00000176195,9606.ENSP00000179259,9606.ENSP00000183605,9606.ENSP00000216037,9606.ENSP00000220772,9606.ENSP00000222726,9606.ENSP00000228682,9606.ENSP00000233735,9606.ENSP00000234091,9606.ENSP00000238682,9606.ENSP00000240328,9606.ENSP00000245451,9606.ENSP00000249373,9606.ENSP00000249750,9606.ENSP00000251020,9606.ENSP00000251268,9606.ENSP00000252997,9606.ENSP00000253083,…	OTC,SCT,C12orf5,CLDN18,XBP1,SFRP1,HOXA5,GLI1,REG1A,ID2,TGFB3,TBX2,BMP4,SMO,ALDH1A2,SALL1,MEGF8,GATA5,HIP1R,BARX1,CCNB1,PDGFRA,FOXF2,IFT172,SMAD2,PKD1,FOXF1,CBFA2T2,EPB41L5,BBS7,WNT5A,FGF10,TP63,ASCL1,RB1,GATA6,WDPCP,SFRP2,EGFR,NOTCH1,OVOL2,NIPBL,NODAL,ZIC3,KIT,CELA1,PKDCC,IHH,SHH,SOX17,DCHS1,RBPMS2,INSR,COL3A1,SIX2,CXCL8,TYMS,NKX2-6,SOX11,OXTR,SAV1,WNT11,FOXL1,EPHB3,RARB,ALX4,SMAD3,GATA4,CCKBR,DA…
GO:1900449	Regulation of glutamate receptor signaling pathway	62	1.70476	top	0.00024	ks	9606.ENSP00000005284,9606.ENSP00000006053,9606.ENSP00000035383,9606.ENSP00000225831,9606.ENSP00000229135,9606.ENSP00000262138,9606.ENSP00000262406,9606.ENSP00000264867,9606.ENSP00000270458,9606.ENSP00000272133,9606.ENSP00000274368,9606.ENSP00000276571,9606.ENSP00000282499,9606.ENSP00000284981,9606.ENSP00000292301,9606.ENSP00000293441,9606.ENSP00000296526,9606.ENSP00000300105,9606.ENSP00000305288,…	CACNG3,CX3CL1,LRRC7,CCL2,IFNG,CACNG4,RGS9,PPARGC1A,CACNG8,CNIH3,CRHBP,CRH,GRIA4,APP,CCR2,SHANK1,GRIA2,CACNG2,NLGN2,ADRB2,NECAB2,CNIH2,NETO1,MAPK8IP2,MEF2C,DLG1,FYN,MINK1,ARC,NLGN3,GRIN1,DLG3,EPHB2,PINK1,DLG2,SHISA7,PRNP,CACNG7,GRIN2A,PTK2B,DLG4,NRXN1,DAPK1,SHISA6,RELN,NLGN1,OPRM1,GSG1L,KLHL24,RASGRF1,GRIA1,UNC13A,CAPN1,CACNG5,ACTN2,SHISA9,NETO2,SHANK2,FRRS1L,GRIN2B,GRIA3,NEFL
GO:0003197	Endocardial cushion development	44	2.39331	top	0.00025	ks	9606.ENSP00000230658,9606.ENSP00000239243,9606.ENSP00000240328,9606.ENSP00000242261,9606.ENSP00000244050,9606.ENSP00000245451,9606.ENSP00000245479,9606.ENSP00000252997,9606.ENSP00000254958,9606.ENSP00000258149,9606.ENSP00000262426,9606.ENSP00000263640,9606.ENSP00000267101,9606.ENSP00000277541,9606.ENSP00000297494,9606.ENSP00000299441,9606.ENSP00000309913,9606.ENSP00000321797,9606.ENSP00000321856,…	ISL1,MSX2,TBX2,TWIST1,SNAI1,BMP4,SOX9,GATA5,JAG1,MDM2,FOXF1,ACVR1,ERBB3,NOTCH1,NOS3,DCHS1,TBX5,FGF8,CRELD1,NOG,GATA4,HEY1,SMAD4,RBPJ,TGFBR2,TGFB2,MDM4,HEY2,BMP5,BMPR1A,HEYL,ENG,BMPR2,BMP2,RBM24,MSX1,ACVRL1,BMP7,SNAI2,TBX20,ROBO2,ROBO1,NEDD4,TMEM100
GO:0031124	mRNA 3-end processing	82	1.17241	bottom	0.00025	ks	9606.ENSP00000216277,9606.ENSP00000216727,9606.ENSP00000217109,9606.ENSP00000221265,9606.ENSP00000229390,9606.ENSP00000238112,9606.ENSP00000238714,9606.ENSP00000242776,9606.ENSP00000244020,9606.ENSP00000245838,9606.ENSP00000245934,9606.ENSP00000254799,9606.ENSP00000255136,9606.ENSP00000258962,9606.ENSP00000261600,9606.ENSP00000262577,9606.ENSP00000263063,9606.ENSP00000264645,9606.ENSP00000265097,…	PAPOLA,PABPN1,CSTF1,PAF1,SRSF9,CPSF3,PAPOLG,DDX39A,SRSF6,THOC2,SYMPK,GRSF1,PABPC1L,SRSF1,THOC1,ZC3H3,MTPAP,CASC3,THOC3,CPSF6,DHX38,EIF4A3,POLR2D,UPF3B,APP,LSM11,SSU72,U2AFBP,CPSF4,U2AF1L4,THOC7,SLU7,PCF11,CPSF2,LEO1,NUDT21,U2AF2,TUT1,PABPC1,CSTF3,MAGOHB,WDR33,SRSF7,SRRM1,THOC6,NCBP2,CSTF2T,FIP1L1,SARNP,CPSF4L,CPSF7,CDC73,CHTOP,CDC40,RPRD2,AHCYL1,SRSF11,MAGOH,CSTF2,RPRD1B,SRSF3,SRSF4,NCBP1,SRSF2,D…
GO:0034080	CENP-A containing nucleosome assembly	30	1.8704	bottom	0.00025	ks	9606.ENSP00000215980,9606.ENSP00000220514,9606.ENSP00000244537,9606.ENSP00000255120,9606.ENSP00000273853,9606.ENSP00000281453,9606.ENSP00000283006,9606.ENSP00000283131,9606.ENSP00000290130,9606.ENSP00000296930,9606.ENSP00000308583,9606.ENSP00000309790,9606.ENSP00000311513,9606.ENSP00000318297,9606.ENSP00000335463,9606.ENSP00000336868,9606.ENSP00000337289,9606.ENSP00000348527,9606.ENSP00000357308,…	CENPM,OIP5,HIST1H4F,NASP,CENPC,CENPU,CENPH,SMARCA5,MIS18A,NPM1,APITD1,MIS18BP1,RSF1,RUVBL1,CASC5,CENPA,CENPQ,CENPL,CENPW,ITGB3BP,CENPI,RBBP4,CENPP,RBBP7,CENPO,STRA13,CENPN,CENPK,HJURP,CENPT
GO:0045444	Fat cell differentiation	106	1.503	top	0.00025	ks	9606.ENSP00000165524,9606.ENSP00000212015,9606.ENSP00000221515,9606.ENSP00000227507,9606.ENSP00000235382,9606.ENSP00000242067,9606.ENSP00000242480,9606.ENSP00000244426,9606.ENSP00000245157,9606.ENSP00000246062,9606.ENSP00000249636,9606.ENSP00000254657,9606.ENSP00000256104,9606.ENSP00000261183,9606.ENSP00000262999,9606.ENSP00000263253,9606.ENSP00000264110,9606.ENSP00000264499,9606.ENSP00000264563,…	PRLH,SIRT1,RETN,CCND1,RGS2,BBS9,EGR2,FBXO9,BBS2,MKKS,PIAS1,PER2,FABP4,OSBPL8,UCP1,EP300,ATF2,BBS7,IL11,FGF10,PPARGC1A,BBS4,NUDT7,PRDM16,ARID5B,NIPBL,GPR116,GDF6,PPARG,SMAD6,CTBP1,SOX8,INHBB,OSBPL11,SENP2,ERAP1,PEX11A,MED1,LRG1,ADRB2,CEBPB,GLIS1,CTBP2,ALOXE3,METRNL,SLC2A4,ZBTB7A,AACS,SOCS1,ARL6,PLCB1,NR4A2,SREBF1,SDF4,CLIP3,BSCL2,PTGS2,RNASEL,BNIP3,ADRB1,TCF7L2,LRRC8C,NOC3L,FFAR4,MAFB,FABP3,KLF4,P…
GO:0071426	Ribonucleoprotein complex export from nucleus	124	1.12791	bottom	0.00026	ks	9606.ENSP00000209873,9606.ENSP00000216727,9606.ENSP00000229179,9606.ENSP00000229390,9606.ENSP00000231498,9606.ENSP00000238112,9606.ENSP00000241502,9606.ENSP00000242776,9606.ENSP00000244020,9606.ENSP00000245544,9606.ENSP00000245838,9606.ENSP00000245934,9606.ENSP00000254508,9606.ENSP00000254998,9606.ENSP00000258742,9606.ENSP00000258962,9606.ENSP00000261396,9606.ENSP00000261600,9606.ENSP00000263073,…	AAAS,PABPN1,NUP107,SRSF9,NUP155,CPSF3,FYTTD1,DDX39A,SRSF6,NUP85,THOC2,SYMPK,NUP210,NXT1,NUPL2,SRSF1,NUP133,THOC1,SMG6,DDX25,CASC3,NUP54,THOC3,LSG1,DHX38,EIF4A3,POLR2D,UPF3B,HHEX,RANBP2,NUP205,DDX19B,U2AFBP,CPSF4,U2AF1L4,NUP35,THOC7,ABCE1,NPM1,SLU7,NOL6,TSC1,C12orf50,CPSF2,DDX19A,U2AF2,GLE1,NUP93,NUP98,MAGOHB,RRS1,WDR33,SRSF7,SRRM1,THOC6,NCBP2,XPOT,EIF5A,FIP1L1,SARNP,YTHDC1,NUP43,NUP50,HNRNPA2B1,S…
GO:0001952	Regulation of cell-matrix adhesion	120	1.91855	top	0.00027	ks	9606.ENSP00000006053,9606.ENSP00000037502,9606.ENSP00000055682,9606.ENSP00000199764,9606.ENSP00000211998,9606.ENSP00000217289,9606.ENSP00000220772,9606.ENSP00000223095,9606.ENSP00000226004,9606.ENSP00000228644,9606.ENSP00000232003,9606.ENSP00000242159,9606.ENSP00000243077,9606.ENSP00000246657,9606.ENSP00000246792,9606.ENSP00000254958,9606.ENSP00000255006,9606.ENSP00000259607,9606.ENSP00000260356,…	CX3CL1,MYOC,KIAA2022,CEACAM6,VCL,FERMT1,SFRP1,SERPINE1,DUSP3,MYF5,HRG,HOXA7,LRP1,CCR7,RRAS,JAG1,RIN2,CCL21,THBS1,PPM1F,CLASP1,EPB41L5,KDR,SLC9A1,BST1,NRP1,CDK6,IQGAP1,CDH13,WDPCP,RASA1,EPHA1,DLC1,THY1,PIK3CB,WNT4,TSC1,ONECUT1,SEMA3E,MMP14,RHOD,FUT1,GPM6B,LIMCH1,ROCK2,GSK3B,CSF1,EFNA5,SMAD3,EPHA3,SKAP1,ARHGAP6,PTK2,PLET1,ACER2,MAP4K4,NF2,APOD,MINK1,RAC1,ADAM15,NF1,EMP2,ITGB1BP1,CCL28,CD3E,MACF1,DI…
GO:0018105	Peptidyl-serine phosphorylation	175	1.32363	top	0.00027	ks	9606.ENSP00000009105,9606.ENSP00000211287,9606.ENSP00000215659,9606.ENSP00000215832,9606.ENSP00000216639,9606.ENSP00000216911,9606.ENSP00000217244,9606.ENSP00000222330,9606.ENSP00000225577,9606.ENSP00000229795,9606.ENSP00000229812,9606.ENSP00000250896,9606.ENSP00000251472,9606.ENSP00000252723,9606.ENSP00000253055,9606.ENSP00000255448,9606.ENSP00000255641,9606.ENSP00000256442,9606.ENSP00000256460,…	CAMK1G,MAPK13,MAPK12,MAPK1,VRK1,AURKA,CSNK2A1,GSK3A,RPS6KB1,MAPK14,STK38,MKNK2,MAST1,EPO,MAP3K10,DCLK1,CSNK1G2,CCNB1,CAMK1,CAB39,TTBK1,RIPK1,PKD1,CSNK2A2,MAST3,PRKX,MAP2K2,MAPK3,PRKCQ,PRKCG,AKT3,PRKG2,MAP3K13,CDK2,TTBK2,DGKQ,PLK2,ATM,CAMK4,STK32B,HIPK4,PKN3,PRKCI,TDGF1,RICTOR,LMTK2,STK32C,LRRK2,PLK1,AURKC,DCLK2,HIPK3,PRKCB,CSNK1G1,PRKCE,EIF2AK3,PRKACA,BRSK1,MAPK7,TNKS,ADRBK1,CLSPN,PRKDC,AURKB,PAK…
GO:0071806	Protein transmembrane transport	58	1.83961	bottom	0.00027	ks	9606.ENSP00000169551,9606.ENSP00000182527,9606.ENSP00000216034,9606.ENSP00000223641,9606.ENSP00000241041,9606.ENSP00000243253,9606.ENSP00000245923,9606.ENSP00000248633,9606.ENSP00000262213,9606.ENSP00000264954,9606.ENSP00000270538,9606.ENSP00000284320,9606.ENSP00000285737,9606.ENSP00000287295,9606.ENSP00000288774,9606.ENSP00000289528,9606.ENSP00000292401,9606.ENSP00000295030,9606.ENSP00000295767,…	TIMM21,TRAM2,TOMM22,SEC61B,PEX16,SEC61A1,RTN2,PEX1,TRAM1,GRPEL1,TIMM44,TOMM70A,LONP2,AIFM1,PEX10,ZFAND2B,AZGP1,PEX13,CHCHD4,SEC61A2,BCR,PEX6,TRAM1L1,CLU,PEX7,PAM16,TIMM22,HSPA5,GRPEL2,PEX26,SEC62,PEX14,PEX2,TOMM7,TOMM20L,TOMM20,TIMM17A,TOMM40L,SEC63,MCL1,DNLZ,ROMO1,ABCA1,DNAJC15,DNAJC19,HSPD1,AKT2,TIMM17B,SEC61G,PEX5,BLOC1S3,TOMM40,PEX5L,HSPA8,C2CD5,TIMM50,SRP54,PEX12
GO:0006164	Purine nucleotide biosynthetic process	155	1.03899	bottom	0.00028	ks	9606.ENSP00000205402,9606.ENSP00000215375,9606.ENSP00000215567,9606.ENSP00000215882,9606.ENSP00000216605,9606.ENSP00000218006,9606.ENSP00000219302,9606.ENSP00000219479,9606.ENSP00000221930,9606.ENSP00000222214,9606.ENSP00000227868,9606.ENSP00000236959,9606.ENSP00000239231,9606.ENSP00000243997,9606.ENSP00000253382,9606.ENSP00000253792,9606.ENSP00000254854,9606.ENSP00000256578,9606.ENSP00000258424,…	DLD,ATP5D,TECR,SLC25A1,MTHFD1,GUCY2F,NME3,NME4,TGFB1,GCDH,PDHX,ATIC,PANK3,ATP5E,ACSS2,ACLY,GUCY2D,AMPD2,COX5B,ACSBG1,ADCY3,GUCY2C,ATP5B,MLYCD,DGUOK,PPAT,GUCY1B3,PAPSS1,NME5,ACAT1,PRPSAP2,HSD17B12,DLAT,GUCY1A2,ATP5G3,SLC26A2,ADCY8,ADK,DCK,PRKAG2,ATP5O,ATP5J2,ADCY9,PDHA2,GUCY1A3,ADCY1,HPRT1,ATP5L,ATP5H,PANK1,CBR4,FASN,ATP5I,PDHB,ATP5S,DCAKD,ADCY6,ADCY4,PANK2,PFAS,SCD5,ACSS1,CYC1,PKM,IMPDH2,ATP6V0C,…
GO:0014910	Regulation of smooth muscle cell migration	62	2.75958	top	0.00028	ks	9606.ENSP00000216037,9606.ENSP00000216714,9606.ENSP00000223095,9606.ENSP00000226218,9606.ENSP00000233813,9606.ENSP00000243077,9606.ENSP00000250160,9606.ENSP00000251157,9606.ENSP00000258149,9606.ENSP00000260197,9606.ENSP00000261799,9606.ENSP00000263317,9606.ENSP00000264606,9606.ENSP00000264867,9606.ENSP00000265371,9606.ENSP00000268182,9606.ENSP00000271638,9606.ENSP00000276440,9606.ENSP00000278568,…	XBP1,APEX1,SERPINE1,VTN,IGFBP5,LRP1,WISP1,DOCK7,MDM2,SORL1,PDGFRB,NOX4,HDAC4,PPARGC1A,NRP1,IQGAP1,S100A11,DOCK5,PAK1,ADAMTS1,ACE,ITGA2,CRK,IGF1,HAS2,TERT,PPARD,TRIB1,SSH1,SEMA6D,PDGFB,MEF2C,ATP7A,PDGFA,TPM1,AGT,BMPR1A,PLAU,SRC,PRKG1,FOXO4,LPAR1,AIF1,POSTN,IGFBP3,FGF9,PDGFD,PLXNA1,CORO1B,NDRG4,ILK,NFE2L2,BCL2,GSTP1,MDK,ADIPOQ,MYOCD,DOCK4,SLIT2,CCL5,P2RY6,NR4A3
GO:0061440	Kidney vasculature development	21	3.49804	top	0.00028	ks	9606.ENSP00000232424,9606.ENSP00000237596,9606.ENSP00000239938,9606.ENSP00000245451,9606.ENSP00000256646,9606.ENSP00000257290,9606.ENSP00000261799,9606.ENSP00000263388,9606.ENSP00000265371,9606.ENSP00000272223,9606.ENSP00000277541,9606.ENSP00000310036,9606.ENSP00000314897,9606.ENSP00000319744,9606.ENSP00000326371,9606.ENSP00000330382,9606.ENSP00000356857,9606.ENSP00000369375,9606.ENSP00000402373,…	HES1,PKD2,EGR1,BMP4,NOTCH2,PDGFRA,PDGFRB,NOTCH3,NRP1,OSR1,NOTCH1,CD34,ANGPT2,GPR4,FOXC2,PDGFB,TCF21,TEK,ACTA2,ANGPT1,PECAM1
GO:1903672	Positive regulation of sprouting angiogenesis	40	2.71884	top	0.00028	ks	9606.ENSP00000080059,9606.ENSP00000216117,9606.ENSP00000241256,9606.ENSP00000263826,9606.ENSP00000263923,9606.ENSP00000264498,9606.ENSP00000265371,9606.ENSP00000265970,9606.ENSP00000274289,9606.ENSP00000281537,9606.ENSP00000292169,9606.ENSP00000293379,9606.ENSP00000297161,9606.ENSP00000299824,9606.ENSP00000312021,9606.ENSP00000316729,9606.ENSP00000320171,9606.ENSP00000326371,9606.ENSP00000335074,…	HDAC7,HMOX1,GHSR,AKT3,KDR,FGF2,NRP1,PIK3C2A,PLK2,TJP1,S100A1,ITGA5,BMPER,PPP1R16B,FUT1,RHOJ,PKM,FOXC2,GHRL,JAK1,PDPK1,GATA2,MAP3K3,DLL1,PTGS2,ABL1,SRPX2,KLF4,KIAA1462,ANXA1,FGFBP1,JMJD8,HDAC9,IL10,AGTR1,SMAD1,APLNR,VEGFA,CIB1,FGF1
GO:0032231	Regulation of actin filament bundle assembly	99	1.98587	top	0.00029	ks	9606.ENSP00000006053,9606.ENSP00000037502,9606.ENSP00000056217,9606.ENSP00000220772,9606.ENSP00000225655,9606.ENSP00000234313,9606.ENSP00000236850,9606.ENSP00000238682,9606.ENSP00000239940,9606.ENSP00000240123,9606.ENSP00000246062,9606.ENSP00000248444,9606.ENSP00000253925,9606.ENSP00000258201,9606.ENSP00000263212,9606.ENSP00000263317,9606.ENSP00000263710,9606.ENSP00000263980,9606.ENSP00000265371,…	CX3CL1,MYOC,ARHGEF5,SFRP1,PFN1,PLEK,APOA1,TGFB3,PFN2,SORBS3,MKKS,VIL1,PPFIA1,FHOD1,PPM1F,NOX4,CLASP1,SLC9A1,NRP1,PXN,GPR65,BBS4,TMEFF2,EPHA1,DLC1,PAK1,CGNL1,TJP1,RHOC,BAG4,WNT4,SHANK1,FRMD7,TSC1,PTGER4,S1PR1,SYNPO2,SH3PXD2B,PPM1E,PAK2,SWAP70,LIMCH1,MET,ROCK2,TAC1,SERPINF2,WNT11,LRRC16A,SMAD3,LIMK1,CCDC88A,ASAP3,ARHGAP6,ARHGEF10,NF2,RAC1,TPM1,PFN3,ARHGEF18,ITGB1BP1,MTOR,ARHGEF15,ARHGEF10L,CD47,PAR…
GO:0048565	Digestive tract development	127	1.72751	top	0.00029	ks	9606.ENSP00000039007,9606.ENSP00000176195,9606.ENSP00000179259,9606.ENSP00000183605,9606.ENSP00000220772,9606.ENSP00000222726,9606.ENSP00000228682,9606.ENSP00000233735,9606.ENSP00000234091,9606.ENSP00000238682,9606.ENSP00000240328,9606.ENSP00000245451,9606.ENSP00000249373,9606.ENSP00000249750,9606.ENSP00000251020,9606.ENSP00000251268,9606.ENSP00000252997,9606.ENSP00000256442,9606.ENSP00000257290,…	OTC,SCT,C12orf5,CLDN18,SFRP1,HOXA5,GLI1,REG1A,ID2,TGFB3,TBX2,BMP4,SMO,ALDH1A2,SALL1,MEGF8,GATA5,CCNB1,PDGFRA,FOXF2,IFT172,SMAD2,PKD1,FOXF1,CBFA2T2,EPB41L5,BBS7,WNT5A,FGF10,TP63,ASCL1,RB1,GATA6,SFRP2,EGFR,NOTCH1,OVOL2,NIPBL,NODAL,ZIC3,KIT,PKDCC,IHH,SHH,SOX17,DCHS1,RBPMS2,COL3A1,SIX2,CXCL8,TYMS,NKX2-6,SOX11,OXTR,SAV1,WNT11,FOXL1,EPHB3,RARB,ALX4,SMAD3,GATA4,CCKBR,DACT1,NPHP3,TCF7,ACVR2B,NKX2-3,CTNNB…
GO:0000281	Mitotic cytokinesis	69	0.937803	both ends	0.0003	ks	9606.ENSP00000217402,9606.ENSP00000223500,9606.ENSP00000229340,9606.ENSP00000238497,9606.ENSP00000251119,9606.ENSP00000254950,9606.ENSP00000257430,9606.ENSP00000257934,9606.ENSP00000260363,9606.ENSP00000260746,9606.ENSP00000261647,9606.ENSP00000263780,9606.ENSP00000265748,9606.ENSP00000268057,9606.ENSP00000271843,9606.ENSP00000272233,9606.ENSP00000272430,9606.ENSP00000274376,9606.ENSP00000280772,…	CHMP4B,CHMP5,RAB35,VPS4B,ZFYVE26,VPS4A,APC,ESPL1,KIF23,ARL3,TTC19,CHMP2B,ANLN,BBS4,JTB,RHOB,RTKN,RASA1,ANK3,TRIM36,RHOC,MITD1,CHMP4C,PLK1,BIRC5,MAP9,SNX33,SNX18,CHMP6,ROCK2,CHMP4A,KLHDC8B,CENPA,UNC119,SEPT6,SON,SPTBN1,MYH10,LZTS2,EFHC1,CEP55,KIF4A,CKAP2,CNTROB,SNX9,CIT,ECT2,STAMBP,PRC1,INCENP,KIF20A,USP8,CHMP7,CHMP1A,ROCK1,ZNF365,KIF4B,RHOA,RACGAP1,CHMP3,STMN1,PDCD6IP,CHMP1B,CFL1,CUL7,ARF1,NUSAP1…
GO:0050679	Positive regulation of epithelial cell proliferation	191	1.45765	top	0.0003	ks	9606.ENSP00000053867,9606.ENSP00000178640,9606.ENSP00000206765,9606.ENSP00000212015,9606.ENSP00000216037,9606.ENSP00000216117,9606.ENSP00000220772,9606.ENSP00000222399,9606.ENSP00000222598,9606.ENSP00000222693,9606.ENSP00000227507,9606.ENSP00000233735,9606.ENSP00000241256,9606.ENSP00000242261,9606.ENSP00000244007,9606.ENSP00000244020,9606.ENSP00000245451,9606.ENSP00000245479,9606.ENSP00000249373,…	GRN,MAP2K5,TGM1,SIRT1,XBP1,HMOX1,SFRP1,LAMB1,DLX5,CAV2,CCND1,REG1A,GHSR,TWIST1,PLCG1,SRSF6,BMP4,SOX9,SMO,NOTCH2,LACRT,LAMC1,HTR2B,CYBA,FLT4,HPN,C19orf10,AKT3,KDR,CDH3,PDCL3,FGF2,WNT5A,STAT3,FGF10,TP63,PDCD6,NRP1,WNT2,HYAL1,FGF7,CDH13,ERBB2,OSR1,REG3G,EGFR,NOTCH1,BMP6,WNT3A,WNT7A,FZD7,NODAL,TNFSF12,TGFA,CLDN1,PTPRN,IHH,HMGB2,RICTOR,SHH,FIGF,STOX1,PPP1R16B,NOD2,MED1,CCL11,LRG1,IGF1,SCG2,HAS2,RPTOR,…
GO:0051146	Striated muscle cell differentiation	198	1.25465	top	0.0003	ks	9606.ENSP00000216181,9606.ENSP00000216513,9606.ENSP00000222271,9606.ENSP00000222693,9606.ENSP00000228841,9606.ENSP00000229795,9606.ENSP00000231004,9606.ENSP00000233813,9606.ENSP00000234739,9606.ENSP00000236918,9606.ENSP00000241651,9606.ENSP00000245451,9606.ENSP00000247182,9606.ENSP00000249373,9606.ENSP00000249700,9606.ENSP00000250003,9606.ENSP00000254066,9606.ENSP00000254765,9606.ENSP00000254846,…	MYH9,SIX4,COMP,CAV2,MYL2,MAPK14,LOX,IGFBP5,BCL9,TNNT2,MYOG,BMP4,SIX1,SMO,TMOD2,MYOD1,RARA,POPDC3,KDM6B,KRAS,CCNB1,SORT1,PDGFRA,TBX3,ALPK3,TMOD1,CASQ2,PDGFRB,SPAG9,MYOM2,NOX4,TANC1,ACVR1,CD81,SLC9A1,POPDC2,SRF,RB1,CDH2,AFG3L2,GATA6,SIK1,KCNH1,CAPN9,BIN3,TNNT3,BARX2,HNRNPU,UCHL1,WNT3A,KLHL41,CXADR,KLHL40,ACTC1,MAML1,WNT1,CAPN2,TMOD4,BMP10,SHH,KIAA1161,CFL2,TSC1,AVPR1A,MESP1,WNT10B,IGF1,CHRNB1,MYOZ2…
GO:0036297	Interstrand cross-link repair	54	1.27368	bottom	0.00031	ks	9606.ENSP00000013807,9606.ENSP00000223129,9606.ENSP00000228843,9606.ENSP00000229769,9606.ENSP00000234420,9606.ENSP00000254719,9606.ENSP00000267430,9606.ENSP00000272317,9606.ENSP00000287647,9606.ENSP00000288985,9606.ENSP00000289081,9606.ENSP00000294008,9606.ENSP00000304697,9606.ENSP00000307491,9606.ENSP00000307853,9606.ENSP00000308583,9606.ENSP00000310520,9606.ENSP00000310842,9606.ENSP00000313500,…	ERCC1,RPA3,RAD51AP1,FANCE,MSH6,RPA1,FANCM,RPS27A,FANCD2,ERCC6L2,FANCC,SLX4,UBB,WDR48,MUS81,APITD1,ERCC4,FANCI,C17orf53,MCM9,RNF168,ATRIP,SLX1B,FANCF,C17orf70,USP1,ATR,RFWD3,FAN1,DCLRE1A,NUCKS1,UBE2T,DCLRE1B,EXO5,RNF8,RPA2,XPA,DCLRE1C,FANCG,MCM8,RAD51,FANCA,STRA13,EME1,FANCB,RAD51AP2,C1orf86,FANCL,UBA52,POLN,UBC,XRCC3,C19orf40,RAD51D
GO:0060393	Regulation of pathway-restricted smad protein phosphorylation	63	1.83863	top	0.00031	ks	9606.ENSP00000216037,9606.ENSP00000221930,9606.ENSP00000238682,9606.ENSP00000241416,9606.ENSP00000242208,9606.ENSP00000243786,9606.ENSP00000245451,9606.ENSP00000247005,9606.ENSP00000247970,9606.ENSP00000252677,9606.ENSP00000252809,9606.ENSP00000257868,9606.ENSP00000260130,9606.ENSP00000260950,9606.ENSP00000262120,9606.ENSP00000262158,9606.ENSP00000263640,9606.ENSP00000266646,9606.ENSP00000272134,…	XBP1,TGFB1,TGFB3,ACVR2A,INHBA,INHA,BMP4,GDF1,PIN1,BMP15,GDF15,GDF11,SDCBP,MSTN,TWSG1,SMAD7,ACVR1,INHBE,LEFTY1,GDF7,BMP3,BMP6,GDF6,NODAL,SMAD6,INHBB,BMP10,BMPER,INHBC,DAB2,BMP8A,NOG,GDF3,RBPMS,SMAD4,PMEPA1,PBLD,LDLRAD4,LEFTY2,TGFB2,TTK,BMP5,BMPR1A,BMP8B,ENG,DKK1,GDF5,BMPR2,TGFBR1,CSNK2B,GDF9,BMP2,EMILIN1,ACVRL1,BMP7,STRAP,HFE,SNX25,ACVR1B,GDF2,GDF10,GREM1,CERS1
GO:1904872	Regulation of telomerase rna localization to cajal body	18	2.61589	bottom	0.00031	afc	9606.ENSP00000258091,9606.ENSP00000274054,9606.ENSP00000274606,9606.ENSP00000275603,9606.ENSP00000280326,9606.ENSP00000286788,9606.ENSP00000295688,9606.ENSP00000299300,9606.ENSP00000315182,9606.ENSP00000317334,9606.ENSP00000318297,9606.ENSP00000332198,9606.ENSP00000358563,9606.ENSP00000366135,9606.ENSP00000373715,9606.ENSP00000377958,9606.ENSP00000387911,9606.ENSP00000473172	CCT7,NAF1,NHP2,CCT6A,CCT5,CCT8,CCT3,CCT2,SHQ1,TCP1,RUVBL1,NOP10,DKC1,EXOSC10,DCP2,CCT4,PARN,RUVBL2
GO:0010508	Positive regulation of autophagy	128	1.41022	top	0.00032	ks	9606.ENSP00000052754,9606.ENSP00000212015,9606.ENSP00000216037,9606.ENSP00000216117,9606.ENSP00000216484,9606.ENSP00000219476,9606.ENSP00000219596,9606.ENSP00000220751,9606.ENSP00000222005,9606.ENSP00000222330,9606.ENSP00000222823,9606.ENSP00000229135,9606.ENSP00000231449,9606.ENSP00000232501,9606.ENSP00000234831,9606.ENSP00000235329,9606.ENSP00000248244,9606.ENSP00000253063,9606.ENSP00000254436,…	DCN,SIRT1,XBP1,HMOX1,SPTLC2,TSC2,MEFV,RIPK2,CDC37,GSK3A,NOD1,IFNG,IL4,NPRL2,TMEM59,MFN2,TICAM1,SESN2,TRIM21,LACRT,SPTLC1,MID2,MAPK3,EIF2AK4,KDR,MUL1,PIK3C2A,FBXO7,TRIM65,RALB,PLK2,HSPB8,FLCN,PIK3CB,HK2,FYCO1,TSC1,LRRK2,TRIM8,ADRB2,CAMKK2,GBA,RNF152,LRSAM1,ULK1,GSK3B,STK11,TBK1,TMEM173,RAB12,PRKD1,HDAC6,DHRSX,ATPIF1,LARP1,MTDH,KAT5,HUWE1,TP53INP1,HMGB1,SVIP,PRKAA1,ATG7,TRIM6-TRIM34,WAC,PIP4K2C,HTT…
GO:0035904	Aorta development	53	2.43618	top	0.00032	ks	9606.ENSP00000172229,9606.ENSP00000216160,9606.ENSP00000231004,9606.ENSP00000232424,9606.ENSP00000233575,9606.ENSP00000237596,9606.ENSP00000240328,9606.ENSP00000243077,9606.ENSP00000244745,9606.ENSP00000247182,9606.ENSP00000249749,9606.ENSP00000254958,9606.ENSP00000261797,9606.ENSP00000261799,9606.ENSP00000261921,9606.ENSP00000263816,9606.ENSP00000265354,9606.ENSP00000288840,9606.ENSP00000300087,…	NGFR,TAB1,LOX,HES1,SNX17,PKD2,TBX2,LRP1,SOX4,SIX1,DLL4,JAG1,NDST1,PDGFRB,LOXL1,LRP2,SRF,SMAD6,DCTN5,COL3A1,LEP,PLXND1,FGF8,TBX1,PDE2A,HEY1,EYA1,PRICKLE1,RBPJ,MYLK,MYH10,TGFB2,PROX1,HEY2,PRDM1,SUFU,BMPR1A,ENG,FOXH1,NKX3-1,ADAMTS6,ACVRL1,DNM2,TFAP2B,HECTD1,LTBP1,CHD7,ROBO2,ADAMTS9,ROBO1,SEC24B,AP2B1,NPRL3
GO:1901070	Guanosine-containing compound biosynthetic process	14	2.93068	bottom	0.00032	afc	9606.ENSP00000219302,9606.ENSP00000219479,9606.ENSP00000265191,9606.ENSP00000298556,9606.ENSP00000321584,9606.ENSP00000337060,9606.ENSP00000345096,9606.ENSP00000355689,9606.ENSP00000356785,9606.ENSP00000372667,9606.ENSP00000376886,9606.ENSP00000376889,9606.ENSP00000416658,9606.ENSP00000419851	NME3,NME4,NME5,HPRT1,IMPDH2,NME1,IMPDH1,GUK1,NME7,NME9,NME1-NME2,NME2,NME6,GMPS
GO:0030168	Platelet activation	134	1.60315	top	0.00033	ks	9606.ENSP00000046794,9606.ENSP00000078429,9606.ENSP00000182290,9606.ENSP00000211998,9606.ENSP00000215832,9606.ENSP00000216181,9606.ENSP00000217652,9606.ENSP00000222271,9606.ENSP00000225538,9606.ENSP00000225964,9606.ENSP00000226524,9606.ENSP00000232003,9606.ENSP00000234313,9606.ENSP00000248076,9606.ENSP00000248553,9606.ENSP00000251849,9606.ENSP00000257290,9606.ENSP00000261405,9606.ENSP00000262407,…	LCP2,GNA11,TSPAN32,VCL,MAPK1,MYH9,MYL12A,COMP,P2RX1,COL1A1,PF4V1,HRG,PLEK,F2RL3,HSPB1,RAF1,PDGFRA,VWF,ITGA2B,GNA15,MAPK3,PRKCQ,PRKCG,TYRO3,PIK3CA,DGKD,DGKG,SRF,DGKQ,GNA12,MYL9,FERMT3,ADRA2A,SLC7A11,DGKE,UBASH3B,WNT3A,GNAQ,DGKI,PIK3CB,FCER1G,PDPN,MERTK,PF4,METAP1,F2RL2,COL1A2,CLEC1B,AXL,GP9,C1GALT1C1,COL3A1,P2RY1,PRKCB,FGB,PRKCE,ITPR1,FGA,P2RY12,F2,GP6,TLN1,BLOC1S4,RAP2B,F2R,DGKA,PRKCH,GP1BA,HBB,G…
GO:0032835	Glomerulus development	53	2.30873	top	0.00033	ks	9606.ENSP00000232424,9606.ENSP00000239938,9606.ENSP00000245451,9606.ENSP00000254958,9606.ENSP00000256646,9606.ENSP00000257290,9606.ENSP00000260128,9606.ENSP00000261799,9606.ENSP00000263388,9606.ENSP00000264187,9606.ENSP00000265162,9606.ENSP00000268182,9606.ENSP00000272223,9606.ENSP00000277541,9606.ENSP00000281171,9606.ENSP00000288235,9606.ENSP00000296233,9606.ENSP00000310036,9606.ENSP00000314897,…	HES1,EGR1,BMP4,JAG1,NOTCH2,PDGFRA,SULF1,PDGFRB,NOTCH3,NID1,ENPEP,IQGAP1,OSR1,NOTCH1,PTPRO,MYO1E,KLF15,CD34,ANGPT2,BASP1,GPR4,MTSS1,FOXJ1,FOXC2,PDGFB,WT1,MEF2C,MAGI2,SULF2,NPHS2,TCF21,VANGL2,PLCE1,HEYL,ASXL1,PODXL,NPHS1,LGR4,TEK,MPV17,FOXC1,COL4A3,COL4A4,BCL2,LAMB2,ACTA2,WWTR1,PROM1,ANGPT1,KIRREL3,PECAM1,LHX1,CD24
GO:0043628	ncRNA 3-end processing	44	1.92156	bottom	0.00033	ks	9606.ENSP00000168216,9606.ENSP00000219281,9606.ENSP00000221233,9606.ENSP00000221801,9606.ENSP00000230859,9606.ENSP00000251607,9606.ENSP00000265564,9606.ENSP00000269466,9606.ENSP00000292478,9606.ENSP00000293860,9606.ENSP00000308000,9606.ENSP00000310260,9606.ENSP00000312356,9606.ENSP00000315476,9606.ENSP00000323046,9606.ENSP00000323191,9606.ENSP00000327889,9606.ENSP00000337445,9606.ENSP00000345957,…	HSD17B10,USB1,EXOSC5,FBL,PAPD7,TRNT1,EXOSC7,ELAC1,PTCD1,POLR3K,TUT1,INTS6,TRMT10C,EXOSC4,EXOSC3,SAGE1,INTS5,ELAC2,RPS21,INTS7,DKC1,DDX26B,TOE1,ERI3,EXOSC2,EXOSC10,EXOSC9,EXOSC8,INTS1,SSB,PARN,PAPD5,EXOSC6,VWA9,INTS2,INTS12,LARP7,CT45A5,ERI1,INTS8,CT45A1,CT45A3,FBLL1,CT45A2
GO:0000186	Activation of mapkk activity	52	2.39055	top	0.00034	ks	9606.ENSP00000215631,9606.ENSP00000215832,9606.ENSP00000233057,9606.ENSP00000245451,9606.ENSP00000251849,9606.ENSP00000253055,9606.ENSP00000256707,9606.ENSP00000259808,9606.ENSP00000261716,9606.ENSP00000263025,9606.ENSP00000263056,9606.ENSP00000265026,9606.ENSP00000265171,9606.ENSP00000275493,9606.ENSP00000288602,9606.ENSP00000296777,9606.ENSP00000298910,9606.ENSP00000300574,9606.ENSP00000309597,…	GADD45B,MAPK1,EIF2AK2,BMP4,RAF1,MAP3K10,KIDINS220,RIPK1,TAOK1,MAPK3,MAP3K8,MAP3K13,EGF,EGFR,BRAF,CARTPT,LRRK2,CRK,MAP3K11,TAOK2,MOS,F2R,PSEN1,MAP3K15,CRKL,ERCC6,MAP3K5,GRM1,MAP3K3,KIAA1804,ADORA1,LAMTOR2,MAP3K7,NGF,RAPGEF1,TGFBR1,ZAK,JAK2,MAP3K4,TAOK3,MAP3K1,MAP3K2,TNIK,ADAM9,MAP3K6,LAMTOR3,NTRK1,NRK,FRS2,MAP3K12,MAP3K9,MAP3K14
GO:0043550	Regulation of lipid kinase activity	65	2.24115	top	0.00034	ks	9606.ENSP00000166244,9606.ENSP00000215912,9606.ENSP00000217182,9606.ENSP00000221930,9606.ENSP00000222254,9606.ENSP00000241453,9606.ENSP00000246657,9606.ENSP00000247178,9606.ENSP00000257290,9606.ENSP00000259371,9606.ENSP00000259607,9606.ENSP00000261461,9606.ENSP00000261799,9606.ENSP00000262133,9606.ENSP00000262741,9606.ENSP00000262866,9606.ENSP00000263645,9606.ENSP00000264498,9606.ENSP00000267163,…	EPHA8,PIK3IP1,EEF1A2,TGFB1,PIK3R2,FLT3,CCR7,ATG14,PDGFRA,DAB2IP,CCL21,PPP2R5A,PDGFRB,RBL2,PIK3R3,SLA2,CD81,FGF2,RB1,NRBF2,FLT1,APP,KIT,KIAA0226,NOD2,IRS1,SOCS5,P2RY12,F2,CCL19,TNFAIP8L3,SOCS1,SOCS3,PDGFB,PRKD1,CCKBR,FGFR3,PTK2,ERBB4,WDR91,PIK3R4,VAV3,VAV2,SRC,RBL1,FGR,KLF4,TEK,SOCS4,PTK2B,SOCS6,CDC42,WDR81,PIK3R5,CISH,DGKZ,PIK3R1,LYN,AMBRA1,CD19,AGAP2,FPR2,PIK3R6,SOCS2,SOCS7
GO:0110020	Regulation of actomyosin structure organization	97	2.03903	top	0.00034	ks	9606.ENSP00000037502,9606.ENSP00000056217,9606.ENSP00000220772,9606.ENSP00000225655,9606.ENSP00000236850,9606.ENSP00000238682,9606.ENSP00000239940,9606.ENSP00000240123,9606.ENSP00000246062,9606.ENSP00000253925,9606.ENSP00000258201,9606.ENSP00000263212,9606.ENSP00000263317,9606.ENSP00000263710,9606.ENSP00000263980,9606.ENSP00000265371,9606.ENSP00000267257,9606.ENSP00000267549,9606.ENSP00000268057,…	MYOC,ARHGEF5,SFRP1,PFN1,APOA1,TGFB3,PFN2,SORBS3,MKKS,PPFIA1,FHOD1,PPM1F,NOX4,CLASP1,SLC9A1,NRP1,PXN,GPR65,BBS4,TMEFF2,EPHA1,DLC1,PAK1,CGNL1,TJP1,RHOC,BAG4,WNT4,BMP10,FRMD7,TSC1,PTGER4,S1PR1,SH3PXD2B,PPM1E,PAK2,LIMCH1,MET,ROCK2,TAC1,SERPINF2,WNT11,LRRC16A,SMAD3,LIMK1,CCDC88A,ASAP3,ARHGAP6,ARHGEF10,MEF2C,SMAD4,CAV3,NF2,RAC1,TPM1,ARHGEF18,ITGB1BP1,MTOR,AKAP13,ARHGEF15,ARHGEF10L,CD47,PROX1,CTGF,F11R,…
GO:0000291	Nuclear-transcribed mrna catabolic process, exonucleolytic	35	1.89448	bottom	0.00036	ks	9606.ENSP00000221233,9606.ENSP00000252622,9606.ENSP00000263579,9606.ENSP00000265564,9606.ENSP00000267973,9606.ENSP00000280665,9606.ENSP00000300146,9606.ENSP00000301788,9606.ENSP00000302160,9606.ENSP00000310596,9606.ENSP00000315476,9606.ENSP00000315569,9606.ENSP00000320503,9606.ENSP00000323046,9606.ENSP00000351596,9606.ENSP00000351811,9606.ENSP00000355279,9606.ENSP00000356811,9606.ENSP00000359939,…	EXOSC5,LSM7,DCPS,EXOSC7,WDR61,DCP1B,PATL1,POLR2G,LSM3,LSM1,EXOSC4,DIS3L2,EDC3,EXOSC3,TTC37,EDC4,CNOT7,HBS1L,EXOSC1,EXOSC2,SKIV2L,LSM2,DIS3,EXOSC9,DCP2,EXOSC8,CNOT6,NT5C3B,EXOSC6,LSM5,LSM6,CNOT8,LSM4,DCP1A,DDX6
GO:0016525	Negative regulation of angiogenesis	117	1.75635	top	0.00036	ks	9606.ENSP00000052754,9606.ENSP00000162391,9606.ENSP00000167106,9606.ENSP00000172229,9606.ENSP00000178640,9606.ENSP00000205948,9606.ENSP00000222726,9606.ENSP00000223095,9606.ENSP00000225983,9606.ENSP00000231061,9606.ENSP00000231228,9606.ENSP00000232003,9606.ENSP00000234677,9606.ENSP00000235933,9606.ENSP00000248071,9606.ENSP00000249749,9606.ENSP00000254722,9606.ENSP00000256366,9606.ENSP00000257414,…	DCN,FOXJ2,VASH1,NGFR,MAP2K5,APOH,HOXA5,SERPINE1,HDAC5,SPARC,IL12B,HRG,SARS,CD160,KLF2,DLL4,SERPINF1,SYNJ2BP,SEMA6A,DAB2IP,SULF1,THBS1,MEOX2,SLC12A2,ISM1,ATF2,PML,PLK2,NOTCH1,PDE3B,HHEX,ADAMTS1,PPARG,CCR2,PF4,SPRED1,PRL,SEMA3E,IL12A,CXCL10,KIAA1024,STAB1,KLK3,ANGPT2,ROCK2,GPR4,EPN2,HGS,GHRL,IL17F,STARD13,THBS4,PTN,CTNNB1,FBLN5,ATP2B4,NF1,CX3CR1,EPHA2,SPINK5,COL4A2,ITGB1BP1,STAT1,E2F2,AGT,THBS2,TGF…
GO:0030071	Regulation of mitotic metaphase/anaphase transition	56	1.35067	bottom	0.00036	ks	9606.ENSP00000166345,9606.ENSP00000200135,9606.ENSP00000209728,9606.ENSP00000229758,9606.ENSP00000235310,9606.ENSP00000239223,9606.ENSP00000240361,9606.ENSP00000247191,9606.ENSP00000256442,9606.ENSP00000257430,9606.ENSP00000257934,9606.ENSP00000258499,9606.ENSP00000260983,9606.ENSP00000261597,9606.ENSP00000261819,9606.ENSP00000264414,9606.ENSP00000265148,9606.ENSP00000265295,9606.ENSP00000267163,…	TRIP13,ZW10,CDC6,FBXO5,MAD2L2,DUSP1,TEX14,DLGAP5,CCNB1,APC,ESPL1,USP44,HECW2,NDC80,ANAPC5,CUL3,CENPE,SPDL1,RB1,DYNC1LI1,ATM,RIOK2,NSMCE2,BUB1B,MAD2L1,RAD21,PLK1,CDT1,BIRC5,BUB1,AURKB,GEN1,PSMG2,KLHL22,CDK5RAP2,UBE2C,ANAPC11,CDC16,CENPF,TPR,BUB3,TTK,CDC20,NEK6,CDC26,ZNF207,CDC23,LCMT1,MAD1L1,ANAPC7,IK,ANAPC4,CDC27,ANAPC15,XRCC3,PCID2
GO:0051168	Nuclear export	161	0.877205	bottom	0.00037	ks	9606.ENSP00000194530,9606.ENSP00000209873,9606.ENSP00000216727,9606.ENSP00000219169,9606.ENSP00000221930,9606.ENSP00000229179,9606.ENSP00000229390,9606.ENSP00000231498,9606.ENSP00000238112,9606.ENSP00000241502,9606.ENSP00000242480,9606.ENSP00000242776,9606.ENSP00000244020,9606.ENSP00000244769,9606.ENSP00000245544,9606.ENSP00000245838,9606.ENSP00000245934,9606.ENSP00000252512,9606.ENSP00000254508,…	STRADB,AAAS,PABPN1,NUTF2,TGFB1,NUP107,SRSF9,NUP155,CPSF3,FYTTD1,EGR2,DDX39A,SRSF6,ATXN1,NUP85,THOC2,SYMPK,XPO7,NUP210,NXT1,XPO4,NUPL2,SRSF1,NUP133,THOC1,PKD1,CSE1L,SMG6,DESI1,DDX25,CASC3,NUP54,THOC3,LSG1,XPO5,DHX38,EIF4A3,POLR2D,UPF3B,HHEX,RANBP2,NUP205,DDX19B,U2AFBP,CPSF4,U2AF1L4,NUP35,THOC7,ABCE1,NPM1,SLU7,HSPA9,PHAX,NOL6,NEMF,TSC1,DUSP16,C12orf50,CPSF2,XPO6,DDX19A,U2AF2,GLE1,NUP93,NUP98,MAGOHB…
GO:0072006	Nephron development	126	1.6724	top	0.00037	ks	9606.ENSP00000006015,9606.ENSP00000007722,9606.ENSP00000229179,9606.ENSP00000232424,9606.ENSP00000233948,9606.ENSP00000237596,9606.ENSP00000239938,9606.ENSP00000243253,9606.ENSP00000245451,9606.ENSP00000245479,9606.ENSP00000245544,9606.ENSP00000246914,9606.ENSP00000247182,9606.ENSP00000249373,9606.ENSP00000249504,9606.ENSP00000251020,9606.ENSP00000252999,9606.ENSP00000254958,9606.ENSP00000256646,…	HOXA11,ITGA3,NUP107,HES1,WNT6,PKD2,EGR1,SEC61A1,BMP4,SOX9,NUP85,WNK4,SIX1,SMO,HOXD11,SALL1,LAMA5,JAG1,NOTCH2,PDGFRA,SULF1,NUP133,PDGFRB,PKD1,PAX8,NOTCH3,NID1,FGF2,ENPEP,CALB1,ACAT1,IQGAP1,OSR1,ADAMTS16,NOTCH1,PTPRO,MYO1E,WNT9B,WNT4,WNT1,SOX8,KLF15,SHH,DCHS1,SIX2,IRX1,CD34,KLHL3,ANGPT2,AQP11,BASP1,GPR4,FGF8,MTSS1,FOXJ1,WNT11,FOXC2,NOG,PDGFB,WT1,IRX3,PTCH1,GZF1,MEF2C,WNT7B,SMAD4,EYA1,CTNNB1,DLG1,MA…
GO:0055024	Regulation of cardiac muscle tissue development	81	1.75339	top	0.00038	ks	9606.ENSP00000180166,9606.ENSP00000212355,9606.ENSP00000215832,9606.ENSP00000221930,9606.ENSP00000222330,9606.ENSP00000225916,9606.ENSP00000228682,9606.ENSP00000229795,9606.ENSP00000235382,9606.ENSP00000240328,9606.ENSP00000245323,9606.ENSP00000245451,9606.ENSP00000247970,9606.ENSP00000250416,9606.ENSP00000256442,9606.ENSP00000259808,9606.ENSP00000262238,9606.ENSP00000264498,9606.ENSP00000265441,…	FGF20,TGFBR3,MAPK1,TGFB1,GSK3A,KAT2A,GLI1,MAPK14,RGS2,TBX2,EFNB2,BMP4,PIN1,PARP2,CCNB1,RIPK1,YY1,FGF2,WNT2,ERBB3,GATA6,MEIS1,NOTCH1,PAK1,AKAP6,GJA1,WNT3A,CXADR,FZD7,BMP10,IGF1,TBX5,FGF8,SAV1,NKX2-5,NOG,MAPK11,FGF3,MEF2C,JARID2,SMAD4,CAV3,ERBB4,RBPJ,TGFBR2,MTOR,DLL1,HEY2,RBP4,PTEN,BMPR1A,JPH2,PIM1,PI16,DKK1,TGFBR1,TP73,BMP2,EDN1,FGF9,G6PD,CDK1,DDX39B,SOX6,ZFPM2,NRG1,PPARA,TBX20,CREB1,FGFR1,KCNK2,R…
GO:0060021	Roof of mouth development	91	1.73824	top	0.00038	ks	9606.ENSP00000212355,9606.ENSP00000222598,9606.ENSP00000238682,9606.ENSP00000239461,9606.ENSP00000240328,9606.ENSP00000242208,9606.ENSP00000242261,9606.ENSP00000244050,9606.ENSP00000245787,9606.ENSP00000257290,9606.ENSP00000257566,9606.ENSP00000257868,9606.ENSP00000259806,9606.ENSP00000260570,9606.ENSP00000261349,9606.ENSP00000262041,9606.ENSP00000262160,9606.ENSP00000264094,9606.ENSP00000264499,…	TGFBR3,DLX5,TGFB3,PRRX1,TBX2,INHBA,TWIST1,SNAI1,INSIG2,PDGFRA,TBX3,GDF11,FOXF2,IFT172,LRP6,MEOX2,SMAD2,LOXL3,BBS7,WNT5A,LEF1,PRDM16,OSR1,WDPCP,CSRNP1,ARID5B,WNT3A,WNT7A,FZD1,WNT9B,PKDCC,SHH,GABRB3,WFIKKN2,ALX1,MSC,SOX11,TSHZ1,FZD2,WFIKKN1,WNT11,FRAS1,JAG2,TBX1,EPHB3,ALX4,INTU,MMP25,ACVR2B,MEF2C,SMAD4,INSIG1,DLG1,ANP32B,TGFBR2,HAND2,TGFB2,IRF6,TCF21,PYGO2,PLEKHA1,VAX1,BMPR1A,SGPL1,EPHB2,COL11A2,TG…
GO:0060395	SMAD protein signal transduction	59	1.72563	top	0.00041	ks	9606.ENSP00000221930,9606.ENSP00000231368,9606.ENSP00000238682,9606.ENSP00000242208,9606.ENSP00000243786,9606.ENSP00000245451,9606.ENSP00000247005,9606.ENSP00000252677,9606.ENSP00000252809,9606.ENSP00000257868,9606.ENSP00000260950,9606.ENSP00000262160,9606.ENSP00000265073,9606.ENSP00000266646,9606.ENSP00000272134,9606.ENSP00000272224,9606.ENSP00000280758,9606.ENSP00000282701,9606.ENSP00000283147,…	TGFB1,LNPEP,TGFB3,INHBA,INHA,BMP4,GDF1,BMP15,GDF15,GDF11,MSTN,SMAD2,SUB1,INHBE,LEFTY1,GDF7,BTBD11,BMP3,BMP6,GDF6,NODAL,INHBB,BMP10,T,ATOH8,FOS,INHBC,NUP93,RBM14,HNF4A,BMP8A,GDF3,SMAD3,ZMIZ1,SMAD4,MAGI2,LEFTY2,TGFB2,BMP5,JUN,BMP8B,GDF5,ROR2,SKI,GDF9,BMP2,SMAD9,SLC33A1,AFP,BMP7,HIPK2,TF,CITED1,SMAD1,SMAD5,VIM,GDF2,GDF10,CERS1
GO:0010717	Regulation of epithelial to mesenchymal transition	90	1.75166	top	0.00042	ks	9606.ENSP00000220772,9606.ENSP00000221930,9606.ENSP00000225964,9606.ENSP00000230658,9606.ENSP00000235310,9606.ENSP00000238682,9606.ENSP00000242261,9606.ENSP00000244050,9606.ENSP00000245451,9606.ENSP00000250448,9606.ENSP00000254958,9606.ENSP00000259371,9606.ENSP00000260130,9606.ENSP00000262158,9606.ENSP00000262160,9606.ENSP00000262626,9606.ENSP00000263341,9606.ENSP00000263640,9606.ENSP00000263710,…	SFRP1,TGFB1,COL1A1,ISL1,MAD2L2,TGFB3,TWIST1,SNAI1,BMP4,FOXA1,JAG1,DAB2IP,SDCBP,SMAD7,SMAD2,HPN,IL1B,ACVR1,CLASP1,LEF1,SFRP2,NOTCH1,OVOL2,SERPINB3,TIAM1,TRIM62,PDPN,IL17RD,SPRED1,SDHAF2,AXIN2,VASN,TBX5,FUZ,DAB2,ALX1,EZH2,ELL3,KIAA2018,NOG,ZNF703,SMAD3,BCL9L,EPHA3,POFUT2,SMAD4,ADIPOR1,CTNNB1,SPRED3,NKX2-1,SPRED2,PBLD,TGFBR2,LDLRAD4,PHLDB1,MTOR,TGFB2,EFNA1,TCF7L2,BMP5,OLFM1,PTEN,ENG,CRB2,TGFBR1,BAMB…
GO:0018209	Peptidyl-serine modification	198	1.19645	top	0.00042	ks	9606.ENSP00000009105,9606.ENSP00000052754,9606.ENSP00000211287,9606.ENSP00000215659,9606.ENSP00000215832,9606.ENSP00000216639,9606.ENSP00000216911,9606.ENSP00000217244,9606.ENSP00000222330,9606.ENSP00000225577,9606.ENSP00000229795,9606.ENSP00000229812,9606.ENSP00000250416,9606.ENSP00000250896,9606.ENSP00000251472,9606.ENSP00000252723,9606.ENSP00000253055,9606.ENSP00000255448,9606.ENSP00000255641,…	CAMK1G,DCN,MAPK13,MAPK12,MAPK1,VRK1,AURKA,CSNK2A1,GSK3A,RPS6KB1,MAPK14,STK38,PARP2,MKNK2,MAST1,EPO,MAP3K10,DCLK1,CSNK1G2,CCNB1,CAMK1,CAB39,TTBK1,RIPK1,PKD1,CSNK2A2,MAST3,PRKX,MAP2K2,MAPK3,PRKCQ,PRKCG,AKT3,PRKG2,MAP3K13,CDK2,TTBK2,GALNT1,DGKQ,PLK2,ATM,CAMK4,STK32B,NAA11,HIPK4,PKN3,POGLUT1,PRKCI,TDGF1,RICTOR,LMTK2,STK32C,LRRK2,PLK1,AURKC,DCLK2,HIPK3,PRKCB,CSNK1G1,PRKCE,EIF2AK3,PRKACA,BRSK1,MAPK7,TN…
GO:0050805	Negative regulation of synaptic transmission	63	1.81621	top	0.00042	ks	9606.ENSP00000219197,9606.ENSP00000226279,9606.ENSP00000228468,9606.ENSP00000250559,9606.ENSP00000255224,9606.ENSP00000261707,9606.ENSP00000261892,9606.ENSP00000263341,9606.ENSP00000264381,9606.ENSP00000265354,9606.ENSP00000269349,9606.ENSP00000273077,9606.ENSP00000274289,9606.ENSP00000287766,9606.ENSP00000298910,9606.ENSP00000303211,9606.ENSP00000306129,9606.ENSP00000312999,9606.ENSP00000315635,…	CBLN1,CD38,ASIC1,RAP1B,SYT4,SLC6A4,SLC24A1,IL1B,BCHE,SRF,EIF4A3,PNKD,PLK2,SLC6A1,LRRK2,ACHE,DRD5,GNAI2,TMEM25,NPY2R,PLA2G6,SNCA,ATAD1,GNAI1,SLC24A2,MTMR2,NF1,NLGN3,DRD2,PARK2,SLC30A1,ADORA1,PTGS2,TNR,SYT11,RAP1A,HTR1B,FMR1,PTEN,GRIK3,STXBP1,CNR2,PCDH17,NLGN4X,DRD3,DRD1,ADNP,PTK2B,PICK1,ADIPOQ,GRIK2,GRID2IP,PPP1R9A,CELF4,BDNF,ABHD6,SORCS2,NPY5R,GRIA1,HTR2A,ARF1,S1PR2,SHANK2
GO:0060977	Coronary vasculature morphogenesis	16	3.94882	top	0.00042	afc	9606.ENSP00000212355,9606.ENSP00000261799,9606.ENSP00000263816,9606.ENSP00000265371,9606.ENSP00000277541,9606.ENSP00000299084,9606.ENSP00000309913,9606.ENSP00000331791,9606.ENSP00000335044,9606.ENSP00000338343,9606.ENSP00000352565,9606.ENSP00000357348,9606.ENSP00000364133,9606.ENSP00000386759,9606.ENSP00000428564,9606.ENSP00000478570	TGFBR3,PDGFRB,LRP2,NRP1,NOTCH1,SPRED1,TBX5,TBX1,ARID2,SGCD,HAND2,HEY2,TGFBR1,SETD2,SEC24B,VEGFA
GO:0086012	Membrane depolarization during cardiac muscle cell action potential	17	3.81363	top	0.00042	afc	9606.ENSP00000243457,9606.ENSP00000251287,9606.ENSP00000252826,9606.ENSP00000261917,9606.ENSP00000266376,9606.ENSP00000278947,9606.ENSP00000288139,9606.ENSP00000320025,9606.ENSP00000322460,9606.ENSP00000349320,9606.ENSP00000349588,9606.ENSP00000352011,9606.ENSP00000354490,9606.ENSP00000376523,9606.ENSP00000384763,9606.ENSP00000396915,9606.ENSP00000410257	KCNJ2,HCN2,TRPM4,HCN4,CACNA1C,SCN2B,CACNA1D,CACNB2,SCN4B,CACNA2D1,ANK2,CACNA1G,ATP1A2,SCN3B,SLC8A1,SCN1B,SCN5A
GO:0001936	Regulation of endothelial cell proliferation	133	1.78785	top	0.00043	ks	9606.ENSP00000167106,9606.ENSP00000172229,9606.ENSP00000205948,9606.ENSP00000212015,9606.ENSP00000216117,9606.ENSP00000222693,9606.ENSP00000225831,9606.ENSP00000231061,9606.ENSP00000231228,9606.ENSP00000241256,9606.ENSP00000244007,9606.ENSP00000245451,9606.ENSP00000249749,9606.ENSP00000249750,9606.ENSP00000252486,9606.ENSP00000256366,9606.ENSP00000258400,9606.ENSP00000260128,9606.ENSP00000260356,…	VASH1,NGFR,APOH,SIRT1,HMOX1,CAV2,CCL2,SPARC,IL12B,GHSR,PLCG1,BMP4,DLL4,ALDH1A2,APOE,SYNJ2BP,HTR2B,SULF1,THBS1,CYBA,FLT4,C19orf10,AKT3,KDR,PDCL3,FGF2,WNT5A,STAT3,PDCD6,NRP1,WNT2,CDH13,FLT1,GJA1,BMP6,PPARG,TNFSF12,HMGB2,RICTOR,FIGF,PPP1R16B,PRL,CCL11,LRG1,IL12A,SCG2,ATOH8,RPTOR,ADAM17,VEGFB,FUT1,LEP,AGGF1,EGR3,SP1,PDGFB,PRKD1,EMC10,F3,GHRL,ATPIF1,ANG,SIRT6,CAV1,THBS4,MEF2C,STAT5A,PDPK1,HMGB1,GATA2,…
GO:0045778	Positive regulation of ossification	87	2.2211	top	0.00044	ks	9606.ENSP00000217386,9606.ENSP00000221930,9606.ENSP00000222390,9606.ENSP00000229758,9606.ENSP00000231751,9606.ENSP00000238682,9606.ENSP00000239243,9606.ENSP00000241416,9606.ENSP00000245451,9606.ENSP00000250160,9606.ENSP00000252818,9606.ENSP00000253193,9606.ENSP00000254958,9606.ENSP00000263640,9606.ENSP00000264634,9606.ENSP00000264731,9606.ENSP00000272223,9606.ENSP00000274063,9606.ENSP00000282091,…	OXT,TGFB1,HGF,FBXO5,LTF,TGFB3,MSX2,ACVR2A,BMP4,WISP1,JUND,LRP3,JAG1,ACVR1,WNT5A,TP63,OSR1,SFRP2,PTH,NIPBL,BMP6,WNT4,LRP5,PKDCC,NELL1,WNT10B,IGF1,ADRB2,CEBPB,ZHX3,GPM6B,TAC1,FAM20C,SOX11,CTHRC1,P2RX7,TOB2,SMAD3,PRKD1,ZBTB16,ACVR2B,MEF2C,PTPN11,WNT7B,PTN,CTNNB1,FZD9,PDLIM7,TGFB2,SUCO,DDR2,IL6R,ATP6AP1,GNAS,RUNX2,FFAR4,BMPR1A,ALOX5,BMPR2,CLIC1,CTNNBIP1,BMP2,ISG15,TFAP2A,KL,IL6ST,TMEM119,BMP7,GLI3,IL…
GO:0003281	Ventricular septum development	72	2.27268	top	0.00045	ks	9606.ENSP00000212355,9606.ENSP00000217086,9606.ENSP00000232424,9606.ENSP00000234091,9606.ENSP00000244745,9606.ENSP00000245451,9606.ENSP00000251020,9606.ENSP00000257566,9606.ENSP00000258149,9606.ENSP00000262158,9606.ENSP00000263334,9606.ENSP00000263640,9606.ENSP00000263816,9606.ENSP00000264634,9606.ENSP00000267622,9606.ENSP00000277541,9606.ENSP00000287934,9606.ENSP00000288840,9606.ENSP00000297494,…	TGFBR3,SALL4,HES1,ID2,SOX4,BMP4,SALL1,TBX3,MDM2,SMAD7,PAX8,ACVR1,LRP2,WNT5A,TRIP11,NOTCH1,FZD1,SMAD6,NOS3,DCTN5,LUZP1,TBX5,HEG1,SOX11,DAND5,FZD2,SAV1,WNT11,ZFPM1,NKX2-5,NOG,SLIT3,GATA4,PDE2A,HEY1,SMAD4,RBPJ,TGFBR2,MATR3,EGLN1,TGFB2,PROX1,MDM4,VANGL2,HEY2,PRDM1,RBM15,SUFU,LMO4,HEYL,BMPR2,TGFBR1,GATA3,WHSC1,DNM2,FGFRL1,HECTD1,ZFPM2,LTBP1,XIRP2,C5orf42,FGFR2,ROBO2,PTK7,ROBO1,SLIT2,CITED2,FRS2,STRA6,…
GO:0035150	Regulation of tube size	138	1.77803	top	0.00045	ks	9606.ENSP00000054668,9606.ENSP00000216117,9606.ENSP00000216492,9606.ENSP00000222271,9606.ENSP00000223127,9606.ENSP00000225538,9606.ENSP00000225823,9606.ENSP00000226279,9606.ENSP00000229416,9606.ENSP00000235382,9606.ENSP00000245157,9606.ENSP00000246062,9606.ENSP00000251535,9606.ENSP00000252321,9606.ENSP00000252486,9606.ENSP00000252826,9606.ENSP00000254657,9606.ENSP00000255030,9606.ENSP00000255380,…	UTS2,HMOX1,CHGA,COMP,PLOD3,P2RX1,ASIC2,CD38,GCLC,RGS2,BBS2,MKKS,ALOX12,KCNA5,APOE,TRPM4,PER2,CRP,CHRM3,MTNR1B,KCNMB4,HTR2B,SLC6A4,SCPEP1,ICAM1,KNG1,PIK3C2A,SOD1,KCNMB1,EGFR,DOCK5,ADRA2A,GJA1,ITGA1,KCNMA1,HMGCR,WNT9B,ACE,UCN,GUCY1A3,F2RL1,NOS3,ARHGAP42,AVPR1A,ADORA2B,P2RY1,ADRB2,FGB,DRD5,FGA,ADRA1B,P2RY2,PPARD,ADCY6,LEP,WDR35,EDNRA,HTR1A,ROCK2,F2R,SERPINF2,UTS2R,OXTR,FOXC2,CALCA,PLA2G6,ADORA2A,FGG…
GO:0043928	Exonucleolytic catabolism of deadenylated mrna	33	1.83482	bottom	0.00045	ks	9606.ENSP00000221233,9606.ENSP00000252622,9606.ENSP00000263579,9606.ENSP00000265564,9606.ENSP00000267973,9606.ENSP00000280665,9606.ENSP00000300146,9606.ENSP00000302160,9606.ENSP00000310596,9606.ENSP00000315476,9606.ENSP00000320503,9606.ENSP00000323046,9606.ENSP00000351596,9606.ENSP00000351811,9606.ENSP00000355279,9606.ENSP00000356811,9606.ENSP00000359939,9606.ENSP00000361433,9606.ENSP00000364543,…	EXOSC5,LSM7,DCPS,EXOSC7,WDR61,DCP1B,PATL1,LSM3,LSM1,EXOSC4,EDC3,EXOSC3,TTC37,EDC4,CNOT7,HBS1L,EXOSC1,EXOSC2,SKIV2L,LSM2,DIS3,EXOSC9,DCP2,EXOSC8,CNOT6,NT5C3B,EXOSC6,LSM5,LSM6,CNOT8,LSM4,DCP1A,DDX6
GO:0086003	Cardiac muscle cell contraction	41	2.52821	top	0.00045	ks	9606.ENSP00000070846,9606.ENSP00000155840,9606.ENSP00000217381,9606.ENSP00000231498,9606.ENSP00000240662,9606.ENSP00000243457,9606.ENSP00000252321,9606.ENSP00000262186,9606.ENSP00000263980,9606.ENSP00000266376,9606.ENSP00000278947,9606.ENSP00000281830,9606.ENSP00000282541,9606.ENSP00000282561,9606.ENSP00000288139,9606.ENSP00000290310,9606.ENSP00000295101,9606.ENSP00000303540,9606.ENSP00000310557,…	PKP2,KCNQ1,SNTA1,NUP155,KCNJ8,KCNJ2,KCNA5,KCNH2,SLC9A1,CACNA1C,SCN2B,KCNE4,GPD1L,GJA1,CACNA1D,KCNE2,KCNJ3,SCN1A,KCNE3,KCND3,CACNB2,SCN4B,KCNE1,SGCD,CAMK2D,CAV3,CACNA2D1,ANK2,CACNA1G,RYR2,KCNE1L,SCN3B,NEDD4L,SCN1B,SCN5A,GJC1,FGF12,KCNN2,KCNJ5,ATP1A1,GJA5
GO:0060976	Coronary vasculature development	45	2.70758	top	0.00046	ks	9606.ENSP00000212355,9606.ENSP00000216160,9606.ENSP00000233575,9606.ENSP00000245451,9606.ENSP00000251268,9606.ENSP00000261797,9606.ENSP00000261799,9606.ENSP00000263816,9606.ENSP00000265354,9606.ENSP00000265371,9606.ENSP00000269216,9606.ENSP00000277541,9606.ENSP00000288840,9606.ENSP00000299084,9606.ENSP00000300057,9606.ENSP00000300087,9606.ENSP00000309913,9606.ENSP00000311127,9606.ENSP00000317128,…	TGFBR3,TAB1,SNX17,BMP4,MEGF8,NDST1,PDGFRB,LRP2,SRF,NRP1,GATA6,NOTCH1,SMAD6,SPRED1,MESP1,DCTN5,TBX5,VEGFB,PLXND1,TBX1,ARID2,SGCD,PRICKLE1,ZBTB14,HAND2,MYH10,HEY2,MMP21,PRDM1,SUFU,TGFBR1,ADAMTS6,DNM2,GPC3,DYNC2H1,LTBP1,SETD2,C5orf42,APLN,PTK7,SEC24B,PCSK5,APLNR,VEGFA,AP2B1
GO:0007063	Regulation of sister chromatid cohesion	22	1.5137	both ends	0.00048	ks	9606.ENSP00000257934,9606.ENSP00000264010,9606.ENSP00000265140,9606.ENSP00000267163,9606.ENSP00000275517,9606.ENSP00000282516,9606.ENSP00000287437,9606.ENSP00000297338,9606.ENSP00000298767,9606.ENSP00000302530,9606.ENSP00000302625,9606.ENSP00000305480,9606.ENSP00000311579,9606.ENSP00000344456,9606.ENSP00000349748,9606.ENSP00000354957,9606.ENSP00000359292,9606.ENSP00000362441,9606.ENSP00000362674,…	ESPL1,CTCF,ANKRD32,RB1,CDCA5,NIPBL,NSMCE2,RAD21,WAPAL,BUB1,AXIN2,FEN1,TNKS,CTNNB1,SFPQ,SMC5,FAM178A,ATRX,HDAC8,NAA10,H2AFY,DDX11
GO:0033047	Regulation of mitotic sister chromatid segregation	71	1.05436	bottom	0.00048	ks	9606.ENSP00000166345,9606.ENSP00000200135,9606.ENSP00000209728,9606.ENSP00000229758,9606.ENSP00000235310,9606.ENSP00000239223,9606.ENSP00000240361,9606.ENSP00000247191,9606.ENSP00000256442,9606.ENSP00000257430,9606.ENSP00000257934,9606.ENSP00000258499,9606.ENSP00000260983,9606.ENSP00000261597,9606.ENSP00000261819,9606.ENSP00000264414,9606.ENSP00000265140,9606.ENSP00000265148,9606.ENSP00000265295,…	TRIP13,ZW10,CDC6,FBXO5,MAD2L2,DUSP1,TEX14,DLGAP5,CCNB1,APC,ESPL1,USP44,HECW2,NDC80,ANAPC5,CUL3,ANKRD32,CENPE,SPDL1,RB1,DYNC1LI1,ATM,NIPBL,RIOK2,HNRNPU,NSMCE2,BUB1B,MAD2L1,RAD21,PLK1,CDT1,BIRC5,BUB1,TNKS,AURKB,GEN1,PSMG2,TACC3,KLHL22,ANAPC1,CDK5RAP2,UBE2C,ANAPC11,CDC16,SMC5,BECN1,CENPF,TPR,BUB3,TTK,FAM178A,CDC20,ATRX,NEK6,CDC26,NUMA1,PTTG1,ZNF207,CDC23,LCMT1,MAD1L1,ANAPC7,IK,NAA10,H2AFY,PTTG2,ANAP…
GO:0060173	Limb development	181	1.37446	top	0.00048	ks	9606.ENSP00000001146,9606.ENSP00000006015,9606.ENSP00000168712,9606.ENSP00000200181,9606.ENSP00000217086,9606.ENSP00000217260,9606.ENSP00000222271,9606.ENSP00000222598,9606.ENSP00000225512,9606.ENSP00000225728,9606.ENSP00000225916,9606.ENSP00000226247,9606.ENSP00000229328,9606.ENSP00000239243,9606.ENSP00000239461,9606.ENSP00000240285,9606.ENSP00000240328,9606.ENSP00000240335,9606.ENSP00000240499,…	CYP26B1,HOXA11,FGF4,ITGB4,SALL4,RSPO4,COMP,DLX5,WNT3,MED31,KAT2A,FOXN1,PRKAB1,MSX2,PRRX1,RDH10,TBX2,TBX4,ZNF141,TWIST1,HOXC13,SOX4,BMP4,SOX9,HOXD9,HOXD10,ALDH1A2,SALL1,MEGF8,GRHL2,RARA,NOTCH2,TBX3,KRT84,TMEM231,IFT172,LRP6,B9D1,MEOX2,CREBBP,IMPAD1,KAT2B,BBS7,WNT5A,FGF10,TP63,LEF1,PITX1,SEMA3C,CACNA1C,RNF165,SLC39A3,WNT9A,OSR1,WDPCP,KIAA1715,SFRP2,GNA12,RSPO2,NOTCH1,FREM2,SLC7A11,MBNL1,NIPBL,HOXA1…
GO:0070304	Positive regulation of stress-activated protein kinase signaling cascade	164	1.118	top	0.00048	ks	9606.ENSP00000005340,9606.ENSP00000013125,9606.ENSP00000025008,9606.ENSP00000056217,9606.ENSP00000215631,9606.ENSP00000217169,9606.ENSP00000220751,9606.ENSP00000222462,9606.ENSP00000222823,9606.ENSP00000228918,9606.ENSP00000229030,9606.ENSP00000229134,9606.ENSP00000233057,9606.ENSP00000236826,9606.ENSP00000241014,9606.ENSP00000244565,9606.ENSP00000246657,9606.ENSP00000247470,9606.ENSP00000247668,…	DVL2,MAP4K5,RB1CC1,ARHGEF5,GADD45B,BIRC7,RIPK2,WNT16,NOD1,LTBR,FZD10,IL26,EIF2AK2,MMP8,MAPK8IP1,UNC5CL,CCR7,PYCARD,TRAF2,MAPK8IP3,GADD45G,MAP3K10,ERN2,EDAR,DAB2IP,CCL21,RIPK1,SDCBP,TRAF5,TAOK1,PTPLAD1,FLT4,SPAG9,AXIN1,TRAF4,IL1B,MUL1,WNT5A,MAP3K13,SEMA3A,CD27,ARL6IP5,FGD2,MFHAS1,PAK1,RPS3,EPHA4,SH3RF1,APP,WNT7A,FZD7,TIAM1,GDF6,HMGCR,NCF1,MAP4K2,FGF19,F2RL1,TLR3,RELL2,NOD2,SLAMF1,SEMA4C,CCL19,SH3R…
GO:0043486	Histone exchange	46	1.76496	bottom	0.00049	ks	9606.ENSP00000188312,9606.ENSP00000215980,9606.ENSP00000220514,9606.ENSP00000236979,9606.ENSP00000244537,9606.ENSP00000245255,9606.ENSP00000255120,9606.ENSP00000262450,9606.ENSP00000262518,9606.ENSP00000273853,9606.ENSP00000274764,9606.ENSP00000281453,9606.ENSP00000283006,9606.ENSP00000283131,9606.ENSP00000290130,9606.ENSP00000296930,9606.ENSP00000304593,9606.ENSP00000308583,9606.ENSP00000309790,…	ACTR6,CENPM,OIP5,TNP1,HIST1H4F,PIWIL1,NASP,CHD5,SRCAP,CENPC,HIST1H2BA,CENPU,CENPH,SMARCA5,MIS18A,NPM1,ZNHIT1,APITD1,MIS18BP1,RSF1,RUVBL1,TNP2,CASC5,CENPA,CENPQ,SPTY2D1,PTMA,VPS72,CENPL,CENPW,ITGB3BP,DMAP1,CENPI,RNF8,RBBP4,CENPP,RBBP7,CENPO,STRA13,SYCP3,CENPN,CENPK,PSME4,HJURP,CENPT,ANP32E
GO:0062125	Regulation of mitochondrial gene expression	30	2.32343	bottom	0.00049	ks	9606.ENSP00000216489,9606.ENSP00000217372,9606.ENSP00000225698,9606.ENSP00000236980,9606.ENSP00000258975,9606.ENSP00000260665,9606.ENSP00000264669,9606.ENSP00000298317,9606.ENSP00000312356,9606.ENSP00000313877,9606.ENSP00000318986,9606.ENSP00000323047,9606.ENSP00000327124,9606.ENSP00000333667,9606.ENSP00000346148,9606.ENSP00000354762,9606.ENSP00000356272,9606.ENSP00000359859,9606.ENSP00000361982,…	ALKBH1,CDK5RAP1,C1QBP,FASTKD2,TACO1,LRPPRC,FASTKD3,RPUSD4,TRMT10C,TSFM,NSUN3,MTG1,MIEF1,SHMT2,PRKAA1,COA3,RMND1,MTG2,TRUB2,UQCC1,NGRN,RPUSD3,C6orf203,CHCHD10,MALSU1,NSUN4,MRPS27,MPV17L2,UQCC2,WBSCR16
GO:0048754	Branching morphogenesis of an epithelial tube	131	1.65465	top	0.00052	ks	9606.ENSP00000006015,9606.ENSP00000217131,9606.ENSP00000220166,9606.ENSP00000222145,9606.ENSP00000222726,9606.ENSP00000233948,9606.ENSP00000237596,9606.ENSP00000239243,9606.ENSP00000240285,9606.ENSP00000245451,9606.ENSP00000245479,9606.ENSP00000247182,9606.ENSP00000249504,9606.ENSP00000249749,9606.ENSP00000250448,9606.ENSP00000251020,9606.ENSP00000252999,9606.ENSP00000256078,9606.ENSP00000257566,…	HOXA11,CTSZ,CTSH,RASIP1,HOXA5,WNT6,PKD2,MSX2,RDH10,BMP4,SOX9,SIX1,HOXD11,DLL4,FOXA1,SALL1,LAMA5,KRAS,TBX3,LRP6,PKD1,FOXF1,CELSR1,PAX8,ACVR1,KDR,FGF2,WNT5A,FGF10,TNC,LEF1,EGF,SRF,NRP1,PML,GDF7,SFRP2,ADAMTS16,RSPO2,NOTCH1,PAK1,WNT9B,WNT4,WNT1,LRP5,IHH,HHIP,SHH,DCHS1,MED1,CCL11,GBX2,SEMA3E,MMP14,EDNRA,PLXND1,MET,FGF8,PGR,PPP1CA,FOXC2,CSF1,WT1,PTCH1,GZF1,SMAD4,EYA1,CTNNB1,DLG1,NKX2-1,NRARP,EPHA2,TGFB…
GO:0097746	Regulation of blood vessel diameter	137	1.76561	top	0.00052	ks	9606.ENSP00000054668,9606.ENSP00000216117,9606.ENSP00000216492,9606.ENSP00000222271,9606.ENSP00000223127,9606.ENSP00000225538,9606.ENSP00000225823,9606.ENSP00000226279,9606.ENSP00000229416,9606.ENSP00000235382,9606.ENSP00000245157,9606.ENSP00000246062,9606.ENSP00000251535,9606.ENSP00000252321,9606.ENSP00000252486,9606.ENSP00000252826,9606.ENSP00000254657,9606.ENSP00000255030,9606.ENSP00000255380,…	UTS2,HMOX1,CHGA,COMP,PLOD3,P2RX1,ASIC2,CD38,GCLC,RGS2,BBS2,MKKS,ALOX12,KCNA5,APOE,TRPM4,PER2,CRP,CHRM3,MTNR1B,KCNMB4,HTR2B,SLC6A4,SCPEP1,ICAM1,KNG1,PIK3C2A,SOD1,KCNMB1,EGFR,DOCK5,ADRA2A,GJA1,ITGA1,KCNMA1,HMGCR,ACE,UCN,GUCY1A3,F2RL1,NOS3,ARHGAP42,AVPR1A,ADORA2B,P2RY1,ADRB2,FGB,DRD5,FGA,ADRA1B,P2RY2,PPARD,ADCY6,LEP,WDR35,EDNRA,HTR1A,ROCK2,F2R,SERPINF2,UTS2R,OXTR,FOXC2,CALCA,PLA2G6,ADORA2A,FGG,EDN3,…
GO:0006270	DNA replication initiation	32	1.69421	bottom	0.00053	ks	9606.ENSP00000209728,9606.ENSP00000215574,9606.ENSP00000216122,9606.ENSP00000216367,9606.ENSP00000219097,9606.ENSP00000234296,9606.ENSP00000257789,9606.ENSP00000260810,9606.ENSP00000262105,9606.ENSP00000262643,9606.ENSP00000264156,9606.ENSP00000265056,9606.ENSP00000265465,9606.ENSP00000292616,9606.ENSP00000297431,9606.ENSP00000307288,9606.ENSP00000322570,9606.ENSP00000332706,9606.ENSP00000350491,…	CDC6,CDC34,MCM5,POLE2,ORC6,ORC2,ORC3,TOPBP1,MCM4,CCNE1,MCM6,MCM2,POLA2,LRWD1,ORC5,MCM7,POLE,PURA,PRIM1,ORC1,RPA4,POLE3,POLA1,CDC45,GMNC,MCMDC2,MCM10,POLE4,CCNE2,ORC4,MCM3,PRIM2
GO:1905314	Semi-lunar valve development	37	2.46694	top	0.00054	ks	9606.ENSP00000162749,9606.ENSP00000221930,9606.ENSP00000242261,9606.ENSP00000244050,9606.ENSP00000245451,9606.ENSP00000245479,9606.ENSP00000249749,9606.ENSP00000252997,9606.ENSP00000254958,9606.ENSP00000256646,9606.ENSP00000267163,9606.ENSP00000277541,9606.ENSP00000288840,9606.ENSP00000297494,9606.ENSP00000317985,9606.ENSP00000332164,9606.ENSP00000334458,9606.ENSP00000338272,9606.ENSP00000345206,…	TNFRSF1A,TGFB1,TWIST1,SNAI1,BMP4,SOX9,DLL4,GATA5,JAG1,NOTCH2,RB1,NOTCH1,SMAD6,NOS3,ROCK2,SLIT3,GATA4,HEY1,RBPJ,ELN,TGFB2,HEY2,EFNA1,HEYL,BMPR2,TNFRSF1B,GATA3,EMILIN1,SNAI2,ROCK1,TBX20,NFATC1,ROBO2,ROBO1,SLIT2,STRA6,GJA5
GO:0034404	Nucleobase-containing small molecule biosynthetic process	105	1.07063	bottom	0.00056	ks	9606.ENSP00000218104,9606.ENSP00000219066,9606.ENSP00000219240,9606.ENSP00000219302,9606.ENSP00000219479,9606.ENSP00000230431,9606.ENSP00000230792,9606.ENSP00000232607,9606.ENSP00000235628,9606.ENSP00000238018,9606.ENSP00000242576,9606.ENSP00000245552,9606.ENSP00000249910,9606.ENSP00000257770,9606.ENSP00000258662,9606.ENSP00000262430,9606.ENSP00000262878,9606.ENSP00000264705,9606.ENSP00000264917,…	ABCD1,NTHL1,DHODH,NME3,NME4,DNPH1,NUDT12,UMPS,NT5C1A,GDA,UNG,NT5C,MBD4,NT5E,NUDT15,MLYCD,SAMHD1,CAD,PDE8B,NME5,ACAT1,NUDT7,NEIL2,ADK,DCK,PDE9A,HPRT1,TK2,TK1,ENTPD3,NUDT9,HINT1,DTYMK,OGG1,PDE7B,PDE8A,PRTFDC1,IMPDH2,DCTPP1,UPP1,PDE4B,NUDT17,PDE2A,NME1,NUDT4,NT5C2,IMPDH1,PDE4D,UCKL1,PDE5A,NEIL1,ENTPD2,PDE4C,NUDT13,ENTPD4,VCP,NT5C1B,ENPP1,PNP,GUK1,NME7,UCK2,SMPDL3A,AMD1,UCK1,ADA,CDA,NUDT11,NUDT10,ACO…
GO:1904851	Positive regulation of establishment of protein localization to telomere	10	3.38075	bottom	0.00056	afc	9606.ENSP00000258091,9606.ENSP00000275603,9606.ENSP00000280326,9606.ENSP00000286788,9606.ENSP00000295688,9606.ENSP00000299300,9606.ENSP00000317334,9606.ENSP00000324203,9606.ENSP00000358563,9606.ENSP00000377958	CCT7,CCT6A,CCT5,CCT8,CCT3,CCT2,TCP1,WRAP53,DKC1,CCT4
GO:0090175	Regulation of establishment of planar polarity	111	0.929109	bottom	0.00058	ks	9606.ENSP00000005340,9606.ENSP00000044462,9606.ENSP00000157812,9606.ENSP00000164024,9606.ENSP00000210313,9606.ENSP00000215071,9606.ENSP00000216455,9606.ENSP00000216802,9606.ENSP00000217958,9606.ENSP00000219255,9606.ENSP00000219313,9606.ENSP00000220772,9606.ENSP00000223321,9606.ENSP00000225655,9606.ENSP00000259457,9606.ENSP00000261303,9606.ENSP00000261479,9606.ENSP00000261712,9606.ENSP00000262193,…	DVL2,PSMA4,PSMC4,CELSR3,PSMD5,PSMD8,PSMA3,PSME2,PSMD10,PARD6A,PSMD7,SFRP1,PSMA2,PFN1,PSMB7,PSMC1,PSMA6,PSMD11,PSMB1,SMURF2,CELSR1,PLEKHA4,AP2S1,WNT5A,PSMD3,NKD1,PSMB6,ARHGEF19,PSMA5,CELSR2,SFRP2,WNT7A,FZD7,TIAM1,FZD1,GRHL3,WNT9B,PSMB4,AP2M1,PSME3,WNT1,PRICKLE2,PSMD1,PSMD2,PSMC5,PSMA8,DAB2,DVL3,FZD2,WNT11,AP2A2,CTHRC1,DACT1,PSMF1,NPHP3,PRICKLE1,MAGI2,VANGL1,PSMD12,RAC1,RSPO3,PSMB10,FZD6,AP2A1,FZD5…
GO:0051383	Kinetochore organization	18	2.49721	bottom	0.00059	afc	9606.ENSP00000261597,9606.ENSP00000265148,9606.ENSP00000271452,9606.ENSP00000271715,9606.ENSP00000273853,9606.ENSP00000283006,9606.ENSP00000286398,9606.ENSP00000301019,9606.ENSP00000308583,9606.ENSP00000336868,9606.ENSP00000349961,9606.ENSP00000355922,9606.ENSP00000357308,9606.ENSP00000376168,9606.ENSP00000377007,9606.ENSP00000379911,9606.ENSP00000457810,9606.ENSP00000484532	NDC80,CENPE,NUF2,POGZ,CENPC,CENPH,SMC2,CDT1,APITD1,CENPA,SMC4,CENPF,CENPW,STRA13,CENPN,CENPK,CENPT,MIS12
GO:0042769	DNA damage response, detection of DNA damage	38	1.84389	bottom	0.0006	ks	9606.ENSP00000055077,9606.ENSP00000081029,9606.ENSP00000216225,9606.ENSP00000223129,9606.ENSP00000244745,9606.ENSP00000254719,9606.ENSP00000258455,9606.ENSP00000263681,9606.ENSP00000264926,9606.ENSP00000265339,9606.ENSP00000272317,9606.ENSP00000278572,9606.ENSP00000296443,9606.ENSP00000301764,9606.ENSP00000304697,9606.ENSP00000307491,9606.ENSP00000311368,9606.ENSP00000317376,9606.ENSP00000323099,…	RFC2,MRPS35,RBX1,RPA3,SOX4,RPA1,MRPS9,POLD3,RAD18,UBE2B,RPS27A,RPS3,TREX1,DDB1,UBB,WDR48,POLD4,MRPS11,ATRIP,PNKP,USP1,PARP1,DTL,RPA2,CUL4A,PCNA,RFC3,MRPS26,RFC1,RFC4,CUL4B,UBA52,POLD1,RFC5,NEK1,HMGA2,UBC,POLD2
GO:0043044	ATP-dependent chromatin remodeling	77	1.07238	bottom	0.00064	ks	9606.ENSP00000160382,9606.ENSP00000188312,9606.ENSP00000215980,9606.ENSP00000220514,9606.ENSP00000233331,9606.ENSP00000236979,9606.ENSP00000243903,9606.ENSP00000244537,9606.ENSP00000245255,9606.ENSP00000254480,9606.ENSP00000255120,9606.ENSP00000256429,9606.ENSP00000262450,9606.ENSP00000262518,9606.ENSP00000263121,9606.ENSP00000265773,9606.ENSP00000267064,9606.ENSP00000273853,9606.ENSP00000274764,…	ACTL6B,ACTR6,CENPM,OIP5,INO80B,TNP1,ACTR5,HIST1H4F,PIWIL1,SMARCC1,NASP,MBD2,CHD5,SRCAP,SMARCB1,SMARCA2,SMARCC2,CENPC,HIST1H2BA,MTA2,CENPU,CENPH,SMARCA5,MIS18A,NPM1,ZNHIT1,APITD1,MIS18BP1,RSF1,RUVBL1,ARID1A,SMARCE1,TNP2,CASC5,ACTR8,CENPA,CENPQ,SPTY2D1,CECR2,ARID1B,PTMA,VPS72,ERCC6,CENPL,CHD4,ACTB,SMARCAD1,INO80,CENPW,GATAD2B,ITGB3BP,SMARCA1,DMAP1,CENPI,RNF8,RBBP4,HDAC1,CENPP,RBBP7,CHD3,CENPO,STRA1…
GO:0034427	Nuclear-transcribed mrna catabolic process, exonucleolytic, 3-5	10	3.36216	bottom	0.00065	afc	9606.ENSP00000221233,9606.ENSP00000265564,9606.ENSP00000315476,9606.ENSP00000315569,9606.ENSP00000323046,9606.ENSP00000361433,9606.ENSP00000364543,9606.ENSP00000368984,9606.ENSP00000374354,9606.ENSP00000398597	EXOSC5,EXOSC7,EXOSC4,DIS3L2,EXOSC3,EXOSC2,SKIV2L,EXOSC9,EXOSC8,EXOSC6
GO:0043266	Regulation of potassium ion transport	96	1.46124	top	0.00065	ks	9606.ENSP00000155840,9606.ENSP00000223366,9606.ENSP00000243457,9606.ENSP00000246914,9606.ENSP00000250111,9606.ENSP00000252321,9606.ENSP00000257068,9606.ENSP00000258418,9606.ENSP00000261448,9606.ENSP00000262186,9606.ENSP00000264335,9606.ENSP00000265643,9606.ENSP00000265969,9606.ENSP00000274629,9606.ENSP00000280155,9606.ENSP00000280772,9606.ENSP00000280979,9606.ENSP00000281830,9606.ENSP00000286371,…	KCNQ1,GCK,KCNJ2,WNK4,ATP1B2,KCNA5,MTNR1B,CAB39,CASQ2,KCNH2,YWHAE,GAL,KCNC1,KCNMB1,ADRA2A,ANK3,AKAP6,KCNE4,ATP1B3,KCNS2,CACNA1D,KCNE2,HCRT,LRRC52,KCNIP3,NOS3,WNK2,KCNAB3,KIF5B,KCNS1,ALG10B,KCNE3,OXSR1,NETO1,VAMP2,BIN1,KCNRG,GALR2,ATF4,EDN3,KCNE1,CAV1,WNK1,CAV3,DLG1,WNK3,KEL,STK39,AKAP9,ANK2,WWP2,DRD2,NOS1AP,ADORA1,VIP,ATP1B1,FLNA,AMIGO1,LRRC26,KCNG1,PTEN,KCNE1L,TREM2,NPPA,DPP6,RNF207,KCNAB2,PRNP,K…
GO:0000731	DNA synthesis involved in DNA repair	54	1.21049	bottom	0.00066	ks	9606.ENSP00000055077,9606.ENSP00000212015,9606.ENSP00000216367,9606.ENSP00000223129,9606.ENSP00000235310,9606.ENSP00000241436,9606.ENSP00000254719,9606.ENSP00000258428,9606.ENSP00000263202,9606.ENSP00000263681,9606.ENSP00000272317,9606.ENSP00000280358,9606.ENSP00000285199,9606.ENSP00000287156,9606.ENSP00000295050,9606.ENSP00000296443,9606.ENSP00000298139,9606.ENSP00000300035,9606.ENSP00000304697,…	RFC2,SIRT1,POLE2,RPA3,MAD2L2,POLK,RPA1,REV1,UFD1L,POLD3,RPS27A,TEX12,USP43,UBE2L6,SPRTN,TREX1,WRN,KIAA0101,UBB,POLD4,C17orf53,PRIMPOL,RCHY1,POLE,ATRIP,TRIM25,PARP10,NPLOC4,REV3L,VCP,DTL,SYCP1,POLH,RPA2,POLA1,PCNA,ISG15,RFC3,WRNIP1,RFC1,RFC4,CDKN2D,C1orf86,UBA52,POLD1,RFC5,POLN,UBC,ZBTB1,USP10,SPATA22,POLI,POLDIP2,POLD2
GO:0009148	Pyrimidine nucleoside triphosphate biosynthetic process	19	2.4295	bottom	0.00066	afc	9606.ENSP00000219302,9606.ENSP00000219479,9606.ENSP00000237264,9606.ENSP00000256722,9606.ENSP00000264705,9606.ENSP00000265191,9606.ENSP00000304802,9606.ENSP00000315644,9606.ENSP00000337060,9606.ENSP00000346155,9606.ENSP00000356785,9606.ENSP00000356853,9606.ENSP00000361285,9606.ENSP00000361704,9606.ENSP00000372667,9606.ENSP00000376886,9606.ENSP00000376889,9606.ENSP00000401264,9606.ENSP00000416658	NME3,NME4,TBPL1,CMPK2,CAD,NME5,DTYMK,TYMS,NME1,UCKL1,NME7,UCK2,UCK1,CTPS1,NME9,NME1-NME2,NME2,CTPS2,NME6
GO:0006336	DNA replication-independent nucleosome assembly	39	1.36846	bottom	0.00067	ks	9606.ENSP00000215980,9606.ENSP00000220514,9606.ENSP00000229595,9606.ENSP00000244537,9606.ENSP00000254810,9606.ENSP00000255120,9606.ENSP00000263208,9606.ENSP00000263382,9606.ENSP00000264108,9606.ENSP00000273853,9606.ENSP00000281453,9606.ENSP00000283006,9606.ENSP00000283131,9606.ENSP00000290130,9606.ENSP00000296930,9606.ENSP00000308583,9606.ENSP00000309790,9606.ENSP00000311513,9606.ENSP00000318297,…	CENPM,OIP5,ASF1A,HIST1H4F,H3F3B,NASP,HIRA,ASF1B,HAT1,CENPC,CENPU,CENPH,SMARCA5,MIS18A,NPM1,APITD1,MIS18BP1,RSF1,RUVBL1,CASC5,CENPA,CENPQ,IPO4,CENPL,CENPW,ITGB3BP,CENPI,ATRX,RBBP4,CENPP,RBBP7,CENPO,STRA13,CENPN,UBN1,CENPK,CABIN1,HJURP,CENPT
GO:0050434	Positive regulation of viral transcription	41	1.45574	bottom	0.00068	ks	9606.ENSP00000204517,9606.ENSP00000219252,9606.ENSP00000221859,9606.ENSP00000225504,9606.ENSP00000261531,9606.ENSP00000261900,9606.ENSP00000262626,9606.ENSP00000263121,9606.ENSP00000263253,9606.ENSP00000265165,9606.ENSP00000272645,9606.ENSP00000292614,9606.ENSP00000301788,9606.ENSP00000311513,9606.ENSP00000324124,9606.ENSP00000325634,9606.ENSP00000329357,9606.ENSP00000339145,9606.ENSP00000339495,…	TFAP4,POLR2C,POLR2I,SUPT4H1,SNW1,CCNT1,HPN,SMARCB1,EP300,LEF1,POLR2D,POLR2J,POLR2G,RSF1,POLR2L,ZNF639,SP1,RRP1B,NELFB,GTF2F2,POLR2K,TAF11,NUCKS1,DHX9,GTF2B,JUN,CDK9,NELFE,POLR2B,NELFA,GTF2F1,SMARCA4,POLR2F,POLR2H,SUPT5H,NELFCD,POLR2E,POLR2A,CHD1,CTDP1,MDFIC
GO:0006284	Base-excision repair	40	1.55837	bottom	0.00069	ks	9606.ENSP00000216714,9606.ENSP00000219066,9606.ENSP00000219431,9606.ENSP00000223129,9606.ENSP00000242576,9606.ENSP00000249910,9606.ENSP00000250416,9606.ENSP00000254719,9606.ENSP00000262887,9606.ENSP00000263274,9606.ENSP00000264233,9606.ENSP00000264596,9606.ENSP00000265421,9606.ENSP00000268124,9606.ENSP00000284503,9606.ENSP00000298139,9606.ENSP00000305480,9606.ENSP00000306561,9606.ENSP00000322570,…	APEX1,NTHL1,MPG,RPA3,UNG,MBD4,PARP2,RPA1,XRCC1,LIG1,POLQ,NEIL3,POLB,POLG,NEIL2,WRN,FEN1,OGG1,POLE,SIRT6,HUWE1,NEIL1,ERCC6,DNA2,PRMT6,POLL,DNTT,MUTYH,RPA2,APEX2,XPA,LIG3,PCNA,TDG,POLM,HMGA1,POLD1,SMUG1,USP47,HMGA2
GO:0072522	Purine-containing compound biosynthetic process	166	0.956289	bottom	0.00069	ks	9606.ENSP00000205402,9606.ENSP00000215375,9606.ENSP00000215567,9606.ENSP00000215882,9606.ENSP00000216605,9606.ENSP00000218006,9606.ENSP00000219302,9606.ENSP00000219479,9606.ENSP00000221930,9606.ENSP00000222214,9606.ENSP00000227868,9606.ENSP00000236959,9606.ENSP00000239231,9606.ENSP00000243997,9606.ENSP00000253382,9606.ENSP00000253792,9606.ENSP00000254854,9606.ENSP00000256578,9606.ENSP00000257770,…	DLD,ATP5D,TECR,SLC25A1,MTHFD1,GUCY2F,NME3,NME4,TGFB1,GCDH,PDHX,ATIC,PANK3,ATP5E,ACSS2,ACLY,GUCY2D,AMPD2,NT5E,COX5B,ACSBG1,GMPR,ADCY3,GUCY2C,ATP5B,MLYCD,DGUOK,PPAT,GUCY1B3,PAPSS1,NME5,ACAT1,PRPSAP2,HSD17B12,DLAT,GUCY1A2,ATP5G3,SLC26A2,ADCY8,ADK,DCK,PRKAG2,ATP5O,ATP5J2,ADCY9,PDHA2,GUCY1A3,ADCY1,HPRT1,ATP5L,ATP5H,PANK1,CBR4,FASN,ATP5I,PDHB,ATP5S,DCAKD,ADCY6,ADCY4,PANK2,PFAS,SCD5,ACSS1,CYC1,PRTFDC1,S…
GO:0006405	RNA export from nucleus	130	1.09244	bottom	0.0007	ks	9606.ENSP00000209873,9606.ENSP00000216727,9606.ENSP00000229179,9606.ENSP00000229390,9606.ENSP00000231498,9606.ENSP00000238112,9606.ENSP00000241502,9606.ENSP00000242776,9606.ENSP00000244020,9606.ENSP00000245544,9606.ENSP00000245838,9606.ENSP00000245934,9606.ENSP00000254508,9606.ENSP00000254998,9606.ENSP00000258742,9606.ENSP00000258962,9606.ENSP00000261396,9606.ENSP00000261600,9606.ENSP00000263073,…	AAAS,PABPN1,NUP107,SRSF9,NUP155,CPSF3,FYTTD1,DDX39A,SRSF6,NUP85,THOC2,SYMPK,NUP210,NXT1,NUPL2,SRSF1,NUP133,THOC1,SMG6,DDX25,CASC3,NUP54,THOC3,LSG1,XPO5,DHX38,EIF4A3,POLR2D,UPF3B,HHEX,RANBP2,NUP205,DDX19B,U2AFBP,CPSF4,U2AF1L4,NUP35,THOC7,ABCE1,NPM1,SLU7,PHAX,NOL6,TSC1,C12orf50,CPSF2,DDX19A,U2AF2,GLE1,NUP93,NUP98,MAGOHB,RRS1,WDR33,SRSF7,SRRM1,THOC6,NCBP2,XPOT,NPAP1,EIF5A,FIP1L1,SARNP,YTHDC1,HNRNPA1…
GO:0034475	U4 snRNA 3-end processing	8	3.76598	bottom	0.0007	afc	9606.ENSP00000221233,9606.ENSP00000265564,9606.ENSP00000315476,9606.ENSP00000323046,9606.ENSP00000361433,9606.ENSP00000368984,9606.ENSP00000374354,9606.ENSP00000398597	EXOSC5,EXOSC7,EXOSC4,EXOSC3,EXOSC2,EXOSC9,EXOSC8,EXOSC6
GO:2001242	Regulation of intrinsic apoptotic signaling pathway	161	0.735573	bottom	0.00071	ks	9606.ENSP00000009530,9606.ENSP00000162044,9606.ENSP00000198767,9606.ENSP00000212015,9606.ENSP00000215754,9606.ENSP00000216037,9606.ENSP00000216274,9606.ENSP00000223136,9606.ENSP00000225174,9606.ENSP00000226760,9606.ENSP00000228251,9606.ENSP00000233154,9606.ENSP00000234590,9606.ENSP00000241014,9606.ENSP00000244050,9606.ENSP00000246229,9606.ENSP00000246957,9606.ENSP00000247470,9606.ENSP00000248553,…	CD74,TMEM161A,RRN3,SIRT1,MIF,XBP1,RIPK3,FIS1,PPIF,WFS1,YBX3,NCK2,ENO1,MAPK8IP1,SNAI1,PLAGL2,TRAP1,PYCARD,HSPB1,STYXL1,BCL2L2,RRM2B,EPO,HTRA2,MDM2,MARCH7,BCL2L10,ERP29,DAPK2,SLC9A3R1,PIAS4,NDUFS3,NME5,TP53,SOD1,ACKR3,SFRP2,NONO,NACC2,RPS3,FBXW7,FLCN,BAX,LRRK2,BCL2L1,UBB,ANKRD2,ING2,EIF2AK3,CCAR2,MAPK7,RAD9A,PTPN2,ATAD5,BOK,GRINA,IL20RA,CLU,NOC2L,PRKRA,BID,ARMC10,ELL3,PARL,PTPMT1,PMAIP1,P4HB,PTTG1I…
GO:0000470	Maturation of lsu-rrna	28	2.04994	bottom	0.00072	ks	9606.ENSP00000259469,9606.ENSP00000261015,9606.ENSP00000263239,9606.ENSP00000274606,9606.ENSP00000285814,9606.ENSP00000315017,9606.ENSP00000339795,9606.ENSP00000346725,9606.ENSP00000353246,9606.ENSP00000354040,9606.ENSP00000355899,9606.ENSP00000359606,9606.ENSP00000359688,9606.ENSP00000361076,9606.ENSP00000363018,9606.ENSP00000363574,9606.ENSP00000363944,9606.ENSP00000366934,9606.ENSP00000371858,…	RPL35,WDR12,DDX18,NHP2,NIFK,MRPL1,RPL7,PES1,MAK16,GTPBP4,RRP15,ZNHIT6,RPF1,RPL7A,RPL10A,EIF6,LAS1L,NOL9,NOP2,URB1,NHP2L1,FTSJ3,RPF2,RPL7L1,BOP1,RSL1D1,NSA2,ZNHIT3
GO:0001656	Metanephros development	84	1.67028	top	0.00072	ks	9606.ENSP00000006015,9606.ENSP00000199280,9606.ENSP00000216513,9606.ENSP00000220166,9606.ENSP00000232424,9606.ENSP00000234091,9606.ENSP00000237596,9606.ENSP00000239938,9606.ENSP00000240285,9606.ENSP00000245451,9606.ENSP00000245479,9606.ENSP00000247182,9606.ENSP00000249373,9606.ENSP00000251020,9606.ENSP00000257290,9606.ENSP00000257868,9606.ENSP00000261799,9606.ENSP00000262304,9606.ENSP00000263334,…	HOXA11,AQP2,SIX4,CTSH,HES1,ID2,PKD2,EGR1,RDH10,BMP4,SOX9,SIX1,SMO,SALL1,PDGFRA,GDF11,PDGFRB,PKD1,PAX8,FGF10,CALB1,ACAT1,OSR1,NIPBL,AKR1B1,WNT9B,WNT4,SOX8,SHH,SOX17,SIX2,IRX1,CD34,BASP1,CXCR2,FGF8,FOXJ1,FBN1,FRAS1,FOXC2,PDGFB,WT1,IRX3,PTCH1,WNT7B,SMAD4,EYA1,CTNNB1,RET,NF1,STAT1,POU3F3,NPHS2,TCF21,APH1A,PAX2,AGTR2,DLG5,ID3,ITGA8,HES5,LGR4,GATA3,NKX3-1,TFAP2B,GPC3,BMP7,GLI3,UMOD,BCL2,KIF26B,LAMB2,AD…
GO:0007051	Spindle organization	140	0.645734	bottom	0.00075	ks	9606.ENSP00000206474,9606.ENSP00000209873,9606.ENSP00000215582,9606.ENSP00000216181,9606.ENSP00000216911,9606.ENSP00000217026,9606.ENSP00000217133,9606.ENSP00000218089,9606.ENSP00000229758,9606.ENSP00000231790,9606.ENSP00000233121,9606.ENSP00000243706,9606.ENSP00000245564,9606.ENSP00000246868,9606.ENSP00000248846,9606.ENSP00000249776,9606.ENSP00000251412,9606.ENSP00000251413,9606.ENSP00000253669,…	HAUS4,AAAS,MISP,MYH9,AURKA,MYBL2,TUBB1,STAG2,FBXO5,MLH1,MAPRE3,HAUS3,MSTO1,SBDS,TUBGCP6,KNSTRN,TUBG2,TUBG1,HAUS8,CCNB1,ESPL1,KIF23,HAUS2,TUBGCP4,KIF11,ASUN,NDC80,RAB11A,TUBGCP3,KIAA1377,CLASP1,CEP72,CENPE,NCOR1,WRAP73,NUF2,PLK2,RPS3,HAUS1,SPC25,TRIM36,CENPH,KPNB1,SPICE1,POC1A,FAM175B,MAPRE2,TPX2,BIRC5,AURKC,HDAC3,CEP120,MAP9,MOS,TNKS,AURKB,PIBF1,KIAA0196,TACC1,SPAG5,SMC1A,CSNK1D,PPP2R1A,TACC3,EML…
GO:0030199	Collagen fibril organization	46	2.42195	top	0.00075	ks	9606.ENSP00000215743,9606.ENSP00000222271,9606.ENSP00000223127,9606.ENSP00000225964,9606.ENSP00000231004,9606.ENSP00000251582,9606.ENSP00000252804,9606.ENSP00000260702,9606.ENSP00000263556,9606.ENSP00000264094,9606.ENSP00000264828,9606.ENSP00000266718,9606.ENSP00000274063,9606.ENSP00000286657,9606.ENSP00000297268,9606.ENSP00000297848,9606.ENSP00000304408,9606.ENSP00000321853,9606.ENSP00000323696,…	MMP11,COMP,PLOD3,COL1A1,LOX,ADAMTS2,PXDN,LOXL4,P4HA1,LOXL3,COL5A3,LUM,SFRP2,ADAMTS3,COL1A2,COL14A1,COL3A1,SERPINF2,CRTAP,COL12A1,FOXC2,ATP7A,ANXA2,FMOD,LEPREL4,NF1,TGFB2,OPTC,DPT,DDR2,COL11A1,COL5A1,ADAMTS14,COL11A2,COL5A2,TGFBR1,COL2A1,FOXC1,LOXL2,ACAN,TNXB,SERPINH1,VIPAS39,SCX,GREM1,CYP1B1
GO:1903034	Regulation of response to wounding	169	1.38509	top	0.00075	ks	9606.ENSP00000043402,9606.ENSP00000053867,9606.ENSP00000161559,9606.ENSP00000181383,9606.ENSP00000188790,9606.ENSP00000205948,9606.ENSP00000216037,9606.ENSP00000216181,9606.ENSP00000219454,9606.ENSP00000220809,9606.ENSP00000222256,9606.ENSP00000222374,9606.ENSP00000223095,9606.ENSP00000226218,9606.ENSP00000229583,9606.ENSP00000230990,9606.ENSP00000232003,9606.ENSP00000233156,9606.ENSP00000234071,…	RTN4R,GRN,CEACAM1,CPB2,FAP,APOH,XBP1,MYH9,WFDC1,PLAT,RAB3A,CADM4,SERPINE1,VTN,ADTRP,HBEGF,HRG,TFPI,PROC,PLEK,LRP1,SRSF6,VIL1,WISP1,ALOX12,KRT1,APOE,F12,APCS,PDGFRA,THBS1,ARFGEF1,SLC12A2,SCARF1,PRKCQ,SELP,CLASP1,FGF2,KLKB1,KNG1,CERS2,REG3G,SERPING1,ADRA2A,EPHA4,GJA1,ADAMTS18,UBASH3B,CD109,HMGCR,FCER1G,WNT4,PDPN,CLDN1,CLDN19,F2RL1,NOS3,CRK,PRDX2,MAP2K1,CLEC7A,FGB,PRKCE,FGA,F2,PLG,CD34,VEGFB,DUOX1,E…
GO:0001522	Pseudouridine synthesis	18	2.46402	bottom	0.00076	afc	9606.ENSP00000007390,9606.ENSP00000226796,9606.ENSP00000227474,9606.ENSP00000274054,9606.ENSP00000274606,9606.ENSP00000298317,9606.ENSP00000298746,9606.ENSP00000323288,9606.ENSP00000326003,9606.ENSP00000332198,9606.ENSP00000348722,9606.ENSP00000358563,9606.ENSP00000361982,9606.ENSP00000365837,9606.ENSP00000368318,9606.ENSP00000373331,9606.ENSP00000415899,9606.ENSP00000455026	TSR3,GAR1,PUS3,NAF1,NHP2,RPUSD4,TRUB1,RPUSD2,PUS10,NOP10,PUS7,DKC1,TRUB2,PUS1,PUSL1,RPUSD3,PUS7L,RPUSD1
GO:0010770	Positive regulation of cell morphogenesis involved in differentiation	159	1.43757	top	0.00076	ks	9606.ENSP00000037502,9606.ENSP00000172229,9606.ENSP00000173229,9606.ENSP00000207549,9606.ENSP00000219022,9606.ENSP00000225512,9606.ENSP00000225698,9606.ENSP00000236850,9606.ENSP00000240874,9606.ENSP00000243077,9606.ENSP00000251268,9606.ENSP00000258526,9606.ENSP00000259818,9606.ENSP00000260386,9606.ENSP00000261263,9606.ENSP00000261726,9606.ENSP00000261890,9606.ENSP00000261918,9606.ENSP00000262640,…	MYOC,NGFR,NTN1,UNC13D,OLFM4,WNT3,C1QBP,APOA1,KALRN,LRP1,MEGF8,PLXNC1,TUBB2B,ITPKA,RAB21,CUX2,RAB11A,SEMA7A,VAMP7,TRPC5,EEF2K,MAP3K13,CDKL3,SRF,NRP1,ARHGDIA,DOCK5,NTRK2,PAK1,DOCK1,POU4F2,EPHA4,WNT3A,TIAM1,DBN1,ARPC2,MAP1B,CAPRIN2,CHODL,CRK,MAP2K1,LRP8,TWF2,RAC3,ANKRD27,FGB,FGA,HAS2,MAP6,FBXW8,FBXO31,PRKDC,ANAPC2,BAIAP2,PLXND1,HCLS1,CALR,STK11,STK25,TNFRSF12A,LIMS2,P4HB,EFNA5,TRAK1,LRRC16A,SS18L1,N…
GO:0032874	Positive regulation of stress-activated mapk cascade	162	1.11499	top	0.00076	ks	9606.ENSP00000005340,9606.ENSP00000013125,9606.ENSP00000025008,9606.ENSP00000056217,9606.ENSP00000215631,9606.ENSP00000217169,9606.ENSP00000220751,9606.ENSP00000222462,9606.ENSP00000222823,9606.ENSP00000228918,9606.ENSP00000229030,9606.ENSP00000229134,9606.ENSP00000233057,9606.ENSP00000236826,9606.ENSP00000241014,9606.ENSP00000244565,9606.ENSP00000246657,9606.ENSP00000247470,9606.ENSP00000247668,…	DVL2,MAP4K5,RB1CC1,ARHGEF5,GADD45B,BIRC7,RIPK2,WNT16,NOD1,LTBR,FZD10,IL26,EIF2AK2,MMP8,MAPK8IP1,UNC5CL,CCR7,PYCARD,TRAF2,MAPK8IP3,GADD45G,MAP3K10,ERN2,EDAR,DAB2IP,CCL21,RIPK1,SDCBP,TRAF5,TAOK1,PTPLAD1,FLT4,SPAG9,AXIN1,TRAF4,IL1B,MUL1,WNT5A,MAP3K13,SEMA3A,CD27,ARL6IP5,FGD2,MFHAS1,PAK1,RPS3,EPHA4,SH3RF1,APP,WNT7A,FZD7,TIAM1,GDF6,HMGCR,NCF1,MAP4K2,FGF19,F2RL1,TLR3,RELL2,NOD2,SLAMF1,SEMA4C,CCL19,SH3R…
GO:0009260	Ribonucleotide biosynthetic process	157	1.06315	bottom	0.00079	ks	9606.ENSP00000205402,9606.ENSP00000215375,9606.ENSP00000215567,9606.ENSP00000215882,9606.ENSP00000218006,9606.ENSP00000219240,9606.ENSP00000219302,9606.ENSP00000219479,9606.ENSP00000221930,9606.ENSP00000222214,9606.ENSP00000227868,9606.ENSP00000232607,9606.ENSP00000236959,9606.ENSP00000239231,9606.ENSP00000243997,9606.ENSP00000253382,9606.ENSP00000253792,9606.ENSP00000254854,9606.ENSP00000256578,…	DLD,ATP5D,TECR,SLC25A1,GUCY2F,DHODH,NME3,NME4,TGFB1,GCDH,PDHX,UMPS,ATIC,PANK3,ATP5E,ACSS2,ACLY,GUCY2D,AMPD2,COX5B,ACSBG1,ADCY3,GUCY2C,ATP5B,MLYCD,PPAT,GUCY1B3,CAD,PAPSS1,NME5,ACAT1,HSD17B12,DLAT,GUCY1A2,ATP5G3,SLC26A2,ADCY8,ADK,PRKAG2,ATP5O,ATP5J2,ADCY9,PDHA2,GUCY1A3,ADCY1,HPRT1,ATP5L,ATP5H,PANK1,CBR4,FASN,ATP5I,PDHB,ATP5S,DCAKD,ADCY6,ADCY4,PANK2,PFAS,SCD5,ACSS1,CYC1,PKM,IMPDH2,ATP6V0C,UPP1,ADSSL…
GO:0007080	Mitotic metaphase plate congression	44	1.55729	bottom	0.00081	ks	9606.ENSP00000160827,9606.ENSP00000200135,9606.ENSP00000217402,9606.ENSP00000223500,9606.ENSP00000238497,9606.ENSP00000254950,9606.ENSP00000256442,9606.ENSP00000261597,9606.ENSP00000261890,9606.ENSP00000263181,9606.ENSP00000263780,9606.ENSP00000264414,9606.ENSP00000265148,9606.ENSP00000265295,9606.ENSP00000271452,9606.ENSP00000273853,9606.ENSP00000275517,9606.ENSP00000290158,9606.ENSP00000297265,…	KIF22,ZW10,CHMP4B,CHMP5,VPS4B,VPS4A,CCNB1,NDC80,RAB11A,KIF18A,CHMP2B,CUL3,CENPE,SPDL1,NUF2,CENPC,CDCA5,KPNB1,CHMP4C,CDT1,BOD1,PIBF1,CHMP6,PINX1,RRS1,CHMP4A,ANKRD53,CHAMP1,BECN1,KIF14,PSRC1,KIF2C,CDCA8,CDC23,CHMP7,CHMP1A,SEH1L,MAD1L1,KIFC1,DCTN2,CHMP1B,CHMP2A,NUP62,MIS12
GO:0051310	Metaphase plate congression	54	1.37431	bottom	0.00081	ks	9606.ENSP00000160827,9606.ENSP00000200135,9606.ENSP00000217402,9606.ENSP00000223500,9606.ENSP00000231790,9606.ENSP00000238497,9606.ENSP00000254950,9606.ENSP00000256442,9606.ENSP00000261597,9606.ENSP00000261890,9606.ENSP00000263181,9606.ENSP00000263780,9606.ENSP00000264414,9606.ENSP00000265148,9606.ENSP00000265295,9606.ENSP00000268919,9606.ENSP00000271452,9606.ENSP00000273853,9606.ENSP00000275517,…	KIF22,ZW10,CHMP4B,CHMP5,MLH1,VPS4B,VPS4A,CCNB1,NDC80,RAB11A,KIF18A,CHMP2B,CUL3,CENPE,SPDL1,KIF2B,NUF2,CENPC,CDCA5,KPNB1,SPICE1,CHMP4C,GEM,CDT1,BOD1,PIBF1,CHMP6,PINX1,RRS1,CHMP4A,TRAPPC12,CENPQ,ANKRD53,CHAMP1,BECN1,CENPF,KIF14,PSRC1,KIF2C,CDCA8,INCENP,CDC23,CHMP7,CHMP1A,SEH1L,MAD1L1,C17orf104,KIFC1,DCTN2,CHMP1B,CHMP2A,NUP62,FAM83D,MIS12
GO:0051492	Regulation of stress fiber assembly	88	1.91315	top	0.00081	ks	9606.ENSP00000037502,9606.ENSP00000056217,9606.ENSP00000220772,9606.ENSP00000225655,9606.ENSP00000236850,9606.ENSP00000238682,9606.ENSP00000239940,9606.ENSP00000240123,9606.ENSP00000246062,9606.ENSP00000253925,9606.ENSP00000258201,9606.ENSP00000263212,9606.ENSP00000263317,9606.ENSP00000263710,9606.ENSP00000263980,9606.ENSP00000265371,9606.ENSP00000267257,9606.ENSP00000267549,9606.ENSP00000268057,…	MYOC,ARHGEF5,SFRP1,PFN1,APOA1,TGFB3,PFN2,SORBS3,MKKS,PPFIA1,FHOD1,PPM1F,NOX4,CLASP1,SLC9A1,NRP1,PXN,GPR65,BBS4,TMEFF2,EPHA1,DLC1,PAK1,CGNL1,TJP1,RHOC,BAG4,WNT4,FRMD7,TSC1,PTGER4,S1PR1,SH3PXD2B,PPM1E,PAK2,LIMCH1,MET,ROCK2,TAC1,SERPINF2,WNT11,LRRC16A,SMAD3,LIMK1,CCDC88A,ASAP3,ARHGAP6,ARHGEF10,NF2,RAC1,TPM1,ARHGEF18,ITGB1BP1,MTOR,ARHGEF15,ARHGEF10L,CD47,CTGF,F11R,S100A10,TACSTD2,AMOT,ABL1,SDC4,LPAR1…
GO:0003206	Cardiac chamber morphogenesis	127	1.58458	top	0.00083	ks	9606.ENSP00000070846,9606.ENSP00000212355,9606.ENSP00000221930,9606.ENSP00000222330,9606.ENSP00000228841,9606.ENSP00000230658,9606.ENSP00000231121,9606.ENSP00000232424,9606.ENSP00000232975,9606.ENSP00000234091,9606.ENSP00000236918,9606.ENSP00000239243,9606.ENSP00000240328,9606.ENSP00000244745,9606.ENSP00000245451,9606.ENSP00000249373,9606.ENSP00000249749,9606.ENSP00000251808,9606.ENSP00000254066,…	PKP2,TGFBR3,TGFB1,GSK3A,MYL2,ISL1,HAND1,HES1,TNNC1,ID2,TNNT2,MSX2,TBX2,SOX4,BMP4,SMO,DLL4,GRHL2,RARA,JAG1,NOTCH2,TBX3,MDM2,SMAD7,SMARCD3,FOXF1,CCM2L,ACVR1,LRP2,WNT5A,SRF,SEMA3C,NRP1,WNT2,GATA6,TP53,SFRP2,NOTCH1,OVOL2,ADAMTS1,FZD1,SMAD6,BMP10,NOS3,MESP1,MED1,TBX5,HEG1,FGF8,SOX11,FZD2,SAV1,WNT11,FOXC2,ZFPM1,NKX2-5,NOG,TBX1,SLIT3,RARB,NPY2R,PARVA,GATA4,HEY1,MEF2C,SMAD4,TNNI3,CAV3,UBE4B,RBPJ,MYH7,TPM…
GO:0046330	Positive regulation of jnk cascade	135	1.32607	top	0.00083	ks	9606.ENSP00000005340,9606.ENSP00000013125,9606.ENSP00000025008,9606.ENSP00000056217,9606.ENSP00000215631,9606.ENSP00000217169,9606.ENSP00000220751,9606.ENSP00000222462,9606.ENSP00000222823,9606.ENSP00000228918,9606.ENSP00000229030,9606.ENSP00000236826,9606.ENSP00000241014,9606.ENSP00000244565,9606.ENSP00000246657,9606.ENSP00000247470,9606.ENSP00000247668,9606.ENSP00000250894,9606.ENSP00000252506,…	DVL2,MAP4K5,RB1CC1,ARHGEF5,GADD45B,BIRC7,RIPK2,WNT16,NOD1,LTBR,FZD10,MMP8,MAPK8IP1,UNC5CL,CCR7,PYCARD,TRAF2,MAPK8IP3,GADD45G,MAP3K10,ERN2,EDAR,DAB2IP,CCL21,RIPK1,SDCBP,TRAF5,TAOK1,PTPLAD1,FLT4,SPAG9,AXIN1,TRAF4,IL1B,MUL1,WNT5A,MAP3K13,SEMA3A,CD27,FGD2,MFHAS1,PAK1,RPS3,EPHA4,SH3RF1,APP,WNT7A,FZD7,TIAM1,NCF1,MAP4K2,FGF19,F2RL1,TLR3,NOD2,SLAMF1,CCL19,SH3RF3,MAP3K11,ZNF622,TAOK2,RASGRP1,DVL3,SERPINF2…
GO:0060043	Regulation of cardiac muscle cell proliferation	43	2.40256	top	0.00083	ks	9606.ENSP00000180166,9606.ENSP00000212355,9606.ENSP00000215832,9606.ENSP00000228682,9606.ENSP00000229795,9606.ENSP00000240328,9606.ENSP00000256442,9606.ENSP00000259808,9606.ENSP00000264498,9606.ENSP00000265441,9606.ENSP00000269216,9606.ENSP00000272369,9606.ENSP00000277541,9606.ENSP00000282561,9606.ENSP00000284878,9606.ENSP00000295379,9606.ENSP00000309913,9606.ENSP00000324729,9606.ENSP00000327758,…	FGF20,TGFBR3,MAPK1,GLI1,MAPK14,TBX2,CCNB1,RIPK1,FGF2,WNT2,GATA6,MEIS1,NOTCH1,GJA1,CXADR,BMP10,TBX5,SAV1,NKX2-5,NOG,MAPK11,MEF2C,JARID2,ERBB4,RBPJ,TGFBR2,HEY2,RBP4,PTEN,BMPR1A,PIM1,TGFBR1,TP73,FGF9,CDK1,ZFPM2,NRG1,TBX20,FGFR1,KCNK2,VGLL4,FGFR2,YAP1
GO:0065002	Intracellular protein transmembrane transport	49	1.94918	bottom	0.00083	ks	9606.ENSP00000169551,9606.ENSP00000182527,9606.ENSP00000223641,9606.ENSP00000241041,9606.ENSP00000243253,9606.ENSP00000245923,9606.ENSP00000248633,9606.ENSP00000262213,9606.ENSP00000264954,9606.ENSP00000270538,9606.ENSP00000285737,9606.ENSP00000287295,9606.ENSP00000288774,9606.ENSP00000289528,9606.ENSP00000295030,9606.ENSP00000295767,9606.ENSP00000298428,9606.ENSP00000303507,9606.ENSP00000303511,…	TIMM21,TRAM2,SEC61B,PEX16,SEC61A1,RTN2,PEX1,TRAM1,GRPEL1,TIMM44,LONP2,AIFM1,PEX10,ZFAND2B,PEX13,CHCHD4,SEC61A2,BCR,PEX6,TRAM1L1,PEX7,PAM16,HSPA5,GRPEL2,PEX26,SEC62,PEX14,PEX2,TOMM7,TOMM20L,TOMM20,TIMM17A,TOMM40L,SEC63,DNLZ,ROMO1,DNAJC15,DNAJC19,HSPD1,AKT2,TIMM17B,SEC61G,PEX5,TOMM40,PEX5L,C2CD5,TIMM50,SRP54,PEX12
GO:0051965	Positive regulation of synapse assembly	66	1.60286	top	0.00085	ks	9606.ENSP00000217386,9606.ENSP00000219197,9606.ENSP00000225823,9606.ENSP00000246841,9606.ENSP00000261726,9606.ENSP00000263026,9606.ENSP00000266546,9606.ENSP00000266581,9606.ENSP00000269503,9606.ENSP00000273286,9606.ENSP00000274711,9606.ENSP00000277120,9606.ENSP00000282020,9606.ENSP00000285018,9606.ENSP00000295057,9606.ENSP00000305288,9606.ENSP00000314807,9606.ENSP00000314901,9606.ENSP00000323096,…	OXT,CBLN1,ASIC2,FLRT1,CUX2,EEF2K,CLSTN3,AMIGO2,CBLN2,LRTM1,LRRTM2,NTRK2,GRID2,WNT7A,LRRTM1,NLGN2,IL1RAP,LRRN1,AMIGO3,OXTR,EFNA5,EPHB3,FLRT2,GHRL,LPHN1,NLGN3,NTRK3,LRRTM3,THBS2,SEMA4A,TPBG,AMIGO1,SLITRK2,BAI3,DLG5,BHLHB9,SRPX2,BAI2,EPHB2,SYNDIG1,SLITRK5,SLITRK1,CLSTN1,FLRT3,IL1RAPL1,AGRN,LINGO2,PTPRD,ADNP,EPHB1,SLITRK6,NRXN1,VSTM5,NLGN1,LRRN3,CLSTN2,BDNF,SEMA4D,SLITRK3,LPHN3,BAI1,NTRK1,LRRC24,LRTM…
GO:0006400	tRNA modification	88	1.12045	bottom	0.0009	ks	9606.ENSP00000040877,9606.ENSP00000168216,9606.ENSP00000203001,9606.ENSP00000206542,9606.ENSP00000216489,9606.ENSP00000217372,9606.ENSP00000220058,9606.ENSP00000227474,9606.ENSP00000231198,9606.ENSP00000237283,9606.ENSP00000244051,9606.ENSP00000244571,9606.ENSP00000250237,9606.ENSP00000251250,9606.ENSP00000256398,9606.ENSP00000257829,9606.ENSP00000261249,9606.ENSP00000261772,9606.ENSP00000262432,…	TARBP1,HSD17B10,TRMT6,OSGEP,ALKBH1,CDK5RAP1,MTFMT,PUS3,THG1L,ADAT2,MOCS3,AARS2,QTRT1,DTWD1,ELP3,NAT10,TRMT5,AARS,METTL2B,OSGEPL1,NSUN2,DUS4L,TPRKB,TRMT10A,CDKAL1,TRMU,ELP6,TRMT10B,TRUB1,TRMT61B,LCMT2,METTL2A,DUS3L,TRMT10C,METTL1,NSUN3,TRIT1,PUS10,FTSJ1,TRMT12,ADAT3,TRMT11,BCDIN3D,THUMPD3,DUS1L,TYW5,PUS7,GTPBP3,TYW1,TRMT1L,TRMT13,TYW3,KTI12,TRMT2B,IKBKAP,C9orf156,C9orf64,PUS1,NSUN6,TRDMT1,PUSL1,AN…
GO:0045053	Protein retention in golgi apparatus	5	6.38209	top	0.00091	afc	9606.ENSP00000260197,9606.ENSP00000261517,9606.ENSP00000265070,9606.ENSP00000353422,9606.ENSP00000478104	SORL1,VPS13C,GOLPH3,VPS13A,VPS13D
GO:0000469	Cleavage involved in rrna processing	26	2.10397	bottom	0.00092	ks	9606.ENSP00000244496,9606.ENSP00000261637,9606.ENSP00000265564,9606.ENSP00000268802,9606.ENSP00000274606,9606.ENSP00000274849,9606.ENSP00000301364,9606.ENSP00000308332,9606.ENSP00000320917,9606.ENSP00000322396,9606.ENSP00000323046,9606.ENSP00000344393,9606.ENSP00000345957,9606.ENSP00000361331,9606.ENSP00000361433,9606.ENSP00000363642,9606.ENSP00000366135,9606.ENSP00000366934,9606.ENSP00000368984,…	RRP36,UTP20,EXOSC7,NOB1,NHP2,ABT1,TSR1,UTP23,KRI1,RRS1,EXOSC3,FCF1,RPS21,ERI3,EXOSC2,BMS1,EXOSC10,NOL9,EXOSC9,RPP40,RCL1,EXOSC8,NOP14,ERI1,TBL3,BOP1
GO:0001823	Mesonephros development	91	1.75751	top	0.00092	ks	9606.ENSP00000006015,9606.ENSP00000220772,9606.ENSP00000232424,9606.ENSP00000233948,9606.ENSP00000237596,9606.ENSP00000241052,9606.ENSP00000245451,9606.ENSP00000245479,9606.ENSP00000247182,9606.ENSP00000249504,9606.ENSP00000251020,9606.ENSP00000252999,9606.ENSP00000254066,9606.ENSP00000257868,9606.ENSP00000261783,9606.ENSP00000262158,9606.ENSP00000262160,9606.ENSP00000262304,9606.ENSP00000263334,…	HOXA11,SFRP1,HES1,WNT6,PKD2,CAT,BMP4,SOX9,SIX1,HOXD11,SALL1,LAMA5,RARA,GDF11,ARG2,SMAD7,SMAD2,PKD1,PAX8,EPCAM,FGF2,FGF10,CALB1,REN,OSR1,ADAMTS16,SMAD6,WNT9B,WNT4,WNT1,BMPER,SHH,DCHS1,FGF8,FOXJ1,WNT11,FOXC2,NOG,WT1,RARB,PTCH1,SMAD3,ZBTB16,GZF1,SMAD4,EYA1,CTNNB1,DLG1,RET,TCF21,SIM1,LZTS2,PAX2,TACSTD2,SDC4,CTNNBIP1,BMP2,GATA3,FOXC1,CER1,SDC1,CRLF1,GPC3,FAT4,BMP7,GLI3,ILK,BCL2,KIF26B,NPNT,FGFR1,CITED…
GO:0007179	Transforming growth factor beta receptor signaling pathway	96	1.74397	top	0.00092	ks	9606.ENSP00000212015,9606.ENSP00000212355,9606.ENSP00000216160,9606.ENSP00000219255,9606.ENSP00000221930,9606.ENSP00000238682,9606.ENSP00000252809,9606.ENSP00000257863,9606.ENSP00000260950,9606.ENSP00000261978,9606.ENSP00000262120,9606.ENSP00000262158,9606.ENSP00000262160,9606.ENSP00000263640,9606.ENSP00000264033,9606.ENSP00000267257,9606.ENSP00000268058,9606.ENSP00000269305,9606.ENSP00000271636,…	SIRT1,TGFBR3,TAB1,PARD6A,TGFB1,TGFB3,GDF15,AMHR2,MSTN,LTBP2,TWSG1,SMAD7,SMAD2,ACVR1,CBL,PXN,PML,TP53,CGN,LEFTY1,RPS27A,USP15,NODAL,ZFYVE9,APPL1,SMAD6,ITGB5,HPGD,COL1A2,LTBP3,FNTA,COL3A1,UBB,FOS,WFIKKN2,LTBP4,USP9X,ZYX,MTMR4,NRROS,SMAD3,ZMIZ1,PTK2,SMAD4,DUSP15,FERMT2,CDH5,FMOD,TGFBR2,ARHGEF18,FUT8,SMURF1,PARP1,LEFTY2,TGFB2,F11R,PTPRK,MAP3K7,JUN,BMPR1A,ENG,SRC,GDF5,PARD3,TGFBR1,BAMBI,ID1,FOXH1,SKI,…
GO:0014911	Positive regulation of smooth muscle cell migration	39	3.0378	top	0.00092	ks	9606.ENSP00000216037,9606.ENSP00000226218,9606.ENSP00000233813,9606.ENSP00000243077,9606.ENSP00000250160,9606.ENSP00000251157,9606.ENSP00000258149,9606.ENSP00000261799,9606.ENSP00000263317,9606.ENSP00000264606,9606.ENSP00000265371,9606.ENSP00000268182,9606.ENSP00000271638,9606.ENSP00000276440,9606.ENSP00000278568,9606.ENSP00000284984,9606.ENSP00000296585,9606.ENSP00000300574,9606.ENSP00000302665,…	XBP1,VTN,IGFBP5,LRP1,WISP1,DOCK7,MDM2,PDGFRB,NOX4,HDAC4,NRP1,IQGAP1,S100A11,DOCK5,PAK1,ADAMTS1,ITGA2,CRK,IGF1,HAS2,TERT,SSH1,SEMA6D,PDGFB,ATP7A,AGT,SRC,FOXO4,LPAR1,AIF1,POSTN,FGF9,PDGFD,BCL2,MDK,DOCK4,CCL5,P2RY6,NR4A3
GO:0070167	Regulation of biomineral tissue development	92	1.94153	top	0.00092	ks	9606.ENSP00000221930,9606.ENSP00000222271,9606.ENSP00000228606,9606.ENSP00000228938,9606.ENSP00000229758,9606.ENSP00000231751,9606.ENSP00000233948,9606.ENSP00000237837,9606.ENSP00000238682,9606.ENSP00000241416,9606.ENSP00000242261,9606.ENSP00000242465,9606.ENSP00000245451,9606.ENSP00000245479,9606.ENSP00000246895,9606.ENSP00000252826,9606.ENSP00000260228,9606.ENSP00000263640,9606.ENSP00000272223,…	TGFB1,COMP,CYP27B1,MGP,FBXO5,LTF,WNT6,FGF23,TGFB3,ACVR2A,TWIST1,SRGN,BMP4,SOX9,STATH,TRPM4,MMP20,ACVR1,OSR1,NOTCH1,PTH,BMP6,ANKH,WNT4,PKDCC,CCR1,NOS3,NELL1,WNT10B,LTBP3,ADRB2,S1PR1,CEBPB,GPM6B,ROCK2,FAM20C,P2RX7,GAS6,FAM101B,SMAD3,BMP2K,ATF4,HEY1,ACVR2B,MEF2C,DMP1,AMTN,PTN,FZD9,ENPP1,DDR2,BGLAP,HEY2,ECM1,BMPR1A,ZMPSTE24,MATN1,ALOX5,BMPR2,ASPN,OMD,GATA1,BCOR,BMP2,ISG15,TFAP2A,KL,TXLNG,AMELX,IFITM5…
GO:0033209	Tumor necrosis factor-mediated signaling pathway	123	1.0602	bottom	0.00094	ks	9606.ENSP00000044462,9606.ENSP00000053243,9606.ENSP00000157812,9606.ENSP00000162749,9606.ENSP00000183605,9606.ENSP00000210313,9606.ENSP00000215071,9606.ENSP00000216455,9606.ENSP00000216797,9606.ENSP00000216802,9606.ENSP00000217958,9606.ENSP00000219313,9606.ENSP00000223321,9606.ENSP00000223795,9606.ENSP00000228918,9606.ENSP00000245817,9606.ENSP00000245903,9606.ENSP00000247470,9606.ENSP00000247668,…	PSMA4,TNFRSF17,PSMC4,TNFRSF1A,CLDN18,PSMD5,PSMD8,PSMA3,NFKBIA,PSME2,PSMD10,PSMD7,PSMA2,TNFSF8,LTBR,TNFSF9,CD70,PYCARD,TRAF2,TXNDC17,PLVAP,ACTN4,EDAR,PSMB7,RIPK1,PSMC1,TRAF5,PSMA6,TNFRSF13B,PSMD11,PSMB1,TRAF4,BIRC3,TNFRSF8,PSMD3,CD27,TP53,PSMB6,PSMA5,ST18,COMMD7,TNFSF4,BAG4,PSMB4,TNFRSF13C,PSME3,TNFSF12,TNFRSF11B,PYDC1,PSMD1,ADAM17,PSMD2,PSMC5,PSMA8,KARS,TNFRSF12A,TNFRSF18,EDARADD,PSMF1,TRADD,TNFS…
GO:0006338	Chromatin remodeling	176	0.562959	both ends	0.00095	ks	9606.ENSP00000159111,9606.ENSP00000160382,9606.ENSP00000188312,9606.ENSP00000212015,9606.ENSP00000215862,9606.ENSP00000215980,9606.ENSP00000220514,9606.ENSP00000220913,9606.ENSP00000225916,9606.ENSP00000225983,9606.ENSP00000229330,9606.ENSP00000233331,9606.ENSP00000236979,9606.ENSP00000243903,9606.ENSP00000244537,9606.ENSP00000245255,9606.ENSP00000245479,9606.ENSP00000249396,9606.ENSP00000250448,…	KDM4B,ACTL6B,ACTR6,SIRT1,MORC2,CENPM,OIP5,CHRAC1,KAT2A,HDAC5,HCFC2,INO80B,TNP1,ACTR5,HIST1H4F,PIWIL1,SOX9,SIRT2,FOXA1,SMARCC1,RRP8,H3F3B,KDM6B,NASP,PABPC1L,MBD2,SMARCD3,PIH1D1,CHD5,SRCAP,SMARCB1,BRD4,KAT2B,HDAC4,DNMT3A,TP63,SMARCA2,SMARCC2,RB1,CENPC,HIST1H2BA,PAK1,MTA2,CENPU,CENPH,SMARCA5,GATAD1,MIS18A,TAF6L,HMGB2,NPM1,CENPV,ZNHIT1,BPTF,TADA2B,APITD1,HCFC1,MIS18BP1,RSF1,SCMH1,RUVBL1,SUPT6H,ARID1A…
GO:0003073	Regulation of systemic arterial blood pressure	97	1.48918	top	0.001	ks	9606.ENSP00000216336,9606.ENSP00000217131,9606.ENSP00000221700,9606.ENSP00000222330,9606.ENSP00000225823,9606.ENSP00000250378,9606.ENSP00000251768,9606.ENSP00000256969,9606.ENSP00000261623,9606.ENSP00000263372,9606.ENSP00000264218,9606.ENSP00000265162,9606.ENSP00000268057,9606.ENSP00000272190,9606.ENSP00000273857,9606.ENSP00000274181,9606.ENSP00000276571,9606.ENSP00000281171,9606.ENSP00000282561,…	CTSG,CTSZ,CYP4F2,GSK3A,ASIC2,CMA1,SLC4A5,SPX,CYBA,KCNK6,NMU,ENPEP,BBS4,REN,CORIN,ADAMTS16,CRH,PTPRO,GJA1,DDAH1,ACE,CPA3,F2RL1,NOS3,ARHGAP42,AVPR1A,KLK1,ADRB2,DRD5,ADRA1B,CYP4A11,KLK2,KLK3,HSD11B2,TAC1,F2R,SERPINF2,OXTR,CYP11B2,PDGFB,CALCA,GAS6,TAC4,EDN3,TNNI3,P2RX2,ADRB3,PDE4D,TPM1,AVPR2,EMP2,CES1,DRD2,SUCNR1,AGT,AVPR1B,ADORA1,GPR37L1,ADRB1,NTSR1,AGTR2,EDN2,NOX1,ENG,BMPR2,AR,ECE1,C9orf3,NPPB,NPPA…
GO:0006301	Postreplication repair	52	1.31756	bottom	0.001	ks	9606.ENSP00000055077,9606.ENSP00000216367,9606.ENSP00000223129,9606.ENSP00000233146,9606.ENSP00000235310,9606.ENSP00000241436,9606.ENSP00000254719,9606.ENSP00000258428,9606.ENSP00000263202,9606.ENSP00000263681,9606.ENSP00000264926,9606.ENSP00000265339,9606.ENSP00000272317,9606.ENSP00000285199,9606.ENSP00000287156,9606.ENSP00000295050,9606.ENSP00000300035,9606.ENSP00000304697,9606.ENSP00000311368,…	RFC2,POLE2,RPA3,MSH2,MAD2L2,POLK,RPA1,REV1,UFD1L,POLD3,RAD18,UBE2B,RPS27A,USP43,UBE2L6,SPRTN,KIAA0101,UBB,POLD4,PRIMPOL,UBE2N,RCHY1,TRIM25,WDR33,PARP10,NPLOC4,UBE2V1,REV3L,VCP,NSMCE1,DTL,UBE2A,POLH,RPA2,PCNA,ISG15,RFC3,RFC1,RFC4,C1orf86,UBA52,POLD1,RFC5,BRCA1,UBE2V2,POLN,UBC,ZBTB1,USP10,POLI,POLDIP2,POLD2
GO:0006388	tRNA splicing, via endonucleolytic cleavage and ligation	15	2.64351	bottom	0.001	afc	9606.ENSP00000216038,9606.ENSP00000258457,9606.ENSP00000261700,9606.ENSP00000284995,9606.ENSP00000292476,9606.ENSP00000327487,9606.ENSP00000355299,9606.ENSP00000362063,9606.ENSP00000370745,9606.ENSP00000378050,9606.ENSP00000380734,9606.ENSP00000397402,9606.ENSP00000417677,9606.ENSP00000434995,9606.ENSP00000484669	RTCB,C2orf49,C14orf166,TSEN2,CPSF4,TSEN54,TSEN15,CSTF2,DDX1,TRPT1,FAM98B,TSEN34,ZBTB8OS,CLP1,CPSF1
GO:0019985	Translesion synthesis	42	1.29751	bottom	0.001	ks	9606.ENSP00000055077,9606.ENSP00000216367,9606.ENSP00000223129,9606.ENSP00000235310,9606.ENSP00000241436,9606.ENSP00000254719,9606.ENSP00000258428,9606.ENSP00000263202,9606.ENSP00000263681,9606.ENSP00000272317,9606.ENSP00000285199,9606.ENSP00000287156,9606.ENSP00000295050,9606.ENSP00000300035,9606.ENSP00000304697,9606.ENSP00000311368,9606.ENSP00000313816,9606.ENSP00000321239,9606.ENSP00000323889,…	RFC2,POLE2,RPA3,MAD2L2,POLK,RPA1,REV1,UFD1L,POLD3,RPS27A,USP43,UBE2L6,SPRTN,KIAA0101,UBB,POLD4,PRIMPOL,RCHY1,TRIM25,PARP10,NPLOC4,REV3L,VCP,DTL,POLH,RPA2,PCNA,ISG15,RFC3,RFC1,RFC4,C1orf86,UBA52,POLD1,RFC5,POLN,UBC,ZBTB1,USP10,POLI,POLDIP2,POLD2
GO:0030501	Positive regulation of bone mineralization	39	2.78493	top	0.001	ks	9606.ENSP00000221930,9606.ENSP00000231751,9606.ENSP00000238682,9606.ENSP00000241416,9606.ENSP00000245451,9606.ENSP00000263640,9606.ENSP00000272223,9606.ENSP00000282091,9606.ENSP00000283147,9606.ENSP00000290167,9606.ENSP00000294964,9606.ENSP00000298925,9606.ENSP00000301061,9606.ENSP00000305372,9606.ENSP00000316861,9606.ENSP00000322323,9606.ENSP00000330696,9606.ENSP00000332973,9606.ENSP00000340361,…	TGFB1,LTF,TGFB3,ACVR2A,BMP4,ACVR1,OSR1,PTH,BMP6,WNT4,PKDCC,NELL1,WNT10B,ADRB2,GPM6B,FAM20C,P2RX7,SMAD3,ACVR2B,MEF2C,PTN,FZD9,BMPR1A,ALOX5,BMPR2,BMP2,ISG15,TFAP2A,KL,TMEM119,BMP7,GPR98,SLC8A1,ATP2B1,BMPR1B,ANO6,OSR2,FBN2,ATRAID
GO:0034644	Cellular response to uv	82	0.664739	both ends	0.001	ks	9606.ENSP00000003302,9606.ENSP00000013807,9606.ENSP00000162044,9606.ENSP00000211287,9606.ENSP00000212015,9606.ENSP00000241436,9606.ENSP00000243903,9606.ENSP00000256383,9606.ENSP00000256996,9606.ENSP00000258149,9606.ENSP00000262238,9606.ENSP00000262367,9606.ENSP00000262384,9606.ENSP00000263253,9606.ENSP00000263681,9606.ENSP00000263791,9606.ENSP00000266031,9606.ENSP00000269305,9606.ENSP00000272091,…	USP28,ERCC1,TMEM161A,MAPK13,SIRT1,POLK,ACTR5,EIF2S1,DDB2,MDM2,YY1,CREBBP,N4BP1,EP300,POLD3,EIF2AK4,HYAL1,TP53,SDE2,FBXW7,IMPACT,XPC,BAX,TREX1,NPM1,METTL3,DDB1,CDC25A,PPID,ERCC4,AQP1,AURKB,NOC2L,ATRIP,STK11,CASP9,NDNL2,CRIP1,ATF4,HYAL3,PTN,ATR,TP53INP1,BMF,INO80,HIST3H2A,PARP1,PTGS2,PTPRK,FMR1,OPN5,POLH,BAK1,XPA,CARD16,PCNA,RHBDD1,MFAP4,KDM1A,CUL4B,CDKN1A,CHEK1,NFATC4,C9orf116,HYAL2,POLD1,TAF1,DHX…
GO:0051205	Protein insertion into membrane	39	1.66546	bottom	0.001	ks	9606.ENSP00000182527,9606.ENSP00000215570,9606.ENSP00000216034,9606.ENSP00000221566,9606.ENSP00000234389,9606.ENSP00000257245,9606.ENSP00000259030,9606.ENSP00000265857,9606.ENSP00000270502,9606.ENSP00000275493,9606.ENSP00000293288,9606.ENSP00000295079,9606.ENSP00000296142,9606.ENSP00000302961,9606.ENSP00000310880,9606.ENSP00000311712,9606.ENSP00000320236,9606.ENSP00000326119,9606.ENSP00000327716,…	TRAM2,TIMM13,TOMM22,SGTA,GRIN3B,TIMM10,RTP4,GET4,C19orf52,EGFR,BAX,C2orf47,RTP3,HSPA4,MAL,RTP1,TIMM22,PMAIP1,WRB,HSP90AA1,RTP5,SAMM50,BMF,AGK,RTP2,UBL4A,ROMO1,BAG6,BCL2L11,BAD,TIMM9,BBC3,BCS1L,NDUFA13,COX18,REEP1,MOAP1,ASNA1,OXA1L
GO:0051966	Regulation of synaptic transmission, glutamatergic	65	1.94301	top	0.001	ks	9606.ENSP00000225831,9606.ENSP00000231188,9606.ENSP00000240587,9606.ENSP00000261205,9606.ENSP00000269141,9606.ENSP00000275493,9606.ENSP00000288490,9606.ENSP00000292301,9606.ENSP00000293441,9606.ENSP00000296099,9606.ENSP00000298910,9606.ENSP00000305288,9606.ENSP00000306138,9606.ENSP00000307900,9606.ENSP00000324270,9606.ENSP00000326366,9606.ENSP00000330572,9606.ENSP00000332591,9606.ENSP00000333142,…	CCL2,GRM6,TSHZ3,SYT1,CDH2,EGFR,DGKI,CCR2,SHANK1,UCN,LRRK2,NLGN2,GRM5,GLUL,OXTR,PSEN1,MAPK8IP2,NPY2R,PLA2G6,HOMER1,ADORA2A,ATAD1,MEF2C,GRM8,OPHN1,GRM7,NLGN3,ATP1A2,DRD2,GRM1,GRM3,KMO,DISC1,ADORA1,PTGS2,TNR,CNR1,HTR1B,GRIK3,STXBP1,DKK1,ROR2,TPRG1L,DRD3,DRD1,GRM2,PTK2B,NPS,GRIK1,NRXN1,RELN,NLGN1,GRIK2,TNF,RAB3GAP1,DGKZ,SERPINE2,CDK5,UNC13A,NTRK1,HTR2A,GRM4,CLN3,ADCYAP1,SHANK2
GO:0070203	Regulation of establishment of protein localization to telomere	11	3.10649	bottom	0.001	afc	9606.ENSP00000258091,9606.ENSP00000275603,9606.ENSP00000276603,9606.ENSP00000280326,9606.ENSP00000286788,9606.ENSP00000295688,9606.ENSP00000299300,9606.ENSP00000317334,9606.ENSP00000324203,9606.ENSP00000358563,9606.ENSP00000377958	CCT7,CCT6A,TERF1,CCT5,CCT8,CCT3,CCT2,TCP1,WRAP53,DKC1,CCT4
GO:0085029	Extracellular matrix assembly	29	2.45842	top	0.001	ks	9606.ENSP00000219334,9606.ENSP00000221930,9606.ENSP00000222115,9606.ENSP00000222399,9606.ENSP00000223127,9606.ENSP00000231004,9606.ENSP00000252804,9606.ENSP00000253796,9606.ENSP00000255039,9606.ENSP00000295731,9606.ENSP00000297268,9606.ENSP00000304440,9606.ENSP00000306991,9606.ENSP00000309953,9606.ENSP00000316861,9606.ENSP00000331831,9606.ENSP00000340998,9606.ENSP00000345008,9606.ENSP00000345728,…	SMPD3,TGFB1,HAS1,LAMB1,PLOD3,LOX,PXDN,RAMP2,HAPLN2,IHH,COL1A2,HAS3,HAS2,EFEMP2,GPM6B,GAS6,NTN4,FBLN5,ATP7A,THSD4,QSOX1,MEGF9,EMILIN1,LAMB4,LAMB3,MFAP4,MYH11,LAMB2,TNXB
GO:1904871	Positive regulation of protein localization to cajal body	11	3.03996	bottom	0.001	afc	9606.ENSP00000258091,9606.ENSP00000275603,9606.ENSP00000280326,9606.ENSP00000286788,9606.ENSP00000295688,9606.ENSP00000299300,9606.ENSP00000308546,9606.ENSP00000317334,9606.ENSP00000358563,9606.ENSP00000377958,9606.ENSP00000422626	CCT7,CCT6A,CCT5,CCT8,CCT3,CCT2,MEPCE,TCP1,DKC1,CCT4,LARP7
GO:1905819	Negative regulation of chromosome separation	28	1.72503	bottom	0.001	ks	9606.ENSP00000166345,9606.ENSP00000200135,9606.ENSP00000229758,9606.ENSP00000235310,9606.ENSP00000240361,9606.ENSP00000257430,9606.ENSP00000265295,9606.ENSP00000278616,9606.ENSP00000287598,9606.ENSP00000296509,9606.ENSP00000297338,9606.ENSP00000300093,9606.ENSP00000301633,9606.ENSP00000302530,9606.ENSP00000310722,9606.ENSP00000313950,9606.ENSP00000325919,9606.ENSP00000331682,9606.ENSP00000355922,…	TRIP13,ZW10,FBXO5,MAD2L2,TEX14,APC,SPDL1,ATM,BUB1B,MAD2L1,RAD21,PLK1,BIRC5,BUB1,MOS,AURKB,PSMG2,KLHL22,CENPF,TPR,BUB3,TTK,CDC20,PTTG1,ZNF207,MAD1L1,IK,PTTG2
GO:0000966	RNA 5-end processing	22	2.60156	bottom	0.0011	ks	9606.ENSP00000168216,9606.ENSP00000231198,9606.ENSP00000261637,9606.ENSP00000274849,9606.ENSP00000297613,9606.ENSP00000304353,9606.ENSP00000312356,9606.ENSP00000317691,9606.ENSP00000349208,9606.ENSP00000350098,9606.ENSP00000369391,9606.ENSP00000385787,9606.ENSP00000386636,9606.ENSP00000389182,9606.ENSP00000400646,9606.ENSP00000405068,9606.ENSP00000409799,9606.ENSP00000412894,9606.ENSP00000440915,…	HSD17B10,THG1L,UTP20,ABT1,RPP25L,POP7,TRMT10C,RPP25,PIWIL2,POP5,RPP40,POP1,SSB,RPP30,PNPT1,NOP14,RPP21,RPP14,KIAA0391,TBL3,POP4,RPP38
GO:0031032	Actomyosin structure organization	111	1.41066	top	0.0011	ks	9606.ENSP00000216181,9606.ENSP00000216513,9606.ENSP00000226225,9606.ENSP00000228841,9606.ENSP00000236918,9606.ENSP00000249700,9606.ENSP00000252456,9606.ENSP00000254950,9606.ENSP00000257290,9606.ENSP00000259365,9606.ENSP00000260363,9606.ENSP00000261448,9606.ENSP00000261486,9606.ENSP00000261799,9606.ENSP00000262113,9606.ENSP00000263097,9606.ENSP00000263713,9606.ENSP00000264414,9606.ENSP00000265354,…	MYH9,SIX4,TNFAIP1,MYL2,TNNT2,TMOD2,CNN1,VPS4A,PDGFRA,TMOD1,KIF23,CASQ2,EPB41L4A,PDGFRB,MYOM2,CNN2,EPB41L5,CUL3,SRF,ANLN,CAPN9,RTKN,TNNT3,TJP1,KLHL41,ACTC1,ALKBH4,TMOD4,BMP10,ITGB5,CFL2,FRMD3,MYOZ2,TMOD3,CFLAR,TCAP,LIMCH1,ROCK2,TRPM7,ZYX,FLII,NKX2-5,PHACTR1,EPB41L1,EPB41L2,EPB41L3,FRMD6,CDC42BPG,EPB41,MEF2A,MYOM1,TPM1,MYPN,ELN,MYOZ1,MYH10,KRT19,CDC42BPB,ACTA1,CDC42BPA,PROX1,LMOD1,CSRP1,F11R,CASQ1,…
GO:0035333	Notch receptor processing, ligand-dependent	7	3.37287	both ends	0.0011	afc	9606.ENSP00000260408,9606.ENSP00000261879,9606.ENSP00000294785,9606.ENSP00000326366,9606.ENSP00000355747,9606.ENSP00000358105,9606.ENSP00000468411	ADAM10,APH1B,NCSTN,PSEN1,PSEN2,APH1A,PSENEN
GO:0051783	Regulation of nuclear division	186	0.60509	bottom	0.0011	ks	9606.ENSP00000166345,9606.ENSP00000181839,9606.ENSP00000200135,9606.ENSP00000209728,9606.ENSP00000215904,9606.ENSP00000216911,9606.ENSP00000217402,9606.ENSP00000219334,9606.ENSP00000222693,9606.ENSP00000223500,9606.ENSP00000228872,9606.ENSP00000229758,9606.ENSP00000235310,9606.ENSP00000238497,9606.ENSP00000239223,9606.ENSP00000239243,9606.ENSP00000240361,9606.ENSP00000244869,9606.ENSP00000245451,…	TRIP13,CDK13,ZW10,CDC6,PDXP,AURKA,CHMP4B,SMPD3,CAV2,CHMP5,CDKN1B,FBXO5,MAD2L2,VPS4B,DUSP1,MSX2,TEX14,EREG,BMP4,DLGAP5,PIN1,LIF,SIRT2,DAZL,CUL9,CEP85,CCNB1,APC,ESPL1,USP44,KIF11,HECW2,NDC80,PDGFRB,ANAPC5,PKMYT1,IL1A,IL1B,CHMP2B,CUL3,WNT5A,ANKRD32,CENPE,EGF,SPDL1,UBE2B,ANLN,RB1,DYNC1LI1,PHIP,CDCA5,ATM,NIPBL,RIOK2,HNRNPU,CCSAP,NSMCE2,BUB1B,WNT4,LRP5,TGFA,MAD2L1,PRDM9,CHMP4C,RAD21,PLK1,CDT1,BIRC5,BUB…
GO:1904645	Response to amyloid-beta	48	2.27193	top	0.0011	ks	9606.ENSP00000172229,9606.ENSP00000219070,9606.ENSP00000222553,9606.ENSP00000242249,9606.ENSP00000243077,9606.ENSP00000250405,9606.ENSP00000260302,9606.ENSP00000264832,9606.ENSP00000268035,9606.ENSP00000281821,9606.ENSP00000282561,9606.ENSP00000284981,9606.ENSP00000294728,9606.ENSP00000299855,9606.ENSP00000302665,9606.ENSP00000305372,9606.ENSP00000306138,9606.ENSP00000318585,9606.ENSP00000324806,…	NGFR,MMP2,NAMPT,RAMP3,LRP1,BCL2L2,MMP13,ICAM1,IGF1R,EPHA4,GJA1,APP,VCAM1,MMP3,IGF1,ADRB2,GRM5,BACE1,GSK3B,PSEN1,FYN,CACNA2D1,FCGR2B,CALCR,CACNA1A,SNX6,PARP1,CACNA1B,MMP9,DNM1,TREM2,TLR4,AGER,PRNP,LGMN,BCL2L11,CACNB1,ITGA4,ABCC1,FOXO3,CASP4,TLR6,CD36,CHRNA7,CDK5,ATP1A3,MMP12,FPR2
GO:1904752	Regulation of vascular associated smooth muscle cell migration	23	3.78427	top	0.0011	ks	9606.ENSP00000216037,9606.ENSP00000233813,9606.ENSP00000243077,9606.ENSP00000251157,9606.ENSP00000258149,9606.ENSP00000268182,9606.ENSP00000276440,9606.ENSP00000278568,9606.ENSP00000284984,9606.ENSP00000309572,9606.ENSP00000315713,9606.ENSP00000330382,9606.ENSP00000340874,9606.ENSP00000345728,9606.ENSP00000351022,9606.ENSP00000355627,9606.ENSP00000363092,9606.ENSP00000371790,9606.ENSP00000380252,…	XBP1,IGFBP5,LRP1,DOCK7,MDM2,IQGAP1,DOCK5,PAK1,ADAMTS1,TERT,SSH1,PDGFB,MEF2C,ATP7A,TPM1,AGT,PRKG1,FGF9,NFE2L2,ADIPOQ,MYOCD,DOCK4,NR4A3
GO:0034724	DNA replication-independent nucleosome organization	40	1.31611	bottom	0.0012	ks	9606.ENSP00000215980,9606.ENSP00000216297,9606.ENSP00000220514,9606.ENSP00000229595,9606.ENSP00000244537,9606.ENSP00000254810,9606.ENSP00000255120,9606.ENSP00000263208,9606.ENSP00000263382,9606.ENSP00000264108,9606.ENSP00000273853,9606.ENSP00000281453,9606.ENSP00000283006,9606.ENSP00000283131,9606.ENSP00000290130,9606.ENSP00000296930,9606.ENSP00000308583,9606.ENSP00000309790,9606.ENSP00000311513,…	CENPM,SUPT16H,OIP5,ASF1A,HIST1H4F,H3F3B,NASP,HIRA,ASF1B,HAT1,CENPC,CENPU,CENPH,SMARCA5,MIS18A,NPM1,APITD1,MIS18BP1,RSF1,RUVBL1,CASC5,CENPA,CENPQ,IPO4,CENPL,CENPW,ITGB3BP,CENPI,ATRX,RBBP4,CENPP,RBBP7,CENPO,STRA13,CENPN,UBN1,CENPK,CABIN1,HJURP,CENPT
GO:0060402	Calcium ion transport into cytosol	87	1.65336	top	0.0012	ks	9606.ENSP00000187762,9606.ENSP00000237596,9606.ENSP00000244007,9606.ENSP00000246657,9606.ENSP00000252338,9606.ENSP00000258400,9606.ENSP00000259607,9606.ENSP00000260402,9606.ENSP00000261892,9606.ENSP00000262209,9606.ENSP00000263269,9606.ENSP00000264079,9606.ENSP00000264498,9606.ENSP00000265310,9606.ENSP00000266376,9606.ENSP00000266505,9606.ENSP00000276198,9606.ENSP00000284262,9606.ENSP00000292303,…	TMEM38A,PKD2,PLCG1,CCR7,FAM155B,HTR2B,CCL21,PLCB2,SLC24A1,TRPA1,GRIN2D,MCOLN1,FGF2,TRPV5,CACNA1C,PLCZ1,HTR2C,JPH3,CCR5,GRIN2C,TPCN2,CACNB3,TRPV3,LETM1,IBTK,ITPR1,CCL19,XCR1,F2R,P2RX7,RASA3,LCK,PLCB1,TRPV2,JPH1,SLC24A2,PLCH1,CACNA2D1,ATP2B4,TRPV6,RYR1,DRD2,RYR2,FASLG,XCL1,MCOLN3,MCOLN2,PLCE1,GRIN1,JPH2,ITPR3,TMEM38B,FAM155A,PLCH2,PLCB4,ADRA1A,FKBP1B,SLC8A3,ITPR2,RYR3,ERO1L,GRIN2A,JPH4,TRPM2,SLC8A1…
GO:0061337	Cardiac conduction	93	1.69235	top	0.0012	ks	9606.ENSP00000005284,9606.ENSP00000070846,9606.ENSP00000155840,9606.ENSP00000218176,9606.ENSP00000226021,9606.ENSP00000231498,9606.ENSP00000243457,9606.ENSP00000250111,9606.ENSP00000252321,9606.ENSP00000252729,9606.ENSP00000252826,9606.ENSP00000261200,9606.ENSP00000261448,9606.ENSP00000261590,9606.ENSP00000261917,9606.ENSP00000262138,9606.ENSP00000262186,9606.ENSP00000263372,9606.ENSP00000263373,…	CACNG3,PKP2,KCNQ1,KCND1,CACNG1,NUP155,KCNJ2,ATP1B2,KCNA5,CACNG6,TRPM4,ABCC9,CASQ2,DSG2,HCN4,CACNG4,KCNH2,KCNK6,SPTBN4,SLC9A1,YWHAE,CACNA1C,CACNG8,SLC4A3,SCN2B,DSC2,KCNE4,GJA1,CXADR,CACNA1D,KCNE2,KCNJ3,KCNIP3,CACNG2,CACNB3,KCNK3,KCNJ4,PRKACA,KCNE3,BIN1,KCND3,CACNB2,TNNI3K,SCN4B,GJC3,KCND2,KCNE1,CAV1,CAMK2D,MEF2A,AKAP9,CACNA2D1,ANK2,PLN,CACNA1G,ATP1A2,CACNA1S,RYR2,KCNK1,ATP1B1,KCNE1L,ZMPSTE24,KCNK1…
[truncated: 239 more rows]

## Sheet: Cervical_carcinoma_genes
Correlated Gene	Cytoband	Spearman's Correlation	p-Value	q-Value
[truncated: 19,905 more rows]

[truncated: 9 more sheets: Cervical_carcinoma_BP, AML_genes, AML_BP, DLBCL_genes, DLBCL_BP, RCC_genes, RCC_BP, Glioblastoma multiforme_genes, Glioblastoma multiforme_BP]
